# Supplementary material for: Kar4 is required for the normal pattern of meiotic gene expression
Source: PLoS Genet. 2023 Aug 28;19(8):e1010898. doi: 10.1371/journal.pgen.1010898 (PMC10491391; doi:10.1371/journal.pgen.1010898)
Supplement: S1 Data — (XLSX) [file pgen.1010898.s005.xlsx]

## Sheet: Fig 3C
Average NDT80 RNA-seq counts
	12 Hrs.
WT Pzev-IME1	2037.44
WT Pzev-IME1/RIM4	27104.5
kar4∆/∆ Pzev-IME1	559.652
kar4∆/∆ Pzev-IME1/RIM4	1154.08
	Rep 1	Rep 2
WT Pzev-IME1	2082.64	1992.24
WT Pzev-IME1/RIM4	21712.3	32496.6
kar4∆/∆ Pzev-IME1	513.102	606.202
kar4∆/∆ Pzev-IME1/RIM4	1168.42	1139.74

## Sheet: Fig 4B
Average IME2 RNA-Seq Counts
	4 Hrs.	8 Hrs.	12 Hrs.
WT Pzev-IME1	6805.81	9115.6	16996.8
kar4∆/∆ Pzev-IME1	4162.42	7787.27	8614.52
kar4∆/∆ Pzev-IME1/RIM4	12280.3	15868.4	13718.2
4 Hrs
	Rep 1	Rep 2
WT Pzev-IME1	7505.92	6105.7
kar4∆/∆ Pzev-IME1	4653.88	3670.95
kar4∆/∆ Pzev-IME1/RIM4	12590.8	11969.8
8 Hrs
	Rep 1	Rep 2
WT Pzev-IME1	9530.57	8700.63
kar4∆/∆ Pzev-IME1	8223	7351.53
kar4∆/∆ Pzev-IME1/RIM4	14558	17178.8
12 Hrs
	Rep 1	Rep 2
WT Pzev-IME1	16391.4	17602.2
kar4∆/∆ Pzev-IME1	7490.03	9739.02
kar4∆/∆ Pzev-IME1/RIM4	14032.6	13403.8

## Sheet: Fig 5A
Gas4p
	Gas4p/Kar2p
WT Pzev-IME1 12 hours	0.775649
kar4∆/∆ Pzev-IME/RIM4 8 hours	0.0493385
kar4∆/∆ Pzev-IME/RIM4 12 hours	0.270674
Sps2p
	Gas4p/Kar2p
WT Pzev-IME1 12 hours	1.21141
kar4∆/∆ Pzev-IME/RIM4 8 hours	0.100232
kar4∆/∆ Pzev-IME/RIM4 12 hours	1.1534

## Sheet: Fig 5B
Fold Difference (2-∆∆Ct)				GAS4 Ct					PGK1 Ct
GAS4 qPCR					Rep 1	Rep 2	Rep 3			Rep 1	Rep 2	Rep 3
	kar4∆/∆ relative to wild-type			WT	23.8533	24.44	23.21		WT	17.51	17.1567	16.28
Average	0.294851			kar4∆/∆	24.8333	26.3333	25.8733		kar4∆/∆	17.0467	17.1533	16.9333
St Dev	0.0639139
SPS2 qPCR				SPS2 Ct					PGK1 Ct
	kar4∆/∆ relative to wild-type				Rep 1	Rep 2	Rep 3			Rep 1	Rep 2	Rep 3
Average	0.342799			WT	22.4233	22.58	21.82		WT	17.51	17.1567	16.28
St Dev	0.0796088			kar4∆/∆	23.1633	24.3667	24.1867		kar4∆/∆	17.0467	17.1533	16.9333

## Sheet: Fig 5C
Average RNA-Seq Counts
SPS2
					8 Hrs		12 Hrs
	8 Hrs.	12 Hrs.			Rep 1	Rep 2	Rep 1	Rep 2
kar4∆/∆ Pzev-IME1	100.687	115.943		kar4∆/∆ Pzev-IME1	101.481	99.8934	80.0735	151.812
kar4∆/∆ Pzev-IME1/RIM4	126.46	197.878		kar4∆/∆ Pzev-IME1/RIM4	130.416	122.503	184.394	211.362
GAS4
					8 Hrs		12 Hrs
	8 Hrs.	12 Hrs.			Rep 1	Rep 2	Rep 1	Rep 2
kar4∆/∆ Pzev-IME1	156.182	180.597		kar4∆/∆ Pzev-IME1	156.281	156.083	164.361	196.832
kar4∆/∆ Pzev-IME1/RIM4	167.424	438.752		kar4∆/∆ Pzev-IME1/RIM4	184.919	149.929	454.78	422.724

## Sheet: Fig 6A
MEI5
Average RNA Counts				Protein Abundance
	8 hrs	12 hrs			8 hrs	12 hrs
WT	1214.12	3967.44		WT	110357467	1090827277
kar4∆/∆	1167.03	2026.02		kar4∆/∆	0	8.89729e+07
8 hrs
	Rep 1	Rep 2
WT	1398.5	1029.75
kar4∆/∆	1267.5	1066.57
12 hrs
	Rep 1	Rep 2
WT	3479.84	4455.03
kar4∆/∆	2204.13	1847.92

## Sheet: Fig 6B
SAE3
Average RNA Counts				Protein Abundance
	8 hrs	12 hrs			8 hrs	12 hrs
WT	1677.84	3261.25		WT	2.74677e+08	1752953938
kar4∆/∆	3040.39	2648.68		kar4∆/∆	1.56186e+08	8.37576e+07
8 hrs
	Rep 1	Rep 2
WT	1834	1521.68
kar4∆/∆	2839.44	3241.33
12 hrs
	Rep 1	Rep 2
WT	2981.32	3541.18
kar4∆/∆	1608.84	3688.51

## Sheet: Fig 6C
ECM11
Average RNA Counts				Protein Abundance
	8 hrs	12 hrs			8 hrs	12 hrs
WT	1039.97	4197.23		WT	1.18163e+08	1617668684
kar4∆/∆	1216.24	1973.14		kar4∆/∆	3.12825e+08	7.02117e+07
8 hrs
	Rep 1	Rep 2
WT	1211.25	868.696
kar4∆/∆	1284.75	1147.73
12 hrs
	Rep 1	Rep 2
WT	3431.15	4963.31
kar4∆/∆	2033.44	1912.83

## Sheet: Fig 6D
GMC2
Average RNA Counts				Protein Abundance
	8 hrs	12 hrs			8 hrs	12 hrs
WT	359.164	1456.65		WT	142870941	1919542969
kar4∆/∆	270.062	422.793		kar4∆/∆	0	265139039
8 hrs
	Rep 1	Rep 2
WT	444.054	274.274
kar4∆/∆	284.147	255.977
12 hrs
	Rep 1	Rep 2
WT	1154.75	1758.54
kar4∆/∆	440.404	405.182

## Sheet: Fig 7A
All Pzev-IME1
Average Spore Counts
	WT	kar4∆	mek1∆	kar4∆mek1∆	kar4∆ 2μ NDT80	kar4∆mek1∆ 2μ NDT80
0 hrs	0	0	0	0	0	0
24 hrs	33.6667	0	46	0	0	0
48 hrs	71.3333	4	69	2.33333	4.33333	5.66667
72 hrs	77	4.66667	71	3	5.66667	6.33333
Standard Deviation
	WT	kar4∆	mek1∆	kar4∆mek1∆	kar4∆ 2μ NDT80	kar4∆mek1∆ 2μ NDT80
0 hrs	0	0	0	0	0	0
24 hrs	11.3725	0	9.53939	0	0	0
48 hrs	1.1547	1	2.64575	2.08167	1.52753	1.1547
72 hrs	3.4641	0.57735	4.58258	2.64575	2.08167	1.1547
n = 100 cells counted per replicate
Number of dyads/triads/tetrads
WT	0 H	24 H	48 H	72 H
Rep 1	0	21	72	79
Rep 2	0	37	70	73
Rep 3	0	43	72	79
kar4 -/-	0 H	24 H	48 H	72 H
Rep 1	0	0	3	4
Rep 2	0	0	5	5
Rep 3	0	0	4	5
mek1 -/-	0 H	24 H	48 H	72 H
Rep 1	0	35	70	67
Rep 2	0	51	66	70
Rep 3	0	52	71	76
kar4 -/- mek1 -/-	0 H	24 H	48 H	72 H
Rep 1	0	0	0	0
Rep 2	0	0	3	4
Rep 3	0	0	4	5
kar4-/- 2u NDT80	0 H	24 H	48 H	72 H
Rep 1	0	0	4	4
Rep 2	0	0	6	8
Rep 3	0	0	3	5
kar4-/- mek1-/- 2u NDT80	0 H	24 H	48 H	72 H
Rep 1	0	0	5	5
Rep 2	0	0	7	7
Rep 3	0	0	5	7

[truncated: 4 more sheets: S Fig 2B, S Fig 2C, S Fig 2D, S Fig 2E]
