# Supplementary material for: Kar4 is required for the normal pattern of meiotic gene expression
Source: PLoS Genet. 2023 Aug 28;19(8):e1010898. doi: 10.1371/journal.pgen.1010898 (PMC10491391; doi:10.1371/journal.pgen.1010898)
Supplement: S2 Data — The data is presented as log2 fold-changes from a starvation condition control sample. (XLSX) [file pgen.1010898.s006.xlsx]

## Sheet: Microarray
Systematic Gene Name	WT_0H_name || (WT_0H_expt)	Name_WT_P_IME1_KAR4_0H || (82_WT_P_IME1_KAR4_0H)	Name_WT_P_IME1_KAR4_0-5H || (82_WT_P_IME1_KAR4_0-5H)	Name_WT_P_IME1_KAR4_1H || (82_WT_P_IME1_KAR4_1H)	Name_WT_P_IME1_KAR4_1-5H || (82_WT_P_IME1_KAR4_1-5H)	Name_WT_P_IME1_KAR4_2H || (82_WT_P_IME1_KAR4_2H)	Name_WT_P_IME1_KAR4_2-5H || (82_WT_P_IME1_KAR4_2-5H)	Name_WT_P_IME1_KAR4_3H || (82_WT_P_IME1_KAR4_3H)	Name_WT_P_IME1_KAR4_3-5H || (82_WT_P_IME1_KAR4_3-5H)	Name_WT_P_IME1_KAR4_4H || (83_WT_P_IME1_KAR4_4H)	Name_WT_P_IME1_KAR4_5H || (83_WT_P_IME1_KAR4_5H)	Name_WT_P_IME1_KAR4_6H || (83_WT_P_IME1_KAR4_6H)	Name_WT_P_IME1_KAR4_7H || (83_WT_P_IME1_KAR4_7H)	Name_WT_P_IME1_KAR4_8H || (83_WT_P_IME1_KAR4_8H)	Name_WT_P_IME1_KAR4_9H || (83_WT_P_IME1_KAR4_9H)	Name_WT_P_IME1_KAR4_10H || (83_WT_P_IME1_KAR4_10H)	Name_WT_P_IME1_KAR4_11H || (83_WT_P_IME1_KAR4_11H)	Name_WT_P_IME1_KAR4_12H || (84_WT_P_IME1_KAR4_12H)	Name_WT_P_IME1_KAR4_13H || (84_WT_P_IME1_KAR4_13H)	Name_WT_P_IME1_KAR4_14H || (84_WT_P_IME1_KAR4_14H)	Name_WT_P_IME1_KAR4_15H || (84_WT_P_IME1_KAR4_15H)	Name_WT_P_IME1_KAR4_16H || (84_WT_P_IME1_KAR4_16H)	Name_WT_P_IME1_kar4d_0H || (84_WT_P_IME1_kar4d_0H)	Name_WT_P_IME1_kar4d_0-5H || (84_WT_P_IME1_kar4d_0-5H)	Name_WT_P_IME1_kar4d_1H || (84_WT_P_IME1_kar4d_1H)	Name_WT_P_IME1_kar4d_1-5H || (85_WT_P_IME1_kar4d_1-5H)	Name_WT_P_IME1_kar4d_2H || (85_WT_P_IME1_kar4d_2H)	Name_WT_P_IME1_kar4d_2-5H || (85_WT_P_IME1_kar4d_2-5H)	Name_WT_P_IME1_kar4d_3H || (85_WT_P_IME1_kar4d_3H)	Name_WT_P_IME1_kar4d_3-5H || (85_WT_P_IME1_kar4d_3-5H)	Name_WT_P_IME1_kar4d_4H || (85_WT_P_IME1_kar4d_4H)	Name_WT_P_IME1_kar4d_5H || (85_WT_P_IME1_kar4d_5H)	Name_WT_P_IME1_kar4d_6H || (85_WT_P_IME1_kar4d_6H)	Name_WT_P_IME1_kar4d_7H || (86_WT_P_IME1_kar4d_7H)	Name_WT_P_IME1_kar4d_8H || (86_WT_P_IME1_kar4d_8H)	Name_WT_P_IME1_kar4d_9H || (86_WT_P_IME1_kar4d_9H)	Name_WT_P_IME1_kar4d_10H || (86_WT_P_IME1_kar4d_10H)	Name_WT_P_IME1_kar4d_11H || (86_WT_P_IME1_kar4d_11H)	Name_WT_P_IME1_kar4d_12H || (86_WT_P_IME1_kar4d_12H)	Name_WT_P_IME1_kar4d_13H || (86_WT_P_IME1_kar4d_13H)	Name_WT_P_IME1_kar4d_14H || (86_WT_P_IME1_kar4d_14H)	Name_WT_P_IME1_kar4d_15H || (87_WT_P_IME1_kar4d_15H)	Name_WT_P_IME1_kar4d_16H || (87_WT_P_IME1_kar4d_16H)	WT_0H_name || (WT_0H_expt)	Name_PZEV_IME1_KAR4_0H || (45_PZEV_IME1_KAR4_0H)	Name_PZEV_IME1_KAR4_0-5H || (45_PZEV_IME1_KAR4_0-5H)	Name_PZEV_IME1_KAR4_1H || (45_PZEV_IME1_KAR4_1H)	Name_PZEV_IME1_KAR4_1-5H || (45_PZEV_IME1_KAR4_1-5H)	Name_PZEV_IME1_KAR4_2H || (45_PZEV_IME1_KAR4_2H)
A_06_P1460	0	-1.05605	-0.840092	-1.52235	-1.58941	-1.66784	-1.50876	-1.58859	-1.57541	-1.18692	-1.13783	-1.27063	-1.16262	-1.10944	-0.538307	-0.405111	-0.959986	0.260285	0.845639	0.35617	1.13866	1.09575	-0.339596	-1.61131	-1.30712	-1.20608	-1.19731	-2.24167	-1.23441	-2.24167	-1.42476	-1.25885	-0.847125	-0.606874	-0.440222	-0.42429	-0.671429	-0.203677	-1.36014	-0.487711	-0.791483	-1.25955	-1.22318	0	-1.28359	-0.94855	-0.85708	-1.0307	-0.932238
A_06_P2487	0	-0.172769	-0.70019	-1.12666	-1.26337	-1.16935	-1.21967	-1.33947	-1.33428	-1.37634	-1.41696	-1.44836	-1.42509	-1.59249	-1.50171	-1.54671	-1.63002	-1.6019	-1.50913	-1.81062	-1.89609	-1.87605	-0.0955752	-0.608088	-0.953655	-0.929482	-0.975538	-1.07951	-1.15309	-1.04222	-1.10566	-1.26552	-1.40684	-1.45866	-1.46679	-1.48523	-1.42775	-1.50599	-1.54593	-1.36049	-1.47957	-1.52651	-1.63575	0	-0.441804	-0.228043	-0.199599	-0.525748	-0.482956
A_06_P2820	0	0	0	0	0	0	0	0	0	0	0	0.130538	0.123631	0.300146	0.193348	0.528495	0.616355	0.59011	0.730953	0.525603	0.170307	0.273779	0	0	0	0	0	0	0	0	0	0	0	0	0	0	0	0.00867256	0	0.0217647	0.402289	0.138569	0.227707	0	0	0	0.303253	0	0
A_06_P3969	0	0	0	0	0	0	0	0	0	0	0	0	0	0	0	0	0	0	0	0	0	0	0	0	-0.00456435	0	0	0	0.0165543	0	0	0	0	0	0	0	-0.0851106	0	0	0	0	-0.0875647	-0.0957873	0	0	-0.0735043	0.0238594	0	-0.0879508
A_06_P3974	0	0	0	0.559365	0.55811	0.478614	0.364823	0.183129	0.353377	0.446903	0.228179	0.618654	0.356308	0.379909	0.246394	0.0978501	0.0748363	0.669558	0.608269	0.327841	0.610478	0.254509	0	-1.08e-19	-1.08e-19	0.366865	0.460538	0.344207	0.430823	0.478554	0.291264	0.145111	0.0559564	0.310123	0.405905	0.310982	0.508312	0.18761	0.0209401	0.0554693	0.310535	0.357206	0.103331	0	0	0	0.00651983	0	0
A_06_P4037	0	0	0	0	0	0	0	0	0	0	0	0	0	0	0	0	0	0	0	0	0	0	0	0	0	0	0	0	0	0	0	0	0	0	0	0	0.113847	0	0	0	0	0	0	0	-1.73e-18	0	-0.0680499	0	0
A_06_P5681	0	-0.132675	-2.57472	-5.23986	-4.49343	-4.3944	-4.07793	-3.96986	-2.48508	-2.57761	-2.46661	-3.80907	-2.03921	-2.19708	-2.35079	-2.28112	-1.91985	-2.10065	-2.40224	-3.71314	-2.06752	-1.73809	0.118466	-2.59414	-3.57584	-3.14961	-4.15437	-4.25634	-2.81831	-3.95545	-2.74536	-2.58655	-2.23582	-2.2445	-1.89811	-1.7897	-1.79726	-1.60883	-1.60341	-1.86157	-1.91892	-1.78555	-1.67526	0	0.721609	-4.78054	-2.70207	-4.21997	-4.48159
NP253105	0	-0.206334	-0.109899	-0.00523908	0.157081	0.633221	0.793731	0.848944	0.501478	0.152829	0.470108	0.605996	0.473263	0.709229	0.41219	0.638427	0.578238	-0.0106935	0.02078	-0.00564881	0.202895	0.330608	-0.122702	0.104113	0.530901	-0.233526	-0.233526	0.375769	0.454546	0.694969	0.936234	0.848612	0.905144	-0.233526	0.260146	-0.233526	-0.233526	0.897766	0.929638	0.784852	0.306532	0.482867	0.554778	0	-0.807112	0.0920042	0.432852	0.510066	0.640974
Q0010	0	0	0	0	0	0	0	0	0	0	0	0	0	0	0	0	0	0	0	0	0	0	0	0	0	0	0	0	0	0	0	0	0	0	0	0	0.0436431	0	0	0	0	0	0	0	0	0	0.00670935	0	0
Q0017	0	-1.03175	-1.06153	-0.961661	-0.975506	-0.611308	-0.591396	-0.618628	-0.612693	-0.494177	-0.689906	-0.677595	-1.0431	-0.645897	-0.81821	-1.11224	-1.10129	-0.899968	-0.697771	-0.776693	-0.947249	-0.675039	-1.3457	-1.12331	-1.25442	-0.66104	-1.01139	-0.522813	-0.466407	-0.462366	-0.650631	-0.586168	-0.860489	-0.582604	-0.603671	-0.470618	-0.296619	-0.459248	-0.491603	-0.633555	-0.662739	-0.502431	-0.562135	0	-0.458433	-0.7539	-0.532387	-0.15998	-0.282241
Q0045	0	1.62448	1.79983	0.470844	2.39548	2.14415	2.20276	2.25413	0.472996	0.483801	1.75137	1.27904	0.220584	0.896719	0.563005	-0.211814	-0.286566	-1.0207	-1.0207	-0.86222	-0.775906	-0.978389	1.59684	1.89743	1.51668	2.13056	1.67312	0.611589	2.31239	2.16581	1.83166	1.99259	1.72044	1.57682	-0.0929297	0.012507	0.0181768	0.0213886	0.329059	0.0254786	-0.671098	-0.39876	-0.753307	0	1.1734	2.59885	2.22251	3.33496	3.032
Q0050	0	0	0	0	0	0	0	0	0	0	0	0	0	0	0	0	0	0	0	0	0	0	0	0	0	0	0	0	0	0	0	0	0	0	0	0	0	0	0	0	0	0	0	0	0	0.358987	1.00662	2.04165	1.98639
Q0055	0	0.267535	1.10839	0.553339	1.85336	2.0285	1.31999	2.06274	1.69044	1.0506	0.27651	0.996126	0.587104	0.955843	0.884757	0.122359	0.329828	0.179355	0.0430566	0.081137	0.139359	-0.0939454	1.59256	1.98143	1.76475	1.60514	1.79499	1.56381	2.08397	2.18623	1.98068	2.0821	2.0153	0.602403	0.991717	1.56377	0.152162	0.981044	1.1246	1.07022	0.103026	0.511841	0.37039	0	0.782461	1.14496	1.58986	2.37379	2.23358
Q0060	0	0	0	0	0	0	0	0	0	0	0	0	0	0	0	0	0	0	0	0	0	0	0	0	0	0	0	0	0	0	0	0	0	0	0	0	0.00777766	0	0	0	-0.0150225	0	0	0	0	0	0.00654143	0	0
Q0065	0	0	0	0	0	0	0	0	0	0	0	0	0	0	0	0	0	0	0	0	0	0	0	0	0	0	0	0	0	0	0	0	0	0	0	0	0	0	0	0	0	0	0	0	0	0	0.00653417	0	0
Q0070	0	-0.486177	1.13352	-0.320274	1.29695	1.1982	1.22983	1.34291	1.15814	-0.449064	0.699613	-0.553632	0.468695	0.580092	0.575223	0.265797	0.083563	-0.0562558	0.0095947	-0.128002	-1.02909	-0.451556	1.19123	1.40961	1.43801	-0.192285	1.55777	-0.0540224	0.647815	1.56852	1.35235	1.62261	1.46605	1.26715	1.24622	1.10916	-0.70241	0.597909	0.682083	0.687025	-0.759886	-1.82275	-1.82275	0	0.655678	1.41235	1.42916	1.88619	1.79584
Q0075	0	0	0	0	0	0	0	0	0	0	0	0	0	0	0	0	0	0	0	0	0	0	0	0	0	0	0	0	0	0	0	0	0	0	0	0	0	0	0	0	0	0	0	0	0	0	0.00651983	0.240658	0.239501
Q0080	0	0	0	0	0	0	0	0	0	0	0	0	0	0	0	-0.210717	0	0	0	0	0	0	0	0.293761	0.0352692	0	0	0	0	0.184112	0	0.607272	0.376009	0	0.0407848	0.207978	0	0.22792	0.318134	0.354106	-0.0178317	0	0	0	0.330923	1.10747	1.1637	1.67723	1.81814
Q0085	0	-0.947692	0.0614996	-1.00742	0.679214	-0.413533	0.8693	-0.41852	0.608714	-0.365938	-0.402765	0.662307	0.502381	0.577139	0.36014	0.0868435	0.170532	-0.00490209	-0.740141	-0.818872	0.114246	-0.380211	0.850973	0.595312	0.193211	0.76066	0.6062	-0.421049	-0.24638	1.0026	-0.45804	1.0794	0.953055	0.901598	0.85326	0.829721	-0.386431	0.52832	0.463195	0.593632	-0.209189	0.282404	-0.679353	0	0.279151	1.12461	0.963797	1.40028	1.60797
Q0105	0	2.3118	2.05656	2.19741	2.93768	2.72969	2.57072	2.65	2.06295	2.47364	2.24235	1.77236	1.5058	1.91313	1.72365	0.719758	0.828986	0.846836	-0.133891	0.946642	0.916455	-0.00625199	2.28328	2.33744	1.96968	2.65551	2.56193	2.7866	2.73876	2.57066	2.33306	2.7083	2.56297	2.39007	1.21814	1.39991	0.486809	1.22219	1.4963	1.27679	-0.0175496	0.826517	-0.19247	0	2.43218	3.10943	2.75723	3.7092	3.67747
Q0110	0	0	0	0	0	0	0	0	0	0	0	0	0	0	0	0	0	0	0	0	0	0	0	0	0	0	0	0	0	0	0	0	0	0	0	0	0	0	0	0	0	0	0	0	0	0	0.0922857	0	0
Q0115	0	0	0	0	0	0	0	0	0	0	0	0	0	0	0	0	0	0	0	0	0	0	0	0	0	0	0	0	0	0	0	0	0	0	0	0	0	0	0	0	0	0	0	0	0	0	0.00656357	0	0
Q0120	0	0	0	0	0	0	0	0	0	0	0	0	0	0	0	0	0	0	0	0	0	0	0	0	0	0	0	0	0	0	0	0	0	0	0	0	0	0	0	0	0	0	0	0	0	0	0.00657865	0	0
Q0130	0	1.12346	1.67741	2.05019	2.01943	2.08038	2.28526	2.14945	1.56835	1.93482	1.97784	1.62354	1.47641	1.67728	1.58866	1.24877	1.42282	1.27815	1.28058	0.928849	1.09787	0.978425	1.58835	2.37199	1.76145	2.09259	1.9951	2.18899	2.33718	2.18044	1.77966	2.2451	2.11855	1.87068	1.96799	1.82072	1.77852	1.61568	1.67228	1.27189	0.659185	1.11882	1.11681	0	0.41527	2.73108	2.33265	3.46141	3.81985
Q0140	0	0	0	0	0	0	0	0	0	0	0	0	0	0	0	0	0	0	0	0	0	0	0	0	0	0	0	0	0	0	0	0	0	0	0	0	0	0	0	0	0	0	0	0	0	0	0.00653417	0	0
Q0160	0	0	0	0	0	0	0	0	0	0	0	0	0	0	0	0	0	0	0	0	0	0	0	0	0	0	0	0	0	0	0	0	0	0	0	0	0	0	0	0	0	0	0	0	0	0	0.00654143	0	0
Q0182	0	0	0.150268	0.114903	0	-0.117014	0	0	0	0	0	0	0	0	0	0	0	0	0	0	0	0	0.123867	0.157025	-0.0161752	0.0902622	0.0207023	0	0	0	0	0	0	0	0	0	0	0	0	0	0	0	0	0	0	0	0.145181	0	0
Q0250	0	0	0	0	0	0	0	0	0	0	0	0	0	0	0	0	0	0	0	0	0	0	0	0	0	0	0	0	0	0	0	0	0	0	0	0	0	0	0	0	0	0	0	0	0	0	0.00651983	0	0
Q0255	0	0	0	0	0	0	0	0	0	0	0	0	0	0	0	0	0	0	0	0	0	0	0	0	0	0	0	0	0	0	0	0	0	0	0	0	0	0	0	0	0	0	0	0	0	0	0.00596039	0	0
Q0275	0	1.55319	0.611432	1.4526	1.49899	1.32496	1.14119	0.717978	0.00290811	0.0309337	-0.356635	-0.291272	-0.144792	-0.144792	-0.144792	-0.144792	-0.144792	-0.144792	-0.144792	-0.144792	-0.144792	-0.144792	1.53303	1.61335	1.07202	1.54517	1.62468	1.39664	1.19001	1.07085	0.0349818	0.246404	-0.0766768	0.112953	-0.162567	-0.0756548	-0.192197	-0.0756548	-0.0756548	-0.0756548	-0.63535	-0.0756548	-0.0756548	0	0.767972	0.973115	1.06967	1.44966	1.18702
Q0297	0	-0.511893	-0.823012	-1.00541	-0.750837	-0.923082	-0.617725	-0.907393	-0.758616	-1.00541	-1.13845	-1.21795	-1.00541	-1.00541	-1.00541	-1.00541	-1.00541	-1.00541	-1.10348	-1.00541	-1.00541	-1.00541	0.217752	-0.0599704	-0.690228	-0.593502	-0.692812	-0.871715	-0.447368	-0.627734	-0.84276	-0.53827	-0.595166	-1.1292	-1.04505	-1.11439	-0.710342	-1.11439	-1.03125	-1.17101	-1.11439	-1.40895	-1.11439	0	-0.454126	-0.536949	-0.693251	-0.487822	-0.463987
TC16838	0	-0.0660386	-0.209459	-0.0693445	-0.256063	-0.165234	-0.224307	-0.206686	-0.158406	-0.205515	-0.239642	-0.370454	-0.433783	-0.441953	-0.471658	-0.466402	-0.529902	-2.20333	-0.643777	-0.732342	-2.21134	-0.646028	-0.32603	-0.476214	-0.31639	-0.272659	-0.345547	-0.291967	-0.202489	-0.283089	-0.219788	-0.385088	-0.448011	-0.460941	-0.503929	-0.534374	-0.741072	-0.623303	-0.533204	-0.572795	-0.498264	-0.610371	-0.536936	0	-0.142978	-0.137585	0.352299	-0.275028	-0.389022
TC18826	0	0	0	0	0	0	0	0	0	0	0	0	0	0	0	0	0	0	0	0	0	0	0	0	0	0	0	0	0	0	0	0	0	0	0	0	0	0	0	0	0	0	0	0	0	0	0.00651983	0	0
TC19329	0	0.39642	0.43457	0.0481768	0.0861386	-0.0607852	0.0728192	-0.00237529	-0.138333	-0.0531959	-0.490273	-0.813305	-1.20391	-0.99607	-1.17327	-1.20453	-1.40694	-1.61423	-1.95338	-1.50914	-1.30757	-1.57339	0.756068	0.99831	0.234325	0.320029	0.389841	-0.835109	0.109046	0.161938	0.041906	-0.00649314	-0.218426	-0.483026	-0.304488	-0.361226	-0.508355	-0.533202	-0.670586	-0.645783	-0.608893	-0.625996	-0.570965	0	0.686884	0.296906	0.229388	0.130325	0.0124615
TC20044	0	-0.339843	-1.27161	-0.40556	-0.115945	-0.801077	-0.474893	-0.577084	-0.572287	-1.29161	-0.859321	-1.54387	-0.942907	-0.975525	-1.00655	-1.02246	-1.20433	-1.14742	-1.67837	-1.73444	-1.31524	-1.33686	-0.424507	-0.414014	-0.508432	-0.593395	-0.501499	-0.552736	-0.58683	-0.572835	-0.648447	-0.716153	-0.744701	-1.16274	-0.795097	-0.853152	-0.883183	-1.01869	-0.920577	-1.48674	-1.52241	-1.093	-1.04573	0	-0.538718	-0.488615	-0.385855	-0.418295	-0.412849
TC20142	0	-0.411741	0.544001	0.716013	0.380242	-0.14085	0.383786	0.157841	0.443492	0.0625184	0.998506	0.302191	0.751006	-0.159135	0.2014	-0.272773	-0.364413	0.176851	0.15202	-0.19666	-0.176624	-0.303459	-0.627693	0.147455	0.41916	0.863607	0.936473	0.919069	0.910699	0.366779	0.429746	0.375855	0.373431	0.798894	0.288693	0.665984	0.306782	0.648157	0.510952	0.195449	-0.573455	0.470207	-0.162661	0	-0.212134	0.415845	0.326189	0.41552	0.546985
TC20147	0	-0.17685	-0.383017	-0.610763	-0.532599	-0.925719	-0.917435	-1.24168	-1.39532	-1.34999	-1.92921	-1.86039	-2.14912	-2.20122	-2.12325	-1.73148	-1.61122	-1.28329	-0.784916	-0.77188	-0.294702	0.100735	-0.371235	-0.488626	-0.78468	-0.651498	-0.540387	-0.575739	-0.74797	-1.228	-1.65429	-1.54564	-1.64461	-1.75473	-1.89935	-1.73207	-1.87848	-1.88932	-1.69525	-1.64292	-2.16416	-1.79067	-2.05401	0	-0.379766		0.0511527	0.22512	0.352402
TC20302	0	0	0	0	0	0	0	0	0	0	0	0	0	0	0	0	0	0	0	0	0	0	0	0	0	0	0	0	0	0	0	0	0	0	0	0	0	0	0	0	0	0	0	0	0	0	0.00651983	0	0
TC20762	0	-1.16166	0.0506492	1.49185	1.12061	1.67983	1.72343	1.63172	0.77803	1.05741	0.245109	0.131544	0.0797694	1.40015	0.0415669	1.39746	1.16848	1.40083	1.07964	0.625141	1.2006	1.18084	0.682972	0.959221	1.33902	0.0332622	0.997696	1.11953	1.40663	1.59856	1.7784	1.52318	1.39671	0.0188902	0.113812	0.735199	0.203801	1.14291	0.113441	1.00827	0.327239	0.873825	0.0162996	0	-0.272659	2.10493	1.64694	2.39172	2.33833
TC20853	0	0	0	0	0	0	0	0	0	0	0	0	0	0	0	0	0	0	0	0	0	0	0	0	0	0	0	0	0	0	0	0	0	0	0	0	0	0	0	0	0	0	0	0	0	0	0.0100337	0	0
TC20894	0	-0.360926	-0.297783	-0.264421	-0.102788	0.0881373	0.105369	-0.242104	-0.245674	-0.0884806	-0.457995	-0.509877	-0.730699	-0.544262	-0.706216	-0.628788	-0.956112	-0.846613	-0.928391	-1.03266	-2.11749	-0.999561	-0.0604276	-0.498596	-0.458885	-0.178316	-0.0117787	-0.0966108	-0.0905327	-0.0521511	-0.275156	-0.257333	-0.272312	-0.303209	-0.400847	-0.32212	-0.05004	-0.319235	-0.319316	-0.394495	-1.25356	-0.56106	-0.590431	0	-0.307228	0.000481402	-0.119926	-0.0578482	0.0578985
TC21003	0	-2.28039	-1.59775	-0.133068	0.696385	0.342355	0.367599	0.411149	0.512868	0.206108	0.310633	0.238697	-1.41069	0.0751543	-0.00721771	-0.0901986	-0.120089	-1.56368	-0.763944	-0.267576	-0.179391	-0.226047	-0.470406	-0.591894	-0.244699	0.153981	0.221685	-1.30863	0.321986	0.341834	0.276095	0.296479	0.196025	0.824883	0.0945449	0.190413	-0.641432	0.019759	0.130014	-0.00791335	-0.773038	-0.0282724	-0.144685	0	-0.0705417	0.298486	0.293177	0.629459	0.482911
TC21215	0	0.393121	2.45709	1.5863	0.239453	2.92267	2.80753	2.53216	2.58469	-0.00995304	2.15843	1.80205	1.97181	1.86371	1.82915	1.84472	1.84468	1.82903	1.47185	1.76296	1.7808	1.97607	0.891579	2.54724	1.46523	0.0429042	2.48498	3.02208	2.86388	2.66662	2.61109	2.70418	2.63874	2.38802	2.32671	2.32389	2.87991	2.32429	2.42136	2.2695	2.28078	2.19686	2.18833	0	-0.71517	3.07914	2.07745	3.2287	3.25948
TC21509	0	0	0	0	0	0	0	0	0	0	0	0	0	0	0	0	0	0	0	0	0	0	0	0	0	0	0	0	0	0	0	0	0	0	0	0	0	0	0	0	0	0	0	0	-8.67e-19	0	0.00670935	0	0
TC21605	0	0	0.545567	0.585443	0.477551	0.488004	0.449049	0.427233	0.606634	0.777122	0.474271	0.873536	0.796698	0.618006	0.552448	0.510329	0.518718	0.647986	0.692436	0.859865	0.731274	0.629822	0	0.0836342	0.18794	0.190059	0.410268	0.462712	0.399649	0.381626	0.288412	0.401454	0.479074	0.69508	0.762917	0.644119	0.0767956	0.43653	0.398447	0.410153	0.313478	0.739399	0.646332	0	0	0.159979	0.318166	0.466025	0.523778
TC21717	0	0.368563	1.47307	1.72124	1.76816	2.2293	2.43874	2.26734	2.37266	2.02035	2.03968	3.00452	2.9435	3.1994	3.22161	3.23289	3.01385	2.99329	2.52147	2.96137	2.88303	2.76123	0.413607	1.18972	1.08628	1.17052	0.908505	1.47307	1.53138	2.17153	1.60263	2.40062	2.68147	2.37443	2.7569	2.72756	1.50574	2.98423	2.9184	2.82627	2.38365	2.99708	2.49142	0	2.2387	2.5486	2.68232	3.72648	4.19683
TC22026	0	0	0	0	0	0	0	0	0	0	0	0	0	0	0	0	0	0	0	0	0	0	0	0	0	0	0	0	0	0	0	0	0	0	0	0.72357	0	0	0	0	0	0	0	0	0	0	-0.0323405	0	0
TC22030	0	0	0	0	0	0	0	0	0	0	0	0	0	0	0	0	0	0	0	0	0	0	0	0	0	0	0	0	0	0	0	0	0	0	0	0	0.791672	0	0	0	0	0	0	0	0	0.659904	0.00783632	0	0
TC22080	0	0	0	0	0	0	0	0	0	0	0	0	0	0	0	0	0	0	0	0	0	0	0	0	0	0	0	0	0	0	0	0	0	0	0	0	0	0	0	0	0	0	0	0	0	0	0.00656357	0	0
YAL001C	0	-1.8624	-0.00272442	0.591011	1.18749	-1.44268	0.68257	0.756001	0.652143	-1.52323	-1.49913	0.671148	0.591584	-1.53312	0.582937	0.417558	0.307901	0.163083	-1.95592	0.332913	0.404353	-1.64851	-1.78896	0.0294402	0.484273	0.532712	0.531141	0.770347	0.723534	0.552816	0.568866	0.544389	0.487074	0.929494	0.532569	-1.52329	-0.964393	0.385394	0.257178	0.410373	0.406758	0.349896	0.274803	0	-0.0966497	0.617268	0.582667	0.934415	0.870131
YAL002W	0	-2.05425	-0.810565	-0.770485	-0.777191	-0.45845	-0.396879	-0.427311	-0.401571	-0.379293	-0.68566	-0.665139	-0.759095	-0.623102	-0.757176	-0.679343	-0.82367	-0.943552	-2.02587	-1.06149	-0.91653	-0.915954	-0.920478	-0.940978	-0.939773	-0.776565	-0.562877	-0.525392	-0.481239	-0.452482	-0.660547	-0.538422	-0.49114	-0.745561	-0.689594	-1.87979	-1.04012	-0.743336	-0.581187	-0.849372	-0.779986	-0.818235	-0.766505	0	-0.483069	-0.684941	-0.651846	-0.588175	-0.614637
YAL003W	0	-0.14044	-2.64946	-2.46128	-1.83858	-1.8837	-1.80829	-1.29415	-1.25848	-1.21814	-0.831744	-1.01899	-0.886842	-0.881458	-0.877651	-0.864082	-0.678094	-0.907331	-1.25255	-0.988	-1.19091	-0.645927	-0.302343	-2.31219	-2.26708	-1.77383	-1.75752	-1.72918	-1.56543	-1.38488	-1.21826	-1.25161	-1.09156	-0.969568	-1.10094	-1.01045	-4.01061	-0.758988	-0.716788	-0.650571	-3.90063	-0.946048	-0.916009	0	0.0641672	-3.20036	-1.73929	-2.30896	-2.25058
YAL004W	0	-1.18436	-1.18436	-1.18436	-1.18436	-0.301518	-0.471054	-0.200457	0.628262	-1.18436	0.690915	0.913561	1.10101	1.0408	0.944787	1.09382	1.15493	1.13038	0.749175	1.24846	1.1875	1.28541	-1.12576	-1.12576	-1.12576	-1.15278	-0.346926	-0.439259	0.220995	-0.400502	0.243214	0.664559	0.690851	-0.237577	0.926082	0.874561	0.844833	1.15535	0.991042	-0.126958	0.0319959	0.0121269	1.24259	0	0.58595	-1.29637	-0.244733	0.660494	0.746289
YAL005C	0	0.151418	-1.48327	-1.42504	-0.245775	0.884444	1.23402	1.41623	1.57938	1.52246	1.58391	1.92913	2.02969	2.29625	2.38453	2.41313	2.54324	2.21735	1.76454	2.45621	1.86093	2.64502	-0.341737	-1.86888	-1.57677	-0.523599	0.525473	1.17061	1.19536	1.20112	1.53921	1.60913	1.65513	2.391	1.73623	1.63481	1.53986	2.18524	2.20867	2.26191	-0.173419	2.41913	2.56137	0	0.611808	-1.99354	-0.270221	0.755084	0.84267
YAL007C	0	-2.14837	-1.83506	-1.68402	-1.29999	-1.10364	-1.01519	-1.13735	-1.19281	-2.14837	-1.71876	-1.60305	-1.02564	-1.0446	-1.03611	-1.02343	-1.13826	-2.14837	-1.79779	-2.14837	-1.81677	-1.37977	-0.182634	-0.969512	-1.02029	-2.54168	-1.80099	-1.88904	-1.4059	-1.39126	-1.40003	-1.36336	-1.07285	-2.22822	-1.78957	-1.73849	-1.92538	-0.873846	-0.893435	-0.959087	-0.940711	-1.79701	-0.937606	0	-1.45367	-1.13936	-1.07025	-1.46242	-1.1545
YAL008W	0	0.626331	0.922179	0.894961	1.04156	1.30655	1.28432	1.32706	1.38702	1.37972	1.56266	1.3257	1.32896	1.28438	1.17004	1.14273	1.3103	1.31459	1.04335	1.17123	0.950169	1.14111	0.712528	0.8833	0.682505	0.922627	1.11403	1.35597	1.33561	1.27819	1.23777	1.39645	1.27997	1.25902	1.3756	1.17333	0.609982	1.21472	1.25724	1.08089	-0.610305	1.15323	1.18844	0	0.708431	1.00909	0.878603	1.151	1.26654
YAL009W	0	-0.503501	-0.828137	0.720451	0.475566	0.293973	0.616604	0.0687608	0.52489	-0.419729	0.5526	-0.436651	0.426278	0.131928	-0.140415	0.0489544	0.227342	-0.148054	-0.107076	-0.271335	-0.279502	-0.545554	-0.081799	0.442242	0.522959	-0.31929	0.687324	0.095568	0.501594	0.271428	-0.374433	0.00183175	-0.121756	-0.171557	-0.0972907	-0.15821	0.0641812	-0.210654	-0.0829023	-0.205028	-0.248497	-0.274947	-0.381134	0	-0.0229343	0.43934	0.520503	0.458426	0.49333
YAL010C	0	0.299447	1.21644	0.605297	0.429894	0.0707832	-0.106294	-0.106294	0.250592	0.317243	0.505158	0.312294	0.0954025	0.164926	-0.106294	0.0362938	0.194063	0.252854	0.059635	0.146149	-0.0675333	-0.0710513	0.0485856	0.740377	0.487331	-0.0445314	0.341823	0.298459	0.159514	0.129078	0.182414	0.14141	0.0845759	0.0109893	0.222046	0.0970168	0.00495747	0.0868594	0.00950601	0.0679943	0.00594044	0.00178399	0.198415	0	0.0589471	0.0600628	0.251875	0.0600628	0.0600628
YAL011W	0	-0.504487	-0.0865556	-0.109203	-0.0268289	-1.07114	-0.808312	-1.07114	-0.829306	-0.501776	-0.00415429	-0.0740495	-0.214873	-1.07114	-0.865715	-0.921027	-0.937382	-0.539465	-0.242433	-0.511115	-0.805263	-1.07114	-0.951	-0.951	-0.497639	-0.446048	0.0994633	0.204784	-0.410514	-0.951	-0.951	-0.482751	-0.727009	-0.0509392	-0.087341	-0.523597	-0.626937	-0.523624	-0.951	-0.563457	-0.951	-0.066001	-0.181808	0	-0.0885038	0.105172	0.170965	0.17524	-0.0283894
YAL012W	0	-0.353577	1.96712	2.89253	1.71796	1.39219	0.686555	0.608694	0.390142	0.272445	-1.38102	-0.0721328	-0.802113	-0.254462	-0.300025	-0.23578	-0.395741	-0.645359	-0.708103	-0.578086	-0.200215	-0.678372	-0.104551	3.04179	2.69207	2.18314	2.18561	0.87194	0.484328	0.317199	0.121017	0.100999	-0.144261	0.748878	0.0363731	0.182169	0.379354	0.110012	0.132465	0.204581	-2.34329	0.241983	0.208166	0	0.0347881	2.69165	1.34881	2.35368	1.41315
YAL013W	0	-0.0782743	0.564226	0.515048	0.586484	0.539941	0.555497	0.538852	0.503095	0.409572	0.297132	-0.828481	0.324109	0.449052	0.518266	0.404626	0.313624	0.140479	-0.906443	0.237529	0.309219	0.205904	-0.0153845	0.639958	0.702937	0.818611	0.652933	-0.450848	0.780276	0.668592	0.535564	0.572232	0.534154	0.891141	0.543793	0.434512	0.613708	0.573633	0.513564	0.575486	0.562284	0.585816	0.534064	0	-0.0549064	1.15139	0.787903	1.06872	0.707746
YAL014C	0	-0.429105	0.231088	0.409954	0.256875	0.0138489	0.0569288	0.00907579	0.0199315	0.0321209	-0.0561841	-0.0390515	-0.0320523	-0.669746	-0.0612781	-0.0294144	-0.0285437	-0.172242	-0.347317	-0.15976	-0.171093	-0.167932	-0.23082	0.3607	0.249569	0.194734	0.0798736	0.029059	0.00912597	0.0454959	0.0381145	0.0204263	0.0321674	0.111545	0.0275256	0.0357944	0.339345	-0.0106561	0.00757647	-0.135766	-0.147275	-0.171933	-0.144148	0	-0.349385	0.35913	0.126362	0.250002	0.20733
YAL015C	0	-0.440559	0.790798	0.373928	0.367443	0.285525	0.227469	0.136309	0.131128	-0.0151726	-0.138487	-0.199261	-0.237799	-0.295151	-0.19749	-0.193158	-0.299325	-0.354373	-1.21586	-0.543928	-0.501549	-0.557821	0.459937	1.04253	0.656423	-0.611571	0.310925	0.3473	0.255962	0.275031	0.341707	0.210661	0.190948	0.299529	0.0201557	0.00324911	0.156554	0.148559	0.229292	0.145148	0.215337	0.145029	-0.808014	0	0.450465	0.586282	0.432002	0.360408	0.146124
YAL016W	0	0.463735	0.651852	0.416464	0.288132	0.47427	0.466429	0.445713	0.468617	0.444023	0.488665	0.365077	0.421268	0.409506	0.345797	0.389764	0.399294	0.29825	0.350468	0.180604	0.0163149	0.121707	0.508683	0.622538	0.448209	0.23642	0.310932	0.3284	0.35244	0.348516	0.444946	0.373005	0.293897	0.105202	0.148673	0.13853	-0.356495	0.153602	0.00831389	0.0946326	0.0711243	0.128603	0.194072	0	0.40252	0.775284	0.601127	0.720723	0.725959
YAL017W	0	0.276766	-0.194207	-1.06333	1.20851	-0.0901993	1.18155	1.1829	1.04264	1.11879	0.946438	0.936229	0.865838	0.90707	0.880129	0.768973	0.801098	0.636147	0.475473	0.86475	0.669272	0.703452	0.190708	0.737771	0.679587	0.701691	0.863208	1.00459	1.06134	1.00642	1.0478	1.00274	0.877076	0.728959	0.755409	0.742192	-0.958095	0.679868	0.531798	-0.291643	-1.9713	0.838219	0.776422	0	0.286279	0.942012	0.541741	0.916897	0.870213
YAL018C	0	0	0	0	0	0	0	0	0	0	0	0	0.473956	0.459451	2.505	3.70427	4.92503	5.35548	4.72213	3.75781	4.88525	5.81836	0	0	0	0	0	0	0	0	0	0	0	0	0	0	0	0	0	0.66137	0.375271	1.16115	1.89131	0	0	0	0.02304	0	0
YAL019W	0	-1.43188	-1.72224	-1.56524	-1.88324	-2.05329	-1.87569	-1.83337	-1.17799	-1.06042	-0.962251	-0.889749	-0.895365	-1.37885	-1.57191	-1.35405	-1.52365	-1.19294	-1.02269	-1.31669	-1.32838	-1.5143	-0.27266	-1.29869	-1.61308	-1.55838	-1.59985	-1.34698	-1.40031	-1.88174	-1.3199	-0.796604	-0.695968	-0.73544	-0.72737	-0.763797	-1.76315	-0.952698	-0.937419	-0.738111	-1.20889	-0.784514	-1.75361	0	-0.0181194	-1.33332	-1.10926	-1.76033	-1.5232
YAL020C	0	-0.197161	-0.847566	-0.425595	-0.129717	-0.434677	-0.497525	-0.516486	-0.559124	-0.467619	-0.597552	-0.49803	-0.550216	-0.470529	-0.440302	-0.468838	-0.713635	-0.741489	-0.992423	-0.905535	-1.7194	-0.949753	-0.374224	-0.706808	-0.285071	-0.355531	-0.591258	-0.591606	-0.52209	-0.476578	-0.455329	-0.458686	-0.325693	-0.0305901	-0.369841	-0.329627	-0.911439	-0.29569	-0.368288	-0.375631	-2.48366	-0.476836	-0.617783	0	-0.351098	-0.530762	-0.604191	-0.452395	-0.542241
YAL021C	0	-1.54663	-0.729466	-0.694585	-1.1355	-1.12274	-1.55848	-0.604828	-0.676573	-2.00747	-1.5544	-0.567121	-1.5191	-1.52543	-1.59255	-1.50311	-0.680463	-1.51842	-2.03545	-1.57334	-0.383499	-1.68099	-1.60788	-0.903172	-1.78801	-1.56628	-0.527704	-0.692345	-0.642704	-1.14614	-0.781913	-0.633986	-1.54194	-0.0389665	-1.49821	-0.426588	0.21623	-0.399157	-0.188579	-0.447648	-2.48215	-0.430479	-0.385245	0	-0.0938499	-0.353353	-0.492347	-0.231968	-0.310905
YAL022C	0	-0.521972	-0.635158	-0.571118	-0.697129	-1.00163	-0.85826	-0.977952	-0.954926	-0.767872	-0.941906	-1.00353	-0.984433	-0.93984	-0.997487	-0.949716	-0.902365	-0.937374	-0.894019	-0.946149	-0.808889	-0.941393	-0.28083	-0.728609	-0.501714	-0.506301	-0.74041	-0.833889	-0.775629	-0.882135	-0.852254	-0.831528	-0.739551	-0.897252	-0.662686	-0.570594	-1.92969	-0.289098	-0.3551	-0.414767	-1.42078	-0.299654	-0.487181	0	-0.630355	-0.452201	-0.569746	-0.734681	-0.530215
YAL023C	0	-0.493779	-1.75723	-2.04124	-1.70836	-1.8679	-1.72824	-1.75101	-1.66504	-1.53467	-1.41321	-1.17451	-1.11058	-0.907737	-0.952325	-0.920058	-1.00866	-1.02522	-1.17525	-1.15189	-1.17959	-1.22857	-0.522966	-2.05701	-1.99433	-1.68338	-1.68501	-1.6769	-1.60422	-1.64373	-1.56756	-1.49813	-1.34419	-1.14126	-1.17246	-0.998159	-0.380163	-0.724638	-0.886888	-0.849984	-1.64562	-0.577662	-0.514144	0	-0.291766	-1.80563	-1.2937	-1.44103	-1.19138
YAL024C	0	-0.281734	-1.06353	-0.859141	-1.48897	-0.699921	-0.762254	-0.580744	-0.736645	-1.28049	-0.439895	-0.419773	-0.361734	-0.248355	-0.224949	-0.395147	-0.315851	-0.226501	-0.446054	-0.19789	-0.229585	-0.299788	-0.681515	-1.01219	-0.987021	-0.811278	-0.743076	-0.672259	-0.68604	-0.868862	-0.78467	-0.900794	-0.818104	-0.545341	-1.18192	-0.386792	-2.53709	-0.327272	-0.21301	-0.313372	-1.37238	-0.907179	-0.0668795	0	-0.781368	-1.4878	-0.951484	-1.17274	-1.04348
YAL025C	0	-0.459858	-2.81255	-3.88378	-3.5514	-3.94008	-3.76697	-3.50999	-3.43683	-2.74888	-3.24988	-2.61012	-3.30226	-3.35228	-3.19883	-3.25162	-2.87089	-2.81581	-2.88186	-3.09496	-2.89374	-3.43161	-0.808496	-3.68638	-3.02539	-2.88855	-3.75775	-3.43396	-3.49643	-3.35134	-3.28143	-3.23629	-3.12483	-2.33463	-2.31748	-2.21897	-3.3877	-2.22459	-2.89876	-2.17061	-3.61589	-2.99085	-2.48708	0	-0.243455	-3.12284	-2.33235	-3.45863	-3.21943
YAL026C	0	-1.61383	-1.02429	-1.62306	-0.763927	-0.486287	-0.896422	-0.122681	-0.338869	-0.995234	-0.860391	-0.902292	-0.932485	-1.0938	-0.867675	-0.478242	0.0676676	-1.56426	-0.477129	0.148474	0.88	-0.279277	-1.09694	-1.08689	-0.651352	-1.10308	-1.07891	-1.08225	-1.85555	-1.14464	-1.05581	-0.26175	-0.177257	-1.46743	-1.11824	-0.979254	-0.599343	-0.627333	-0.178037	-0.244456	-0.933503	-0.286971	-0.957796	0	-1.23231	-0.0325675	-0.115298	-0.0815356	-0.0375995
YAL027W	0	-0.0819129	-0.910252	-0.0709984	-0.724587	0.213965	0.264525	0.174511	0.19829	-0.00502461	-0.0302995	-0.12933	-0.191609	-0.27438	-0.23424	-0.261789	-0.332322	-0.294609	-0.188359	-0.285616	-0.257005	-0.247294	-0.1136	-0.104424	-0.0805572	0.126128	0.233638	-0.445553	0.320515	0.358522	0.213061	0.194423	0.155383	-0.621224	0.0712827	-0.795959	-0.221255	0.0654117	0.129724	0.181065	0.0768123	0.124054	0.0623072	0	0.0303284	-0.0148328	0.189087	0.313335	0.248932
YAL028W	0	0	0.190153	0.642344	0.796856	0.0887646	0.756088	0.966018	0.770158	0.0156528	1.12918	0.733792	0.990528	0.0650007	0.262977	0.366773	0.394207	0	0.337515	0.4402	0.233884	0	0	0.0227841	0.346584	0	0.421286	0.765391	1.16704	0.0625524	0.761807	0.978422	0.882461	0.1625	0.624333	0.559663	0.416239	0.0750482	0.263097	0.271274	0.121818	0.0210619	0.244258	0	0	1.11864	0.946764	1.19326	1.14163
YAL029C	0	-1.13866	-0.845108	-0.721541	-0.696828	-0.600805	-0.659417	-0.624747	-0.740008	-0.802056	-0.917787	-0.824339	-0.912552	-0.878022	-0.748307	-0.905841	-0.812001	-0.874631	-1.62276	-0.963866	-1.1974	-1.30125	-0.0770177	-0.837837	-0.603625	-0.588312	-0.668393	-0.6654	-0.715541	-0.861573	-0.801031	-0.866754	-1.0031	-1.13417	-1.0068	-1.01871	-1.27856	-1.08663	-1.01144	-0.918698	-1.66066	-0.958806	-0.966381	0	0.102428	-1.02569	-0.570233	-0.929264	-1.16392
YAL030W	0	0.265769	0.800021	1.12977	1.51373	1.46413	1.36706	1.58426	1.55049	-0.197114	1.5095	-0.972685	1.30552	1.28764	1.2577	1.14832	1.2724	-1.09134	-0.106856	0.735672	1.03278	1.21172	0.300396	0.704492	0.808252	-1.1214	1.18556	1.45893	1.37809	1.2622	1.26416	1.33161	1.22326	1.45426	-0.9911	-0.150992	-0.90855	1.08041	1.19914	1.06722	-1.10412	0.895363	0.583148	0	-0.970302	0.855323	0.686976	1.08242	1.06371
YAL031C	0	-1.16915	0.542768	0.456286	0.536345	-0.875888	0.539434	0.582698	0.6689	0.697063	0.910025	-0.810785	0.687144	0.675122	0.700628	0.844698	0.904227	-0.924127	-0.792465	0.849071	0.823966	0.901715	-0.567047	0.379361	0.409621	-0.360309	-0.829075	0.651479	0.706791	-0.781838	0.598017	0.622582	0.564757	0.615574	0.717466	0.733806	-0.83995	0.657729	-0.735151	0.640811	-0.669482	0.655782	-0.721346	0	-1.37192	0.484887	0.294604	0.407777	0.365081
YAL032C	0	-0.72408	0.732475	-0.673239	0.203525	0.330248	-0.660745	0.183816	0.171274	0.13496	0.130931	0.0335993	0.0256818	-0.00426743	0.00395767	-0.0205599	-0.101188	-0.257447	-0.0580276	-0.997887	-0.234627	-0.180216	0.0236352	0.711507	0.387704	0.363614	0.22553	0.34384	-0.756376	0.225303	0.196451	0.130559	0.114803	0.104324	-0.050779	0.0271378	-0.0285452	0.0522866	0.0725393	0.0152378	0.112289	0.0986267	-0.446947	0	0.0974109	0.743867	0.544205	0.600769	0.388501
YAL033W	0	-0.844154	-1.24985	-0.794545	-0.0906171	-0.837371	-0.2106	-0.848431	-0.289284	-1.22317	-0.909507	-0.548287	-1.50199	-1.02221	-0.587029	-0.999195	-0.780461	-1.08601	-0.831832	-1.13134	-1.0894	-1.07362	-0.84882	-0.8737	0.00851854	-0.743262	0.0286324	-0.223206	-0.872392	-0.832313	-0.862105	-0.860611	-0.207723	-0.443273	-0.347369	-0.939007	-0.778097	-0.911484	-0.854843	-0.899652	-0.372217	-0.952654	-0.313353	0	-0.142145	-0.196673	0.0150019	0.105972	0.089973
YAL034C	0	-0.233409	0.326488	-0.766223	0.72209	0.698154	0.686539	0.961767	-0.285961	1.04468	1.13194	0.954034	1.06575	-1.20468	0.485733	0.680032	0.766386	-1.36313	0.16463	0.726483	0.538606	-1.30659	-1.57434	-1.31297	0.00585996	0.0846096	0.592898	0.846361	0.833067	-0.168	0.758376	0.898128	-1.07002	0.879633	0.884252	-1.15519	1.37194	0.924933	-0.273144	0.7628	-3.10641	0.902835	-0.227321	0	-0.448437	0.980325	0.588486	1.07813	1.16928
YAL034C-B	0	0	0	0	0	0	0	0	0	0	0	0	0	0	0	0	0	0	0	0	0	0	0	0	0	0	0	0	0	0	0	0	0	0	0	0	0	0	0	0	0	0	0	0	8.67e-19	0	0.00660961	0	0
YAL034W-A	0	-1.0966	-1.00785	-1.02936	-1.09057	-1.06582	-1.09096	-1.07259	-1.1134	-0.756105	-0.828962	-0.553591	-0.684943	-1.0852	-0.973491	-0.970341	-1.01404	-0.731408	-0.11771	-0.62282	-0.489841	-0.890197	-1.16027	-1.06805	-1.04454	-0.801518	-1.16027	-0.716619	-0.890761	-1.08633	-0.974543	-1.02923	-0.925806	-0.640269	-0.540446	-0.518595	-1.03358	-0.913029	-0.950375	-0.922339	-1.16027	-0.613367	-0.709438	0	-0.754643	-0.648154	-0.480741	-0.463373	0.0414076
YAL035W	0	-0.1717	-0.709448	-1.08499	-1.45323	-1.58496	-1.68941	-1.60176	-1.60879	-1.59014	-1.49136	-3.2671	-2.29662	-1.27496	-1.11833	-1.15313	-1.16568	-1.16471	-1.13759	-1.31322	-1.30676	-1.4437	-0.607113	-0.85716	-1.00067	-1.3189	-1.67629	-1.73102	-1.65259	-1.67591	-1.54993	-1.48415	-1.45966	-1.52303	-1.3754	-2.31914	-1.474	-1.34442	-1.15617	-1.25338	-1.28312	-1.21561	-1.22607	0	-0.32913	-1.23515	-1.04528	-1.49319	-1.52245
YAL036C	0	-3.21826	-2.27718	-2.23246	-2.0408	-3.75993	-3.20012	-1.9495	-1.75404	-3.0498	-1.79176	-4.2296	-2.00026	-3.10586	-3.70771	-2.125	-2.17811	-3.20962	-2.66458	-3.79586	-2.86197	-3.28957	-2.31217	-2.02289	-1.88725	-3.1673	-3.35748	-2.88105	-3.25425	-3.15492	-1.85434	-1.84767	-3.73814	-1.60118	-3.09242	-1.88863	-1.82861	-1.99729	-1.95478	-2.01397	-3.25126	-3.21235	-3.26148	0	0.136879	-3.22422	-1.99394	-2.87249	-2.76957
YAL037W	0	0	0.688647	1.18408	0.712926	1.60973	1.70297	1.69582	1.87804	1.8999	2.10208	2.02341	2.02757	2.03586	1.94911	1.89026	2.02454	1.95854	1.19298	1.892	1.84362	1.9489	0.100139	0.768785	1.10391	1.1004	0.754925	1.58041	1.62214	1.85823	1.81765	1.81679	2.09582	1.82106	2.0007	2.00287	1.61325	1.95115	1.89467	1.80988	1.87187	0.979381	1.9388	0	0.13226	0.257811	0.446335	0.565167	1.08817
YAL038W	0	-0.415156	-1.42961	-3.40152	-5.77498	-2.56518	-1.82636	-0.67624	-0.444701	-0.167003	-0.120718	0.0792974	-0.00793541	-0.190151	-0.265148	-0.130169	-0.111459	-0.122668	-0.214207	-0.00548168	-0.00332661	-0.364953	-0.355387	-1.56577	-3.16249	-3.00243	-2.08121	-1.2729	-0.762783	-0.484907	-0.296738	-0.285372	-0.307471	-0.35285	0.166758	0.383505	0.795514	0.134093	0.459701	0.0769318	-0.241599	0.442884	0.522037	0	-0.681385	-2.83523	-2.14803	-2.44299	-2.2222
YAL039C	0	-0.307826	-0.599032	-1.01088	-1.17368	-1.11764	-1.11969	-1.00224	-0.961753	-0.974939	-0.922181	-0.781001	-0.717434	-0.719067	-0.701663	-0.690258	-0.782348	-0.884404	-0.947353	-0.906801	-0.834311	-0.899344	-0.0921151	-0.336183	-0.722678	-0.779795	-0.793828	-0.776628	-0.748956	-0.699063	-0.734106	-0.520917	-0.365828	-0.143552	-0.313674	-0.240126	0.397065	-0.300797	-0.285219	-0.371661	-2.53666	-0.342929	-0.538998	0	-0.262362	-0.353997	-0.473392	-0.654337	-0.827645
YAL040C	0	0.104121	0	0	0	0	0	0	0	0	0	0	0	0	0	0	0	0	0	0	0	0	0	0	0	0	0	0	0	0	0	0	0	-0.112203	-0.0783966	0	0	0	0	0	-0.123561	0	0	0	0.0746695	-0.0550088	0.0188112	0	0
YAL041W	0	0.433159	0.72096	0.740142	-0.0986739	0.62256	0.637527	0.699799	0.663685	-0.672019	0.624001	0.523913	0.617337	0.646462	0.590833	0.533365	0.552751	0.525723	0.455125	-0.160501	0.359467	0.458422	0.376061	0.712603	0.708652	0.510702	-0.734574	0.604358	0.670993	0.675177	0.602452	0.639037	0.543158	0.549034	0.465237	0.438128	-1.06025	0.3703	0.34053	0.379006	0.365873	0.361387	0.290197	0	0.596484	0.504134	0.392165	0.274766	0.162369
YAL042C-A	0	0	0	0	0	0	0	0	0	0	0	0	0	0	0	0	0	0	0	0	0	0	0	0	0	0.0207717	0	0	0	0	1.08e-19	0	0	0	0	0	0	0	0	0	0	0.0248446	1.08e-19	0	0	0	0.00653417	0	0
YAL042W	0	-0.0347273	0.115009	-0.0303345	-0.232576	-0.105553	-0.0955623	-0.19021	-0.107917	-0.208312	-0.196344	-0.0738338	-0.147591	-0.0907767	-0.0465717	-0.0533747	-0.0193726	-0.218821	-0.0781832	-0.157004	-0.268484	-0.17791	0.0684767	0.186904	-0.0411161	-0.0362793	-0.174402	-0.190098	-0.17942	-0.201325	-0.163527	-0.197968	-0.113249	-0.178588	-0.125175	-0.0779751	-0.975978	0.067925	0.0394362	-0.0618502	-1.97599	-0.0612088	-0.244034	0	0.00771439	-0.0784748	-0.154698	-0.206439	-0.129758
YAL043C	0	-0.345127	-0.313856	0.0643191	-0.303804	-0.290477	-0.321956	-0.255644	-0.253479	-0.263466	-0.294199	-0.234615	-0.279161	-0.119837	-0.210679	-0.260715	-0.228624	-0.331828	-0.2517	0.0538589	0.067186	0.158219	-0.433223	0.0380129	0.0364197	-0.34781	-0.384833	-0.372975	-0.421717	-0.465498	-0.534762	-0.403418	-0.367782	-0.126112	-0.387573	-0.274797	-0.253907	-0.324484	-0.143579	-0.424633	-0.32326	-0.293123	-0.378758	0	0.138979	0.242744	-0.0937003	0.116195	-0.184318
YAL044C	0	0.653081	0.660339	0.627194	0.594795	0.830195	0.896899	1.16369	1.06279	1.11429	1.34332	1.24632	1.24406	1.00975	1.11699	1.07498	1.11393	1.10173	0.987317	1.05569	1.0788	1.19828	0.84529	0.979378	0.78175	1.02483	1.17922	1.16674	1.11141	1.20582	1.27552	1.27408	1.27824	1.00055	1.03323	1.16389	1.9128	0.884531	0.970171	1.02703	-2.58497	0.495902	0.889144	0	0.571019	0.856055	0.613348	0.805459	0.786571
YAL044W-A	0	-0.52641	-0.673421	-0.706346	-0.608372	-0.557569	-0.636781	-0.50648	-0.464853	-0.622741	-0.700813	-0.810393	-0.690287	-0.824044	-1.02782	-0.918094	-0.899548	-1.03909	-0.994639	-0.900118	-0.928209	-0.834418	-0.481495	-0.731785	-0.763659	-2.21626	-0.310198	-0.25195	-0.365529	-0.496447	-0.761402	-0.481381	-0.510281	-0.686011	-0.603342	-0.532501	-0.61552	-0.794737	-0.590003	-0.905296	-0.855075	-0.894706	-1.07255	0	0.0261868	-0.664252	-0.547267	-0.423918	-0.472215
YAL045C	0	0	0	0	0	0	0	0	0	0	0	0	0	0	0	0	0	0	0	0	0	0	0	0	0	0	0	0	0	0	0	0	0	0	0	0	0.0431463	0	0	0	0	0	0	0	0	0	0.00656357	0	0
YAL046C	0	-0.361461	-1.33738	-1.68151	-1.72014	-1.8427	-1.7724	-1.83957	-1.87896	-2.0164	-2.17409	-2.22582	-2.14414	-2.25719	-2.24447	-2.18619	-2.15925	-2.15271	-2.8887	-2.16243	-2.05023	-1.83501	-0.193462	-1.21648	-1.54011	-1.48636	-1.57971	-1.8118	-1.82707	-1.80926	-1.8268	-2.04767	-2.00086	-2.20385	-2.13986	-2.03481	-2.22644	-1.98139	-2.01925	-1.98691	-2.05655	-2.01458	-2.03478	0	-0.0716966	-1.85532	-1.62615	-2.07065	-2.13527
YAL047C	0	-0.612436	-0.61257	-0.60077	0.331693	0.161997	0.239674	0.206155	0.23461	-0.834204	-0.233074	0.155594	0.236572	0.0818277	0.0995778	0.0802108	-0.0770064	-0.501821	-0.756824	-0.224353	-0.592241	-0.100466	-0.168062	0.0173802	0.234157	0.347268	0.16262	0.337133	0.412304	0.354493	0.45541	0.297624	0.341906	0.53939	0.415581	0.283636	-0.560416	0.435453	0.290941	0.433838	0.503286	0.481228	0.324054	0	-0.444056	0.0173613	-0.0561545	-0.133781	-0.0816557
YAL048C	0	-0.966127	-0.658393	-0.582597	-0.73699	-0.296906	-0.253492	-0.249464	-0.481526	-0.124754	-0.263956	-0.27554	-0.464364	-0.125901	-0.313993	-0.639837	-0.52741	-0.440138	-0.345115	-0.405025	-0.401626	-0.53341	-0.498751	-0.778682	-0.623879	-0.616502	-0.524547	-1.15276	-0.457132	-0.510837	-0.593659	-0.469534	-0.286284	-0.319076	-0.492394	-0.0417703	-0.0451493	-0.320724	0.320565	-0.399422	-0.496552	-0.331157	-0.290102	0	0.010153	0.442758	0.0525874	0.794737	0.993891
YAL049C	0	0.101436	0.365424	0.604071	0.742631	1.01247	1.16664	1.13662	1.3075	1.13716	1.17646	1.07829	1.0207	0.983131	0.829115	0.829441	0.839915	0.675478	0.372644	0.590195	0.401511	0.591343	0.284363	0.484648	0.560005	0.667795	1.00991	1.17105	1.19311	1.14097	1.22223	1.18539	1.17882	0.887041	1.05548	0.938739	0.758893	0.78188	0.882979	0.686577	0.627021	0.574297	0.733234	0	0.287474	0.351109	0.288264	0.462987	0.519392
YAL051W	0	-1.489	-1.2569	0.158969	-1.09212	-1.23279	0.175765	0.195174	0.140736	0.221904	0.305198	0.390208	0.325175	0.571031	0.55914	0.542881	0.602422	0.53208	0.309255	-0.934321	0.511359	0.543942	-0.324096	-0.0545533	0.0744039	-0.103052	-0.0479076	0.095479	0.107802	0.0103537	0.160958	0.229718	0.244484	0.607451	0.345811	-1.02967	-0.221186	0.334493	0.426255	0.370135	-0.929949	0.462253	0.558082	0	-0.362672	0.0835615	-0.0746997	-0.0188789	0.0360424
YAL053W	0	0.290482	0.930155	0.847326	0.878586	1.11743	1.50161	1.4401	1.58089	1.77791	1.64507	1.06664	1.65236	1.6941	1.64596	1.60765	1.57714	1.44452	1.52295	1.23671	1.41822	1.26572	0.759958	1.51445	0.872446	1.0256	1.11032	1.18626	1.49714	1.7317	1.76646	1.8069	1.86178	1.55553	1.70604	1.74423	1.63472	1.72928	1.72677	1.54285	1.43617	1.42959	1.54853	0	0.317949	0.58785	0.723027	1.03371	1.41607
YAL054C	0	0.198862	2.2309	2.59743	1.9751	2.15852	2.31025	2.06448	1.92921	2.05918	1.87328	1.69977	1.87893	1.90248	1.84454	1.84317	1.74884	1.57602	1.85563	1.4697	1.90703	1.28171	0.348986	2.64495	2.49797	1.96519	1.83343	1.82828	2.23047	2.12314	2.03816	2.00925	2.18629	1.78571	1.96126	1.94239	1.77516	2.05646	1.92923	1.8954	1.82607	2.1139	2.23295	0	-0.629296	4.17898	2.40178	3.78684	4.29207
YAL055W	0	-0.205507	-0.877644	-0.214954	0.230174	0.26574	0.276112	0.285366	0.225974	0.320598	0.0881604	-0.0197438	-0.137563	-0.194009	-0.0803052	-0.14102	-0.0941581	0.164273	0.357823	0.461026	0.838149	0.809321	-0.401147	-1.39957	-0.220172	0.254113	0.382518	0.319635	0.405225	0.409074	0.431269	0.286199	0.283161	0.262363	0.0822376	0.194535	1.03327	0.0027781	-0.0243633	-0.00374686	-0.178521	0.0203214	-0.166945	0	-0.158543	-0.0963699	-0.0136877	0.186091	0.0221948
YAL056C-A	0	0	0	0	0	0	0	0	0	0	0	0	0	0	0	0	0	0	0	0	0	0	0	0	0	0	0	0	0	0	0	0	0	0	0	0	0	0	0	0	0	0	0	0	0	0.209389	0.11554	0	0
YAL056W	0	0.00741376	0.404316	0.908026	0.986411	0.90402	0.802786	0.851073	0.726238	0.7289	0.800394	0.69771	0.58687	0.490316	0.431196	0.388237	0.314004	0.153171	0.0083192	0.0719234	-0.0195533	0.114319	0.101597	0.520155	0.852406	0.824361	0.810024	-0.674991	0.815987	0.753049	0.708837	0.667345	0.567503	0.695413	0.441913	0.452537	0.685972	0.353639	0.281413	0.298829	-1.02593	0.329609	0.27516	0	-0.0512519	0.852044	0.572383	0.738605	0.693422
YAL058W	0	-0.611584	-0.72573	-0.693731	-0.797562	-0.639836	0.0333477	0.165169	0.17898	-0.46694	-1.05315	-1.05315	-0.530168	-0.50463	-0.0184488	-0.0121018	-0.042261	-0.584416	-0.54076	-0.676239	-0.629156	-0.291133	-0.165847	-0.539998	-0.73933	-0.751351	-0.632009	-0.612493	-0.590261	0.0272122	0.189792	0.16831	0.136419	-0.441833	-0.861853	-0.554781	-0.74669	-0.042003	0.158452	-0.0592343	-0.269954	-0.602485	-1.17372	0	-1.35328	-0.336786	-0.304238	-0.497136	-0.419124
YAL059W	0	-0.769801	-2.53409	-2.17404	-2.14753	-2.03431	-1.87192	-1.75745	-1.64333	-1.72217	-1.64622	-3.28047	-1.66621	-1.74988	-1.6827	-1.79179	-1.8262	-1.91925	-1.90718	-2.02206	-1.81066	-1.72902	-0.611515	-2.28032	-1.78232	-1.67293	-1.90254	-1.89957	-1.71476	-1.57077	-1.66728	-1.5971	-1.50184	-1.7291	-1.58087	-1.50769	-1.71803	-1.69115	-1.48984	-1.61648	-1.64982	-1.59555	-1.73636	0	-0.685833	-2.29968	-1.62223	-2.03921	-1.90308
YAL060W	0	0.201478	-0.422535	-0.25844	0.691876	0.908759	0.874857	0.478907	0.275957	0.247431	-0.0676609	-0.501057	-0.772412	-0.642305	-0.714516	-0.770771	-0.880886	-4.7579	-1.39976	-1.05462	-1.11683	-0.950576	0.338177	-0.431183	-0.114357	0.300982	0.810113	0.890087	0.736935	0.615647	0.535892	0.245048	-0.0520286	0.0934758	-0.376135	-0.364429	-1.55788	-0.461397	-0.494279	-0.418858	-3.35751	-0.695148	-0.869723	0	0.0391436	-0.337666	-0.0871103	-0.0442927	-0.0973104
YAL061W	0	-0.334279	2.05295	-0.224953	2.51151	3.65972	3.98788	4.00678	4.15177	3.90421	3.68649	3.35918	3.15043	3.17606	3.05387	3.02834	2.93498	2.6126	2.5333	2.66771	2.97871	3.08704	1.95347	1.74942	1.51047	1.87403	3.20376	3.90626	3.81377	3.88757	4.02942	3.82388	2.52374	3.58987	3.22115	3.19839	3.82127	3.12426	3.01255	2.91405	1.34876	2.73536	2.66982	0	0.502771	3.04168	2.44092	3.21944	3.29463
YAL062W	0	-0.491712	0.999682	2.76776	2.89973	3.17925	3.10211	3.33366	3.23849	3.0435	2.89759	3.053	2.7247	2.81501	2.92672	2.61373	2.75509	2.59659	2.58874	2.52922	2.5203	2.55226	-0.166166	1.25271	2.86386	2.96716	3.19411	3.26018	3.23153	2.98651	3.01318	3.03891	2.99192	2.91205	2.75401	3.14441	2.77967	3.09812	3.3413	3.18572	1.09264	3.25011	3.27211	0	-0.588655	1.48956	1.10295	2.40452	2.1756
YAL063C	0	0	0	0	0	0	0	0	0	0	0	0	0	0	0	0	0	0	0	0	0	0	0	0	0	0	0	0	0	0	0	0	0	0	0	0	0	0	0	0	0	0	0	0	0	0.602253	0.0127684	0	0
YAL064C-A	0	0	0	0	0	0	0	0	0	0	0	0	0	0	0	0	0	0	0	0	0	0	0	0	0	0	0	0	0	0	0	0	0	0	0	0	0	0	0	0	0	0	0	0	0	0	0.00653417	0	0
YAL064W	0	0	0	0	0	0	0	0	0	0	0	0	0	0	0	0	0	0	0	0	0	0	0	0	0	0	0	0	0	0	0	0	0	0	0	0	0	0	0	0	0	0	0	0	0	0	0.00657865	0	0
YAL064W-B	0	0	0	0	0	0	0	0	0	0	0	0	0	0	0	0	0	0	0	0	0	0	0	0	0	0	0	0	0	0	0	0	0	0	0	0	0	0	0	0	0	0	0	0	0	0	0.00651983	0	0
YAL065C	0	0	0	0	0	0	0	0	0	0	0	0	0	0	0	0	0	0	0	0	0	0	0	0	0	0	0	0	0	0	0	0	0	0	0	0	0	0	0	0	0	0	0	0	0	0	0.00651983	0	0
YAL066W	0	0	0	0	0	0	0	0	0	0	0	0	0	0	0	0	0	0	0	0	0	0	0	0	0	0	0	0	0	0	0	0	0	0	0	0	0	0	0	0	0	0	0	0	0	0	0.00654143	0	0
YAL067C	0	-1.12853	3.79844	6.36282	6.22135	5.62713	4.97231	4.34916	3.73173	3.08726	2.50876	2.09282	1.52266	1.14305	1.32658	1.56582	1.70798	1.67114	2.12554	2.47876	2.54361	2.49372	0.208293	5.67441	5.8468	5.49389	5.44095	5.34835	4.24712	3.07362	2.75852	2.47247	1.82383	1.89853	1.38854	1.72081	1.46539	1.40967	1.76299	2.10045	2.19605	2.08343	2.37871	0	-0.517283		3.18668		5.09825
YAL068C	0	-0.319877	-0.0273309	-0.230592	-0.151397	-0.0645198	-0.0476782	-0.0404632	0.148476	-1.14739	0.187379	0.203834	0.0896848	0.255799	0.143683	0.215145	0.329924	0.336756	0.788117	0.820815	0.931659	1.07352	-0.297595	-0.158525	-0.214906	-0.279722	-0.146604	-0.0919756	0.0541052	0.0913619	-0.069323	0.201295	0.202821	0.366805	0.131914	0.154974	-0.179446	-0.0375344	0.0149145	-0.00265069	-0.160971	-0.000784723	-0.0286392	0	-0.651647	0.37101	0.132772	0.566627	0.595602
YAL069W	0	0	0	0	0	0	0	0	0	0	0	0	0	0	0	0	0	0	0	0	0	0	0	0	0	0	0	0	0	0	0	0	0	0	0	0	0	0	0	0	0	0	0	0	0	0	0.00665813	0	0
YAR002C-A	0	-2.16411	-2.84156	-2.79799	-2.76478	-1.50545	-1.37818	-1.3635	-1.24784	-2.50773	-1.18861	-1.19446	-2.39268	-0.826316	-1.02222	-0.79308	-1.15986	-1.3237	-1.89961	-1.34637	-1.21043	-1.2885	-0.39357	-1.7187	-1.81512	-2.72889	-1.53602	-1.57924	-1.47853	-1.2744	-1.32576	-1.20491	-1.0508	-1.0796	-1.05071	-1.01986	-2.61616	-1.0303	-0.932894	-0.996864	-3.74211	-1.18534	-2.42765	0	-0.351246	-1.60971	-1.1474	-1.31735	-0.951374
YAR002W	0	0.0926609	0.318616	0.285749	0.00817939	0.530317	0.511441	0.483184	0.427027	0.320689	-0.353026	-0.330853	0.341612	0.384747	0.434658	0.3282	0.292609	0.279763	0.312429	-0.413252	0.130642	0.215459	-0.0326338	0.177604	0.193405	0.254609	0.357375	0.356682	0.291825	0.285918	0.295228	0.242072	0.209195	0.129677	0.155153	0.105022	-1.22745	0.0867992	0.0188399	-0.0378672	-0.673333	-0.0524355	-0.123249	0	0.252577	0.0292026	0.184353	0.0646613	-0.0852342
YAR003W	0	-0.121458	0.0914382	0.531887	0.723497	0.745929	0.572646	0.38681	0.245722	0.252259	0.340006	0.284481	0.19788	0.248326	0.217223	0.235549	0.323378	0.564006	0.777572	0.938233	1.07829	1.05623	0.036158	-0.0521351	0.3388	0.433047	0.49667	0.243771	0.253348	0.214138	0.256932	0.0455697	0.0401324	-0.0675145	-0.0118752	-0.0252236	-0.35747	0.0220077	-0.0431633	-0.0109207	-0.754842	-0.0966961	-0.0277907	0	-0.242148	-0.0173128	0.184149	0.370624	0.45334
YAR007C	0	-0.697979	-0.102096	1.11233	0.701333	-0.441901	-0.457656	-0.386507	-0.393921	-0.389853	0.822779	-0.0159274	-1.18213	-0.0420612	0.0185738	0.938968	-0.0240941	-0.129513	0.965897	0.882062	-0.355199	0.223913	-0.683611	1.09539	-0.0474409	0.103796	-0.459111	-0.0447436	-0.528475	-0.506802	-0.205873	-0.384842	-0.269274	0.713189	-0.251514	0.76786	0.0117134	0.755881	-0.19306	-0.177502	-0.705579	0.984325	-0.0664088	0	-0.298859	0.8766	0.328253	0.661556	1.21393
YAR008W	0	-0.669401	-0.494125	-1.54138	-1.18995	-1.16926	-1.08833	-1.01848	-0.810431	-0.738778	-0.328626	-0.13986	-0.0764957	-0.218318	-0.285428	-0.376205	-0.419128	-0.4668	-0.664852	-0.762869	-0.80716	-0.769621	-0.553795	-0.309551	-0.462983	-0.873037	-1.17268	-1.05179	-1.02131	-0.905911	-0.83738	-0.767054	-0.432027	-0.497877	-0.488992	-0.393212	-0.531733	-0.312099	-0.237282	-0.329701	-0.180785	-0.243117	-0.239792	0	-0.682129	-0.922648	-0.985741	-0.914585	-0.0293986
YAR014C	0	-0.123246	-0.385427	-0.390314	-0.306328	-0.398569	-0.294101	-0.184192	-0.208631	-0.230497	-0.105738	-0.0586822	-0.0623023	-0.0890494	-0.0792602	-0.162069	-0.19502	-0.361076	-0.371983	-0.415471	-2.00813	-0.418593	-0.158318	-0.492777	-0.293556	-0.329513	-1.89313	-0.301672	-0.212222	-0.248493	-0.240067	-0.214511	-0.257007	-0.896674	-0.206604	-0.257771	-0.339753	-0.198465	-0.113119	-0.139807	-0.06297	0.0283712	-0.00285877	0	-0.0426315	-0.0115795	-0.216233	-0.334411	-0.523383
YAR015W	0	-1.181	0.889208	0.701078	0.96724	0.546582	0.542233	0.821024	0.975085	0.82822	0.931912	-1.1711	0.631764	0.391787	0.358403	0.249209	0.30317	-1.44751	-0.100097	-0.0888525	-0.250849	-0.0926216	0.54757	1.18227	0.633751	-0.987685	0.69563	0.580365	0.646628	0.627137	0.838395	0.777386	0.614442	0.539243	0.464319	0.404187	-0.34508	0.266468	0.291529	0.180647	-2.96149	-1.39663	-0.0110294	0	0.469288	0.429695	0.549059	0.533611	0.400198
YAR018C	0	0	0.213817	0.0766712	-0.0476455	0	-0.0305868	0.081063	-0.061817	0	0	0	0	0	0	0	0	0	0.0534883	0	0	0	0	0.679532	0.731844	0	0	0	0.128579	0	0	-0.0980088	0	0	0	0	0	0	0	0	0	0	0	0	0.172523	1.03495	0.601558	0.246791	0.290429
YAR019C	0	0.0166049	1.02887	0.368808	0.606717	1.11156	1.12472	0.914878	0.843919	0.610474	0.866228	0.745953	1.00807	1.10708	1.06096	1.13313	1.1593	1.19635	1.34426	1.34298	0.783854	1.31626	0.145586	0.984511	0.722326	0.640922	1.01759	1.03377	0.963727	0.980917	0.965297	0.91651	0.887633	0.09805	0.453164	0.859572	0.135675	0.949282	0.871215	0.848254	1.07964	1.02628	1.09518	0	-0.0392192	0.520144	0.536981	0.860132	0.838721
YAR020C	0	-0.375157	0.0659459	0.0189223	0.808459	1.25082	1.29785	1.14813	1.10945	1.05321	1.0855	0.282609	0.98912	1.20396	1.08455	1.06292	1.01708	0.965836	1.03132	0.641628	1.16117	1.16585	0.266945	0.534621	0.559324	0.731024	1.07936	1.13252	1.1047	1.14245	1.09309	1.07681	1.08956	0.467669	1.07518	1.19245	0.916189	1.10783	1.15452	1.09554	1.14077	1.06946	1.20193	0	0.14892	1.04334	1.00085	1.48995	1.39068
YAR023C	0	-0.242986	0.749797	-0.0464493	-0.274097	0.145721	0.248765	0.312052	0.43545	0.0973952	0.619535	0.175653	0.665628	0.777348	0.669848	0.764127	0.731636	-0.107501	0.264508	0.768868	0.764364	0.77529	0.328114	0.76392	0.351293	0.0921995	0.177297	0.19272	0.320822	0.506181	0.433226	0.507729	0.647771	0.573844	0.525209	0.835343	0.258796	0.611206	0.978994	0.62027	0.288651	0.225368	0.814702	0	0.362924	0.758542	0.307146	0.882642	1.03129
YAR027W	0	1.23587	1.01262	1.80608	2.15786	1.92386	2.52023	2.38472	2.43483	2.45435	2.47348	2.39566	2.52219	2.49009	2.32256	2.32	2.34003	2.22081	1.71072	2.05047	1.85293	1.98243	1.44686	1.85865	1.67212	1.76183	2.23686	2.33825	2.47663	2.71412	2.8386	2.94539	2.87673	2.99951	0.223216	2.62085	2.16399	2.54642	2.42675	2.29704	0.128162	2.14117	-0.985564	0	1.36722	1.94807	1.67173	1.96861	2.1371
YAR028W	0	-0.245919	-0.722932	-0.74174	-0.869048	-0.760773	-0.74174	-0.74174	-0.934465	-0.943748	-0.938669	-0.883455	-0.99101	-0.807769	-0.74174	-0.95538	-0.875041	-0.451656	-0.132028	0.133717	0.386576	1.03834	0.159877	-0.663007	-0.661156	-0.576053	-0.691481	-0.720475	-0.683691	-0.568237	-0.759784	-0.568237	-0.808924	-0.71924	-0.778222	-0.66563	-0.465838	-0.672717	-0.568237	-0.644611	-0.568237	-0.568237	-0.568237	0	0.526256	-0.265566	-0.354423	-0.75471	-0.808706
YAR029W	0	0	0	0	0	0	0	0	0	0	0	0	0	0	0	0	0	0	0	0	0.177262	0.0477393	0	0	0	0	0	0	0	0	0	0	0	0	0	0	0	0	0	0	0	0	0	0	0.0810045	0	0.203975	0	0
YAR030C	0	0.380867	0.659871	0.734682	1.80644	0.875894	0.865803	1.48528	1.49307	0.767578	0.763883	0.823647	1.65995	0.856606	0.780546	0.823893	1.5898	0.78614	1.54194	1.58222	0.721686	1.37075	0.75274	1.19672	0.708613	1.74175	1.5819	1.66556	1.65616	0.858317	1.86595	1.26946	0.926095	1.89428	2.07161	0.963659	0	2.17075	1.86335	1.82062	0.814011	2.00041	2.11282	0	0.263358	0.849778	1.11688	1.41044	1.52276
YAR031W	0	0	0	0	0	0	0	0	0	0	0	0	0	0	0	0	0	0	0	0	0	0	0	0	0	0	0	0	0	0	0	0	0	0	0	0	0	0	0	0	0	0	0	0	8.67e-19	0	-0.0100272	0	0
YAR033W	0	0.603796	0.279904	0.477341	0.391189	0.0258238	0	0	0	-0.0487735	0	-0.248795	-0.0914298	0	0	-0.071261	0	-0.129167	-0.107168	-0.193083	-0.131275	-0.0668725	0.0924977	0	0	0.0389896	0.00756698	-0.0767914	-0.15383	-0.0280335	0	0	0	0	-0.225475	0	0	0	0	0	-0.273346	-0.244813	-0.138824	0	0.683807	0	0.156089	0	0
YAR035W	0	0.707646	2.2412	3.16619	2.5623	2.2748	2.37865	2.07034	1.85127	1.9215	1.54348	1.6109	1.24076	1.48063	1.47072	1.38472	1.33784	1.17275	1.27499	1.06501	1.09919	0.900738	1.0996	4.05357	3.76174	2.755	1.92022	2.18927	2.22149	2.17001	2.05989	1.74265	1.62553	1.53881	1.20393	1.30495	1.61776	1.44641	1.27037	1.45411	1.13792	1.35634	1.16389	0	0.875087		0.57869		2.26639
YAR042W	0	-0.472048	-0.222427	0.513032	0.549296	0.32392	0.450507	0.503013	0.495387	0.42996	-0.256425	0.380898	0.613036	0.510015	0.52476	0.469737	0.490753	0.261111	0.239915	0.469673	0.503179	0.478525	0.217744	0.42396	0.437959	0.124569	0.00388512	0.547403	0.503214	0.473317	0.459285	0.494124	0.500216	-0.0549342	0.412852	0.453274	0.0312206	0.507158	0.561072	0.530104	0.539065	0.00463639	0.459818	0	0.243653	1.82244	0.818815	-0.000805858	0.297559
YAR047C	0	0	-0.176215	-0.0890293	0	0	0	0	0	0	0	0	0	0	0	0	0	0	0	0	0	0	0	0	0	0	0	0	0	0	0	0	0	0	0	0	0	0	0	0	0	0	0	0	0	0	0.00689698	0	0
YAR050W	0	0.159912	0.733572	1.21996	1.3523	1.65935	1.57517	1.44218	1.5204	1.6041	1.60386	1.51744	1.43008	1.67621	1.5759	1.79425	1.6912	1.66333	1.90004	1.77313	2.04751	1.88268	0.218088	1.50809	1.49005	1.52669	1.60514	1.5128	1.52936	1.71936	1.7386	1.60229	1.87157	1.5605	1.80643	1.93494	0.768881	1.9596	2.04363	1.84257	1.41497	1.89475	1.63669	0	0.813056	0.867106	0.666431	1.35483	1.2804
YAR053W	0	-0.192234	0.456246	-0.167337	-0.192234	-0.192234	-0.192234	-0.192234	-0.192234	-0.325098	-0.192234	-0.192234	-0.192234	-0.192234	-0.192234	-0.168124	-0.192234	-0.234881	-0.195905	-0.192234	-0.170622	-0.192234	-0.0570111	0.053287	-0.174968	-0.245706	-0.174968	-0.174968	-0.174968	-0.28651	-0.174968	-0.174968	-0.174968	-0.174968	-0.233078	-0.191123	-0.134765	-0.174968	-0.141939	-0.174968	-0.296336	-0.174968	-0.174968	0	0.449343	0.332962	0.109659	-0.127175	0.208013
YAR060C	0	1.03238	2.28966	2.21975	1.7245	1.96423	1.75146	1.72043	1.63968	1.50996	1.44526	1.50858	1.14168	1.84801	1.8513	1.86496	1.85932	1.98056	2.08722	1.91782	1.94597	1.93745	0.949554	2.3593	2.22193	2.0627	1.80197	1.5784	1.63782	1.69911	1.71126	1.57214	1.60032	1.55995	1.62064	1.66462	1.17558	1.91517	1.98326	1.94475	0.341427	2.02416	1.99385	0	0.427861	1.28251	0.958451	1.02149	0.74922
YAR064W	0	0	0	0	0	0	0	0	0	0	0	0	0	0	0	0	0	0	0	0	0	0	0	0	0	0	0	0	0	0	0	0	0	0	0	0	0	-2.17e-19	0	0	-2.17e-19	-0.00214583	0	0	0	0	0.00656357	0	0
YAR066W	0	0	0	0	0	0	0	0	0	0	0	0	0	0	0	0	0	0	0	0	0	0	0	0	0	0	0	0	0	0	0	0	0	0	0	0	0	0	0	0	0	0	0	0	0	0	0.151228	0	0
YAR068W	0	-0.341957	-0.614367	-0.870286	-0.344596	-0.0484086	0.32704	0.555332	0.669979	0.851205	0.401092	0.525738	0.22725	0.146275	0.0114534	-0.155429	-0.300614	-0.65652	-0.669374	-0.895604	-0.924201	-1.22095	-0.647749	-1.32778	-1.30543	-1.0853	-0.560933	-0.339138	0.0992925	0.257352	0.239802	0.390329	0.258416	-0.137065	-1.21013	-0.318518	-0.3099	-0.510086	-0.954907	-0.921339	-1.2331	-1.45378	-1.68492	0	-1.27288	-0.769521	-0.353733	0.086275	0.126166
YAR071W	0	-1.62098	-2.76939	-1.79322	-3.05732	-4.71969	-4.90678	-4.85442	-4.70286	-4.66211	-4.54513	-4.8004	-4.7959	-4.87879	-4.96501	-5.00074	-5.00545	-6.62353	-5.25425	-4.94792	-5.83256	-4.76195	-1.90459	-2.69454	-1.54711	-2.70943	-4.44652	-4.8778	-4.84213	-4.79363	-4.75133	-4.73131	-4.805	-4.40212	-4.71884	-4.90506	-6.68852	-4.95905	-5.1109	-4.99228	-5.12437	-5.09998	-5.16993	0	-2.76641	-1.85899	-2.36454	-3.47998	-3.5332
YAR073W	0	0.161078	1.96033	1.48626	1.15214	0.519193	0	0	0	0.107255	0.0685531	-0.0458416	0	0	0.194	0	0	0.659768	0.50534	0.515613	0.0967497	-0.119901	0.19746	0.836799	0.435809	1.44227	0.829933	1.07555	0.65616	0	0	0	0	-0.0678522	-0.223977	-0.269533	-0.145413	-0.273688	-0.162267	-0.397874	0	0.0271032	0.0646299	0	1.91449	0.53482	0.594257	-0.199053	-0.296115
YAR075W	0	0	0.454707	0.227333	0.0417821	0	0	0	0	0	0	0	0	0	0	0	0	0	0.048275	0.0193442	0	0	0	0.0607103	0.0943717	0.0918879	0.109039	0.0785365	0	0	0	0	0	0	0	0	0	0	0	0	0	0	0	0	0	0.458501	0.00654143	0	0
YBL001C	0	0.356912	0.24526	0.578625	0.821174	1.11202	1.2857	1.51649	1.42995	1.31403	0.989299	0.765154	0.782883	0.635074	0.614467	0.465123	0.44959	0.294904	0.198371	0.208926	0.303519	0.279873	0.574749	0.378833	0.671239	0.838868	1.19208	1.38486	1.50809	1.59569	1.27414	1.60427	1.6166	1.06637	1.20495	1.32744	0.893582	0.910725	1.06926	0.893093	-0.126112	0.667294	0.628535	0	0.329474	0.370089	0.496498	0.88663	1.09548
YBL002W	0	-0.4204	-1.43511	-3.61769	-4.01374	-4.21973	-4.24534	-4.00449	-3.59294	-3.2732	-2.57024	-1.782	-1.23883	-1.32127	-2.75971	-1.44576	-1.57893	-1.63438	-1.76816	-1.78926	-1.84318	-1.83248	-0.636154	-1.83308	-2.87884	-4.33025	-3.98511	-4.00594	-3.74747	-3.87386	-3.76668	-3.63353	-3.23477	-2.98093	-2.61698	-2.33949	-3.96016	-2.21049	-1.91923	-2.05011	-2.59977	-1.78157	-1.62039	0	-0.154666	-1.89455	-1.92042	-2.99211	-2.82124
YBL003C	0	0.10013	-0.415133	-1.28917	-3.015	-3.41188	-3.179	-3.00978	-2.75157	-2.56625	-1.9455	-1.8805	-0.665258	-0.843383	-0.858272	-1.05594	-0.993133	-1.18676	-2.98112	-1.52989	-1.69965	-1.56231	0.329888	-0.0341062	-0.948443	-2.67956	-3.09226	-2.96456	-2.72982	-2.62924	-3.01064	-2.88457	-2.51678	-2.22822	-1.8212	-1.46147	-1.14199	-1.16153	-0.9582	-0.868824	-2.0205	-0.742212	-0.860627	0	-0.147345	-0.15066	-0.819769	-1.86148	-1.65409
YBL004W	0	-1.89345	-3.76478	-3.38342	-2.44851	-2.77304	-2.67706	-2.3243	-2.25542	-2.92035	-2.1205	-2.86864	-2.18929	-2.05809	-1.9788	-2.13111	-2.18681	-2.27861	-2.56523	-2.98322	-2.22858	-2.26367	-1.217	-3.36418	-2.787	-2.57597	-2.85161	-2.86743	-2.53667	-2.47715	-2.34925	-2.20322	-2.17634	-1.99949	-2.92671	-2.09493	-2.79657	-2.17859	-2.0074	-2.11606	-2.14069	-2.16492	-2.20078	0	-1.12387	-2.77296	-1.87958	-2.09986	-2.19638
YBL005W	0	0.0990924	-0.369921	0.424177	0.606319	0.701209	0.754178	0.679459	0.553436	0.606541	0.595302	-0.294522	0.43081	0.594472	0.467779	0.566591	0.518647	0.425911	0.513735	0.509894	0.390799	0.485078	-0.00678538	0.0348392	0.254763	0.33046	0.497605	0.48375	0.542055	0.580768	0.590249	0.438569	0.461815	0.396292	0.455119	0.442004	0.133562	0.548445	0.565472	0.529853	0.528372	0.552425	0.62719	0	-0.212769	-0.00864442	0.129469	0.174457	0.0155778
YBL006C	0	0.15366	0.158675	0.471773	0.721495	0.439191	0.365495	0.428441	0.419405	0.344636	0.395416	0.318322	0.384977	0.2561	0.31904	0.126724	0.139161	0.103413	-0.223076	-0.198484	-0.160252	-0.159242	0.309864	0.40072	0.587523	0.705906	0.58446	0.578056	0.548641	0.612054	0.497008	0.578913	0.513826	0.650376	0.325733	0.350859	1.37288	0.278877	0.265179	0.246004	0.163056	0.239941	0.122019	0	0.123004	0.669409	0.597141	0.748416	0.673132
YBL007C	0	0.85747	1.19419	1.08665	0.94274	0.957611	1.16781	1.16963	1.22366	1.26952	0.105313	1.26668	1.20411	1.17974	1.06114	0.975281	1.08625	1.20603	1.18812	1.08473	1.05863	1.23022	0.567622	1.19878	1.1548	1.13793	1.02845	1.36814	1.26366	1.13078	1.03229	1.20123	1.15354	1.06125	1.14939	1.21495	1.83135	1.26359	1.23192	1.07898	0.991656	1.27747	1.26121	0	0.761583	1.05047	0.875397	0.804222	0.866198
YBL008W	0	0.138206	-0.23966	-0.376216	-0.63478	-0.391754	-0.350218	-0.307184	-0.352387	-0.00478778	0.430429	-0.280632	0.561719	-0.249309	-0.257222	-0.250827	-0.453115	-0.230396	-0.249239	0.0907645	0.539465	-0.185975	-0.456885	-0.416694	-0.400004	0.0484749	0.178166	0.20487	0.243337	-0.380434	-0.389657	-0.367623	-0.539429	0.362939	0.495853	0.478897	-0.480957	0.684098	0.598983	0.676227	-0.369493	0.278412	0.393093	0	0.460469	-0.70059	-0.0267446	-0.406232	-0.147132
YBL009W	0	-0.349016	-0.926732	-0.653287	-0.987221	-0.16685	-0.32672	-0.291652	-0.494751	-0.767012	-0.71151	-0.640589	-0.651797	-0.176812	-0.204594	-0.377647	-0.00607589	-0.279362	0.0644201	0.478434	0.236739	0.918118	-0.431267	-0.681013	-0.299274	-0.602032	-0.651684	-0.665674	-1.01104	-0.506832	-0.707103	-0.57103	-0.726358	-0.866403	-0.788765	-0.681141	-1.39443	-0.141279	-0.0397272	-0.108987	-0.905476	-0.449826	0.0788402	0	-0.0543761	-0.943057	-0.431368	-0.720252	-0.800198
YBL010C	0	0.18772	0.29449	0.610716	0.430218	0.753553	0.64578	0.583846	0.664302	0.518521	0.422085	0.903263	0.413255	0.699202	0.715705	0.742651	0.810269	0.672088	1.26056	1.49317	1.95467	1.68051	0.157692	0.177941	0.548948	0.814084	0.813256	0.809258	0.673433	0.633273	0.459553	0.49295	0.603072	0.937485	0.603053	0.835631	0.725094	0.907138	0.752706	0.920251	0.865236	0.452577	0.867507	0	1.21858	0	0.463096	0.543873	0.697467
YBL011W	0	0.361961	0.444744	-0.678402	0.107169	-0.163221	-0.331112	-0.304439	-0.19355	-0.761452	-0.759572	-0.630522	0.0378236	0.162644	0.249618	0.249144	0.282208	-0.519918	-0.404068	-0.53104	0.0733519	0.102538	0.410277	0.622883	0.113095	-0.103566	-0.572418	-0.895344	-0.228225	-0.163581	-0.1749	-0.188636	-0.219265	-0.622987	-0.639305	-0.694401	-0.167494	0.00548997	0.100633	0.0332878	-0.552307	0.0813013	-0.495345	0	-0.370775	0.350701	0.280489	0.385446	0.238962
YBL012C	0	0	0	0	0	0	0	0	0	0	0	0	0	0	0	0	0	0	0	0	0	0	0	0	0	0	0	0	0	0	0	0	0	0	0	0	0	0	0	0	0	0	0	0	0	0	0.00567689	0	0
YBL013W	0	0	0	0	0	0	0	0	0	0	0	0	0	0	0	0	0	0	0	0	0	0	0	0	0	0	0	0	0	0	0	0	0	0	0	0	0	0	0	0	0	0	0	0	0	0	0.0066255	0	0
YBL014C	0	0.267799	-0.336964	0.0505292	-0.0701711	0.236197	0.240255	-0.13379	0.318837	0.424545	0.510144	0.0505764	0.611739	0.705611	0.677936	0.168259	0.743932	0.65655	0.619004	0.63095	-0.00259712	0.527837	0.0332684	-0.337133	-0.100688	-0.305427	0.0948434	-0.314991	0.266977	0.269803	0.280727	0.246532	0.229534	0.299298	0.258519	0.289916	-0.555792	0.328333	0.371026	0.352374	0.489751	0.644301	0.686482	0	0.555928	0.177806	-0.00805557	-0.012482	0.0285174
YBL015W	0	0.305352	0.678362	-0.448106	-0.846166	-0.72083	-0.79198	-0.998776	-1.11667	-1.09223	-1.22704	-0.92821	-0.918935	-0.761831	-0.716834	-0.604661	-0.636616	-0.993362	-0.48012	-0.6899	-0.737048	-0.764579	0.316878	1.20588	0.344633	-0.183827	-0.438375	-0.664626	-0.933366	-0.946421	-1.13564	-1.07509	-0.971532	-1.03089	-0.985632	-0.840032	-1.1061	-0.643477	-0.525808	-0.610468	-0.755857	-0.717927	-0.656508	0	0.703737		0.370003	-0.0650042	0.0580959
YBL016W	0	0	0.437415	1.68974	0.59523	1.19355	1.27029	1.31421	1.03386	1.49558	2.24173	2.28939	2.48661	2.15216	2.25441	2.08625	2.21063	1.01437	2.36676	2.29473	2.24603	2.10444	0	1.63007	2.02385	1.41236	1.89085	2.1794	2.28923	1.58131	2.30203	2.67151	2.3155	2.5188	2.42947	2.8505	2.77149	2.92066	2.87633	2.63604	2.58509	2.91964	2.90105	0	0	1.17901	1.03897	1.63218	1.94079
YBL017C	0	-0.849988	1.66667	0.864064	1.19091	1.16908	1.07972	1.09596	0.91476	0.870656	0.735585	0.820078	0.840076	0.868364	0.798782	0.640284	0.66542	0.504813	0.269417	0.598403	0.330898	0.405185	0.5262	1.50089	0.92813	0.787806	0.9537	0.907314	0.889224	0.946344	1.0324	1.09491	1.04339	1.14624	-0.760908	0.787861	-2.48158	0.709169	0.542505	0.550036	-1.03858	0.483409	0.294227	0	0.506857	1.28886	0.73961	0.818123	0.726519
YBL018C	0	-0.805173	-1.89605	-1.98771	-2.26317	-2.55228	-2.32401	-2.08156	-2.18941	-1.91591	-2.09907	-1.90772	-1.88585	-2.25332	-2.24689	-2.4124	-2.47637	-2.34852	-2.46938	-2.45615	-2.52449	-2.50033	-1.43565	-1.96113	-1.65547	-2.11124	-2.14147	-2.12861	-2.35724	-2.12686	-2.213	-2.01347	-2.01023	-2.16988	-1.89618	-1.88624	-2.3523	-2.23109	-2.26022	-2.21071	-2.34756	-2.22767	-2.21149	0	-0.828603	-1.27089	-1.10606	-1.34004	-1.21014
YBL019W	0	-0.413838	0.119771	-0.000586735	-0.101764	0.156137	0.283284	0.305354	0.332429	0.268011	0.30596	0.245975	0.31837	0.180963	0.201753	0.255315	0.154193	0.00462899	0.0226263	-0.0234051	-0.152063	0.00481057	0.227982	0.231816	0.269691	0.298301	0.419565	0.411052	0.394973	0.487407	0.552769	0.373222	0.379592	0.347162	0.458543	0.37682	-0.348604	0.472101	0.274643	0.403247	-0.00368896	0.3287	0.308217	0	0.432016	0.106409	0.223973	0.0840555	0.0324864
YBL020W	0	-0.0123434	-1.21984	-0.87303	-0.758916	-1.05184	-1.08497	-1.27189	-1.2679	-1.12666	-1.21268	-1.06151	-1.03733	-1.03492	-1.06319	-1.15701	-1.19972	-1.1304	-1.19342	-1.18254	-1.27496	-1.40548	-0.200337	-1.42386	-1.04101	-0.928846	-1.1248	-1.34604	-1.34717	-1.35208	-1.43181	-1.38159	-1.31346	-1.22942	-1.13236	-1.13131	-0.533091	-1.05142	-1.22966	-1.14772	-3.20341	-1.11789	-1.18023	0	-0.259068	-1.45024	-0.879995	-1.32168	-1.15317
YBL021C	0	-0.834679	-1.62709	-1.79183	-1.70834	-1.8357	-1.90484	-2.00138	-1.98697	-2.03528	-2.04576	-2.83272	-1.8824	-2.02398	-2.76099	-1.92767	-1.85569	-2.81739	-1.83471	-2.03375	-2.85681	-2.01103	-1.00194	-1.59076	-1.42498	-1.30163	-1.54975	-1.783	-1.85699	-1.83902	-1.76917	-2.73158	-1.85916	-1.98935	-1.96719	-1.92047	-1.46403	-1.74645	-1.85178	-1.70562	-2.66252	-1.70277	-1.82162	0	-0.578413	-1.92189	-1.47563	-1.80749	-1.80867
YBL022C	0	0.865952	1.28793	1.4974	0.923061	0.590967	0.571638	0.698451	0.785029	0.897906	1.07768	1.08554	1.27713	1.28949	1.414	1.43789	1.6397	1.59781	1.80617	1.77041	1.75541	1.7995	0.702023	1.72127	1.68562	1.12139	0.656285	0.789036	0.878553	0.794852	0.885438	0.969324	1.03372	1.08739	0.997948	1.08293	-1.162	1.16264	1.13301	1.33867	-0.817286	1.28942	1.43683	0	0.667357	1.14274	0.816387	0.716393	0.82568
YBL023C	0	-0.160617	0.00716442	-0.139311	-0.321725	-0.0607595	0.0505385	0.177902	0.113633	0.180981	0.288374	0.347037	0.321711	0.361827	0.300189	0.310557	0.262007	0.0991519	0.0973538	-0.0849682	-0.918212	0.0469841	-0.125096	-0.0748635	-0.0560114	-0.100267	-0.0245546	0.105301	0.140921	0.13581	0.0985982	0.0473931	0.106034	-0.019512	0.151332	0.172829	-0.233663	0.319442	0.26957	0.348756	0.328591	0.358172	0.397625	0	-0.0113931	-0.111842	-0.0977161	0.0296941	0.251363
YBL024W	0	-0.0123584	-1.7751	-1.81762	-2.26548	-2.68072	-2.48008	-2.1605	-2.5632	-1.62472	-1.89818	-1.85709	-2.40421	-2.39414	-1.76752	-1.94306	-1.77913	-1.78355	-1.20047	-2.05191	-1.89032	-2.44052	-1.24576	-2.24936	-2.28002	-1.76734	-1.99673	-1.92111	-1.81083	-2.67703	-2.64972	-2.07154	-2.00163	-1.4445	-1.31583	-1.19766	-1.9521	-1.77998	-1.3559	-1.44904	-2.44265	-1.72029	-1.07113	0	-0.107835	-1.48131	-1.11856	-1.34003	-1.28591
YBL025W	0	0.0584117	0.955004	-0.0905603	-0.294562	0.197338	0.200695	0.06592	0.289536	0.0952016	-0.0612305	0.191494	0.58273	-0.294562	0.0788843	-0.108494	0.287351	0.108979	0.0341155	-0.0333171	0.131861	-0.00547667	-0.0779171	0.590284	0.954847	0.274333	0.275248	0.409598	0.40697	-0.24872	0.352418	0.289721	0.0426127	0.150333	0.382963	-0.00549503	-0.24872	-0.125867	-0.24872	0.324444	0.164955	0.0871	0.106799	0	-0.0056446	0.650503	0.563378	0.544237	0.457253
YBL026W	0	0.502134	0.101472	0.146968	0.12207	0.227335	-0.00837836	-0.803142	-0.112955	-0.300988	-0.500689	-0.494602	-0.531327	-0.581376	-0.616208	-0.709393	-0.734757	-0.721443	-0.682953	-0.683974	-0.708389	-0.567888	0.556333	0.412223	0.0721875	0.103818	0.147669	0.0488537	-0.0386031	-0.127014	-0.391264	-0.117923	-0.134048	-0.478779	-0.12676	-0.201955	-1.20636	-0.403249	-0.332533	-0.53133	-1.71061	-0.587308	-1.17342	0	0.236032	0.0592675	0.167857	0.0925553	0.00766723
YBL027W	0	-0.42201	-3.24005	-4.64186	-3.59124	-3.28754	-2.76112	-2.5009	-2.38011	-2.50276	-2.71336	-2.70467	-2.50251	-2.56539	-2.38583	-2.28733	-2.55506	-3.87459	-3.01831	-3.20598	-2.49309	-2.45961	-0.755508	-3.17979	-4.02592	-3.35184	-2.94623	-2.67843	-2.6127	-2.55578	-2.91637	-2.5331	-2.36389	-2.37207	-2.11588	-2.05971	-2.38035	-2.21411	-1.93999	-2.06687	-3.46801	-2.24408	-2.44865	0	-0.189108	-3.41076	-2.19456	-3.05426	-3.10147
YBL028C	0	0	0	0	0	0	0	0	0	0	0	0	0	0	0	0	0	0	0	0	0	0	0	0	0	0	0	0	0	0	0	0	-0.0612469	0	0	-0.0588191	0	0	0	0	-0.260104	0	0	0	0.0512837	0.33062	0.0983846	0	0
YBL029C-A	0	0.171077	0.625678	0.0257663	0.305209	1.4347	1.33867	1.3519	1.40598	1.05266	1.023	0.978644	1.12193	1.08802	0.921688	0.997643	0.96347	0.821925	0.769076	1.00615	0.893653	1.08177	0.332786	0.656524	0.960363	1.07383	1.33308	1.43609	1.30267	1.32593	1.16201	1.32824	1.15216	0.174515	1.12842	0.978231	0.848586	0.77855	0.853366	0.69388	-0.0902311	0.689941	0.646413	0	0.355551	1.071	1.30915	1.76515	1.74359
YBL029W	0	0	0	0	0	0	0	0	0	0	0	0	0	0	0	0	0	0	0	0	0	0	0	0	0	0	0	0	0	0	0	0	0	0	0	0	0.0899751	0	0	0	-0.310726	0	0	0	8.67e-19	0	0.00656357	0	0
YBL030C	0	-0.0771144	-1.26382	-1.87732	-1.20667	-1.50844	-1.72279	-1.97722	-2.38364	-2.29999	-2.2722	-2.24999	-2.0605	-1.65239	-1.27125	-1.29243	-1.25291	-1.50201	-1.64528	-1.55013	-1.89882	-2.13941	-0.0379252	-1.07501	-1.603	-1.31949	-1.66753	-1.6478	-2.03983	-2.10187	-2.09449	-2.15475	-1.83558	-1.41951	-1.80224	-1.38877	-1.51514	-1.07571	-1.07365	-0.76275	-1.27321	-1.51809	-0.992323	0	-0.316763	-1.97338	-1.08572	-1.1428	-1.32351
YBL031W	0	0.174907	-0.143872	0.0925597	0.26246	0.0661649	-0.0454589	-0.0245271	0.449081	0.728358	0.0660824	0.0593952	0.192368	0.48472	0.846033	0.583602	0.314396	-0.507676	-0.507676	-0.305728	0.039103	0.0210653	0.105434	0.257562	0.478198	0.0244913	0.265858	0.593717	0.422078	-0.292159	0.218635	0.212861	0.330042	0.20485	0.00483469	0.0648385	0.351904	0.616808	0.773875	0.650413	1.24708	0.437461	0.837652	0	0.360803	0.23373	0.243251	0.469714	0.411983
YBL032W	0	-1.93698	-1.4289	-0.838285	-1.05196	-0.909642	-1.25522	-1.32929	-1.4635	-2.10595	-1.47244	-1.14111	-1.0365	-1.56253	-0.964035	-0.974028	-0.886199	-2.13771	-0.827553	-0.830327	-0.991928	-0.977325	-0.543212	-1.10841	-1.18851	-1.79745	-2.0389	-1.40978	-1.50494	-1.78033	-1.56825	-1.43218	-1.89802	-1.86871	-1.89745	-1.9174	-2.53158	-1.38061	-1.15323	-1.19907	-1.75093	-1.06805	-1.53726	0	-0.431524	-0.863303	-0.632923	-0.38631	-0.337169
YBL033C	0	-1.9755	0.205138	0.260577	0.0914588	-0.0229761	0.0166325	-0.0985892	-0.13718	-0.229823	-0.075225	-0.0739513	-0.00428969	-0.0510607	-0.0739338	-0.0788105	-0.0403549	-0.217328	-0.0337527	-0.255048	-2.0497	-0.244302	-0.278182	0.405452	0.529834	0.339246	0.112353	0.220462	0.0671586	0.0217718	0.0668061	0.0512078	0.0370114	-0.0964197	-0.00989418	-0.0335056	0.107786	0.0887255	0.0401836	0.0915659	-0.793399	0.350718	0.260756	0	-0.191392	0.339736	0.187333	0.237611	0.130569
YBL034C	0	-0.360816	-0.454718	-0.350894	-0.402576	-0.250681	-0.105368	0.00453314	-0.0161439	0.0943291	0.377161	0.57618	0.751443	0.814528	0.794391	0.741729	0.705842	0.69613	0.690153	0.603703	0.518733	0.518349	-0.533026	-0.507602	-0.522581	-0.490502	-0.415918	-0.156768	-0.13919	-0.172218	0.00262228	0.140909	0.275251	0.254626	0.292029	0.383139	-0.372329	0.578414	0.523806	0.562223	-1.1714	0.818948	0.878158	0	-0.279401	-0.526073	-0.326116	-0.0415393	0.313882
YBL035C	0	-0.402333	-0.871762	-0.896194	-1.21847	-1.41718	-1.02215	-0.765037	-0.561583	-0.337251	0.111423	0.384738	0.376721	0.322094	0.136496	-0.103783	-0.058982	-0.255604	-0.386049	-0.344201	-0.434057	-0.345856	-0.43309	-0.747756	-0.758036	-1.09567	-1.28394	-1.06349	-0.911591	-0.82425	-0.600473	-0.390033	-0.0217491	0.0855919	0.106174	0.0725651	1.19269	0.207691	0.176841	0.114123	0.226911	0.221422	0.144314	0	-0.60127	-1.08541	-1.12381	-1.18529	-0.183471
YBL036C	0	-0.0701416	0.0295697	0.134121	0.0512358	0.0391877	0.0647804	0.00106978	0.0746801	0.102004	0.136526	0.141618	0.172521	0.00127747	0.0864551	-0.107418	-0.111499	-0.127729	-0.195123	-0.30507	-0.314704	-0.357747	-0.101064	0.195195	0.262733	0.185609	0.0938495	0.079627	0.054292	0.101137	0.089594	0.084048	0.121245	0.0441972	-0.0179516	0.0319668	-1.17534	-0.0338275	-0.0461409	-0.0575197	-0.161859	-0.156861	-0.225524	0	0.249308	-0.303233	-0.0565649	-0.204933	0.0227068
YBL037W	0	-0.0395839	-0.148595	-0.335691	-0.465837	-0.507976	-0.411663	-0.345504	-0.407409	-0.366243	-0.379552	-0.354499	-0.345125	-0.301413	-0.370269	-0.438728	-0.29085	-0.402062	-0.405027	-0.517461	-0.724183	-0.496415	-0.118958	-0.0493384	-0.269586	-0.303211	-0.353351	-0.35639	-0.367001	-0.459404	-0.366422	-0.372687	-0.42764	-0.578201	-0.398636	-0.414642	-1.53787	-0.30888	-0.3406	-0.392838	-1.04302	-0.219592	-0.207116	0	-1.00937	-0.229132	-0.262365	-0.354673	-0.526742
YBL038W	0	-0.569474	-1.74133	-2.37395	-2.36905	-2.49811	-2.48699	-2.54524	-2.57824	-2.47268	-2.54754	-2.54176	-2.46364	-2.56009	-2.40326	-2.38122	-2.49217	-2.42405	-2.29547	-2.36286	-2.21853	-2.27861	-0.765025	-1.86307	-2.27229	-2.21041	-2.32268	-2.35822	-2.35688	-2.33823	-2.29946	-2.44077	-2.43178	-2.44497	-2.41769	-3.29754	-2.22928	-2.36543	-2.28312	-2.17494	-1.40245	-2.27778	-2.39988	0	-0.973694	-1.45862	-1.22255	-1.66071	-1.54475
YBL039C	0	0.0393196	-3.03132	-3.52682	-4.21382	-3.90394	-3.76414	-3.45515	-3.32717	-3.21086	-3.17704	-3.64833	-3.65863	-2.79455	-3.47571	-2.86511	-3.5668	-2.95377	-3.09749	-3.1115	-3.77095	-2.97621	-1.66421	-3.10243	-3.10001	-3.27479	-4.0256	-3.81201	-3.72913	-3.54662	-3.49567	-3.96252	-3.27075	-3.12806	-3.06946	-2.9745	-3.75355	-2.84936	-2.787	-2.94467	-3.59467	-3.03543	-3.00127	0	0.146571	-3.64735	-2.98188	-3.92047	-3.59324
YBL040C	0	0.132771	0.328268	0.335271	0.662238	0.361319	0.45963	0.288087	0.405505	0.43203	0.424355	0.586719	0.657774	0.695413	0.69811	0.741674	0.68295	0.632309	0.0814419	0.460524	0.408977	0.412737	0.393944	0.787258	0.368369	0.484942	0.461195	0.211064	0.327362	0.491503	0.522236	0.613633	0.682159	0.941386	0.56468	0.713445	1.36666	0.727058	0.837316	0.56629	-0.896558	0.640197	0.644316	0	0.342517	0.294778	0.269406	0.285493	0.593965
YBL041W	0	0.198848	-1.2548	1.0492	0.556839	-1.50313	0.0967931	0.15169	0.266278	0.167777	0.405991	0.395344	0.585851	0.397614	0.400065	0.472972	0.520678	0.526619	0.668876	0.395961	0.289614	0.288084	0.193972	1.17148	0.992981	0.673637	0.368812	0.236065	0.186442	0.279391	0.306575	0.384308	0.373427	0.288589	0.200014	0.141305	0.443702	0.154195	0.174499	0.22592	-1.69745	0.170786	0.130342	0	0.124635	1.00414	0.554882	0.659879	0.723144
YBL042C	0	-0.796044	-2.22019	-3.02294	-4.26956	-4.40681	-3.54823	-3.60104	-3.50764	-3.79301	-4.69983	-4.31229	-3.87044	-4.34682	-3.68984	-3.59453	-3.56264	-3.84148	-3.25391	-2.96464	-2.56543	-2.78379	-0.827586	-1.89114	-2.42556	-3.26884	-4.14414	-3.56204	-4.14614	-4.11504	-3.69811	-3.21049	-2.99573	-3.85702	-3.93558	-3.04334	-4.88416	-3.2217	-3.30637	-3.32187	-4.88416	-4.25939	-3.71577	0	-0.472592	-2.74739	-2.96719	-4.43247	-4.46344
YBL043W	0	0.140041	0.780321	1.77119	1.22817	0.736654	0.543555	0.358476	0.249037	0.101019	0.17347	-0.0359733	-0.136431	0.0200284	-0.027585	-0.192941	-0.207972	-0.284339	-0.52342	-0.42753	-0.735056	-0.383744	0.242809	0.946864	1.55352	1.30342	0.566226	0.484107	0.231262	0.138792	-0.0610986	0.000709356	-0.0726686	-0.0106259	0.0191546	0.0878358	0.763558	0.0697527	0.100021	-0.076577	-2.65127	-0.160339	-0.0537144	0	0.62283	0.605423	0.407708	-0.208637	-0.48359
YBL044W	0	0	0	0	0	0	0	0	0	0	0	0	0	0	0	0	0	0	0	0	0	0	0	0	0	0	0	0	0	0	0	0	0	0	0	0	0	0	0	0	0	0	0	0	-8.67e-19	0	0.00670935	0	0
YBL045C	0	0.224838	-0.815778	-1.24184	-0.808898	-1.01639	-1.26479	-1.37196	-1.41175	-1.56377	-1.40806	-1.51612	-1.25166	-1.1516	-0.920205	-0.747783	-0.564208	-0.724428	-0.641051	-0.616483	-0.758301	-0.554755	0.318422	-0.922005	-1.01398	-0.698442	-0.733015	-0.995916	-1.30524	-1.45545	-1.3586	-1.4664	-1.39527	-1.23318	-1.2102	-1.1119	-1.19433	-0.952758	-0.847788	-0.710668	-0.61954	-0.676555	-0.594654	0	0.0642614	-1.63621	-0.642973	-1.27605	-1.52562
YBL046W	0	-3.17279	0.148428	-0.031989	-0.232182	-0.125191	-0.00836253	0.0662174	0.122616	0.223747	0.499247	0.753039	0.934074	0.885593	0.946966	0.783647	0.98627	-1.16987	0.973129	0.723388	0.72589	0.6796	-0.302571	0.320397	0.14793	-0.0260663	-0.200897	-0.0621523	-0.0230728	0.090734	0.279995	0.321627	0.528474	0.318773	0.66611	0.747195	0.617769	0.977929	0.986615	1.07103	1.2689	1.30043	1.26894	0	-0.934328	0.243611	0.0148135	0.220696	0.404887
YBL047C	0	-0.0199557	0.255207	0.0883918	0.185153	0.362942	0.539633	0.535979	0.51747	0.51064	-2.25926	0.404038	0.291017	0.286266	0.25768	0.171786	0.0911754	0.116422	0.0458756	-0.0379175	0.128911	-0.0926123	-0.267559	0.222678	0.06858	0.285374	0.268267	0.457561	0.582982	0.471504	0.449742	0.431643	0.446116	0.387066	-2.23622	0.350194	0.121302	0.228227	0.329907	0.187782	0.267907	0.238013	0.271746	0	0.246684	0.266925	0.173075	0.337012	0.325994
YBL048W	0	-1.305	-0.638414	-0.0605428	0.271721	0.345456	0.512873	0.468099	0.582447	0.609045	0.506597	0.423439	0.54962	0.615105	0.559774	0.729837	0.566654	0.73959	0.324719	0.472449	0.770761	0.496469	-0.734522	-0.506089	-0.183588	0.243092	0.456643	0.589994	0.606315	0.670139	0.731146	0.61729	0.745304	0.82844	0.896529	0.921368	1.14154	1.01047	1.10887	1.05489	-0.699716	0.888344	0.948773	0	-1.25881	-0.288801	-0.225222	0.381317	0.631551
YBL049W	0	-1.1628	-0.499648	-0.195721	0.256385	0.295595	0.575979	0.456215	0.560961	0.697356	0.552297	0.582929	0.573788	0.515596	0.46838	0.648718	0.318267	0.201489	0.323532	0.223039	0.230951	0.166523	-0.800073	-0.580723	-0.236785	0.0555369	0.454812	0.617706	0.628666	0.670128	0.705597	0.744076	0.76024	0.495586	0.798615	0.715621	0.904578	0.781766	0.718095	0.663733	0.420775	0.634438	0.594142	0	-1.04839	-0.295722	-0.307603	0.401231	0.553107
YBL050W	0	0.216488	0.551864	0.773733	0.77101	0.64185	0.486054	0.472348	0.456832	0.34305	0.349978	-2.19765	0.179756	0.0218996	0.104573	0.176255	-2.22826	0.125058	0.353578	0.351933	0.485503	0.411123	0.292428	0.854314	0.885263	-1.94294	0.754496	0.793649	0.684513	0.651451	0.591902	0.565488	0.421385	0.300719	0.215026	0.167673	-2.27185	0.0318462	-0.00807784	0.104154	-0.146048	-0.0977243	-0.148836	0	0.261833	0.850546	0.852678	0.905855	0.890494
YBL051C	0	-0.444721	-1.04783	-0.646535	-0.114824	-0.0579647	-0.119627	-0.0977135	-0.0721591	-1.90907	-0.0768426	-0.238843	-0.336373	-0.309343	-0.46066	-0.560287	-0.479911	-0.492724	-0.915434	-0.391293	-0.361623	-0.294639	-0.538687	-1.12624	-0.767645	-0.295673	-0.149521	-0.126105	-0.0820206	-0.191716	-0.165305	-0.175029	-0.367946	0.155466	-0.401867	-0.383063	0.129093	-0.417493	-0.390282	-0.435329	-0.533194	-0.381146	-0.472577	0	-0.115615	-0.647468	-0.340072	-0.292471	-0.522137
YBL052C	0	-1.35259	-0.486746	-0.754517	-0.187034	-0.667593	-0.710289	-0.122864	-0.766763	-0.19268	-0.790138	-1.06394	-0.388726	-1.16494	-0.870546	-0.795095	-0.555413	-1.35259	-0.799873	-0.936542	-0.479386	-0.937117	-0.849806	-0.77666	-0.0737087	-0.0517805	-0.0147342	-0.118263	-0.0123818	-0.775882	-0.229412	-0.220341	-0.292472	-0.915108	-0.869054	-0.849677	-1.37188	-1.11336	-0.487497	-0.290623	-0.763576	-0.28402	-0.831436	0	-0.380576	-0.255227	-0.132064	-0.091874	-0.271781
YBL053W	0	0	0	0	0	0	0	0	0	0	0	0	0	0	0	0	0	0	0	0	0	0	0	0	0	0	0	0	0	0	0	0	0	0	0	0	0.245825	0	0	0	-0.0378737	0	0	0	0	0	0.0067626	0	0
YBL054W	0	-1.47771	-0.89429	-1.26554	-1.39044	-1.05532	-0.712789	-0.274881	-0.0360977	0.0235579	0.349159	0.412522	0.649048	0.587766	0.615452	0.632704	0.667156	-1.20231	0.477245	-1.37113	0.0913717	0.285738	0.200226	-0.640082	-1.01008	-1.2077	-1.27045	-1.05357	-2.92032	-0.306724	-0.028572	0.138365	0.412894	0.228615	0.374665	-1.25829	0.140253	0.529511	0.554882	0.583995	0.628639	0.629343	0.632044	0	0.348507	-1.47955	-1.18271	-1.62561	-1.25733
YBL055C	0	0.479508	0.58483	-0.853384	-0.653864	-0.230394	-0.338891	-0.239922	-0.198408	-0.198589	-1.02194	-0.207527	-0.178239	-0.200379	-0.196369	-0.267363	-0.174788	-0.382014	-0.262176	-1.2071	-0.446416	-0.414721	0.75161	0.788749	0.301986	0.104834	0.0128117	-0.129657	-0.0799174	0.0674909	0.123234	0.140309	0.0573043	-0.0995318	-0.070134	-0.0987809	-0.239098	-0.184527	-0.170343	-0.29098	-1.07319	-0.366876	-0.3258	0	0.200298	0.265322	0.0862676	-0.0669463	-0.0579211
YBL056W	0	-0.0278236	-0.0522623	-0.028806	0.271391	-0.150105	-0.207875	-0.271185	-0.245656	-0.318415	-0.250437	-0.166771	-0.12356	-0.0581885	0.0604218	0.112308	0.260694	0.493702	0.167201	0.563751	0.40052	0.420348	-0.0831371	-0.061164	-0.0747573	0.00358325	-0.15191	-0.10631	-0.248574	-0.314327	-0.233206	-0.345497	-0.434128	0.184366	-0.295182	-0.34496	0.214765	-0.349781	-0.370621	-0.316987	-0.391414	-0.164936	-0.102797	0	-0.193629	0.0396883	-0.0475363	-0.0737785	-0.0584956
YBL057C	0	-0.0509084	-0.277218	-0.129623	0.104989	-0.352075	-0.400572	-0.372523	-0.416502	-0.446216	-0.396278	-0.535376	-0.392089	-0.435864	-0.371274	-0.465389	-0.448676	-0.417673	-0.57751	-0.36506	-0.2948	-0.373515	-0.178837	-0.404737	-0.116677	-0.231213	-0.402045	-0.417519	-0.405921	-0.345112	-0.427999	-0.461835	-0.37372	-0.252798	-0.510166	-0.368551	0.364506	-0.60643	-0.469969	-0.565839	-0.496105	-0.499204	-0.616458	0	0.139885	-0.3062	-0.141677	0.000917	-0.0690268
YBL058W	0	0.402605	1.04237	1.09267	0.761177	0.708087	0.715982	0.738029	0.77043	0.806101	0.772025	0.803577	0.817746	0.704144	0.765848	0.739242	0.672167	0.706989	0.609476	0.453466	0.301814	0.373626	0.23293	1.31321	1.18643	0.857934	0.64755	0.814028	0.835031	0.801935	0.872017	0.770989	0.741886	0.823599	0.568178	0.658578	0.919087	0.682504	0.650421	0.721545	0.622058	0.783556	0.713228	0	0.150822	1.48651	0.975524	1.23771	1.21211
YBL059C-A	0	-2.17779	-1.37948	-1.69479	-1.85719	-2.77632	-3.44448	-2.08819	-2.76668	-2.11424	-2.23536	-2.26212	-2.15169	-2.9355	-2.22813	-2.52962	-2.06582	-2.3517	-2.06032	-2.81794	-2.78713	-2.11209	-0.0535676	-1.30982	-1.52797	-2.40038	-1.60394	-1.76632	-1.90029	-2.37949	-3.30084	-2.56998	-1.84586	-2.09769	-1.93001	-2.5441	-1.7659	-2.0501	-1.76884	-1.93783	-2.66528	-1.95254	-2.04138	0	-0.208479	-1.30677	-1.10094	-1.66348	-1.67875
YBL059W	0	-2.23055	-1.23511	-1.35852	-1.15661	-3.03641	-2.79235	-1.70628	-1.80793	-3.80393	-1.82841	-1.83854	-1.83466	-2.83563	-2.77911	-2.79749	-1.84993	-2.77507	-2.1123	-2.94036	-1.80241	-2.87269	-1.99297	-1.13427	-1.3053	-2.41193	-2.60073	-1.57746	-2.66394	-2.69493	-1.75087	-2.73267	-2.64317	-1.31786	-1.48794	-1.48491	-1.78765	-1.61979	-1.55675	-1.4862	-1.60221	-1.56855	-2.77759	0	-0.768004	-1.10734	-0.906103	-1.09353	-1.00196
YBL060W	0	-0.651875	-0.370236	0.382735	0.667782	0.696259	0.774835	0.418775	0.677994	-0.228723	0.283383	0.0955877	0.26855	0.0813962	0.138331	-0.106656	-0.111309	-0.34869	0.228183	-0.544727	-0.466814	-0.402174	-0.224567	0.985002	0.984224	-0.0448998	0.302376	0.109698	0.570871	0.600886	0.651481	0.574359	0.476412	-0.0378554	-0.403634	-0.0885184	-0.601962	0.377344	0.241261	0.337884	-0.00618317	-0.052837	-0.0893512	0	-0.317456	0.614788	0.466294	0.456486	0.501755
YBL061C	0	-0.755365	0.638273	-0.0561845	-0.151638	0.29949	0.323022	-0.212136	0.138538	-0.349202	0.00310136	0.060056	-0.158972	-0.442173	-0.0267261	-0.19994	-0.268464	-0.755365	-0.225348	-0.455166	-0.519468	-0.749095	0.503279	0.995545	0.373306	0.545633	0.468367	-0.327678	0.378956	0.314827	0.30572	0.207056	0.130287	0.14109	0.0720261	-1.0602	-0.362804	0.0600982	0.0306086	0.19297	0.203163	0.193103	0.154396	0	0.48574	0.354614	0.330962	0.0825683	0.243941
YBL062W	0	0	0	0	0	0	0	0	0	0	0	0	0	0	0	0	0	0	0	0	0	0	0	0	0	0	0	0	0	0	0	0	0	0	0	0	0	0	0	0	0	0	0	0	0	0	0.00651983	0	0
YBL063W	0	-1.18358	1.00493	0.946041	0.733027	0.449264	0.425946	0.562969	0.377426	0.321854	0.639091	0.869553	1.04681	1.09722	1.18459	1.00659	1.1594	0.977376	1.31586	-0.392087	1.2388	1.31664	-0.373383	1.23321	0.933761	-0.754896	0.457426	-0.818663	0.550822	0.457159	0.443109	0.62142	0.684235	-0.782593	0.565462	0.625862	-0.864621	0.609398	0.734042	0.791943	0.83208	0.9439	0.426388	0	-0.555328	0.4703	0.421052	1.04716	1.01602
YBL064C	0	0.460681	0.982551	1.36306	1.57912	1.98719	2.09379	2.14971	2.26255	2.04595	2.32919	1.96465	2.22614	2.19533	2.07015	2.1401	2.1945	1.8877	1.94743	1.75139	1.57909	2.00069	0.614331	1.03055	1.27912	1.51515	1.86674	2.26757	2.14609	2.21612	2.14908	2.36714	2.19486	2.27425	2.171	2.22151	2.21413	2.09868	2.25651	2.02996	2.07462	2.31626	2.14556	0	0.788781	1.20842	1.2931	2.16573	2.39822
YBL065W	0	0	1.90081	0.835458	1.6585	1.61658	1.29803	0.305519	0.702261	0.573971	0.607447	0.351687	0.485297	0.0943691	0.00972268	0.0470278	0.0335686	0.207969	0.405202	0.290025	0.190203	0.0515496	0	2.08569	1.81142	0.976524	1.13747	1.22283	1.40106	0.828828	0.516387	0.184239	0.399342	0.382863	0.260517	0.630447	0.406955	0.475884	0.157422	0.156159	0.197532	0.394853	0.360069	0	0	0.957104	0.338517	0.257269	0.0356222
YBL066C	0	1.47972	0.467444	0.514317	0.634724	0.608633	0.75642	0.614851	0.673434	0.775849	0.826828	0.780866	0.722051	0.865394	0.481001	0.621496	0.762876	0.409619	0.850643	0.744277	0.410557	0.722744	1.04832	0.226759	0.240957	0.661058	0.202788	0.345642	0.349153	0.264458	0.323039	0.1337	0.0709452	0.207939	0.159422	0.299122	0	0.573706	0.229219	0.230796	0.0929531	0.402459	0.663629	0	1.41398	0	0.262797	-0.00133245	0
YBL067C	0	-1.2717	-0.572347	0.824101	-0.965349	0.956564	0.788229	0.576763	0.505063	0.421854	0.285589	-1.04717	0.181568	0.0779717	0.0754182	-0.0639899	0.0606	0.0499777	-0.312907	-0.240772	-0.335345	-0.198822	0.449615	1.38606	0.951216	0.846881	0.77071	0.569425	0.531335	0.406622	0.454119	0.338337	0.34088	-0.967752	0.0269172	0.174881	-0.595066	0.225813	0.0537358	0.0468778	-1.60786	0.0393349	0.0173553	0	0.05749	1.16575	0.731183	0.660431	0.42594
YBL068W	0	-0.291498	-2.81701	-2.98383	-2.26402	-3.44516	-2.63394	-2.59317	-2.32748	-3.46243	-2.11869	-2.98357	-1.98387	-1.8889	-1.87788	-1.82298	-1.8375	-2.37167	-2.3582	-2.11771	-2.1265	-1.96361	-0.388304	-1.46052	-1.88865	-2.18393	-2.69948	-2.77541	-2.93477	-2.49982	-2.38142	-2.30688	-2.20969	-1.87372	-2.00992	-2.30398	-1.63827	-1.85568	-1.75508	-1.92465	-1.73844	-1.79591	-1.74481	0	-0.400778	-2.05093	-1.63336	-2.52144	-2.44975
YBL069W	0	0	0	0	0	0	0	0	0	0	-0.104126	-0.0808599	-0.0963133	0	0	-0.0158262	-0.0140935	0	0	0	0	0	0	0	0	0	0	0	0	0	0	0	0	-0.0199822	-0.0777814	-0.0522648	0	0.0393197	0	0	0.180229	0.0975383	0.286215	0	0.144781	0	-0.0552536	0	0
YBL070C	0	0	0	0	0	0	0	0	0	0	0	0	0	0	0	0	0	0	0	0	0	0	0	0	0	0	0	0	0	0	0	0	0	0	0	0	0	0	0	0	0	0	0	0	0	0	0.00651983	0	0
YBL071C	0	0	0	0	0	0	0	0	0	0	0	0	0	0	0	0	0	0	0	0	0	0	0	0	0	0	0	0	0	0	0	0	0	0	0	0	0	0	0	0	0	0	0	0	0	0	0.00567689	0	0
YBL071W-A	0	0	0	0	0	0	0	0	0	0	0	0	0	0	0	0	0	0	0	0	0	0	0	0	0	0	0	0	0	0	0	0	0	0	0	0	0	0	0	0	0	0	0	0	0.0231455	0	0.00651983	0	0
YBL072C	0	-0.142733	-3.05394	-4.66339	-3.67698	-3.804	-3.16666	-2.80897	-2.50424	-2.6114	-2.30398	-2.52713	-2.29047	-2.37145	-2.39043	-2.26131	-2.16354	-2.3516	-2.82689	-2.49859	-2.43693	-1.99205	-0.207488	-2.52754	-4.02646	-4.45157	-4.35477	-3.2161	-2.86969	-2.78872	-3.02286	-2.72539	-2.60185	-2.14581	-2.20934	-2.21761	-3.02463	-2.11093	-2.08759	-2.2531	-3.60149	-2.27462	-3.66966	0	0.146776	-3.65263	-2.51401	-3.79096	-3.82355
YBL073W	0	0	0	0	0	0	0	0	0	0	0	0	0	0	0	0	0	0	0	0	0	0	0	0	0	0	0	0	0	0	0	0	0	0	0	0	0	0	0	0	0	0	0	0	0	0	0.00651983	0	0
YBL074C	0	0	0	0	0	0	0	0	0	0	0	0	0	0	0	0	0	0	0	0	0	0	0	0	0	0	0	0	0	0	0	0	0	0	0	0	0	0	0	0	0	0	0	0	0	0.269326	0.00758874	0	0
YBL075C	0	-3.61465	-1.32143	-2.1124	-1.23741	-3.61465	-1.59878	-1.19246	-1.25924	0.0161372	1.09717	1.64966	1.80696	1.03587	1.77555	1.70256	1.84989	1.49687	1.42803	1.93634	2.22271	1.54802	-2.57614	-1.67423	-2.02684	-3.06799	-0.858279	-1.45641	-0.105436	-2.66736	-0.213586	0.777385	1.55009	1.2991	1.56301	1.90456	1.35713	1.55217	2.07396	1.73611	1.56771	1.33849	1.98951	0	-0.53263	-1.42588	-1.39082	-0.759548	-0.673376
YBL076C	0	-0.210854	-1.45476	-0.646957	-0.107445	-1.43107	-1.75522	-1.85313	-1.95522	-4.05219	-1.82478	-2.07892	-2.03579	-2.02218	-1.93546	-1.95156	-1.95895	-4.04252	-2.42638	-2.084	-2.11325	-1.9006	-0.692741	-1.50778	-0.649255	-0.792737	-1.72404	-1.98889	-2.01086	-2.0077	-1.94281	-1.99488	-2.11585	-1.59378	-1.95519	-1.98827	-1.64762	-1.92354	-2.002	-1.88133	-1.82956	-1.95372	-2.06258	0	-0.628036	-1.47391	-0.559547	-1.24385	-1.85312
YBL077W	0	0	0	0	0	0	0	0	0	0	0	0	0	0	0	0	0	0	0	0	0	0	0	0	0	0	0	0	0	0	0	0	0	0	0	0	0	0	0	0	0	0	0	0	0	0	0.00654143	0	0
YBL078C	0	1.10747	3.11815	3.34427	3.18228	3.43488	3.24933	3.44902	3.37066	3.34216	3.4204	3.46836	3.56309	3.56488	3.58277	3.41453	3.46414	3.59772	3.86513	3.94781	4.03426	4.22432	1.37186	3.47207	3.26423	3.10742	3.33985	3.5934	3.51902	3.48928	3.37396	3.61793	3.57613	3.55416	3.58093	3.50349	3.86201	3.29544	3.41096	3.35679	3.24143	3.46602	3.42143	0	0.55895	3.39063	2.71367	3.98298	4.27622
YBL079W	0	-0.0382284	-0.418935	-0.46413	-0.519042	-0.309673	-0.451476	-0.297397	-0.395384	-0.430979	-0.41354	-0.523479	-0.606097	-0.580203	-0.660949	-0.750252	-0.662415	-0.629903	-2.32815	-0.404506	-0.426916	-0.308825	-0.266814	-0.500874	-0.469174	-0.512891	-0.5029	-0.485593	-0.503152	-0.472061	-0.389137	-0.518875	-0.633281	-0.594682	-0.634537	-0.696912	-3.94746	-0.809063	-0.867775	-0.820304	-2.36151	-0.869648	-0.772858	0	-0.133721	-0.56655	-0.441306	-0.615089	-0.714611
YBL080C	0	0.133581	-0.80178	-0.263645	-1.07262	-0.17732	-0.256477	-0.291908	-0.342714	-0.456616	-0.413489	-0.488818	-1.10975	-0.573841	-0.545766	-0.567937	-0.484717	-1.11003	-0.447632	-0.573166	-1.2048	-0.597759	0.115158	0.00851569	-0.19756	-0.304178	-1.00578	-1.04169	-0.267048	-0.21959	-0.334269	-0.458572	-0.527942	-0.65713	-0.623887	-0.751751	-1.04602	-0.559079	-0.680517	-0.543898	-1.09572	-0.551352	-0.500841	0	-0.405709	0.18535	0.144677	0.032856	-0.0664058
YBL081W	0	-0.864959	-3.03376	-3.24243	-3.10913	-3.45564	-3.43931	-3.51211	-3.40302	-3.22528	-3.1804	-4.13895	-3.04529	-2.79978	-2.87686	-2.74101	-2.753	-2.89997	-2.8076	-3.0048	-2.97197	-3.13295	-0.73377	-3.30955	-3.22288	-2.89679	-3.24681	-3.5885	-3.50499	-3.63498	-3.62955	-3.67322	-4.28802	-3.40769	-3.16563	-2.99428	-2.53575	-2.6335	-2.79012	-2.80451	-3.003	-2.67751	-2.78359	0	-0.710605	-2.97068	-2.42228	-3.13463	-3.01276
YBL082C	0	-0.951476	-1.86708	-1.86006	-1.44074	-1.71779	-1.50865	-1.57185	-1.43346	-1.28796	-1.39411	-1.40706	-1.30258	-1.23548	-1.22651	-1.17161	-1.28509	-1.26729	-1.88385	-1.45135	-1.31033	-1.48361	-1.07284	-2.00271	-1.77514	-1.57536	-1.60342	-1.60835	-1.5328	-1.44956	-1.45814	-1.50901	-1.47106	-1.22514	-1.35422	-1.32734	-1.73623	-1.08107	-1.1666	-1.14468	-1.23992	-1.17701	-1.23174	0	-0.760921	-1.77716	-1.27897	-1.2881	-1.05532
YBL084C	0	-0.947944	-0.947944	0.463099	0.490162	0.163651	0.666403	0.649038	0.565604	0.110407	0.837623	0.702975	0.822077	0.204391	0.775879	0.911734	1.17753	0.537603	2.616	2.92665	3.3084	2.4891	-0.109232	0.360279	0.23549	-0.582173	0.500284	0.778124	0.652849	0.0541356	0.532788	0.712565	0.57815	0.245723	0.164251	0.618563	0.0583672	0.0637152	0.592679	0.734118	0.739529	0.129532	0.894593	0	-0.11037	0.948627	0.81576	1.13701	1.19172
YBL085W	0	-0.302375	0.888713	0.757508	0.765317	0.853865	0.840637	0.947558	0.953098	1.10312	1.19987	1.30883	1.43115	1.50869	1.47586	1.46057	1.55608	1.39465	1.6326	1.315	1.2274	1.29451	0.606765	0.690639	0.692651	0.834225	0.85961	1.02597	1.09196	1.04759	0.896794	1.19329	-0.0475716	1.01841	0.394656	1.06496	0.728175	1.0615	1.06951	1.07921	1.01792	1.17325	1.10813	0	0.782524	0.778331	0.813908	0.912497	1.18145
YBL086C	0	0.202413	0.393367	0.445871	0.594517	0.461124	0.7306	0.900916	0.655181	0.524925	0.792756	0.202413	0.6886	0.202413	0.56198	0.547872	0.587089	0.635285	0.680911	0.594009	0.631214	0.433699	0.133043	0.133043	0.517248	0.133043	0.133043	0.133043	0.830507	0.616804	0.824089	0.780621	0.774739	0.422207	1.35263	0.948622	0.228401	0.780814	0.576926	0.762321	0.865538	1.04459	0.666904	0	-0.174275	1.45845	1.52572	2.34628	2.49586
YBL087C	0	-2.08224	-3.21342	-3.63753	-3.5565	-3.39002	-2.83697	-2.72037	-2.51055	-2.44581	-2.70793	-2.45445	-2.46764	-2.2441	-2.48192	-2.31043	-2.36614	-2.41912	-2.76299	-2.39744	-2.2898	-2.3675	-0.404505	-3.15433	-3.23472	-2.99929	-2.78204	-2.85853	-2.66203	-3.01962	-2.77067	-2.59377	-2.26512	-1.93768	-2.0295	-1.81825	-2.29286	-1.92436	-1.56426	-1.9985	-2.31872	-2.85684	-2.01248	0	0.451797	-0.722161	-1.59517	-0.7163	-1.43021
YBL088C	0	-0.873675	-0.862003	-1.3757	0.277653	-0.603511	-0.602623	-0.603949	-0.665236	0.0533591	0.0969468	-0.0583809	-0.100658	-0.756143	-0.728803	-0.370256	-0.735017	-0.73088	-1.3757	-0.762056	0.0820743	-0.672804	-1.46451	-0.971563	-0.883418	0.00511566	-0.669875	0.0960615	0.0696936	-0.750461	-0.669386	-0.690836	-0.72476	-0.508028	-0.681932	0.0809182	-0.186582	-0.710315	-0.754108	-0.721543	-0.715364	0.0539113	0.0488274	0	-0.364178	-0.405312	-0.229174	-0.0717298	-0.235928
YBL089W	0	-0.0288393	0.103398	0.233612	0.282474	-0.900782	-0.813465	-0.960651	0.0208084	-0.854273	-0.0814365	-0.962952	0.0478845	-0.902807	0.00259474	-0.906895	-0.0687246	-0.950134	-0.0780727	-0.0269573	0.10281	-1.00638	0.196938	-0.123517	0.00376016	-0.916608	0.101201	-0.532227	0.0273668	-0.430932	0.0317694	-0.943386	-0.925474	0.0126242	0.0960009	0.110147	0.045026	0.219866	0.173881	-0.85218	-0.94807	-0.0203264	-0.0147183	0	0.149535	0.368544	0.359825	0.22699	0.316026
YBL090W	0	-1.54478	-1.70532	-2.09269	-1.87247	-1.94191	-1.97713	-2.05566	-2.02177	-2.0596	-2.14127	-2.30799	-1.99792	-2.25965	-2.14876	-2.16294	-2.16888	-2.21671	-2.17305	-2.1706	-2.17028	-2.24328	-0.67051	-1.57415	-1.73587	-1.8939	-1.67983	-2.24332	-1.68709	-2.08877	-2.03241	-1.989	-1.90254	-2.17467	-1.99581	-1.67803	-1.98409	-1.99634	-1.99667	-1.9377	-2.01393	-2.05437	-1.83373	0	-0.640184	-0.852115	-0.731011	-1.31733	-1.32419
YBL091C	0	0.285331	0.264502	0.275236	0.357089	0.517864	0.498209	0.486654	0.457068	0.441214	0.369855	0.46952	0.499469	0.384484	0.493571	0.448494	0.356216	-2.06787	0.358448	-0.0152718	-0.0238475	-0.0255042	0.135064	0.18827	0.420132	0.555562	0.56887	0.610123	0.522131	0.427781	0.513853	0.445528	0.535679	0.368406	0.412921	-1.96428	0.320091	0.449616	0.548215	0.464663	0.40063	0.513376	0.379577	0	0.241785	0.403307	0.495079	0.674081	0.57238
YBL091C-A	0	-0.546434	-0.181363	0.227295	-0.546434	-0.0739699	-0.0936147	-0.185619	0.194354	0.213272	0.138038	0.412038	-0.546434	0.255934	0.578242	0.578219	0.62861	0.23774	0.141874	0.500723	0.361154	-0.0500092	-0.137521	0.267517	0.151667	0.238221	0.465644	-0.109828	0.0414074	-0.135977	0.101764	0.258673	0.396659	-0.246687	0.220497	0.318717	-0.388555	-0.158436	0.461807	0.30783	-0.350487	0.452116	0.363285	0	-0.432311	0.498641	0.520162	0.91058	0.943472
YBL092W	0	-1.96446	-3.06393	-4.42313	-4.40958	-3.30603	-2.8617	-2.357	-2.22876	-2.17924	-1.79539	-1.86291	-1.68883	-1.83364	-1.76552	-1.75213	-1.50301	-3.22208	-2.91604	-1.65471	-2.47661	-1.38419	0.149149	-1.91054	-3.21308	-2.99223	-2.86817	-2.81554	-2.39609	-2.29395	-2.51592	-1.92762	-1.72032	-1.41195	-2.31655	-1.24687	-2.54198	-1.34007	-1.08241	-1.09957	-2.98227	-1.44601	-1.44004	0	-1.16836	-3.45254	-2.07835	-3.15111	-3.25356
YBL093C	0	-0.00628666	0.403407	0.710446	0.580093	0.558177	0.578849	0.73102	0.803818	0.779329	0.947017	1.0108	1.01916	1.08437	0.993005	0.863976	0.949347	0.746206	0.815641	0.712849	0.582906	0.589302	0.158851	0.700271	0.998703	0.842697	0.76946	0.880328	0.936077	0.977587	0.961218	1.05838	1.1997	1.00197	1.02993	1.05866	1.27311	0.964892	0.950512	0.920362	0.768809	0.891256	0.84964	0	-0.319786	0.821368	0.741665	0.947207	1.10137
YBL094C	0	0	0	0	0	0	0	0	0	0	0	0	0	0	0	0	0	0	0	0	0	0	0	0	0	0	0	0	0	0	0	0	0	0	0	0	0	0	0	0	0	0	0	0	0	0	0.00654143	0	0
YBL095W	0	0.556566	-0.527338	1.26882	0.0754066	1.12847	1.02647	0.89658	0.864886	-0.815465	0.820499	0.796177	0.948306	0.91082	0.963381	1.15838	1.24482	1.45267	1.63517	1.59421	1.69192	1.68689	0.781749	1.38243	1.13763	1.19542	-0.595196	0.898442	0.741402	0.670362	0.73173	0.669683	0.754397	-0.908245	0.70953	-0.770445	-0.254454	0.882601	0.880018	0.949148	0.919467	0.88327	1.03928	0	0.922189	0.879286	0.674786	0.693048	0.65148
YBL096C	0	0	0	0	0	0	0	0	0	0	0	0	0	0	0	0	0	0	0	0	0	0	0	0	0	0	0	0	0	0	0	0	0	0	0	0	0	0	0	0	0.150985	0	0	0	0	0	0.00654143	0	0
YBL097W	0	0	0	0	0	0	0	0	0	0	0	0	0	0	0	0	0	0	0	0	0	0	0	0	0	0	0	0	0	0	0	0	0	0	0	0	0	0	0	0	0	0	0	0	0	0	0.00568798	0	0
YBL098W	0	-0.503662	-1.48835	-1.75516	0.716409	0.86353	0.881507	0.592503	0.405847	-1.16507	-0.0242705	-1.3194	-0.136055	-1.25234	0.142073	0.134554	0.155528	-1.87038	-0.0176529	0.0328038	-1.37258	-0.146181	0.0910476	-0.80236	-0.749593	-1.12341	0.794573	-0.714694	-0.963427	-1.02925	0.0713314	-0.092026	-0.343757	-1.38002	-0.379815	-1.56072	-0.810401	-0.623085	-0.63075	-0.626595	-2.04395	-0.720246	-0.678048	0	0.135348	-1.09401	-0.216693	-0.167829	-0.413856
YBL099W	0	0.444942	-0.591156	-1.52741	-0.814152	-0.765169	-1.07756	-1.32138	-1.46181	-1.32849	-1.4019	-4.1145	-1.59497	-1.29411	-1.36805	-1.58421	-1.43	-1.26621	-1.44454	-1.43059	-1.62226	-1.7862	0.213303	-1.13242	-1.50704	-0.846599	-0.797155	-1.04249	-1.34789	-1.56938	-1.59283	-1.43535	-1.4341	-1.19489	-2.7124	-3.89327	-1.26126	-1.09004	-1.0916	-1.09925	-2.54686	-1.30081	-1.26832	0	0.398304	-1.12125	-0.52667	-0.62519	-0.902525
YBL100C	0	-0.342921	-1.54699	-1.54699	-1.54699	-1.54699	-1.54699	-1.54699	-1.54699	-1.54699	-1.54699	-1.54699	-1.54699	-1.54699	-1.54699	-1.54699	-1.54699	-1.54699	-1.54699	-1.54699	-1.54699	-1.54699	-1.55316	-1.55316	-1.55316	-1.55316	-1.60637	-1.55316	-1.55316	-1.55316	-1.55316	-1.55316	-1.55316	-1.55316	-1.55316	-1.55316	-1.73776	-1.55316	-1.55316	-1.55316	-1.81475	-1.55316	-1.55316	0	0.0138325	-0.592401	-0.705891	-1.04524	-1.04524
YBL101C	0	-1.67193	1.66393	-1.67193	2.12473	2.15505	2.21365	2.12047	2.09194	2.01028	2.18385	2.13174	0.769033	2.14911	1.52282	2.10288	2.1669	2.01403	2.11868	2.2236	2.21389	2.10407	0.413567	1.88331	2.0593	1.83503	1.83256	1.94616	0.0578622	2.1197	2.21363	2.37394	2.30111	1.99321	2.15311	2.14952	2.00088	2.15024	2.20057	2.06714	2.09449	2.01449	2.08652	0	0.235953	1.85974	1.43842	1.90386	1.69134
YBL102W	0	0.327263	0.493941	1.02236	1.38067	0.867834	1.02421	0.805055	0.805791	0.897424	0.850854	0.874847	1.08549	1.07799	1.07613	1.26975	1.26211	1.15175	0.853999	1.18671	1.15109	1.16907	0.686964	0.621267	0.889937	1.20884	0.864015	1.01321	0.9578	1.07035	1.03494	0.95827	0.932377	1.3284	0.935524	0.997166	1.37304	1.08654	1.07311	1.21291	1.01574	1.13277	1.20911	0	0.534303	0.844258	0.832224	0.927052	1.18715
YBL103C	0	0.566777	-0.284115	1.51819	1.01134	1.07237	0.941036	1.10341	1.06596	1.05902	1.11822	1.09257	1.04962	1.09404	1.07466	1.01998	1.18615	1.27269	1.56871	1.47042	1.57669	1.62607	0.599071	0.722789	1.4608	1.07529	0.757722	0.863922	1.00325	0.996389	1.05694	1.05876	0.97893	0.98901	0.932386	0.945958	-0.271897	0.951814	0.930263	0.8644	0.85511	0.934822	0.864105	0	0.575693	1.10872	1.16611	1.05019	0.858039
YBL104C	0	-0.142704	-1.31656	0.0822194	-1.37361	-1.20074	-1.23204	0.0520723	0.0133977	-1.24234	0.0972483	-0.0153708	-0.072671	-0.0830152	-0.821739	-0.545316	-0.279165	-0.377202	-0.357483	-1.41729	-0.533741	-0.491845	-0.71068	-0.466475	-0.178004	-0.237757	-0.0903712	-0.0885926	-0.0623849	-1.3057	-0.533342	-1.85146	-0.167159	-0.333017	-0.207462	-1.29277	-0.151585	-0.331733	-0.26665	-1.39931	-1.40421	-0.432941	-0.414522	0	-0.137789	-0.191971	-0.127684	-0.017423	-0.0729477
YBL105C	0	-0.244625	-0.200278	-0.404143	-0.681656	-0.460358	-0.437196	-0.338453	-0.3718	-0.398417	-0.809709	-0.805448	-1.28586	-0.218581	-0.200756	-0.279831	-0.216038	-0.290545	-0.133654	-0.22558	-0.26522	-0.174809	-0.515927	-0.166205	-0.298119	-0.355544	-0.434012	-0.386065	-0.373996	-0.464162	-0.410713	-0.448742	-0.442544	-0.462942	-0.337348	-0.334017	-0.234735	-0.372427	-0.311318	-0.403434	-0.74776	-0.297331	-0.334197	0	-0.250457	-0.461472	-0.315177	-0.471808	-0.603223
YBL106C	0	-0.156282	1.06022	1.06905	1.27795	0.332625	0.267588	0.319061	0.320873	0.270478	1.48856	1.53881	0.258064	0.307486	0.239544	0.300708	1.19111	0.201903	1.52379	0.319304	1.11407	0.730012	-0.219534	0.140742	0.0922616	0.143916	1.24799	0.245389	1.43359	0.26817	0.313293	1.18126	0.33387	1.53051	1.42697	1.56233	1.94265	1.50941	1.6858	0.843005	0.207218	1.60848	1.58631	0	-0.303335	0.744249	0.985549	1.32875	1.16017
YBL107C	0	-2.02821	-0.637936	-0.75947	-1.03091	-1.69208	-1.69259	-1.56898	-1.51737	-2.46025	-1.26094	-2.46998	-1.02073	-1.21649	-1.02198	-1.03868	-1.04422	-1.03528	-2.84081	-1.10796	-2.21882	-1.07514	-0.732788	-0.487981	-0.719053	-1.15635	-1.69779	-1.68121	-2.58512	-1.54414	-1.43599	-1.47	-1.30381	-1.12684	-1.32173	-1.30828	-0.863018	-1.19196	-1.12844	-1.11254	-2.3639	-1.14175	-1.27319	0	-0.593035	-0.81835	-1.07347	-1.36051	-1.03143
YBL108C-A	0	-0.0650508	0.254543	0.363878	0.430221	0.624255	0.679374	0.704837	0.778617	0.794269	0.821671	0.775405	0.655572	0.854271	0.714602	0.776449	0.794758	0.862408	1.12846	1.06371	1.23623	1.26127	0.108443	0.312495	0.349028	0.392286	0.577105	0.576046	0.706529	0.761975	0.704663	0.328843	0.821991	0.894009	0.734967	0.744907	0.434854	0.613433	0.634775	0.667639	0.640508	0.641848	0.726967	0	-0.107936	0.719019	0.595803	0.925667	1.00323
YBL108W	0	0	0	0	0	0	0	0	0	0	0	0	0	0	0	0	0	0	0	0	0	0	0	0	0	0	0	0	0	0	0	0	0	0	0	0	0	0	0	0	0	0	0	0	0	0	0.00653417	0	0
YBL109W	0	0	0.261188	0.0617137	-0.0382512	0.0805154	-0.0042818	0	-0.0966555	-0.0668158	0	0	0	-0.0468291	0	0	0	-0.0499611	0.000665811	-0.0498224	0.0500775	-0.0572627	0	0.372596	0.289528	0.152915	-0.0346711	-0.042653	-0.0816416	-0.0282315	0	0	0	0.0164182	0	-0.0447473	0.00833459	-0.0324393	0	-0.00725944	-0.0413118	-0.0451801	0	0	0	0.143035	-0.0307121	0	0
YBL111C	0	0.59536	0.62788	1.01215	0.889924	1.2735	1.20803	1.26666	1.13245	1.27232	1.45755	1.7762	1.27311	1.67716	1.58138	1.30816	1.18713	1.15003	1.40943	1.24454	1.43579	1.15742	-0.0524272	0.0302838	0.0957761	0.604442	0.598719	0.792254	0.996341	0.625983	0.623645	0.99596	1.34251	1.15525	0.824596	1.62013	1.7337	1.04752	1.52954	1.15332	1.11277	1.34264	1.29672	0	0.615467	0.956742	0.729738	1.6804	1.64508
YBL112C	0	0.37865	0.09017	0.752922	-0.849964	1.03021	0.993682	1.1538	1.08917	1.21059	1.40256	1.67828	1.27478	1.58157	1.67114	1.37371	1.24768	1.24181	1.50792	1.2411	1.72736	1.20388	-0.257717	-0.206784	-0.125911	0.471986	0.390533	0.634451	0.799269	0.562194	0.57134	0.976693	1.44395	1.13469	0.852139	1.69686	1.59704	1.20914	1.82088	1.30533	0.72384	1.57449	1.4476	0	0.481946	0.87599	0.474404	1.63384	1.64495
YBL113C	0	-0.125975	0.0464763	0.547045	0.472122	0.550494	0.580542	0.662538	0.702552	0.708359	0.689811	-0.254382	1.06497	-1.34562	1.48668	1.35435	1.54444	1.11599	1.03681	0.941503	0.997522	1.11213	-0.301825	0.356391	0.680235	0.360109	0.469181	0.562272	0.63338	0.567102	0.807887	0.854628	0.998825	1.12682	0.673714	1.18295	-0.2299	1.49244	1.78816	1.73312	1.34207	1.4931	1.03729	0	-0.338786	0.294328	0.412323	0.748589	0.960185
YBR001C	0	0.146096	0.555563	0.762048	0.975852	1.0336	0.906482	0.754973	0.743882	0.715671	0.699315	0.63551	0.702922	0.732206	0.774848	0.910858	0.907529	0.954506	0.774931	-0.3448	0.708059	0.828059	0.075679	0.731736	0.553481	0.696493	0.844777	0.916253	0.813162	0.72197	0.873565	0.661664	0.488351	0.671445	0.519485	0.39566	0.635959	0.571071	0.551331	0.634727	0.512414	0.609749	0.78426	0	0.00415542	0.771181	0.579628	0.782674	0.682152
YBR002C	0	-0.329582	-1.56222	-2.68315	-1.21442	-1.43958	-1.11389	-1.09821	-1.08994	-0.934418	-0.965163	-0.953528	-0.845234	-0.923487	-0.815442	-0.867535	-0.898251	-1.0727	-1.03877	-1.16462	-1.27538	-1.19674	-0.248091	-0.909365	-0.938609	-1.04267	-1.25592	-1.29419	-1.17772	-0.979475	-0.808187	-0.945255	-0.8272	-0.886056	-1.02969	-0.920286	-2.18297	-0.795536	-0.948452	-0.731979	-0.886912	-0.748428	-0.819205	0	-0.168038	-0.978188	-0.741076	-1.20721	-1.15818
YBR003W	0	-2.18363	-3.11244	-1.94075	-1.56205	-1.09098	-1.2505	-1.31024	-1.2776	-1.9089	-2.72669	-4.13224	-1.54853	-1.30037	-1.38669	-1.42687	-1.46038	-2.80035	-2.96705	-1.65095	-1.41302	-1.65404	-2.12614	-1.13649	-1.3651	-3.8775	-2.641	-3.85618	-2.65394	-1.46108	-1.64469	-1.43958	-1.22942	-2.28805	-3.09223	-3.82166	-0.270707	-1.50348	-1.10299	-1.39143	-3.85949	-2.74226	-3.8971	0	-1.33983	-0.29202	-0.500156	-0.281715	-0.323968
YBR004C	0	-0.903508	-1.06898	0.100233	1.08416	0.452592	0.702797	0.678168	0.894167	0.829567	1.21079	1.24484	1.39164	1.60534	1.49398	1.47762	1.29727	0.232062	0.947311	0.956492	0.916959	-0.917705	0.707547	0.484608	0.102063	-0.294242	-0.985727	0.079126	0.647573	1.13972	1.24038	1.61302	1.84333	2.21568	1.65569	1.57367	-1.5421	1.63056	1.43626	1.38078	0.11022	0.826171	0.610282	0	0.18891	0.212399	0.373905	0.479493	0.75427
YBR005W	0	1.1698	1.93728	2.1451	2.83896	3.36992	3.5205	3.66385	3.89948	3.98032	4.06803	4.13156	4.1104	4.40577	4.31242	4.13939	4.1382	3.92143	3.80526	3.7439	3.60446	3.58675	1.67697	2.713	2.29912	2.63249	3.13113	3.28277	3.86284	4.15451	4.27063	4.72507	4.81806	4.55142	4.38584	4.46374	2.14106	4.25268	4.26951	3.8279	3.74215	3.49033	3.20075	0	1.06821	1.96657	2.01638	2.76147	2.95179
YBR006W	0	0.375718	1.55836	1.03708	1.12736	1.21236	1.14481	1.08465	1.18965	1.19135	1.29564	1.30186	-0.600684	1.23563	1.21651	1.13625	1.24325	1.10618	1.04441	0.171267	0.994652	1.0824	0.543393	1.73456	0.913269	0.76439	1.1609	1.02059	0.99651	1.05323	1.20071	1.33363	1.44777	1.43584	1.29444	1.28823	1.48056	1.48865	1.44186	1.49756	1.34839	1.37701	1.43148	0	-0.0377332	1.79137	0.927151	1.21897	1.20626
YBR007C	0	-0.51445	-0.445029	-0.0857074	-0.137851	-0.244883	-0.33592	-0.175181	-0.29788	-0.400064	-0.0002403	-0.321044	-0.14943	-0.0257825	-0.0869067	-0.00399746	0.0706837	0.0872215	-0.139965	0.533452	0.225624	0.532827	-0.455635	0.0567872	0.102475	0.100218	-0.14143	-0.125022	-0.337244	-0.594963	-0.37211	-0.454019	-0.446997	-0.382513	-0.202143	-0.276613	-0.534988	-0.318917	-0.30677	-0.104037	-0.353604	-0.182541	0.0377493	0	-0.204605	-0.165865	-0.0494731	-0.107529	-0.172533
YBR008C	0	-0.677991	-0.884534	-0.370514	-0.127246	-0.458303	-0.412278	-0.47608	-0.388599	-0.264931	-0.384625	-0.314454	-0.318481	-0.117854	-0.189181	-0.131784	-0.32168	-0.324738	-0.506908	-0.302055	-0.230497	-0.381465	-0.741397	-0.994283	-0.432817	-0.387119	-0.452328	-0.446104	-0.362334	-0.296346	-0.338776	-0.304742	-0.215046	0.286288	-0.062565	-0.105602	0.642463	-0.00708821	-0.0777365	-0.112004	-0.191668	-0.0573637	-0.0724679	0	-0.869778	-0.521997	-0.428218	-0.477273	-0.491168
YBR009C	0	0.16222	-0.143396	-0.535724	-0.819673	-2.18338	-1.45906	-1.47078	-1.2699	-1.18569	-0.719225	-0.0507957	0.454469	0.251704	0.138435	-0.046473	0.0693008	0.154295	-0.381992	-0.167946	-0.337628	-0.0241553	0.0294347	0.222354	-0.498754	-1.06846	-1.41004	-1.19013	-1.20122	-3.14713	-3.35998	-1.48799	-1.2969	-0.418224	-0.773853	-0.546333	0.0820565	-0.392203	-0.166385	-0.106686	-1.16392	0.0417099	-0.0634987	0	0.111257	-0.570805	-0.690086	-1.29888	-1.36041
YBR010W	0	0.474157	-0.00724537	-0.394491	-0.369396	-0.541704	-0.563093	-0.576053	-0.634404	-0.673458	-0.517549	0.0154604	0.225197	0.236561	0.277011	0.108677	0.10666	-0.0125455	-0.483205	-0.0588357	-0.330907	0.122377	0.427102	0.495503	-0.177684	-0.394838	-0.391818	-0.301006	-0.566379	-0.441102	-0.649445	-0.590591	-0.463409	0.0103767	-0.52188	-0.139375	0.541808	-0.18655	0.104672	0.143005	-0.164284	-0.121069	-0.178649	0	0.0481811	0.0527819	0.0952794	0.198602	0.172457
YBR011C	0	-0.0792909	0.127304	-0.876386	0.873163	0.974398	0.95497	0.912732	0.943241	0.727404	0.98873	0.685612	0.409711	0.41818	0.20707	0.305135	0.371614	0.11544	-0.250318	0.0483331	-0.0367203	0.0758623	-0.0840399	-0.0325418	0.189498	0.341212	0.839816	0.927258	0.711975	0.553153	0.764328	0.402675	0.18418	0.540908	0.181801	0.202243	0.399225	0.0233264	0.343428	0.124332	0.054551	0.0047416	0.0541893	0	0.318445	-0.159124	0.205361	0.653545	0.580147
YBR012C	0	0	0	0	0	0	0	0	0	0	0	0	0	0	0	0	0	0	0	0	0	0	0	0	0	0	0	0	0	0	0	0	0	0	0	0	0	0	0	0	0	0	0	0	0	0.510724	0.00654143	0	0
YBR013C	0	0	0.0915936	0.0818823	0.0940886	0.229915	0.221222	0.495577	0.42976	0.431868	0.301114	0.0563621	-0.0344451	-0.0148249	-0.07112	-0.0357018	0	-0.0459534	-0.0199686	-0.0988615	-0.0414886	-0.0162177	0.148366	0	-0.105621	0.0322623	0.169388	0.0885947	0.242605	0.0834994	0.085533	0.15903	-0.0162944	-0.0632736	-0.0250226	-0.0336647	0	0	0	0	0	0	0	0	1.9457	1.05129	1.08892	1.12149	1.21676
YBR014C	0	0.266493	-0.0943253	-0.0975937	0.0357517	0.287893	0.0942475	-0.00176357	-0.194884	-0.189176	-0.490873	-0.581378	-1.62272	-0.59141	-0.648831	-0.71977	-0.813114	-0.635351	-0.261985	-0.30018	-0.0516003	-0.110219	0.0474051	-0.308287	-0.159993	0.00235779	0.174448	-0.414309	-0.0199094	-0.00229505	-0.261834	-0.118316	-0.310159	-0.537304	-0.460676	-0.956699	-0.775186	-0.769491	-0.678275	-0.743504	-0.905919	-0.927958	-1.06012	0	0.241214	0.0590464	0.154469	0.387837	0.183813
YBR015C	0	0.179406	-0.269691	-0.192434	0.104491	-0.246837	-0.387436	-0.408176	-0.494954	-0.533616	-0.486313	-0.516685	-0.557685	-0.427721	-0.550798	-0.644742	-0.599559	-0.573225	-1.05395	-0.55007	-0.680206	-0.523813	0.11942	-0.278367	-0.15697	-0.370629	-0.396653	-0.445958	-0.578551	-0.639196	-0.558151	-0.607063	-0.581695	-0.0955178	-0.393247	-0.456317	-0.280779	-0.33564	-0.329844	-0.322477	-2.51514	-0.409596	-0.141082	0	-0.0937798	-0.287799	-0.397746	-0.584147	-0.580836
YBR016W	0	0.505409	1.15297	1.15505	1.4139	1.21309	1.00935	1.17778	1.31541	1.08045	1.40203	1.43025	1.38319	1.35568	1.20688	1.05529	1.17707	1.06431	0.312439	0.870098	0.557284	0.80452	0.449579	1.50305	1.10006	1.02698	1.11604	1.04867	1.14384	1.11585	1.29054	1.40536	1.41774	1.32443	1.48049	1.5351	2.42778	1.23725	1.3131	1.07323	-0.278067	1.13986	0.98877	0	0.627547	1.16349	0.725581	1.00265	0.923012
YBR017C	0	-0.162152	-2.17561	-1.6765	-0.849354	-1.03917	-0.863457	-0.80829	-0.721536	-1.51929	-0.645216	-0.672614	-0.647767	-0.522654	-0.594452	-0.52753	-0.544196	-0.703684	-0.846121	-0.682164	-0.616093	-1.28102	-0.450647	-1.85344	-1.58221	-1.73301	-1.13754	-1.05494	-0.892307	-0.909823	-1.1401	-0.677463	-0.694996	-0.551195	-0.712275	-0.590871	-1.2203	-0.634649	-0.555507	-0.650787	-1.39638	-0.628632	-0.597839	0	0.199211	-1.47177	-1.00794	-1.45408	-1.4673
YBR018C	0	0	1.7493	1.54851	1.13432	2.05729	2.12878	1.95982	2.14512	2.17865	1.88353	1.90928	1.48506	1.77218	1.56044	1.74005	2.1129	2.71008	3.3518	3.60508	3.84095	3.85021	0	0.877008	0.918309	1.10122	1.4133	1.60375	1.77401	1.89682	1.79344	1.59522	1.41153	1.51394	1.53633	1.06782	0.826381	1.24365	1.029	1.11517	1.0112	1.1673	1.31232	0	0.0167008	0.300034	0.322351	0.598542	0.54922
YBR019C	0	0	0	0	0	0	0	0	0	0	0	0	0	0	0	0	0	0	0	0	0	0	0	0	0	0	0	0	0	0	0	0	0	0	0	0	0	0	0	0	0	0	0	0	0	0.0564129	0.006594	-8.67e-19	-8.67e-19
YBR020W	0	0.114625	0.870673	0.642971	0.913106	0.60648	0.574372	0	0.508372	0.616024	0.433198	0.57808	1.06257	1.35528	1.83635	1.92706	2.05438	1.36481	1.50085	1.6306	2.0143	1.8642	0	0.619492	0.736715	0.187951	0.599399	0.214301	0.366514	0.584857	0.503182	0.472835	0.161717	0	0.819793	0.418509	0.268463	1.03365	1.34238	0.9915	0.611877	0.642854	1.35252	0	-0.00916549	0	0.503142	0.591202	1.13091
YBR021W	0	-0.67626	-2.7355	-3.5816	-2.86713	-2.95036	-3.03781	-3.32547	-3.08644	-2.93103	-3.13427	-3.47414	-3.30111	-2.74969	-2.80718	-2.64883	-2.75811	-2.52329	-3.21972	-2.45204	-2.18756	-2.30302	-0.76746	-2.90947	-2.89851	-2.86722	-2.92457	-3.01491	-2.96481	-2.99466	-3.20888	-3.18614	-2.97416	-2.7661	-3.27444	-2.70772	-2.20006	-2.45074	-2.38828	-2.36774	-2.68236	-2.31881	-2.23468	0	-0.0614639	-2.39254	-2.28973	-2.37778	-2.55442
YBR022W	0	-0.382074	0.201595	0.00122402	-0.271401	-0.0772155	-0.20089	-0.271257	-0.265219	-0.287306	-0.219561	-0.100781	-0.0147519	0.0217581	-0.622779	0.0440665	0.0136745	0.0301356	0.0156582	-0.131055	-0.348439	-0.0986296	0.483282	0.375807	0.154785	-0.0117046	-0.0245315	-0.157534	-0.116503	0.116351	0.0161235	0.138744	0.343415	-0.102924	0.0821063	0.201522	-0.802492	0.100629	0.123465	0.0969265	-0.922029	-0.0577401	-0.115916	0	0.526387	0.237844	0.363287	0.271624	0.304443
YBR023C	0	0.443134	0.0778516	0.0191359	0.117844	0.24809	0.427944	0.33899	0.237931	0.423432	0.255519	0.444463	0.336324	0.56443	0.517638	0.579184	0.412978	0.526157	0.757938	0.724028	0.803755	0.736227	0.399373	0.41154	-0.103076	0.209178	0.326666	0.219306	0.297254	0.372669	0.389726	0.41707	0.353269	0.239693	0.446244	0.427326	1.15613	0.687909	0.507613	0.607159	0.580946	0.59441	0.633566	0	0.427584	-0.337464	0.0594873	0.0803017	0.415855
YBR024W	0	0.0135794	-2.06688	-0.245856	-2.05257	-0.0537872	0.0960994	0.00982045	0.0282744	-0.207655	-0.0508152	0.00366879	0.117914	-1.97913	-0.92063	0.0763388	0.177549	0.138359	-1.83734	0.131336	0.210877	0.147397	0.421987	0.00911514	0.0553437	-1.92542	-0.929835	-1.86603	0.141885	0.126983	0.0850774	0.0719702	0.125256	0.247385	0.103078	-1.85208	0.38717	0.220152	0.302424	0.323611	-1.72615	0.278324	0.313844	0	-0.671902	0.139597	0.235612	0.254635	0.240168
YBR025C	0	-0.167226	-1.90237	-3.51565	-3.99696	-3.88073	-2.98536	-2.66101	-2.44344	-2.17765	-1.80489	-3.14145	-1.44469	-1.27176	-1.14187	-0.990007	-0.931117	-0.929219	-0.729595	-0.623729	-0.749738	-0.500011	-0.50014	-2.1754	-3.24501	-3.09628	-2.93873	-2.90894	-2.83238	-2.68753	-2.40625	-2.17323	-2.02991	-1.66155	-1.41063	-1.29172	-1.48025	-1.21191	-1.02827	-1.21465	-2.14027	-1.06943	-0.903913	0	0.0963271	-3.03171	-2.36095	-3.15592	-3.20096
YBR026C	0	0.882257	1.69984	1.79755	1.77837	2.32815	2.29118	2.33262	2.34377	2.25357	2.34969	2.22987	2.19857	2.07593	1.92599	1.8495	1.88638	1.84216	1.6779	1.69315	1.39862	1.71625	0.935554	1.87186	1.66947	1.74608	2.22949	2.52083	2.45549	2.42298	2.5803	2.48123	2.39328	2.28633	2.38443	2.3486	2.25592	2.28929	2.20356	2.16602	0.653822	2.29739	2.25092	0	0.738608	2.19235	1.63839	2.21126	2.27696
YBR027C	0	0	0	0	0	0	0	0	0	0	0	0	0	0	0	0	0	0	0	0	0	0	0	0	0	0	0	0	0	0	0	0	0	0	0	0	0	0	0	0	0	0	0	0	0	0.040647	-0.00321483	0	0
YBR028C	0	-0.287107	-0.851875	-0.461696	-0.526703	-0.777549	-0.848519	-0.888547	-0.964253	-1.0605	-2.37548	-1.01479	-1.14824	-1.09449	-1.02283	-1.04187	-1.03373	-1.17148	-1.22802	-1.30057	-1.38553	-3.13282	-0.309962	-0.769827	-0.655453	-0.662419	-0.793388	-0.904377	-0.908499	-1.05057	-2.48456	-1.11911	-1.21157	-1.14796	-1.11663	-1.13236	-2.48743	-1.07957	-1.18769	-1.05291	-1.17493	-1.04947	-1.03371	0	-0.0962641	-0.75286	-0.618244	-1.12623	-1.19942
YBR029C	0	0.00778786	0.00513411	-0.131659	-0.458556	-2.64353	-2.65015	-2.76945	-1.09218	-1.00854	-1.07213	-1.18913	-1.31079	-2.91099	-2.91619	-2.86179	-1.44074	-1.46932	-1.49715	-1.52353	-2.30541	-2.24826	-2.26349	-0.980368	-0.240081	-0.677589	-0.844881	-1.09322	-1.25949	-2.83544	-2.84665	-2.84811	-2.86124	-1.44045	-1.36318	-1.37562	-1.31937	-1.30808	-1.35183	-1.27663	-2.06155	-1.22279	-1.29332	0	-0.0467068	-0.599926	-0.697868	-0.686815	-0.55368
YBR030W	0	-0.318706	-0.665013	-1.41373	-0.662025	-0.746549	-0.778713	-0.68977	-0.655342	-0.79835	-0.767158	-1.04504	-1.40958	-1.3781	-1.42974	-1.47877	-1.47849	-1.61208	-1.53765	-1.84143	-1.93621	-1.63724	-0.393644	-0.32202	-0.3949	-0.621341	-0.723572	-0.818953	-0.856819	-0.914019	-0.779188	-0.918661	-1.02767	-1.48079	-1.15024	-1.14711	-1.56403	-1.156	-1.10032	-1.08258	-1.78073	-1.50274	-1.17059	0	-0.116449	-1.23067	-0.766127	-0.877183	-0.946867
YBR031W	0	-0.199412	-1.25125	-3.0078	-3.02451	-3.10215	-3.0433	-2.9942	-2.90856	-2.7592	-2.83491	-2.73306	-2.42729	-2.35365	-2.23711	-2.0474	-2.1053	-2.17092	-1.98106	-2.52856	-2.01097	-2.17877	-0.414195	-1.76604	-2.76043	-2.72754	-4.29731	-4.34474	-3.1293	-3.00862	-3.03162	-2.88875	-2.68247	-2.44528	-2.10192	-1.8534	-2.03646	-1.5875	-1.6554	-1.58171	-2.21708	-1.89325	-1.86325	0	-0.34336	-2.47064	-1.9776	-2.66927
YBR032W	0	0	0	0	0	0	0	0	0	0	0	0	0	0	0	0	0	0	0	0	0	0	0	0	0	0	0	0	0	0	0	0	0	0	0	0	0	0	0	0	0	0	0	0	0	0	0.00651983	0	0
YBR033W	0	0.758293	0.845184	0.715935	1.64972	-0.498449	0.259305	0.32903	0.271372	0.360983	0.437258	0.479898	0.627819	0.674073	0.783224	0.731973	0.792145	0.777449	-0.508068	0.797892	0.680449	0.712752	0.814736	1.28956	0.916156	1.23761	-0.271509	0.525659	0.30701	0.248197	0.33968	0.455162	0.559536	0.897336	-0.434584	-0.422114	-0.0663708	0.779656	0.682453	0.838092	-0.414456	0.89196	0.813546	0	0.458855	1.12809	0.760701	0.837775	0.715532
YBR034C	0	-2.39411	-2.69702	-2.78317	-2.74245	-2.89842	-2.83611	-2.4515	-2.70736	-3.04047	-2.64238	-2.65756	-2.35791	-2.58633	-2.57263	-1.97289	-2.04654	-2.83678	-2.52189	-2.33035	-2.6371	-2.59611	-0.184491	-2.38755	-2.20719	-3.08907	-2.92781	-3.04004	-2.98533	-2.89808	-2.38407	-2.35307	-2.81815	-2.77096	-2.82225	-3.34996	-3.34996	-2.748	-2.01665	-2.70817	-2.03519	-2.73092	-2.14752	0	-0.0762972	-2.69489	-1.95637	-2.68059	-2.53698
YBR035C	0	0.237145	0.465898	0.880309	1.33288	1.25376	1.12851	1.02749	0.985577	0.858383	0.854297	0.673868	0.6688	0.424725	0.489383	0.381077	0.420803	0.221646	0.265402	-0.00745989	-0.0703118	0.029898	0.288328	0.323625	1.00391	1.20842	0.99662	1.10588	0.970784	0.949225	0.856809	0.729011	0.586194	0.419746	0.472539	0.441835	-0.145261	0.358824	0.300469	0.382465	0.166709	0.214287	0.304828	0	0.31227	0.721195	1.03782	1.27362	0.757219
YBR036C	0	0.491046	0.902284	0.876769	0.953409	0.812362	0.863015	0.618725	0.51167	0.716478	0.611629	0.77829	0.864233	1.0164	0.964325	0.971414	1.07797	1.01854	0.888591	0.89903	0.950678	0.734064	0.601579	1.03211	0.965744	0.944583	0.879173	0.718175	0.78041	0.86006	0.706551	1.01482	1.1418	1.004	1.14186	1.24858	1.7638	1.46817	1.20012	1.35511	0.959939	1.13367	0.995754	0	0.338244	0.923249	0.601195	0.757134	0.884859
YBR037C	0	-0.317886	-0.666312	-1.21788	-1.37757	-1.35867	-1.29643	-1.36263	-1.28462	-1.42291	-1.30879	-1.14375	-0.95897	-1.0245	-1.01963	-0.881991	-0.71935	-0.64146	-0.496729	-0.317258	-0.260583	-0.0343138	-0.0596985	-0.561122	-1.25892	-1.30172	-1.31229	-2.93913	-1.33826	-1.27169	-1.23407	-1.23333	-1.16684	-1.1942	-2.12309	-1.17885	-1.11567	-0.975467	-0.941235	-0.939745	-0.9216	-0.841733	-0.762565	0	-0.471352	-0.7467	-0.74108	-0.911861	-0.827729
YBR038W	0	-1.09326	-0.712337	-1.78795	-0.062541	-0.435071	-1.09417	-1.94167	-0.907549	-0.948741	-1.33085	-1.72064	-1.99122	-2.98055	-3.05864	-2.16973	-2.27087	-2.23885	-2.85889	-2.63637	-2.14313	-3.05225	-0.366424	-0.919896	-0.465903	-1.74068	-0.46612	-0.522535	-0.579841	-0.743049	-0.928073	-1.40486	-1.80887	-1.68766	-2.04801	-2.17773	-1.91161	-2.22737	-2.64051	-2.94404	-2.93034	-2.38666	-3.04274	0	-0.481701	-0.312561	-0.474775	-0.503049	-0.503403
YBR039W	0	0.185835	-0.424098	-1.25234	-0.731546	-0.582471	-0.96685	-1.04974	-1.15737	-1.23476	-1.20099	-1.23452	-1.31935	-1.19877	-1.39888	-1.57023	-1.44741	-1.42535	-1.50024	-1.56025	-1.88254	-1.60019	-0.0686938	-0.796741	-1.24329	-0.577521	-0.378514	-0.39022	-0.953616	-1.03407	-1.32417	-1.2652	-1.34917	-0.942592	-1.10551	-1.11305	-0.998533	-1.05606	-1.27801	-1.17535	-1.4511	-1.08605	-1.35373	0	0.129151	-1.02447	-0.398581	-0.565196	-0.692999
YBR040W	0	0	0	0	0	0	0	0	0	0	0	0	0	0	0	0.121261	0.169743	0.395829	0.877873	0.959755	0.856973	0.49883	0	0	0	0	0	0	0	0	0	0	0	0	0	0	0	0	0	0	0.014818	0	0	0	0	0.179347	0.0066	0	0
YBR041W	0	0.448027	-0.91204	0.606821	0.779954	0.800395	0.797443	0.598901	0.518938	0.508648	0.454592	0.431302	0.720702	0.861206	0.849462	0.906789	0.881411	0.867845	0.923613	0.941271	0.765251	0.822665	0.494143	0.726011	0.576517	0.667511	0.847987	0.682879	0.483639	0.508081	0.477954	0.434891	0.439787	0.336677	0.416862	0.44857	-1.12194	0.583174	0.50651	0.57717	0.646959	0.678759	0.798344	0	0.606481	0.43028	0.283995	0.516137	0.550746
YBR042C	0	0.0768233	0.0945546	0.351922	0.040197	0.0953029	0.0597459	-0.0816528	-0.0458412	-0.521773	-0.717926	0.190061	0.220714	0.227191	0.157956	0.192978	0.27492	0.307011	-0.418504	0.115274	0.00917214	0.0755656	0.36633	0.270537	0.334092	0.187013	0.109072	-0.00594174	-0.035538	0.0899926	0.129986	0.00473434	-0.00391989	-0.0518476	0.0910337	0.0860391	-1.03612	0.169974	0.124065	-0.423362	-1.38881	0.133236	0.23306	0	0.0041769	-0.139691	-0.17195	-0.323407	0.0843089
YBR043C	0	-2.25146	-0.433111	-0.598041	-0.438538	0.798139	0.573181	-0.901259	0.0993926	-2.17142	-1.27594	-1.52266	-1.19548	-0.768756	-0.89556	-0.941742	-1.07574	-3.20437	-2.57183	-2.58156	-1.99528	-1.36916	-0.518003	-1.10952	0.0962978	-2.0076	-1.63412	-0.923453	-2.16323	-0.247396	-0.225979	-1.24752	-0.471651	-2.27667	-2.31549	-1.58843	-3.09782	-0.756841	-0.763788	-0.886417	-2.41893	-2.44362	-1.81898	0	-1.33238	0.195472	0.381406	0.484007	0.238273
YBR044C	0	-0.5237	-1.45407	-1.4837	-1.60217	-1.44778	-1.52042	-1.5868	-1.61662	-1.66904	-1.65913	-1.72604	-1.34714	-1.77265	-1.78014	-1.82164	-1.88218	-1.93254	-2.10877	-1.93117	-1.94098	-1.91181	-1.66879	-1.85503	-1.68055	-2.10905	-2.10905	-0.932246	-1.56713	-1.39568	-1.57028	-1.66525	-1.74497	-1.69833	-1.34398	-1.7896	-1.553	-1.65795	-1.7822	-1.44485	-1.79985	-1.49506	-1.84135	0	-0.40238	-0.571235	-0.62234	-1.07492	-1.2265
YBR045C	0	0	0.711575	0.951293	1.13974	0.646768	2.28499	1.8431	1.72349	0.741248	0.716677	0.642563	0.463459	0.495498	0.938683	1.09777	2.47951	1.61843	0	2.43815	3.40859	4.60976	0.0383343	0.29052	1.63388	1.31862	1.05556	1.12827	1.01534	0.998359	1.59624	1.46775	1.33443	0.523851	0.581317	0.453712	0.196399	0.743883	0.495111	0.930091	0.255635	0.431625	0.519017	0	0	1.16191	1.99209	2.74287	2.3425
YBR046C	0	-2.55518	0.277088	-0.6844	1.42151	0.367038	0.0747142	0.072589	0.0331833	-0.257028	-1.42914	-3.80905	-1.86551	-0.906435	-2.03796	-1.14119	-1.08136	-3.14261	-3.23222	-1.62413	-3.35776	-1.54442	-0.20305	0.422047	1.09005	-2.03872	-2.21788	-1.08866	-2.43626	-0.0561824	-0.106841	-0.184505	-0.450757	-2.73638	-1.77369	-2.93768	-1.46229	-0.955273	-1.14564	-1.05544	-3.07407	-3.10566	-3.09475	0	-1.93182	1.42243	1.05532	1.23567	1.03071
YBR047W	0	-1.24532	-1.06852	0.642716	0.63362	0.4898	0.237188	0.148648	-0.0289454	-0.279367	-0.353616	-0.752939	-1.045	-1.47335	-1.51467	-1.56938	-1.62273	-1.53643	-1.57962	-1.53643	-1.78146	-1.53643	-0.973701	-0.612318	0.361992	0.217252	0.157905	0.092893	-0.0666872	-0.480786	-0.216144	-0.341196	-0.630883	-1.47717	-0.971789	-1.08576	-1.46376	-1.51765	-1.52098	-1.50546	-1.51041	-1.57967	-1.57413	0	-0.519201	0.398944	0.57354	0.813883	0.569255
YBR048W	0	0.109652	-3.17174	-3.97499	-3.90902	-3.7922	-3.34134	-2.98409	-2.8369	-2.79904	-3.78389	-2.63892	-2.40043	-2.37522	-2.31854	-2.23483	-1.9303	-1.8006	-2.21864	-1.94941	-2.07099	-1.639	0.126204	-2.16889	-3.62618	-3.77134	-3.35314	-3.39116	-3.13578	-3.15588	-3.19467	-2.86684	-2.65289	-2.56767	-2.06161	-1.86518	-2.8159	-1.68293	-1.66396	-1.87724	-2.34329	-1.79526	-1.65008	0	0.633556	-4.05575	-2.49358	-3.96762	-4.09668
YBR049C	0	-1.09018	-1.19425	-1.13361	-0.093085	-1.21534	-0.365479	-1.27828	-0.422288	-2.21691	-1.26478	-1.7668	-1.31616	-1.7451	-0.371716	-0.338823	-0.377859	-1.31772	-1.17926	-1.77132	-0.304286	-1.68383	-0.278538	-0.387403	-0.285817	-1.34908	-0.997616	-0.655693	-0.951528	-0.692863	-0.61824	-0.689676	-0.754677	-1.59163	-1.50576	-1.46705	-2.24813	-0.719934	-0.55718	-0.512531	-2.24813	-1.38304	-1.34203	0	-0.837753	-0.186277	-0.169074	-0.089955	-0.36868
YBR050C	0	0.200026	0.506598	1.667	0.996298	0.803209	0.793956	0.582079	0.677355	0.430368	0.535323	0.273399	0.151363	-0.0345805	-0.108238	-0.222	-0.426549	-0.476872	-0.623708	-0.58024	-2.04135	-0.46572	0.421339	2.437	1.67389	0.932813	0.628381	1.06082	0.881174	0.660189	0.655322	0.552794	0.520438	0.796229	0.680453	0.409868	0.618132	0.442089	0.247521	0.203639	-0.226925	-0.343718	-0.562543	0	0.135563	2.53776	1.3504	1.25135	1.01135
YBR051W	0	0	0.665531	0	0	0	0	0	0	0	0	0	0	0	0	0	0	0	0	0	0	0	0	0.087054	0	0	0	0	0	0	0	0	0	0	0	0	0	0	0	0	0	0	0	0	0	0.160749	0.00654143	0	0
YBR052C	0	0.760534	0.930848	0.901226	1.32346	1.17166	0.985633	0.707581	0.591982	0.463945	0.294659	0.0338194	0.0350646	-1.96244	-0.136984	-0.227556	-0.294003	-0.209066	-0.693219	-0.516076	-0.423404	-0.421577	1.11316	1.3056	1.00683	1.27163	1.42206	1.52366	1.13988	0.966198	0.897908	0.712793	0.506795	1.00397	0.343433	0.353463	1.33709	0.0537126	0.0880558	0.0209476	-0.254431	-0.28203	-0.345264	0	0.842658	1.08479	0.881901	0.947651	0.785017
YBR053C	0	0.553093	1.23681	1.1633	1.05642	1.29967	1.2723	1.30463	1.34878	1.27311	1.4163	0.993754	0.92141	0.919445	0.776136	0.745885	0.731258	0.511238	0.534835	0.52004	0.221511	0.485617	0.641674	0.877626	0.864302	0.807952	1.01461	1.27334	1.18023	1.1248	1.18018	1.07916	0.900389	0.73505	0.823113	0.636185	0.758389	0.404969	0.446933	0.315512	-0.507607	0.303838	0.403867	0	0.43465	1.46761	0.919388	1.15698	1.1602
YBR054W	0	-0.153329	-3.07629	-3.13066	-2.23253	-1.64176	-0.974411	-0.575635	-0.291934	-0.812977	-0.166734	-0.120505	0.0956991	0.120455	0.188589	0.434375	0.451104	0.435375	0.479247	-0.366047	0.797143	0.73315	0.303496	-2.97054	-3.26378	-2.62717	-2.19849	-1.33634	-1.01515	-2.23946	-2.23913	-1.0448	-2.34982	-0.709998	-0.353776	-0.149997	-1.23517	0.0452058	0.201229	0.291466	-0.882128	0.299762	0.377064	0	0.315303	-2.50968	-1.60372	-1.93283	-2.13714
YBR055C	0	-0.0244412	-0.385872	-1.14593	-0.158629	-1.64366	-1.15845	-1.131	-0.854086	-1.17488	-0.287406	-0.227263	-0.232539	-1.12519	-1.19582	-1.26003	-1.20155	-0.352265	-0.292306	-0.321464	-1.26907	-1.23273	-1.10504	-1.08347	-0.980673	-0.135082	-0.115978	-0.0790264	-0.193072	-1.05875	-1.13489	-0.998467	-0.989217	-1.0995	-0.183858	-0.130911	-0.881867	-0.575576	-0.144204	-0.265142	-1.96881	-0.248739	-0.314843	0	-0.229333	-0.228834	-0.254964	-0.466948	-0.492159
YBR056W	0	1.12575	2.73352	2.64559	2.68595	3.20398	3.04366	3.15206	3.36402	3.28771	3.39282	3.2941	3.33528	3.08175	3.06667	2.95347	3.03588	2.90661	2.81729	2.59807	2.42578	2.5035	1.44196	2.97157	2.5286	2.6517	3.05917	3.27468	3.32311	3.38003	3.50693	3.49535	3.40105	3.06039	3.10661	2.99299	2.98447	2.99841	2.85857	2.77752	2.71458	2.81525	2.56052	0	0.900848	3.15603	2.27982	2.94247	3.09397
YBR057C	0	-1.19691	-0.865643	1.07849	1.17056	1.23699	1.0856	1.13411	1.07671	1.10071	1.38673	1.62612	1.95696	2.03695	2.13107	-0.341767	2.254	2.20633	2.33536	2.14959	1.96495	1.90597	0.384162	1.20794	1.20743	1.15444	1.02132	1.29528	1.17264	1.13216	-0.797662	1.30693	1.43822	1.31078	1.53153	1.53406	1.38387	1.63355	1.68463	1.82139	0.0374374	2.03652	2.10213	0	-0.0443191	1.70927	1.29554	1.82003	1.82175
YBR058C	0	0.323154	0.462346	0.0918496	-0.202109	0.0706481	0.0742604	0.0349733	0.0909895	0.0222445	0.0910833	0.0587193	-0.0362463	0.0344015	-0.0497079	-0.0223208	-0.149938	-0.22079	-0.201811	-0.311584	-0.454313	-0.347783	0.218597	0.292874	0.0888038	-0.0836564	-0.0580483	0.0386199	0.030309	0.0416846	0.0988759	0.0543651	-0.0434047	-0.0856914	0.0329293	0.0136027	0.0869591	0.019455	0.0490934	-0.0135108	-0.393216	0.0958869	0.114074	0	0.3696	0.118828	0.178495	-0.0446911	-0.138649
YBR058C-A	0	0.117463	-1.49628	-0.0877879	0.0295392	-1.1422	-0.131344	-2.1273	0.150559	0.209305	0.575743	0.651588	0.906033	0.721909	0.630085	-1.73428	0.983426	1.03378	0.814275	0.694931	0.671389	0.818775	0.243161	-0.485676	-0.075516	0.0341522	-0.0763302	-0.109619	-0.0883015	0.175051	-2.04853	0.380237	0.587247	0.415269	0.572859	0.661364	1.8418	0.704322	0.869241	0.899798	-0.610667	0.939627	0.936594	0	0.0152004	0.0459598	0.41083	0.53791	0.953269
YBR059C	0	0.341715	0.744493	0.915056	1.12254	1.23738	1.30274	1.42981	1.41461	1.39079	1.4479	1.46534	1.44027	1.40073	1.50782	1.23932	1.34426	1.27383	1.31498	1.24099	1.05065	1.15779	0.409751	0.821495	0.914612	1.14879	1.23742	1.52591	1.52391	1.37139	1.44022	1.53639	1.41795	1.45429	1.35632	1.26688	1.67713	1.34344	1.3818	1.3165	1.38459	1.49052	1.43426	0	0.398651	1.07333	0.874908	1.22011	1.05444
YBR060C	0	-0.250508	-1.36982	-0.790942	-1.17859	-1.62812	-1.63483	-1.62626	-1.65414	-1.18613	-1.62409	-0.966025	-0.78997	-1.51104	-1.60898	-1.64179	-1.19288	-1.46927	-0.800702	-1.3677	-1.40732	-1.40904	-1.7105	-1.60386	-1.15486	-0.671091	-1.17698	-1.06026	-0.677192	-1.55444	-1.47786	-1.54231	-1.12024	-1.09075	-1.0077	-0.988725	-1.4146	-1.45067	-1.42962	-1.42817	-1.21759	-0.274388	-0.26277	0	-0.0291571	-0.855923	-0.75948	-1.07827	-1.24209
YBR061C	0	-1.90688	-1.90688	-1.99801	-1.53547	-1.90688	-2.22122	-2.40526	-2.2776	-1.90688	-1.90688	-1.90688	-1.98591	-2.02762	-2.16238	-2.2345	-2.46505	-1.90688	-1.90688	-1.90688	-1.90688	-1.90688	-1.59525	-1.68907	-1.8615	-1.80108	-1.80108	-1.80108	-1.80108	-1.80108	-2.12471	-2.39941	-2.14865	-1.80108	-1.80108	-1.80108	-1.80108	-1.80108	-2.10756	-1.9323	-2.06667	-1.80108	-1.80108	0	-1.21763	-1.54203	-1.53305	-1.93926	-1.95721
YBR062C	0	0.506467	1.64324	2.05415	1.91526	1.47489	1.50392	1.41014	1.62669	1.6389	1.71239	0.931238	1.07681	1.90837	2.03653	1.97477	2.129	2.08581	1.88683	1.82234	1.79142	1.88882	0.832575	2.01296	2.27371	1.80596	1.67414	1.59366	1.61092	1.08448	1.85927	1.96973	2.04382	1.96653	1.79304	1.51759	0.548461	1.7509	1.78139	1.96817	0.460081	2.02409	1.95735	0	0.681389	1.56067	1.29543	1.82794	2.04073
YBR063C	0	-0.374134	-0.453864	-0.0261454	0.363385	0.241102	0.374971	0.433033	0.449432	-0.0235621	-0.0371198	-0.0738666	-0.0974499	-0.105428	0.21984	0.46322	0.948728	0.503763	1.38241	1.91119	2.07524	2.18885	-0.0451654	0.0375201	0.283606	-0.320896	-0.0933522	0.38508	0.310177	0.32159	0.511656	0.485511	0.464788	-0.131253	-0.099505	-0.0822311	0.109955	0.604791	0.624607	0.316801	-0.185787	-0.153864	0.263114	0	-0.543138	0.488055	0.287057	0.270806	0.220664
YBR064W	0	0	0	0	0	0	0	0	0	0	0	0	0	0	0	0	0	0	0	0	0	0	0	0	0	0	0	0	0	0	0	0	0	0	0	0.109323	-0.035014	0	0	0	-0.273987	0	0	0	0	0	0.00653417	0	0
YBR065C	0	0	0	0.027598	-0.146852	0	0	0	-0.0377201	0	0.0180217	0.0208311	-0.0119959	0	0.0694156	-0.0238472	0.0396055	0.102111	0.122644	0.200709	0.0788487	0.0345198	0	0	0.0882825	0	0	0	-0.0540155	0	0.0167018	0	0.0317474	0.126756	0	0.0439687	0	0.0260603	0.0459279	0.0288225	0	0	0.0230142	0	0.0294395	0.290441	0.0367325	0	0
YBR066C	0	0.482894	-0.782811	0.292696	0.527476	1.10992	1.46729	1.8811	2.05895	2.07095	1.78137	1.93622	1.84523	1.46447	1.42078	1.42805	1.28568	1.19454	1.12558	1.03149	1.08118	1.19221	0.506167	-0.595538	0.340201	0.561813	1.1098	1.46414	1.93469	2.17124	2.31022	2.25133	2.26425	1.91634	1.76283	2.05433	1.88843	1.85982	1.89209	1.85516	1.06289	1.58968	1.3894	0	-0.031612	0.760802	0.922454	1.23595	1.31464
YBR067C	0	-0.150967	0.515812	0.251776	-0.0108087	-0.420987	-0.974967	-1.78885	-2.00677	-2.11831	-2.8335	-3.08719	-4.95767	-3.47843	-3.33903	-3.11264	-3.14028	-3.9182	-2.77416	-2.91307	-2.78734	-2.96732	0.078152	0.771131	0.812134	0.242858	-0.025028	-0.717994	-1.37576	-1.91196	-2.28777	-2.5042	-2.67326	-2.58739	-2.85299	-2.70649	-6.64738	-2.8159	-2.62984	-2.5876	-4.67873	-2.63277	-2.66445	0	-0.353226	0.475134	0.0642759	0.0161848	-0.35632
YBR068C	0	-0.824226	-0.557752	0.0353269	0.580176	-1.06813	-0.00398647	-0.366004	-0.614939	-0.558284	-1.29945	-1.60995	-2.06624	-2.26966	-2.49472	-2.4957	-1.99566	-1.87745	-1.74688	-1.86654	-1.4894	-1.75107	0.468082	-1.36026	-0.0451095	0.440898	0.080684	-0.383228	-0.241871	-0.380679	-0.518924	-0.508242	-0.853651	-0.867887	-1.04125	-1.04894	-1.66664	-0.930856	-1.83851	-0.965619	-1.86675	-0.832691	-0.939916	0	0.967851	0.472668	0.22993	0.0106213	-0.465299
YBR069C	0	-0.260172	-0.250366	-2.56583	-4.30404	-5.30811	-5.38604	-5.44194	-5.52481	-5.49411	-5.55956	-5.3223	-5.1009	-4.93442	-4.99338	-4.5205	-4.08219	-3.43816	-4.18972	-2.44565	-2.15761	-2.18911	-0.429543	-0.34886	-2.34882	-3.75732	-4.84022	-5.10859	-5.43476	-5.6009	-5.43587	-5.43409	-5.33486	-5.13564	-2.6741	-5.02353	-5.74712	-4.8256	-4.92735	-4.53648	-4.90813	-4.59628	-4.44365	0	-0.53353	-1.66033	-2.83179	-4.65719	-4.63778
YBR070C	0	-0.270603	-0.410363	0.0482516	0.103736	0.0325178	0.047744	-0.146147	-0.124401	-0.0011865	0.196795	-1.19827	-0.441453	0.43777	0.314896	0.460691	0.304554	0.22858	0.269017	0.280435	0.338704	0.30183	0.00339588	-0.327985	-0.0818945	0.108058	0.140555	-0.0494199	-0.0676291	-0.0322986	0.0348629	-0.0518003	0.155815	0.0360058	0.224477	0.29344	0.401286	0.387416	0.387617	0.352059	0.245628	0.413625	0.452146	0	-0.85996	-0.363953	-0.329968	-0.549467	0.0963139
YBR071W	0	0.116013	0.578152	0.8733	0.647561	0.800286	-0.427354	0.535098	0.617716	0.632012	0.8557	0.884318	-1.28083	1.03154	0.841047	0.921242	1.14934	1.3495	1.47544	1.63897	1.75205	1.80164	0.405015	0.966167	0.931101	-0.269472	0.886645	0.806867	0.807327	0.811247	0.818728	1.02927	1.30696	1.18507	1.38032	1.32308	1.36179	1.27809	1.45492	1.20552	-0.149075	1.21159	1.35091	0	0.180787	1.00271	0.451281	0.328398	0.498812
YBR072W	0	-2.65582	-1.58716	-2.21965	-2.27317	-1.47639	-0.657335	0.838552	2.29339	2.63394	2.98403	2.98749	3.5025	3.34256	3.31178	3.50376	3.62889	3.29987	3.35835	3.39697	3.46568	4.0336	-0.860722	-2.03887	-2.31919	-2.40975	-1.8556	-0.811582	0.508428	1.362	2.08966	2.46729	2.46111	2.59312	2.58962	2.67375	3.04395	2.8351	3.09732	3.03425	3.07631	3.14977	3.28957	0	0.460889	-2.5768	-2.19056	-2.42535	-1.98472
YBR073W	0	0.0317736	1.14063	1.53538	1.18074	1.03899	0.940242	1.1195	1.1909	1.30122	1.59087	1.8093	2.04474	2.05608	2.1874	2.13549	2.19614	2.03113	2.15975	1.96842	1.15501	2.01141	0.473111	1.89886	2.044	1.82812	1.47718	1.52666	1.57517	1.6251	1.8291	1.88129	2.10501	2.21482	2.31133	2.28357	2.05919	2.59947	2.5501	2.77122	2.86329	2.99041	3.03829	0	-0.269544	0.792379	0.714174	1.1743	1.57563
YBR074W	0	0.954366	-0.233361	0.204938	0.402587	0.237576	0.362382	0.302323	0.188195	0.0319059	-0.283821	-0.0789653	-0.108706	-0.455742	-0.281464	-0.321701	-0.305042	-0.314656	-0.329943	-0.300609	-0.35454	-0.3982	0.434698	-0.206485	0.180166	0.196979	0.0892345	-0.00607601	0.186528	0.200754	-0.222232	-0.39366	-0.235539	-0.237411	-0.716515	-0.230154	-0.323563	0.20554	-0.308996	-0.290281	-0.196282	-0.324568	-0.772833	0	1.19608	-0.53769	0.102555	-0.211372	-0.198091
YBR076W	0	0	0.251004	0	0	0	0.0976226	0.155921	0.432403	0.507848	0.444171	0.240632	0.44315	0.857192	1.265	1.92995	2.52709	1.78274	2.24495	4.01138	5.36891	5.19024	0	0.33816	0	0	0	0.0749368	0.394535	0.28522	0.155853	0.00890387	0	0.0532386	0.0977791	0.0598953	0.048113	0.015393	0.132152	0.450343	1.29498	0.723085	1.66856	0	0	0	-0.0366959	0	0
YBR077C	0	0.197454	0.498618	-0.111229	0.783938	0.572708	0.767506	0.451529	0.405001	0.354101	0.23508	-0.111229	-0.111229	0.259708	0.214712	0.245924	0.173836	0.205399	0.182677	0.128264	0.122488	-0.111229	0.19952	0.337887	0.363551	-0.251564	0.0646489	0.339353	0.292077	0.353934	0.250524	0.26762	0.249048	0.0623401	0.162326	0.102608	-0.152962	0.401922	0.0949606	0.0405674	-0.12716	0.185606	0.0312684	0	0.104197	1.06216	0.988679	1.15104	1.27423
YBR078W	0	-0.431797	-1.59742	-1.61759	-1.73531	-1.94453	-1.89786	-2.08713	-2.2647	-2.08827	-1.9174	-1.50682	-1.25329	-0.96846	-0.82836	-0.599773	-0.636623	-0.786853	-0.566443	-0.828559	-0.657834	-0.746205	-0.735808	-1.9683	-1.60223	-1.61239	-1.95343	-2.01823	-2.14877	-2.06317	-2.3072	-2.20086	-1.82345	-1.4607	-1.06616	-0.804515	-0.743615	-0.578159	-0.599016	-0.383313	-0.573271	-0.629401	-0.994072	0	-0.99203	-2.45042	-1.56593	-2.31698	-2.37348
YBR079C	0	-1.42163	-1.19693	-1.53737	-1.64807	-1.42163	-1.5596	-1.42163	-1.52532	-1.42163	-1.42163	-1.47684	-1.57121	-1.42163	-1.37998	-1.3092	-1.41972	-1.42163	-1.37605	-1.45099	-1.47304	-1.42163	-0.349472	-1.35871	-1.74206	-1.91646	-1.85304	-1.73633	-1.67492	-1.91646	-1.50757	-1.43588	-1.27341	-1.74658	-1.2079	-1.27566	-1.50985	-1.22845	-0.927938	-0.856873	-0.856727	-1.42708	-0.922981	0	-0.15447	-1.16578	-0.829436	-1.3777	-1.57305
YBR080C	0	0.29582	0.717841	0.545617	0.342065	0.471964	0.326934	0.319318	0.270466	0.241431	0.250078	0.405398	0.396893	0.488821	0.39212	0.398772	0.480201	0.471423	0.567969	0.470329	0.166205	0.385484	0.140239	0.529983	0.431025	0.220607	0.398563	0.253482	0.158405	0.097485	0.15207	0.188946	0.0580404	0.0160018	0.182233	0.115547	-0.328429	0.183683	0.108334	0.0410762	0.140957	0.0973023	0.119577	0	0.376268	0.159494	0.148506	0.0403642	-0.0246572
YBR081C	0	-0.328063	-0.577209	-0.498461	-2.46842	-0.375214	-0.36074	-0.226956	-0.234964	-0.217159	-2.21109	-0.208634	-0.233961	-0.181437	-0.154497	-0.261145	-0.224563	-0.255592	-0.354542	-0.329387	-0.25137	-0.360612	-0.613693	-0.672332	-0.537518	-0.460701	-0.532426	-0.319345	-0.236224	-0.288945	-0.267018	-0.38563	-0.248969	-0.281776	-0.234429	-0.226296	-1.03556	-0.258331	-0.0778508	-0.203809	-2.19032	-0.173744	-0.163709	0	-0.266008	-0.390829	-0.195637	-0.34732	-0.375274
YBR082C	0	-0.354156	-0.992946	-1.40455	-1.13878	-1.11492	-1.31645	-1.18648	-1.06849	-1.27273	-1.12988	-1.17076	-0.903847	-0.930336	-0.978015	-0.819782	-0.892977	-0.965272	-1.69965	-1.03705	-1.35134	-1.05681	-0.40628	-1.00377	-1.29704	-1.10522	-0.949434	-0.980096	-1.12058	-1.14297	-1.26942	-1.20164	-1.31705	-0.916794	-1.12571	-1.0826	-1.05582	-1.23833	-1.04672	-1.21503	-1.10283	-1.12881	-1.16832	0	-0.301266	-1.07081	-0.717242	-0.925783	-1.18809
YBR083W	0	-1.35358	0.506606	-0.0461176	0.192249	0.367699	0.0939695	0.111111	0.132694	-0.257813	-0.167037	-0.452907	-0.59536	-0.642842	-1.14919	-0.741052	-0.611601	-0.331244	-0.454819	0.349591	0.497476	0.485987	-0.459816	0.386791	-0.131611	0.155255	0.225003	0.171132	0.17726	-0.0142828	-0.0528861	-0.241196	-0.457025	-0.158463	-0.264302	-0.42975	-0.622242	-0.446785	-0.52687	-0.499211	-0.885818	-0.478475	-0.587291	0	-0.311997	0.429169	0.00642871	-0.198241	-0.488792
YBR084C-A	0	-1.63213	-3.50963	-3.09419	-2.40352	-2.50037	-2.2521	-1.79183	-1.64884	-2.15458	-2.83792	-1.61368	-1.47665	-1.55946	-1.45033	-1.59421	-1.52003	-1.68026	-2.89868	-1.76523	-1.64119	-1.51481	-0.129988	-3.26913	-2.89557	-3.2475	-3.24211	-3.04166	-1.80444	-1.82186	-2.02658	-1.5638	-1.42655	-1.1878	-1.18765	-1.12173	-0.987196	-1.17586	-1.10659	-1.21114	-1.86527	-1.25828	-1.43137	0	0.482486	-2.98361	-1.6577	-2.53564	-2.55808
YBR084W	0	-0.0674193	-2.62514	-3.10389	-3.0416	-2.64581	-2.70611	-2.44018	-2.48011	-2.44691	-2.61624	-1.98691	-1.99494	-1.89523	-2.26411	-2.0284	-2.03964	-2.85396	-2.76244	-2.35044	-2.46609	-2.50228	-0.195939	-2.3088	-2.50108	-2.36495	-2.41293	-3.03468	-2.52856	-2.37434	-2.37089	-2.30704	-2.31139	-1.46109	-2.12566	-1.92948	-1.41368	-1.95732	-1.838	-2.27537	-1.90954	-1.78232	-2.52003	0	-0.741482	-3.06047	-1.78661	-2.33731	-2.30113
YBR085C-A	0	-0.387177	1.84194	1.7603	1.72359	2.00298	2.13825	2.17366	2.54073	2.55858	2.63343	2.72868	3.02482	3.00064	2.87101	3.02518	2.98974	2.9436	2.83979	2.81385	2.73532	2.8918	0.8083	1.86877	1.58986	1.72945	1.77482	1.97104	2.20663	2.44827	2.17209	2.73829	2.77089	2.47909	2.61758	2.64128	2.62374	2.60842	2.78951	2.58067	2.55513	2.63927	2.7738	0	0.973809	2.2159	1.8473	2.20439	2.27025
YBR085W	0	0	1.35469	0.952642	0.173292	0.138519	0	0	-0.0517715	0	0	0	0.21114	0.100279	0.32249	0.166202	0.642933	0.624879	0.622594	0.491386	0.190908	0.498939	0.219105	1.61266	1.27619	0.741936	0.143471	-0.0179821	0	0	0	-0.104059	0	0	0	0	0	0	0	0	-0.0658194	0.00829865	0	0	0.0417034	0.0586025	0.03161	0	0
YBR086C	0	-2.22874	-0.196791	-0.352057	0.31074	-0.0881029	-0.32704	-0.528981	-0.684043	-0.971377	-0.97999	-2.68871	-1.1671	-1.08884	-1.22826	-1.23508	-1.31579	-2.88545	-2.15039	-2.82773	-1.47582	-1.31507	-0.262911	-0.428401	-0.278884	-2.27673	-2.22882	-0.155286	-0.434206	-0.502282	-0.628877	-0.637695	-0.713705	-0.426735	-2.50072	-0.706299	-1.65018	-0.608785	-0.737345	-0.674662	-2.43545	-1.51461	-2.46058	0	-1.48142	0.162682	0.0175469	-0.0059343	-0.30269
YBR087W	0	-0.24689	-0.24689	-0.24689	-0.24689	-0.24689	-0.24689	-0.348091	-0.24689	-0.24689	-0.24689	-0.24689	-0.24689	-0.24689	-0.24689	-0.463833	-0.335507	-0.24689	-0.24689	-0.24689	-0.24689	-0.24689	-0.314137	-0.314137	-0.492216	-0.314137	-0.314137	-0.314137	-0.314137	-0.314137	-0.314137	-0.390941	-0.556469	-0.314137	-0.384783	-0.370511	-0.314137	-0.314137	-0.314137	-0.451074	-0.397736	-0.314137	-0.395286	0	-0.65224	-1.03904	-0.703392	-0.657759	-0.0662653
YBR088C	0	-2.85609	-3.61831	-3.51569	-3.53023	-3.54181	-2.33143	-2.10099	-2.05535	-4.79316	-2.38647	-1.24053	-3.01925	-3.02793	-1.46969	-1.61483	-1.65846	-2.03103	-3.42113	-2.63795	-2.22854	-2.62564	-3.03433	-3.6788	-2.20521	-3.65149	-3.65748	-2.1465	-3.61962	-3.6098	-2.47541	-2.11967	-1.88127	-1.61443	-1.62342	-3.27756	-3.53025	-1.62774	-1.53328	-1.61104	-1.57536	-1.53749	-1.38196	0	-2.22406	-2.5136	-2.11062	-2.16645	-1.14449
YBR089C-A	0	-0.152005	0.787085	1.09673	0.120397	-0.681195	-0.963608	-0.905318	-0.755838	-0.772352	-0.307062	-0.137863	0.11596	0.0598605	0.0408362	0.227576	0.380773	0.230951	0.268336	0.10254	-0.193254	0.0797366	0.0071084	0.916959	1.01907	0.348764	-0.427927	-0.780835	-0.816398	-0.761094	-0.767227	-0.56076	-0.371832	-0.578904	-0.517532	-0.404021	-0.704381	-0.373296	-0.204169	-0.287453	-0.37849	-0.102278	0.000520336	0	-0.418571	1.5737	0.687491	0.687161	0.742599
YBR089W	0	0	0	0	0	0	0	0	0	0	0	0	0	0	0	0	0	0	0	0	0	0	0	0	0	0	0	0	0	0	0	0	0	0	0	0	0	0	0	0	0	0	0	0	8.67e-19	0	0.00660961	0	0
YBR090C	0	0	0	0.763823	0	0	0	0	0	0	0	0	0	0	0	0	0	0	0	0	0	0	0	0.258549	0.380866	0	0	0	0	0	0	0	0	0	0	0	0	0	0	0	-0.313278	0	0	0	0	1.01121	0.718522	0.109416	0
YBR091C	0	-1.95525	-2.58792	-2.04353	-1.82093	-2.19671	-2.02247	-2.03851	-2.0686	-2.55107	-1.72128	-1.74468	-1.85123	-1.46517	-1.3168	-1.32118	-1.31015	-2.30358	-1.58952	-1.42969	-1.27045	-1.31982	-0.702378	-1.73942	-2.53004	-1.98179	-2.07559	-2.12756	-2.05985	-2.16274	-2.22421	-1.80934	-1.63927	-1.50852	-2.87664	-1.53333	-2.22233	-1.54903	-1.3911	-1.36957	-1.24086	-2.45397	-1.35366	0	-0.460925	-1.84512	-1.22792	-1.32164	-0.983521
YBR092C	0	-1.31138	-4.04164	-4.85073	-4.73773	-4.73773	-4.73773	-4.73773	-4.8329	-4.73773	-4.73773	-4.73773	-4.86598	-4.83644	-4.73773	-4.73773	-4.73773	-4.73773	-4.73773	-4.73773	-4.73773	-4.73773	-0.934199	-4.32269	-4.6502	-4.73944	-4.70554	-4.6314	-4.6314	-4.6314	-4.6314	-4.6314	-4.6314	-4.6314	-4.6314	-4.6314	-4.6314	-4.6314	-4.6314	-4.6314	-4.98756	-4.6314	-4.6314	0	-0.952191	-4.34316	-3.31178	-4.34316	-4.34316
YBR093C	0	-3.03267	-4.68126	-4.97087	-5.36265	-6.54717	-7.03261	-7.06937	-7.0682	-6.91707	-7.13989	-7.50832	-7.13983	-7.05036	-7.08524	-7.03844	-7.15632	-7.11083	-6.92321	-7.11684	-7.34691	-6.94507	-3.13176	-5.49299	-4.82399	-4.93315	-6.04776	-7.30531	-6.92104	-6.96306	-7.19861	-7.1965	-7.11621	-6.95961	-7.02742	-6.87458	-7.62524	-7.0853	-6.92673	-6.87464	-6.8696	-7.31601	-7.99088	0	-4.08291	-4.03392	-3.73964	-4.64307	-4.88367
YBR094W	0	-0.253075	-0.215226	-0.277252	-0.36922	0.464486	0.421306	0.666962	0.632325	-0.0025057	-0.435973	0.251838	-0.465518	0.751883	0.84515	0.0896191	0.947822	0.0289371	-0.165844	0.923542	1.1549	1.3262	0.216784	0.294389	0.141698	-0.355615	0.0695771	-0.3646	0.0634642	0.332648	-0.116419	0.52509	0.507901	-0.235032	-0.0870039	-0.158143	0.138943	0.686255	0.00659525	0.625612	0.00765388	0.583603	0.649071	0	-0.323374	0.0735938	0.197743	0.277225	0.324673
YBR095C	0	0.29161	0.490659	-0.975384	0.830721	0.300679	0.415062	0.350072	0.307918	0.395623	0.23304	0.243515	0.158027	-1.07591	0.191124	0.0982822	0.0118902	-0.256535	0.0253066	-0.302066	-0.479604	-0.397408	0.255459	0.695582	0.581772	0.368634	-0.923648	0.420661	0.424722	0.465793	0.496713	0.451697	0.36599	-0.296768	0.248984	0.0867246	0.354341	0.139729	-0.0729243	0.137112	0.107307	0.105364	-0.0126102	0	-0.450765	0.763569	0.625002	0.690514	0.564476
YBR096W	0	-0.612179	0.662792	0.1534	0.255777	-0.863522	-0.960962	-1.13913	-0.790433	-0.714225	-0.799414	-0.599446	-0.24941	-0.863301	-0.846038	-0.00710655	-0.890049	-0.0670933	-0.88022	-0.106167	-0.232662	-1.03849	0.484168	0.569638	0.215003	-0.273669	-0.892045	-0.402203	-0.666456	-1.16151	-1.20658	-1.20958	-0.627389	-0.840488	-0.558302	-1.10821	-1.19939	-0.633043	-0.424553	-1.17355	-0.505599	-1.13131	-0.404783	0	0.5792	0.356522	0.300851	0.106125	0.188609
YBR097W	0	0.0710994	0.300641	0.556277	0.534532	0.617288	0.607826	0.679467	0.557301	0.637614	0.367579	-0.88029	-0.312124	0.516791	-0.299411	0.3482	0.188898	-1.00089	-0.355357	0.288939	0.272408	0.191799	-0.172204	0.0234198	0.335738	0.23518	0.476781	0.462219	0.505687	0.50227	0.542657	0.47612	0.383403	0.991019	-0.796308	0.366366	-0.523358	0.375936	0.393284	0.208781	-1.03383	-0.884073	0.264312	0	-0.611603	0.339041	0.329679	0.339805	0.266934
YBR098W	0	0.250505	0.355514	0.338651	0.349447	0.414827	0.451796	0.479625	0.423743	0.387975	0.484094	0.528366	0.593914	0.549147	0.514143	0.489657	0.427881	0.38688	0.477281	0.451029	0.377341	0.469113	0.154041	0.287	0.310905	0.293695	0.396969	0.452567	0.435908	0.455475	0.407808	0.437722	0.427356	0.493266	0.465961	0.479361	0.432123	0.486667	0.470146	0.492678	0.323475	0.649289	0.604382	0	-0.02819	0.0431671	0.0755305	0.192443	0.211052
YBR099C	0	-0.583252	-1.15921	-0.749367	0.109346	0.232146	0.255185	0.0642429	0.232742	0.432357	0.524866	0.675342	0.974748	1.20716	1.3356	1.53384	1.43934	1.39161	1.47439	1.50599	1.80207	1.65819	-0.846414	-1.54868	-1.18643	-0.899159	-0.129509	-0.15944	-0.153103	0.0419202	0.12204	0.302108	0.584222	0.876096	0.824168	-0.326677	0.846591	1.20166	1.28794	1.18799	1.31634	1.32652	1.44377	0	-0.545168	-0.954996	0.168497	0.540208	0.460838
YBR101C	0	-1.27837	0.293085	0.396277	0.275177	0.46926	0.524735	0.671426	0.741708	0.831652	-0.994702	1.04299	1.22322	1.36654	1.53753	1.583	1.65201	1.63534	1.68506	1.56697	1.45486	1.52051	0.304589	0.435736	0.478954	0.484649	0.497766	0.631578	0.632561	0.717651	0.754449	0.855208	0.956611	0.887405	1.14265	0.90332	-0.987252	1.1492	1.30573	1.32345	1.47523	1.52018	1.53833	0	0.269271	0.231239	0.50461	0.751453	0.72404
YBR102C	0	0.097551	0.486467	0.384717	0.45131	0.175201	0.613623	0.568886	0.993926	0.660901	0.39635	0.644519	0.667346	0.456432	0.54661	0.82695	0.982233	0.616639	0.392205	0.550041	0.359933	0.376665	0.029936	0.675916	0.968517	0.400012	0.457176	0.493105	0.326321	0.288158	0.568753	0.858277	0.997714	0.481867	0.613908	0.619735	0.214451	0.936881	0.975684	0.762135	0.640436	0.708132	0.715592	0	0.207374	0.335774	0.441358	0.342464	0.192893
YBR103C-A	0	0	0	0	0	0	0	0	0	0	0	0	0	0	0	0	0	0	0	0	0	0	0	0	0	0	0	0	0	0	0	0	0	0	0	0	0	0	0	0	0	0	0	0	0	0	0.006594	0	0
YBR103W	0	-0.970386	0.60937	0.582457	0.509866	0.497635	0.46692	0.409257	0.413693	0.391715	0.33019	0.236118	0.268541	0.238112	0.289694	0.14403	0.154647	0.0713457	0.0772434	-0.14105	-0.146785	0.00814155	0.23497	0.64768	0.881593	0.622892	0.445278	0.478492	0.459113	0.409675	0.512212	-0.715364	0.419003	0.209194	0.280169	0.165663	-0.82649	0.385414	0.403999	0.340606	-0.435884	0.424735	0.389518	0	-0.0826575	0.729764	0.632572	0.615397	0.5707
YBR104W	0	0.029608	0.179805	2.42992	1.65857	0.603265	0.580865	0.481363	0.42136	0.327667	0.486085	-0.57662	0.489266	0.400164	0.505809	0.434839	0.389409	0.307919	0.211747	0.0969287	0.109199	0.152441	0.38772	1.86997	2.83212	1.66837	0.386859	0.128924	-0.74478	0.421001	0.39537	0.471138	0.569844	0.31032	0.291301	0.414058	0.281422	0.387001	0.437335	0.428235	0.262988	0.273453	0.182948	0	0.308304	1.40149	0.991926	0.630884	0.691785
YBR105C	0	0	0.830086	0.253339	0.477592	0	0.33392	0.152504	0.440187	0.144396	0.676622	0.318568	0.459242	0.280928	0.366626	0.511671	0.464303	0.301346	0.725977	0.85267	0.766143	0.211595	0.231197	1.05032	1.05433	0.242301	0.525192	0.597543	0.36213	0.223845	0.308137	0.719768	0.778041	0.377954	0.757341	0.595952	0.271701	0.765843	0.876193	0.497276	0.329226	0.700666	0.445357	0	1.27518	1.24349	0.962066	0.900843	0.861177
YBR106W	0	-0.0670635	-1.1331	-0.343064	-0.575657	-1.17434	-1.39087	-1.1339	-1.02815	-1.00098	-0.756164	-0.526428	-1.90769	-0.325294	-0.380724	-0.366651	-0.34126	-0.493471	-1.39845	-0.566429	-0.811778	-0.604243	-0.247069	-0.175879	-0.225539	-0.67556	-0.985328	-1.14913	-1.92598	-1.13885	-1.20775	-0.992233	-0.832802	-0.673646	-0.732418	-0.678578	-2.35503	-0.844253	-0.666423	-0.770671	-0.829151	-0.821864	-0.830353	0	-0.00333596	-0.912214	-1.08816	-1.13398	-0.858827
YBR107C	0	0.0177343	-0.283799	-0.352234	0.61275	-0.468218	-0.474239	0.521358	0.40925	-0.557411	-0.478525	-0.401336	0.670014	0.631515	0.735663	-0.406232	0.854296	-0.0600928	1.24112	1.50778	0.0115961	1.55992	0.273593	0.961211	0.0933357	0.570578	0.602386	-0.401258	-0.43964	0.52971	0.509945	0.35306	-0.565334	0.458294	0.505276	-0.456408	-0.544883	0.548312	0.424538	0.670859	-0.36954	0.736151	0.795286	0	-0.212396	0.682401	0.36754	0.435544	0.582981
YBR108W	0	0	0	0	0	0	0	0	0	0	0	0	0	0	0	0.0350161	0	0	0	0	0	0	0	0	0	0	0	0	0	0	0	0	0	0	0	0	0.209945	0	0	0.0212749	0.227212	0	0	0	0	0	0.212658	0	0
YBR109C	0	-0.472183	0.355786	0.611486	0.869217	0.635304	0.5049	0.577592	0.586774	0.457049	0.488318	0.312993	0.437703	0.377293	0.285879	0.308736	0.350888	0.286989	-0.0894606	0.201673	0.0152662	0.273715	0.309364	0.486779	0.336639	0.473048	0.568601	0.599923	0.477686	0.42289	0.340343	0.446042	0.285636	-1.31725	0.25425	0.163385	-0.0124438	0.0349305	0.111468	0.0547146	-1.85476	-0.0862101	0.110983	0	0.424279	0.119938	0.396115	0.475354	0.534898
YBR110W	0	0.219207	-1.59253	-0.0516362	0.504386	-0.256644	-0.136351	-0.212763	-0.109557	-0.250983	-0.109377	-1.60502	-0.204442	-0.177079	-0.238341	-0.0704836	-0.229309	-0.319844	-2.34074	-0.429946	-0.618418	-0.483026	0.0844934	-0.259835	-0.212313	-0.246177	-0.257116	-0.373157	-0.342427	-0.270733	-0.156813	-0.31188	-0.33402	-1.45032	-1.67411	-1.62857	0.213788	-0.269932	-0.416482	-0.321436	-0.404642	-0.438653	-1.61269	0	0.132016	-0.155255	-0.151843	-0.271896	-0.22741
YBR111C	0	0.2522	0.441781	0.424279	0.579664	0.967697	0.915807	0.958981	0.940614	0.801191	0.777754	0.731657	0.803775	0.598994	0.584443	0.587142	0.542932	0.503507	0.367934	0.260997	0.0716114	0.285209	0.293531	0.466267	0.450078	0.740401	1.14448	1.13139	1.0898	1.15382	1.14467	0.996085	0.883019	0.727184	0.732164	0.702167	-1.13588	0.615607	0.605215	0.653658	0.48709	0.596257	0.523364	0	0.423968	0.35906	0.366875	0.48582	0.483396
YBR112C	0	0.316548	0.293163	0.10861	0.0723459	-1.65442	-1.69218	0.25491	0.1632	0.230545	0.233794	0.290341	0.336949	0.374538	0.405298	0.451503	0.728492	0.817893	1.25921	1.29429	1.45837	-1.05622	0.237814	0.475148	0.256542	0.412834	0.242929	0.458163	0.374018	0.195706	0.205939	0.21264	0.354606	0.366639	0.311641	0.383763	-0.692218	0.335121	0.309055	-1.4858	-1.06483	0.698378	0.601872	0	-0.43044	0.271327	0.130175	0.018549	-0.117629
YBR113W	0	0.206592	0	0	0	-0.0737917	0	0	0	-0.140485	-0.126637	0	-0.0213799	0.203799	0.284448	0.443188	0.221056	0.526217	0.411911	0.703305	1.36502	0.822091	0.222416	-0.0456574	-0.0998527	0.0247379	0	-0.109536	0.0064867	-0.0692916	0	0	0	0.0385134	0.246163	0.302013	0.259774	0.226294	0.255107	0.26739	0.410877	0.460989	0.591587	0	0.0923807	0.147826	0.0515656	-0.195051	-0.161654
YBR114W	0	0.0299616	1.61092	1.53501	2.16842	2.41905	2.28114	2.31749	2.36643	2.52219	2.55855	2.71528	2.60836	2.85006	2.75881	2.63329	2.77442	2.80406	3.13269	3.12141	2.92919	3.13208	1.00803	2.80915	2.73753	2.6271	2.52138	2.61152	2.5753	2.53054	2.63652	2.87802	2.87653	2.82593	1.78035	2.83666	0.90032	2.66518	2.7114	2.67536	0.938316	2.53868	2.70716	0	0.506213	1.46417	1.34424	1.9437	2.00093
YBR115C	0	0.0363219	-0.147372	0.8092	0.938926	0.256435	0.165063	-0.0194009	-0.158099	-0.220522	-0.216361	-0.927877	-0.346401	-0.409703	-0.415317	-0.370461	-0.445156	-0.486474	-0.511319	-0.348773	-0.289757	-0.284694	-0.252609	-0.443492	0.781866	0.508107	-0.111987	-0.228976	-0.286689	-0.305296	-0.197174	-0.3401	-0.478807	-0.231253	-0.528161	-0.495345	-1.14679	-0.43154	-0.447048	-0.391211	-1.02769	-0.40643	-0.341835	0	-0.058871	0.626707	0.746527	0.523011	0.0471455
YBR116C	0	-0.733237	-0.25244	-0.0596983	1.20838	2.28883	3.22836	3.55012	3.97261	3.99932	3.79637	3.6065	3.04855	3.57116	3.42797	3.44224	3.40971	3.2428	3.21113	3.69154	3.75325	3.63055	0.329137	-0.56131	-0.298401	0.332939	1.72325	3.11535	3.67585	3.65492	3.89414	3.86729	3.28402	4.14464	3.70035	3.66508	4.99289	3.92554	3.8549	3.51362	2.72812	3.90521	3.82126	0	-0.668649	0.609383	0.464367	1.44544	1.78427
YBR117C	0	-0.403183	0.251724	0.204936	1.231	2.57586	3.56733	3.78034	4.05923	4.15904	3.86486	3.82339	3.63525	3.62473	3.36202	3.47117	3.42753	3.2352	3.30961	3.29331	3.34767	3.35599	0.66662	-0.202827	-0.0702066	0.688136	1.95387	3.2142	1.36972	3.7553	4.09089	3.91134	3.93451	3.19133	3.70166	3.53383	3.87886	3.8276	3.61995	3.46354	3.38282	3.56278	3.54691	0	-0.272641	0.863069	0.7336	1.73322	1.93314
YBR118W	0	0.521324	-0.426322	-2.33808	-1.28963	-1.35204	-0.991838	-0.857376	-1.18787	-1.12094	-0.921205	-0.703867	-0.756269	-0.252777	-0.0821045	-0.113396	0.0915721	-0.231296	-0.658975	-0.0710107	-0.280186	0.211427	0.432576	0.090652	-1.26064	-1.5144	-1.67066	-1.13133	-1.30494	-1.0715	-1.05618	-1.03719	-0.990482	-0.454547	-0.666581	-0.672983	0.360039	-0.322095	-0.108998	-0.107231	-0.573946	-0.515003	-0.835151	0	0.492475	-1.49687	-0.739916	-1.38671
YBR119W	0	-0.0707972	-1.59202	-1.47704	0.231243	0.544851	0.683663	0.724291	0.811709	0.770071	0.836341	0.790841	0.906341	0.955722	1.00475	1.09482	1.03967	0.954256	0.940139	0.863402	0.826834	0.870149	-0.239794	-0.064923	0.022055	0.279806	0.544138	0.736422	0.834805	0.811767	0.819721	0.829317	0.791425	0.899905	0.871644	0.85765	0.538696	0.897052	0.956771	1.07565	-0.832476	1.17083	1.17817	0	-0.186538	0.244073	0.3578	0.721831	0.86447
YBR120C	0	0.00320452	0.00320452	0.00320452	0.00320452	0.00320452	0.00320452	0.00320452	0.00320452	0.00320452	0.00320452	0.00320452	0.00320452	0.00320452	0.00320452	0.00320452	0.00320452	0.00320452	0.00320452	0.00320452	0.00320452	0.00320452	-0.0245206	-0.0245206	-0.0245206	-0.0245206	-0.0245206	-0.0245206	-0.0245206	-0.0245206	-0.0245206	-0.0245206	-0.0245206	-0.0245206	-0.0245206	-0.0245206	-0.0245206	-0.0245206	-0.0245206	-0.0245206	-0.0245206	-0.0245206	-0.0245206	0	-0.30702	-0.30702	-0.165173	-0.30702	-0.30702
YBR121C	0	0.0820194	-1.27716	-2.1696	-2.19128	-2.47374	-2.67002	-2.47278	-2.53149	-2.54687	-2.39421	-2.35904	-2.2011	-2.18955	-2.14334	-2.11939	-2.09853	-2.06807	-2.25605	-2.20921	-2.31512	-2.22504	-0.183539	-1.345	-2.04317	-2.03964	-2.30166	-2.47856	-2.60584	-2.57797	-2.51424	-2.49896	-2.52805	-2.04788	-2.09653	-2.04561	-2.48498	-2.01567	-1.95982	-3.21377	-4.35148	-1.99753	-1.92399	0	-0.215094	-1.92106	-1.44207	-2.22653	-2.26807
YBR122C	0	-1.59784	-2.74457	-1.64644	-2.2497	-1.45124	-1.39728	-1.55477	-1.59441	-1.67895	-1.65774	-1.7458	-1.83711	-1.81222	-1.77061	-1.8646	-2.39644	-2.70821	-1.7892	-2.97746	-1.4706	-1.45904	-0.227851	-1.2815	-1.66677	-1.50878	-1.56134	-1.67224	-2.72239	-1.61584	-1.70121	-1.73896	-1.59738	-1.90879	-2.11396	-1.7389	-2.03759	-1.90205	-1.64155	-1.82049	-1.94075	-1.92589	-2.00733	0	-0.238954	-0.909784	-0.830412	-1.12656	-1.15689
YBR123C	0	-0.992747	0.111053	-0.401394	-0.183473	-1.29484	-0.73674	-0.737192	-0.128673	-0.724657	-0.100141	-0.129896	-0.0919364	-1.29484	-0.67353	-0.36064	0.0379829	0.130952	0.454012	0.153586	0.196622	-0.658488	-0.753389	0.045547	-0.0521426	0.0398425	-0.644122	0.176251	0.0649738	-0.666905	-0.137231	-0.101275	-0.191941	-0.389045	-0.688019	-0.26605	-0.699616	-0.122481	-0.255445	-0.138284	-1.27515	-0.292691	-0.0744005	0	-0.435546	0.203218	-0.10122	0.00304573	-0.109931
YBR124W	0	0	0	0	0	0	0	0	0	0	0	0	0	0	0	0	0	0.222485	0.0136886	0.0344244	0.2787	0.187261	0	0	0	0	0	0	0	0	0	0	0	0	0	0	0	0.0728059	0.00375136	0	0.360874	0.344596	0.28255	0	0	0.144184	0.00739337	0.15951	0
YBR125C	0	-0.878009	-0.40189	-0.250187	0.00652636	-0.805141	-0.153432	-0.912488	-0.34237	-0.432785	-0.904702	-0.930508	-1.53159	-0.188429	-0.877397	-0.775087	0.0118137	-0.823403	-0.75864	-1.47051	-0.952245	-0.220596	-0.833129	-0.07777	0.164018	-0.453455	-1.50116	-0.982131	-1.03242	-0.480181	-0.346437	-0.451742	-0.504111	-1.71942	-1.13397	-1.69387	-1.71518	-0.56907	-0.603606	-0.556716	-1.61637	-1.09144	-1.02005	0	-1.19521	0.352109	0.030557	0.0997285	-0.0384264
YBR126C	0	-0.0299838	-1.31317	-1.38444	0.744441	1.14113	1.28297	1.29988	1.41411	1.33482	1.00898	1.07261	1.0495	1.15741	1.04109	1.06641	1.07009	-0.865342	0.454658	0.906032	0.961998	1.0479	0.064983	0.0224319	-0.121889	-1.39143	0.81336	1.17457	1.18449	1.18739	1.30665	1.2943	1.28524	1.45334	0.794227	1.04524	-0.00450087	1.01499	1.22391	1.00293	-0.12512	0.922279	-0.786984	0	-0.74352	0.914339	0.580182	1.08467	1.19838
YBR127C	0	0.0460387	-0.595651	-0.361411	0.147001	0.212543	0.432376	0.577021	0.569361	-1.1045	0.430341	0.36527	0.11623	0.340594	0.425774	0.346765	0.39297	-2.65178	-2.6829	0.208434	-0.119955	-0.0113657	-0.0469078	-0.762291	-0.366671	-0.0658871	0.245926	0.423559	0.370441	0.441675	0.465959	0.240026	0.297222	0.531734	0.282199	0.222023	0.293355	0.354547	0.202279	0.167673	0.166819	0.240695	0.312644	0	0.0711163	-0.843206	-0.300798	-0.504384	-0.443853
YBR128C	0	0	0.0833312	0.292216	0.33455	0.333204	0.373892	0	0.431643	0.577526	0.420832	0.24037	0.532703	0	0.295602	0.229063	0	0.419968	0.367837	0.972478	0.864066	0	0	0	0.152193	0.31507	0.663393	0.466018	0.55239	0.306062	0.264688	0.340146	0.328055	0.455562	0.980708	0.500281	0.14992	0.190667	0.278377	0.388022	0.287008	0.27599	0.903343	0	0	0	0.2055	0.500667	0.419261
YBR129C	0	0.580212	1.26099	1.20595	0.981314	0.865197	0.726733	0.651392	0.640311	0.586833	0.611975	0.493217	0.512621	0.337967	0.368685	0.332994	0.239961	0.208109	0.267266	0.263249	0.271628	-0.797696	0.606577	1.14565	0.958644	-0.573068	0.607807	0.590288	0.557545	0.60413	0.604156	0.610774	0.650488	-0.823627	0.383612	0.346881	-0.83866	0.125966	0.149896	0.114921	-0.138076	-0.997662	-0.133574	0	0.548118	1.17005	0.969832	0.844622	0.765247
YBR130C	0	-0.938143	-0.511921	-0.938143	-0.699536	-0.534347	-0.640225	-0.742623	-0.666801	-0.866392	-0.806219	-0.838703	-0.828548	-0.812202	-0.718547	-0.897675	-0.795456	-0.79029	-0.644512	-0.789729	-0.787871	-0.879147	-0.659472	-0.645057	-0.727104	-0.824251	-0.745535	-0.799361	-0.81611	-0.64111	-0.587688	-0.883635	-0.841344	-0.807761	-0.904698	-0.888614	-0.988059	-0.872715	-0.89845	-0.892895	-0.988059	-0.882725	-0.894488	0	-0.381067	-0.138791	-0.340408	-0.414024	-0.48457
YBR131W	0	-0.376461	0.00787192	0.0132745	-0.0182607	0.151243	0.257859	0.343027	0.26321	0.386511	0.399309	0.296166	0.310814	0.315424	0.290411	0.161041	0.182608	-2.34082	0.181961	-0.0625274	-0.0150255	0.0761682	-0.449479	-0.474975	-0.056468	-0.0633806	-0.0405023	0.0643421	0.195184	0.229386	0.197459	0.251739	0.264426	0.133931	0.215891	0.223333	-1.67038	0.181587	0.144365	0.235056	0.230318	0.264	0.21792	0	-0.305568	-0.38789	-0.115513	-0.138899	-0.0200131
YBR132C	0	-0.0336877	0.923267	0.35101	-0.440026	-0.387025	-0.274918	-0.632709	-0.637001	-0.549785	-0.9578	-0.944055	-1.07087	-0.881031	-0.916384	-0.685998	-0.912629	-0.974624	-0.770123	-1.00189	-0.855061	-1.18346	0.181776	1.03686	0.19808	-0.31615	-0.374151	-0.540149	-0.481736	-0.555796	-0.971177	-0.843694	-0.921095	-1.06758	-0.959245	-0.954049	-1.74881	-0.891927	-0.970642	-0.83357	-1.14368	-0.86763	-0.921656	0	-1.06515	1.43287	0.448019	0.389099	0.428316
YBR133C	0	-0.548154	-0.601656	-0.359054	-0.201827	-0.60852	-0.44447	-0.448588	-0.582903	-1.65214	-0.659125	-0.589375	-0.634887	-0.654508	-0.729794	-0.661655	-0.677815	-0.528442	-0.525617	-0.193648	-0.236629	-0.173058	-0.981123	-0.85312	-0.480423	-1.50843	-0.414127	-0.517877	-0.603851	-0.593829	-0.526294	-0.758719	-0.927387	-0.462396	-0.908778	-0.778795	-1.0289	-0.746223	-0.690571	-0.819409	-1.60405	-0.706393	-1.54352	0	-0.401232	-0.602084	-0.575384	-0.992096	-1.07859
YBR134W	0	0	0	0	0	0	0	0	0	0	0	0	0	0	0	0	0	0	0	0	0	0	0	0	0	0	0	0	0	0	0	0	0	0	0	0	0.0808776	0	0	0	0	0	0	0	0	0.351148	0.00657865	0	-8.67e-19
YBR135W	0	-0.373215	-0.176898	-0.284194	-0.297272	-0.082092	-0.220647	-0.0976317	0.0750111	-0.136518	0.199557	0.162124	0.265634	0.276518	0.0696004	0.137306	0.188218	-0.062475	0.102502	-0.0316153	-0.597994	0.0258174	-0.879746	-0.0128325	-0.471359	-0.735707	-0.64171	-0.0907931	-0.694566	-0.714982	-0.386375	-0.196339	-0.249388	-0.203633	-0.168275	-0.0868234	-0.784331	-0.114994	-0.104691	-0.115658	-0.255017	0.0487516	0.0465285	0	-0.204874	-0.363648	-0.358103	-0.0987273	-0.0550796
YBR136W	0	-0.58272	0.762044	0.742099	0.0423543	1.06322	1.09714	1.21094	1.1339	1.27402	0.765927	1.60266	1.72806	1.74123	1.69269	1.65175	1.72497	1.61905	1.71312	0.80481	1.43376	1.4965	-0.449303	0.670095	0.673389	-0.312564	0.210676	0.520071	1.17713	1.16848	1.5221	1.52181	1.56838	0.761802	1.62858	1.54899	0.37953	1.64646	1.68631	1.69594	0.881256	1.92088	2.12286	0	-0.571107	0.297819	0.572504	1.25838	1.50095
YBR137W	0	0.545235	1.48308	0.207562	1.2023	1.31696	1.18054	0.996044	-0.182419	0.656576	0.522717	0.18764	0.202332	0.0557857	0.017526	0.156787	0.0975971	-0.320866	0.144651	0.218387	-0.419577	0.250861	0.817667	1.51485	1.52011	1.2477	1.43284	1.299	-0.0540504	1.01994	0.868916	0.762029	0.580691	0.270899	-0.522636	0.359501	-0.644802	0.106865	0.194194	0.0819885	-0.778007	-0.0726487	-0.832216	0	0.600981	1.51131	1.19303	1.20093	0.82253
YBR138C	0	0.130213	1.01846	0.64587	0.620707	0.558396	0.332024	0.460737	0.262729	-0.785942	-0.112473	-0.94759	-0.977505	-0.168953	-0.14483	-0.0865026	0.0906769	0.464501	-0.478069	0.90784	0.927254	0.84479	0.203481	0.788762	0.660953	0.375919	0.516609	-0.00611509	0.541552	0.315569	0.102333	0.050956	-0.332507	-0.284213	-0.339436	-0.419908	-0.783929	-0.611575	-0.525213	-0.538161	-0.513885	-0.444949	-0.510589	0	-0.721178	1.16306	0.840249	1.17356	1.03986
YBR139W	0	0.139492	1.14678	-4.13839	1.47325	1.5849	1.69736	1.43887	1.39998	1.33925	1.14176	-1.56376	1.0845	1.07169	1.09251	1.07177	1.00515	-1.75518	0.74706	0.761164	-0.610757	0.628187	0.51551	0.994077	1.28641	1.16444	1.45148	1.61769	1.4106	1.41352	1.48467	1.267	1.23872	-1.49637	1.18478	1.03618	1.36381	1.16631	0.99223	1.09207	-1.58401	0.883814	0.913967	0	0.12721	1.73736	0.962587	1.53144	1.63788
YBR140C	0	-0.165455	-0.346374	-0.147755	-0.100676	-0.0536108	-0.0134175	0.0626214	0.126514	0.30897	0.266591	0.332838	0.190243	0.292328	0.291276	0.298566	0.137976	0.200916	0.0707254	0.112802	0.101269	-0.0417145	-0.404937	-0.732611	-0.459351	-0.321036	-0.226897	-0.118764	0.072181	0.0985063	0.208858	0.307675	0.331095	0.23203	0.366147	0.311107	0.160649	0.450223	0.286541	0.282616	-1.06056	0.200448	0.293958	0	-0.150217	0.00122436	-0.142036	-0.0874618	-0.0754215
YBR141C	0	-0.205522	-1.91593	-1.80013	-1.92376	-2.03719	-2.01509	-1.87863	-1.74048	-1.52014	-1.40993	-1.45738	-1.28911	-1.24473	-1.37701	-1.60028	-1.66134	-1.57816	-1.61721	-1.79654	-1.59024	-1.73496	-0.359664	-1.50504	-1.02654	-1.41133	-1.90737	-1.93334	-1.79678	-1.662	-1.53349	-1.21799	-0.985928	-1.00566	-1.36063	-0.911054	-1.27405	-0.884541	-1.01147	-0.985248	-1.49147	-1.09034	-1.18234	0	0.140625	-1.38485	-0.874259	-1.38485	-1.38485
YBR142W	0	-1.20177	-2.26652	-2.26652	-2.26652	-2.26652	-2.41324	-2.34371	-2.19902	-2.26652	-2.12609	-1.99656	-2.23023	-2.33182	-2.29211	-2.30008	-2.40267	-2.27138	-2.2832	-2.2979	-1.99449	-2.25649	-0.29095	-2.13877	-1.99211	-2.1208	-2.06273	-2.06273	-2.16357	-2.22313	-2.12225	-2.00174	-2.02933	-2.04172	-1.84282	-1.99625	-2.06273	-1.83403	-1.96275	-1.86354	-2.01192	-1.95858	-2.139	0	-0.432026	-2.11113	-1.45964	-2.11113	-2.11113
YBR143C	0	-4.16913	-2.86256	-1.99313	-1.1658	-2.04699	-2.14868	-1.99219	-1.96511	-4.16913	-2.15534	-2.22782	-1.88435	-3.06497	-1.8301	-1.78989	-1.88947	-4.16913	-3.06725	-2.13719	-2.18688	-2.02516	-0.318144	-1.59894	-1.90757	-3.84515	-3.22438	-2.12477	-3.24178	-2.11385	-2.12921	-2.07763	-2.1033	-3.78211	-1.99629	-4.37561	-4.37561	-1.91252	-1.81875	-1.83517	-1.80736	-2.17232	-2.04828	0	-1.85183	-1.9371	-1.36809	-2.19427	-2.26369
YBR144C	0	0	0	0	0	0	0	0	0	0	0	0	0	0	0	0	0	0	0	0	0	0	0	0	0	0	0	0	0	0	0	0	0	0	0	0	0	0	0	0	0	0	0	0	0	0	0.00668339	0	0
YBR145W	0	-0.485801	-0.208165	1.70353	1.17004	0.419164	0.376076	-0.0751389	-0.151266	-0.224331	-0.356012	-0.555531	-0.725523	-0.788323	-0.903223	-0.801755	-0.967152	-0.917941	-0.9322	-0.982629	-0.8843	-1.04991	-0.356643	-0.354059	1.449	0.697796	-0.11358	-0.166455	-0.107943	0.0261196	-0.054497	-0.115048	-0.233454	-0.496374	-0.407544	-0.479933	-0.624831	-0.325231	-0.323356	-0.414334	-0.357665	-0.431178	-0.457355	0	-0.706621	1.01179	0.896873	0.982424	0.865338
YBR146W	0	-1.65798	-1.82404	-2.16608	-2.37982	-1.74184	-1.76988	-1.89266	-1.85506	-2.5604	-2.5604	-2.40543	-2.5604	-2.28927	-2.21735	-2.25811	-2.25257	-2.5604	-2.5604	-2.46095	-2.44583	-2.22203	0.168904	-0.767948	-1.27373	-2.34098	-2.22445	-2.02591	-2.19408	-1.88789	-1.96554	-2.02234	-2.13397	-2.66348	-2.57237	-2.54135	-2.78465	-2.20385	-2.38885	-2.22356	-2.62902	-2.63395	-2.78465	0	-0.833999	-0.802592	-0.703713	-1.41639	-1.46559
YBR147W	0	-0.102811	1.54726	2.40418	1.58298	1.20866	1.34766	1.126	1.20045	1.23391	1.09461	0.923806	0.814775	0.913378	0.776736	0.850382	0.838684	0.745829	0.921569	0.910908	1.03742	1.0109	0.271455	1.43755	2.27615	1.13306	0.946362	1.21964	1.2876	1.22535	1.13942	1.07832	0.973991	0.745806	0.96832	0.943947	0.823756	1.03152	1.16946	0.941709	0.942043	1.02533	1.04098	0	-0.444305	3.16391	1.90366	2.23241	2.18937
YBR148W	0	0	0.993406	2.76182	2.32371	3.04525	2.73038	2.13113	2.09154	1.73699	1.73194	1.91983	2.32449	2.47697	3.26989	4.17751	4.94675	5.40478	5.81514	5.93545	6.24647	6.30564	0.116539	1.09823	2.28832	1.90933	2.30472	2.53836	2.18976	2.04913	1.73639	1.44819	1.29928	1.38023	1.58432	0.958874	1.08424	1.53808	1.42706	2.02422	1.9559	2.53182	2.75562	0	0	1.95541	1.89077	2.17513	1.9353
YBR149W	0	0.657591	1.77047	1.98942	1.96536	2.26066	2.25074	2.06897	2.07338	1.88056	1.99147	1.79413	1.60718	1.64703	1.48816	1.46354	1.50203	1.40676	1.02254	1.16056	0.906893	1.23753	0.731074	2.1321	1.89986	1.8598	2.04329	2.35346	2.19791	2.11397	2.15339	1.9556	1.79682	1.89357	1.80051	1.66031	1.73802	1.63277	1.50424	1.42822	1.33668	1.3711	1.29164	0	0.740511	2.4308	1.61044	1.89492	1.92034
YBR150C	0	-0.676426	1.25176	1.25566	1.43319	1.71901	1.61542	1.32535	1.73485	1.76563	1.90691	1.57765	1.31409	1.38287	1.23665	1.19487	1.16145	1.02928	1.09922	1.13259	1.25373	1.36717	0.78946	1.48308	1.32942	1.64299	1.83132	1.97275	2.13492	2.11562	2.18366	2.31107	2.15355	2.1284	2.00413	1.89351	0.918105	1.68176	1.5692	1.63928	0.600082	1.48505	1.47151	0	0.556561	1.20163	1.14818	1.45343	1.31856
YBR151W	0	0.285877	0.19236	-0.178039	0.0636718	0.139017	0.0949797	-0.109632	0.112076	-0.0119679	0.0568287	-0.0217602	0.129301	0.212504	0.32205	0.384221	0.529953	0.476969	0.51165	0.416385	0.160489	0.442636	0.652433	0.445325	0.0867463	0.143838	0.380168	0.334959	0.22732	0.188626	0.123421	0.020569	-0.0166335	-0.0611232	-0.0353379	-0.0301341	0.396328	0.140496	0.112125	0.189657	0.167601	0.36543	0.445107	0	0.469372	0.134446	0.212785	0.271312	0.415147
YBR152W	0	0	0	0	0	0	0	0	0	0	0	0	0	0	0	0	0	0	0	0	0	0	0	0	0	0	0	0	0	0	0	0	0	0	0	0	0	0	0	0	0.0116688	0	0	0	8.67e-19	0.146645	0.006594	8.67e-19	8.67e-19
YBR153W	0	-0.124644	-1.3117	-0.28896	-0.385943	-0.51458	-0.514677	-0.454259	-0.411657	-0.45614	-0.294382	-0.392118	-1.36287	-0.2812	-0.270161	-0.324163	-0.282833	-1.36672	-1.28666	-0.221935	-0.274944	-0.206948	-0.32667	-0.296732	-0.473925	-0.535447	-1.44395	-0.597468	-0.554351	-0.609589	-0.456337	-0.524392	-0.47476	-1.46061	-0.532251	-0.425081	-0.55022	-0.282877	-1.30296	-0.376004	-1.36605	-0.321459	-0.355894	0	-1.19119	-0.456063	-0.293819	-0.476086	-0.472103
YBR154C	0	-1.58453	-1.58453	-1.58453	-1.58453	-1.58453	-1.82779	-2.21237	-2.14382	-1.58453	-1.58453	-1.58453	-1.58453	-1.58453	-1.89631	-1.85385	-1.93959	-1.58453	-1.58453	-1.58453	-1.58453	-1.58453	-0.232204	-1.64785	-1.88267	-1.66841	-1.66841	-1.66841	-1.66841	-1.66841	-1.93508	-2.12754	-1.86533	-1.66841	-1.66841	-1.66841	-1.66841	-1.73448	-1.92005	-1.72607	-1.77154	-1.66841	-1.66841	0	-1.17893	-1.11659	-1.53245	-2.44797	-2.55494
YBR155W	0	-0.299918	-0.51974	-0.717329	-1.02779	-1.2024	-1.06699	-0.956534	-0.9098	-0.895551	-1.02013	-0.848507	-0.919957	-0.870233	-0.779621	-0.783328	-1.00266	-0.992422	-0.874803	-1.12357	-1.09256	-1.17617	-0.367769	0.0220096	-0.215751	-1.78446	-1.08784	-1.01177	-0.939319	-0.765171	-0.735938	-0.588325	-0.563421	-0.794658	-0.55405	-0.579356	-0.965825	-0.676635	-0.566188	-0.550477	-0.650848	-0.596067	-0.768194	0	-1.116	-1.39013	-1.04737	-1.42817	-1.43288
YBR156C	0	0	0	0.004767	-0.140382	0.116842	0.106957	0.239978	0.44979	0.686526	0.667624	1.49427	1.99824	1.94128	2.14253	2.06458	2.1439	2.03841	1.63146	2.12077	1.95026	1.54222	0	0.0242948	-0.0137564	0.0974939	0.0688251	0.258759	0.31024	0.19267	0.306867	0.492875	0.767811	0.69564	1.17461	1.23909	1.08896	1.26301	1.43984	1.57976	1.61401	0.574059	1.48816	0	0	0.0787521	0.0323436	0.0625099	0.495631
YBR157C	0	0	0.505788	0.804339	0.992168	1.04617	1.13615	0.636998	0.73441	0.852282	0.675752	0.682866	0.635276	0.481645	0.50839	0.278569	0.687395	0.59806	0.91391	0.971793	0.998646	1.00586	0.265855	0.885484	0.579544	1.22074	1.26665	1.12602	1.09461	0.972682	0.814631	0.43462	0.44776	0.50628	0.607195	0.628535	0.15469	0.568251	0.363332	0.310802	0.381071	0.64578	0.669732	0	0.0661301	0	0.14594	0.0845373	0.0135044
YBR158W	0	-0.586349	-1.30824	0.0531485	0.143071	-0.468695	-0.606843	-1.23762	-1.31068	-2.04955	-1.99633	-2.19375	-2.35589	-2.29133	-2.40807	-2.43738	-2.3939	-2.276	-2.2296	-2.18502	-2.23163	-2.28271	0.221286	-1.53341	-0.467177	-0.54765	-0.828126	-0.584465	-0.942894	-1.0214	-1.21286	-1.44932	-1.99715	-2.14467	-2.09111	-2.14645	-2.14467	-2.10878	-2.19767	-2.089	-2.1797	-2.14844	-2.18558	0	0.490274	-0.539517	-0.0543313	-1.17944	-1.27042
YBR159W	0	0.295003	-0.0740786	-0.0674443	0.36586	-0.0520583	-0.147337	-0.277342	-0.279848	-0.367372	-0.317929	-0.368427	-0.345426	-0.28761	-0.390314	-0.374774	-0.293675	-0.361486	-1.90657	-0.196222	-0.995265	-0.142602	0.194292	0.00768088	-0.198211	-0.0127614	0.00463092	-0.0996739	-0.35351	-0.341334	-0.398971	-0.435537	-0.579198	-0.393393	-0.454101	-1.7172	-2.04947	-0.447869	-1.74607	-0.505613	-3.0114	-0.47428	-0.340422	0	-0.799281	-0.245927	-0.208934	-0.370491	-0.258096
YBR160W	0	-0.0654691	0.0974231	-0.0959729	-0.0430768	-0.313022	-0.38997	-0.445644	-0.415928	-0.363233	-0.146295	0.125369	0.370361	0.370413	0.432548	0.490467	0.557646	0.676727	0.692478	0.872739	0.832658	0.905392	-0.348147	-0.100489	-0.231086	-0.303695	-0.419559	-0.267843	-0.441436	-0.544755	-0.521607	-0.629247	-0.500041	0.00745644	-0.136373	-0.133008	0.140556	-0.0513231	-0.00112571	0.070647	0.202521	0.283449	0.360896	0	-0.200176	0.179581	-0.213274	-0.160166	-0.0938529
YBR161W	0	0.529592	0.71066	0.841015	1.01984	1.34241	1.41213	1.30742	1.41189	1.41923	1.42646	1.29819	1.34104	1.33123	1.25675	1.20279	1.23719	1.13212	1.13104	1.07742	0.871918	1.07936	0.706121	0.459976	0.684783	0.822774	1.13772	1.23271	1.209	1.29881	1.25679	1.30733	1.31705	1.1143	1.26244	1.12437	0.590456	1.10403	1.00347	1.02955	0.942769	0.936623	0.943212	0	0.332596	1.09674	0.921437	1.10573	1.22556
YBR162C	0	0.166368	-0.255779	-3.37381	-1.76012	-0.434399	-0.439042	-0.844626	-0.922625	-0.993746	-3.89047	-1.64385	-1.99334	-1.98041	-2.03782	-1.9173	-2.06533	-2.09899	-2.10164	-2.3142	-2.07998	-2.32095	0.36396	-0.323004	-0.380736	-0.0270302	-0.198535	-0.572516	-0.536602	-0.636405	-0.89572	-1.11352	-1.28266	-1.4014	-1.36535	-1.26322	-1.37082	-1.27049	-1.29167	-1.1776	-1.40636	-1.49316	-1.78293	0	0.048043	-0.519486	0.0696271	-0.210058	-0.597886
YBR162W-A	0	0.189849	-0.436262	-0.161507	-0.0615424	-0.37859	-0.260347	-0.175123	-0.1755	-0.0476056	-0.0657846	0.12489	0.255261	0.122283	0.291926	0.108132	0.0715662	0.10402	-0.0543527	-0.0728769	0.161292	0.00941821	0.0646828	-0.152077	-0.071496	0.0643682	-0.250648	-0.211098	-0.0373337	0.135571	-0.0214253	0.264484	0.438906	0.490476	0.261548	0.456189	0.933091	0.188977	0.320296	0.338851	0.0442566	0.106615	-0.0321207	0	0.123528	-0.236264	-0.0364969	-0.179938	-0.00981232
YBR163W	0	0.18647	0.476657	0.872148	1.57141	0.847188	0.68687	0.807657	0.626205	0.638081	0.755767	0.45805	0.743569	-1.29845	0.521647	0.449813	0.560803	0.605683	0.154348	0.881921	0.859843	0.867181	0.100551	0.3051	0.627105	0.649262	0.719673	0.576318	0.501016	0.46315	0.454629	0.426841	0.411116	0.933549	0.372608	-1.23761	-2.95578	0.264347	0.355855	0.277159	-0.475475	0.249147	0.291022	0	-0.542438	0.489444	0.463945	0.489204	0.402573
YBR164C	0	0.0292718	-0.48086	-0.418931	-0.462161	-0.302651	-0.366448	-0.337312	-0.344618	-0.522478	-0.643625	-0.710975	-0.70427	-0.824922	-0.776802	-0.848424	-0.912503	-1.03333	-1.0066	-1.30065	-1.3092	-1.38733	-0.0513207	-0.162964	-0.404404	-0.260878	-0.278386	-0.216709	-0.2733	-0.305359	-0.399819	-0.437487	-0.526976	-0.814343	-0.637719	-0.775448	-0.753423	-0.848864	-0.850862	-0.848726	-0.973718	-1.02335	-1.1207	0	-0.00309984	-0.29992	-0.0411347	-0.111397	-0.0676188
YBR165W	0	-0.709241	-0.512043	-0.602236	0.973663	0.452843	0.0505523	0.431644	0.461222	-0.487153	-0.731795	-0.579431	-0.453394	0.465087	0.397656	0.530578	0.560617	-0.365898	-0.872792	0.664307	0.515471	0.726623	0.130235	0.509484	0.414835	-0.565515	0.37873	0.297554	0.293881	0.355077	0.425715	0.293743	0.162281	0.50699	0.0632663	-1.41761	-0.596261	0.176501	0.151657	0.051658	-0.607869	0.228024	-0.538582	0	-0.379073	0.586369	0.355619	0.451723	0.412553
YBR166C	0	-1.16463	-0.141737	0.192246	0.135148	-0.279671	-0.448261	-0.417751	-0.425873	-0.459744	-0.2815	-0.440045	-0.284847	-0.294208	-0.356874	-0.283197	0.0534104	0.405352	0.837837	1.0143	1.21251	1.32134	-0.0855974	-0.181263	0.210736	0.0419875	-1.28715	-0.424265	-0.486823	-0.533794	-0.50349	-0.503151	-0.482665	-0.456138	-0.39616	-0.457618	-0.578047	-0.359809	-0.394962	-0.378057	-0.943002	-0.291875	-1.33438	0	-0.0170548	-0.216487	0.182603	-0.300661	-0.459502
YBR167C	0	-0.220509	0.477368	0.975206	0.642161	0.358012	0.309639	-0.0550727	-0.120213	-0.0890582	-0.220251	-0.252328	-0.261333	-0.266897	-0.244931	-0.202889	-0.19553	-0.0305419	0.476678	0.141879	0.778087	0.466768	-0.26597	0.511218	1.06221	0.800346	0.380122	0.40944	0.229548	0.113729	-0.186089	-0.0282315	-0.0549798	-0.13298	-0.0837692	-0.148034	-0.26597	-0.221105	-0.13396	-0.187166	-0.269249	-0.215651	-0.260052	0	-0.0769318	0.646091	0.919301	0.70954	0.552081
YBR168W	0	-1.35591	1.55161	1.39723	1.05941	1.33371	1.26196	0.94793	0.945584	-0.265126	0.755143	-0.916911	0.403062	0.245988	0.171373	0.320746	0.510396	-0.157629	1.36253	0.679684	1.86699	1.88918	0.537359	1.43438	1.17514	-0.131989	1.19314	0.98388	0.834793	0.925687	0.979211	0.811611	0.623975	0.319459	0.480871	-0.431273	-1.29082	0.256556	0.224164	0.16071	-1.29082	0.0268509	-0.610063	0	0.434399	1.42035	1.28741	1.31101	1.33124
YBR169C	0	-0.738563	-0.206427	-0.0964653	0.989846	0.423327	1.11948	0.64465	2.22184	0.682716	0.782659	0.842631	0.834768	1.82365	1.78184	2.39152	2.4382	2.1077	0.89042	2.4379	2.44627	1.86507	-0.368748	-0.273018	0.387338	0.392141	1.39112	1.92921	2.09291	1.24521	1.4057	2.19832	2.08181	2.08655	0.669254	0.602156	0.59209	2.27071	2.26676	2.50223	2.47514	2.55757	2.57589	0	-0.251853	0.326134	0.480529	1.38211	1.55615
YBR170C	0	0.0999236	2.12746	2.11174	1.71097	1.50069	1.45527	1.47177	1.48516	0.42312	1.34266	1.71297	1.78355	1.86997	1.95459	1.84754	2.04091	1.22164	1.53945	1.05257	0.904192	1.76389	0.824935	2.80356	2.57082	0.826102	1.40615	1.14662	1.36173	1.43927	1.61138	1.58888	1.63185	1.42776	0.810082	1.21238	0.805481	1.65142	1.64387	1.704	0.896764	1.75102	0.882547	0	0.124342	2.14246	1.35432	1.46724	1.48509
YBR171W	0	-2.2596	-1.3321	-1.38845	-0.390729	-1.78269	-1.85523	-1.83326	-1.85576	-3.23941	-1.08249	-0.963086	-2.84104	-0.75395	-1.51483	-1.46494	-1.51561	-2.45196	-1.80947	-1.7386	-1.18131	-1.75977	-1.2808	-1.00847	-1.24059	-2.18199	-0.853677	-1.81321	-1.78414	-1.43405	-1.93211	-1.71264	-1.62959	-2.35206	-0.862334	-2.29357	-2.17501	-1.58364	-1.65741	-1.14993	-3.03075	-0.850511	-1.61043	0	-0.185003	-0.250993	-0.39622	-0.704544	-0.514188
YBR172C	0	-1.03227	-1.6002	-1.9582	-1.76909	-1.69119	-1.82675	-1.81864	-1.89851	-1.70637	-1.72209	-1.80579	-1.77813	-1.68928	-1.77481	-1.72622	-1.98642	-1.61714	-1.69081	-1.80919	-1.61714	-1.61714	-0.316941	-1.81441	-2.00286	-1.78599	-1.7734	-1.79608	-1.86964	-1.73593	-1.84402	-1.77829	-1.90131	-1.81882	-1.77859	-1.73593	-0.983684	-1.70814	-1.77412	-1.67094	-1.5267	-1.72781	-1.72595	0	-0.42673	-1.78608	-1.55144	-2.41762	-2.58313
YBR173C	0	-1.64517	1.36693	1.70758	1.53132	-1.37105	0.667083	0.802651	0.859035	-1.41512	1.09899	1.05212	-1.23809	-1.24709	0.732869	0.945811	1.04334	-2.40686	0.437742	0.80213	-0.636992	-0.250007	0.215639	1.09045	1.17049	-1.31785	-0.533594	0.720913	-1.57547	-1.62156	0.705725	0.754049	0.676955	1.01016	0.826705	0.763468	0.905285	0.656625	0.63847	-0.581572	0.690364	0.637419	0.734955	0	0.351511	1.20207	0.613578	0.880083	0.931445
YBR174C	0	0	0	0	0	0	0	0	0	0	0	0	0	0	0	0	0	0	0	0	0	0	0	0	0	0	0	0	0	0	0	0	0	0	0	0	0	0	0	0	0	0	0	0	0	0	0.00653417	0	0
YBR175W	0	-0.999904	0.640547	-0.782721	0.239217	-0.0326098	-0.0998567	-0.292981	-0.257306	-0.214068	-0.0431753	-0.486156	0.174774	0.247525	0.178313	0.398796	0.279232	-0.276436	0.224848	-0.930835	0.234786	-0.332397	0.160998	0.580217	0.414049	-0.491908	-0.640954	-0.952432	-0.528356	-0.34203	-0.240518	-0.176634	-0.0234097	-0.481556	-0.0830129	-0.132526	-0.193833	0.104891	0.132055	0.0986237	-0.474422	0.0893323	0.20027	0	0.375992	-0.106724	-0.191242	-0.307926	-0.116105
YBR176W	0	0.200281	0.236795	-0.130431	-0.574217	-0.822826	-0.858978	-0.718496	-0.629698	-0.480011	-0.699022	-0.785646	-0.614204	-0.813959	-0.929509	-0.954719	-0.878339	-0.733887	-0.569037	-0.838335	-0.832436	-0.978739	-0.42561	0.105425	-0.0582122	-0.443613	-0.225167	-0.669598	-0.509606	-0.832909	-0.746184	-0.59081	-0.641293	-0.832645	-0.485048	-0.657179	-0.943726	-0.789894	-0.506733	-0.836714	-0.809328	-0.363655	-0.654197	0	0.0115642	-0.356877	-0.137201	-0.287677	-0.327022
YBR177C	0	0.0525586	0.541122	0.641862	0.954442	0.942479	0.86086	0.577025	0.439583	0.384806	0.249474	-0.0913096	-0.468952	-0.460094	-0.657871	-0.756968	-0.632623	-0.680481	-0.636805	-0.555507	-0.831677	-0.864496	0.172147	0.650826	0.422937	0.638585	0.854304	0.591629	0.350609	0.117211	0.133941	-0.0798965	-0.27384	-0.422328	-0.40968	-0.447125	0.140549	-0.256311	-0.484019	-0.539278	-0.36411	-0.356537	-0.348106	0	0.00578918	-0.149599	0.144694	0.29645	0.255003
YBR178W	0	0	0	0	0	0	0	0	0	0	0	0	0	0	0	0	0	0	0	0	0	0	0	0	0	0	0	0	0	0.0422597	0	0	0	0	0	0	0	0	0	0	0	0	0	0	0	0	0.00651983	0	0
YBR179C	0	0.33952	0.224546	0.199019	0.0957037	0.0983206	0.0730898	0.15239	0.104416	0.11734	0.131401	0.0834474	0.0429928	0.0250965	-0.00768915	-0.0594712	-0.00478242	0.0573123	0.0488831	0.187926	0.166619	0.214003	0.226647	0.191757	0.0690519	0.100086	0.110904	0.185587	0.184652	0.0756308	0.0511698	0.125634	0.013292	0.119941	0.106751	0.101681	0.200375	0.0420643	0.0846156	0.0612124	-0.608444	0.130374	0.106946	0	0.109292	0.208415	0.193693	0.236851	0.211441
YBR180W	0	0	1.13776	0.857684	0	0	0	0	0	0.180334	0.121359	0.438232	1.29451	1.61553	2.55012	4.33162	5.72442	6.66983	6.87152	7.46886	7.57158	4.11798	0.449827	0.832364	0.503923	0	0	0	0	0	0	0	0	0.0679503	0.201948	0.105677	0.114385	0.261842	0.537885	1.91355	0.80384	1.89678	2.54497	0	0.266164	1.19355	0.34959	0.78866	1.61657
YBR181C	0	0.198143	-3.28118	-3.79877	-3.38121	-3.99829	-3.01843	-2.54431	-2.60982	-2.54078	-2.31333	-2.37966	-2.3474	-2.23171	-2.10814	-2.0414	-2.14546	-2.20609	-2.18312	-2.07509	-1.93387	-1.8385	-0.0489787	-2.90361	-3.46427	-4.47867	-4.46288	-2.91283	-2.70281	-2.58674	-2.55561	-2.24179	-2.05468	-1.92282	-3.71983	-1.39368	-0.678736	-1.56238	-1.44519	-1.30915	-4.79484	-1.4559	-1.40921	0	0.145783	-3.4481	-2.30675	-3.31073	-3.37952
YBR182C	0	0.0407378	0	-0.0239153	-0.0258076	0.158835	0.225989	0.0911637	0.202465	0.44787	0.462104	0.474881	0.308725	0.47374	0.23771	0.260088	0.22935	0.326775	0.659996	0.653995	0.617833	0.638123	0.154403	0.323046	-0.000785065	0.0948983	0.123392	0.122268	0.144638	0.449482	0.329711	0.33642	0.493817	0.692138	0.431729	0.195883	0.145797	0.439118	0.352901	0.254969	0.151006	0.381084	0.299519	0	0.00457268	0	0.0512379	0	0
YBR183W	0	0.191981	0.203919	0.354195	0.753379	0.71892	0.685431	0.153935	0.183149	0.140426	-0.015746	-0.310393	-0.448033	-0.367588	-0.530563	-0.528383	-0.568343	-0.573583	-0.714606	-0.77386	-0.801782	-0.872275	0.422687	0.225424	0.334288	0.587853	0.70569	0.474164	0.322178	0.154286	0.0201829	-0.0922496	-0.141989	-0.280775	-0.322092	-0.362079	0.482962	-0.372913	-0.464464	-0.534849	-0.764774	-0.625511	-0.685184	0	-0.0715725	0.386714	0.661423	0.882083
YBR184W	0	0	0	0	0	0	0	0	0.0150619	0.329695	0.645106	2.08559	2.75808	2.45177	2.68453	2.79882	2.99773	2.39298	3.93671	3.91517	3.91482	3.41557	0	0	0	0	0	0	0.018256	0.0115789	0.134239	0.46791	0.926465	0.416604	1.23947	1.30238	0.157819	1.31384	1.28942	1.6152	1.77584	2.27267	2.26039	0	0	0	0.171985	0.947108	1.78135
YBR185C	0	-1.93784	-2.54054	-2.79702	-3.461	-3.65154	-3.12142	-3.19678	-3.07835	-3.02933	-3.38979	-3.51689	-2.31445	-2.25982	-2.18722	-2.0255	-2.01655	-2.10176	-2.33631	-2.1539	-2.33333	-2.18369	-0.612667	-2.24182	-2.85132	-3.78512	-3.34315	-3.0305	-3.49278	-3.43748	-2.96348	-3.30746	-2.81127	-3.15554	-3.71026	-3.19988	-3.68237	-2.5881	-2.53895	-2.45654	-3.10598	-2.37498	-3.5509	0	-0.720264	-2.38541	-1.94783	-2.00388	-1.61913
YBR186W	0	0	0	0.0328401	0	0	0	0	0.242963	0.572216	1.14876	2.4136	2.9679	2.31522	2.47509	2.45353	2.51339	1.81595	3.88106	3.33115	3.3213	2.23617	0	0.0226701	0.00968215	0	0	0	0.00487487	0.141273	0.277527	0.699749	1.09715	1.79534	0.801613	2.0861	1.4047	1.69874	1.54549	1.7614	2.25403	3.04669	2.24161	0	0	0	0.0282034	0.114333	1.37823
YBR187W	0	-0.600781	-1.56489	-1.31921	-1.32411	-1.4171	-1.38005	-1.40251	-1.30379	-1.19789	-1.1746	-0.786273	-0.402775	-0.17107	0.0677359	0.224435	0.223282	0.193751	0.384334	0.0887273	0.374487	0.0415521	-0.565694	-1.8341	-1.45594	-1.33639	-1.49748	-1.61526	-1.5505	-1.38868	-1.44832	-1.24623	-0.911128	-1.09494	-0.724877	-0.585721	-0.742063	-0.252469	-0.167341	-0.107177	-0.0345557	0.105062	0.0866173	0	-0.550998	-1.82066	-1.19674	-1.19328	-0.866608
YBR188C	0	0	0	0	0	0	0	0	0	0	0	0	0	0	0	0	0	0	0	0	0	0	0	0	0	0	0	0	0	0	0	0	0	0	0	0	0	0	0	0	0	0	0	0	0	0	0.0714464	0	0
YBR189W	0	-1.40464	-1.78996	-3.7716	-3.59274	-3.75821	-3.2418	-2.75423	-2.58004	-2.62083	-2.43881	-2.23141	-2.16404	-2.14712	-1.96839	-1.93413	-1.9941	-2.04309	-2.15502	-2.03672	-1.91233	-1.67533	0.131648	-2.27045	-3.409	-5.03065	-3.17254	-3.08105	-2.91988	-2.73267	-2.87103	-2.3489	-2.15456	-1.95477	-1.76561	-1.533	-1.34725	-1.79652	-1.47758	-1.58265	-1.78433	-1.9162	-1.85349	0	0.629896	-3.43755	-2.19006	-2.96119	-3.08119
YBR190W	0	0	0	0	0	0	0	0	0	0	0	0	0	0	0	0	0	0	0	0	0	0	0	0	0	0	0	0	0	0	0	0	0	0	0	0	0.0880236	0	0	0	0	0	0	0	0	0	0.0622792	0	0
YBR191W	0	-0.940212	-2.96545	-3.33763	-3.61703	-3.33763	-3.33763	-3.22463	-3.1154	-3.14513	-2.90152	-3.00439	-2.62079	-3.03111	-2.59995	-2.51453	-2.74736	-2.79615	-2.67724	-2.77618	-2.38861	-2.4501	0.127552	-2.71158	-3.5035	-3.5035	-3.53472	-3.60391	-3.39424	-3.5035	-3.27294	-2.86057	-2.52694	-2.6912	-2.11497	-2.06326	-3.5035	-2.16304	-1.91787	-2.22561	-3.32559	-2.47532	-2.38491	0	0.48688	-3.31273	-2.61788	-4.06165	-4.05461
YBR192W	0	-1.83562	-1.5214	-1.79982	-1.94604	-1.83562	-1.69187	-1.67151	-1.65071	-1.67153	-1.24283	-1.20825	-1.16905	-1.5666	-1.49541	-1.33903	-1.15012	-1.46922	-1.46129	-1.44729	-0.948429	-1.36258	-0.885395	-1.57956	-1.62222	-1.62059	-1.64039	-1.60392	-1.5542	-1.58599	-1.50871	-1.35829	-1.11677	-1.40885	-1.32797	-0.953424	-1.63488	-1.30657	-1.26999	-1.13298	-1.26896	-1.29627	-1.26463	0	0.0445605	-2.07009	-1.31564	-2.02831	-2.04455
YBR193C	0	-0.72756	-1.59052	-0.144708	-0.682806	-0.206451	-0.223811	-0.0488761	-0.0531436	-0.173828	-0.973027	-0.180416	-0.244405	-0.250521	-0.438141	-0.510005	-0.411657	-0.613318	-0.978919	-0.577393	-0.84474	-0.591416	-0.0820996	-0.774709	-0.209667	-0.247718	-0.122797	-0.0406424	-0.788184	-0.198472	-0.0607167	-0.127481	-0.230111	0.0840981	-0.79127	-0.169951	-1.18157	-0.304828	-0.350676	-0.386831	-1.50503	-0.301989	-0.879402	0	-0.3039	-0.0465555	-0.0857478	-0.263531	-0.412753
YBR194W	0	0.0769121	0.438642	-0.0177188	-0.48901	-0.470521	-0.506678	-0.486016	-0.542823	-0.641799	-0.733661	-0.948784	-1.57606	-0.955845	-1.09456	-1.08466	-1.17168	-1.09144	-1.10029	-1.15139	-1.24539	-1.22798	0.0291205	0.585592	0.0530559	-0.318072	-0.431572	-0.367545	-0.479061	-0.388639	-0.517308	-0.594392	-0.624857	-0.77774	-0.598968	-0.629694	-1.64535	-0.641341	-0.727691	-0.773845	-0.701275	-0.821373	-0.894241	0	-0.0165675	0.0769168	0.0106163	-0.325595	-0.599189
YBR195C	0	-1.06172	-0.603777	-1.0343	-0.840533	-0.0826367	0.0461707	0.175096	0.343492	-0.84655	0.572748	-0.594248	-0.549854	0.923001	0.872246	1.02377	1.20625	-0.243828	-0.389491	1.93499	1.93399	2.08731	-0.175249	-0.119119	-0.153429	-0.50442	-0.45285	-0.876703	-0.894732	0.071536	0.279438	0.369475	0.453981	-0.262042	-0.574928	-0.560479	-1.80177	0.754047	0.717871	0.759529	-1.07277	0.462806	-0.425335	0	-0.511391	-0.353236	-0.38369	-0.414148	-0.170404
YBR196C	0	-0.453169	-1.96439	-3.2109	-1.56094	-1.2894	-0.788447	-0.53931	-0.439844	-0.379436	-0.552013	-0.771048	-0.877488	-0.950268	-1.10959	-1.26645	-1.14318	-1.19938	-1.21218	-1.22722	-1.34078	-1.20928	-0.570133	-2.22091	-2.30013	-1.57308	-1.15915	-0.783962	-0.580279	-0.495687	-0.352931	-3.939	-0.724682	-0.534639	-0.583732	-0.492103	-0.260976	-0.568094	-0.713538	-0.686851	-2.41175	-0.588782	-0.744969	0	-0.645805	-2.55672	-1.24703	-1.30846	-1.21079
YBR197C	0	-0.764088	-0.422131	-0.284955	-0.0354024	0.156495	-0.176714	0.542427	0.732664	0.651547	0.825545	1.09145	1.18464	1.24259	1.23412	1.1264	1.23507	-0.215226	0.578049	0.824932	0.575063	0.856755	0.188983	0.0434268	0.267318	-0.29105	-0.252606	0.28037	0.410996	0.558448	0.842391	0.821657	0.920546	0.558782	0.0527722	0.685588	-0.283378	1.06386	0.976984	1.00143	0.577861	0.40912	-0.394265	0	0.529065	-0.285914	0.0814684	0.0857478	0.230514
YBR198C	0	0.315067	0.424858	0.494099	0.352605	0.403238	0.500113	0.563059	0.47239	0.473465	-0.952934	0.601826	0.492826	0.565063	0.613636	0.381309	0.530233	0.492428	-0.181085	0.537014	0.417814	0.398772	0.210782	0.312551	0.507077	-0.36667	0.287842	0.459618	0.468805	0.339173	0.537251	0.45057	0.442384	0.440382	0.457364	0.464457	0.300223	0.543452	0.482992	0.515313	0.551697	0.640138	0.549849	0	-0.536888	0.274547	0.215181	0.116078	0.0362534
YBR199W	0	0.645834	0.74783	0.731121	1.15452	0.700828	0.697547	0.720504	0.692835	0.65941	0.799726	0.738771	0.817231	0.71664	0.797112	0.680506	0.789025	0.627767	0.38879	0.649978	0.481878	0.548359	0.761806	0.875204	0.843357	0.756056	0.685369	0.661378	-0.660968	0.66539	0.56979	0.70484	0.710807	0.923862	0.695612	0.618226	0.796892	0.5816	0.537531	0.598344	0.614103	0.60066	0.572074	0	-0.314621	0.904868	0.619114	0.723591	0.83335
YBR200W	0	0.730114	1.87188	1.75	1.64399	1.64675	1.50095	1.42629	1.28909	1.19608	1.02785	0.820433	0.687286	-0.158636	0.420972	0.275578	0.328798	0.340363	-0.304312	0.130805	-0.968944	0.282673	1.13817	2.28418	1.9582	1.61943	1.73271	1.66604	1.56743	1.44353	1.54341	1.31398	1.27989	1.22058	1.15374	0.976322	-0.174309	1.04669	0.831267	0.904707	-0.0529064	0.763523	0.676254	0	0.719623	1.66124	1.19791	1.17579	1.06774
YBR201W	0	0.160689	0.157425	0.311775	-0.0644266	0.0952421	0.076082	0.0609119	0.151207	0.0972316	0.170523	0.0971151	0.191333	-0.0274214	0.0307236	0.065593	0.0856414	0.287245	-1.23117	0.411779	-0.640199	0.694047	0.0867194	0.198914	0.156484	0.0653647	0.0967641	0.139046	-0.874937	0.0495319	0.199697	0.320773	0.243255	0.0200885	0.330511	0.227268	-0.673087	0.202114	0.349378	0.160193	-1.37071	0.284155	0.213556	0	-0.0822434	0.361707	0.500164	0.460623	0.593047
YBR202W	0	-0.0740179	-0.0787381	0.276918	-0.817994	0.501252	0.408448	0.601204	0.581614	0.63156	0.846554	0.78276	0.648954	0.700388	0.394719	0.176036	0.315662	0.261887	0.272718	0.182127	0.119371	0.198286	-0.25047	-1.15278	-0.0581701	0.146654	0.341341	0.464484	0.453031	0.343083	0.348227	0.443024	0.47547	0.230207	0.430862	0.500132	0.18268	0.413248	0.645478	0.221717	-0.741897	0.414606	-0.260943	0	0.185353	-0.258112	-0.138263	0.151816	0.0603281
YBR203W	0	0.306737	0.0592213	0.138398	0.391868	0.585134	0.464169	0.185976	-0.0456826	-0.0108517	-0.263384	-0.364906	-1.11955	-0.396755	-1.07712	-0.3411	-0.254512	-1.00473	-0.99184	-0.314427	-0.374773	-0.343524	0.615898	0.424984	0.221055	0.573121	0.68981	0.337544	0.124235	-0.0193529	-0.827513	-0.160925	-0.330162	-0.488272	-0.286603	-0.182599	-1.03214	0.111994	0.0061327	0.00554133	-1.65824	0.11644	0.208075	0	-0.267919	0.0574223	0.493577	0.581201	0.452218
YBR204C	0	0.686899	1.33626	1.34268	1.3303	1.38326	1.24874	1.19321	1.13536	1.0354	-0.737706	1.07924	1.09756	1.12787	1.18617	1.10401	1.15519	1.08965	1.30389	1.19448	1.19522	1.13893	1.04085	1.4947	1.4245	1.26547	1.45201	1.40966	1.25752	1.25881	-0.557696	1.20475	1.08517	0.965334	-0.610264	0.948344	0.586214	0.886025	1.14602	0.929507	0.855358	0.905761	0.954333	0	0.729831	1.74347	1.3922	1.81632	1.86461
YBR205W	0	-0.01998	-1.01751	-1.05571	-0.889721	-1.02766	-1.13139	-1.00899	-0.915687	-0.951251	-0.876059	-0.758683	-0.735052	-0.754491	-0.864671	-1.04829	-0.990817	-1.02971	-1.23077	-1.24361	-1.20968	-1.14963	-0.161694	-1.12088	-1.20766	-0.980641	-1.02935	-1.0805	-1.03834	-1.09767	-1.03855	-1.02666	-1.04254	-0.454924	-0.722261	-0.676285	-0.141914	-0.785584	-0.681798	-0.748003	-1.90568	-0.706669	-0.767426	0	0.272528	-0.742082	-0.588302	-0.666724	-0.628202
YBR206W	0	-0.040661	-0.702139	-3.14004	-1.10702	-1.03209	-1.00233	-0.984442	-0.909812	-0.918051	-0.772246	-0.783407	-0.66689	-0.66976	-0.78235	-0.682357	-0.736502	-0.826599	-0.782479	-0.837796	-0.87855	-0.679842	-0.052443	-0.927017	-1.08007	-0.975857	-1.05719	-1.04592	-1.01937	-0.989975	-0.921504	-0.929587	-0.940262	-0.96282	-0.733053	-0.764991	-0.927692	-0.645283	-0.640974	-0.722073	-0.662287	-0.657471	-0.729078	0	0.12894	-0.938935	-0.589496	-0.925863	-0.712909
YBR208C	0	-4.83624	-0.931712	0.816127	1.28905	1.5996	1.34425	1.27793	1.05292	0.808861	0.887746	0.589959	0.644534	0.0348029	0.980791	0.958789	1.01888	-2.58609	0.600001	0.515142	0.905498	0.663446	-1.79628	-0.922881	0.379655	0.708491	1.75887	1.45468	0.993315	0.759974	0.778186	0.665775	0.563197	0.841401	0.807007	1.07864	1.03822	1.15294	1.30677	1.26076	1.19788	1.35682	1.10899	0	-2.95862	1.56248	1.00082	1.81244	1.52043
YBR209W	0	0	0	0	0	0	0	0	0	0	0	0	0	0	0	0	0	0	0	0	0	0	0	0	8.67e-19	0	0	0	0	0	0	8.67e-19	0	0	0	0	0.0235853	0	8.67e-19	0	-0.00567331	0	0	0	0	0	0.00651983	0	0
YBR210W	0	-0.207286	0.0969704	0.54197	0.797787	0.847996	0.682715	0.448605	0.365203	0.294114	0.0783377	-0.133912	-0.341262	-0.264594	-0.57961	-0.593263	-0.643987	-0.636371	-0.914717	-0.82421	-0.881369	-0.900228	-0.0749194	0.100623	0.248286	0.485528	-0.776257	0.421992	0.180833	0.290368	-0.120949	-0.0655762	-0.125782	-0.380578	-0.318891	-0.268857	-2.16094	-0.629138	-0.590288	-0.687413	-2.16094	-1.55537	-0.974572	0	0.211278	0.270417	0.373794	0.626716	0.611357
YBR211C	0	0.063223	-1.50177	0.12734	-1.42207	0.269359	0.173541	0.0494154	0.0141916	-0.0497575	-0.107754	-0.235339	-0.305163	-0.328723	-0.367289	-0.311755	-0.383855	-1.73942	-0.151351	-1.59311	-0.0241402	-0.0136642	0.0172568	-0.0406588	0.0469695	0.00518362	0.11911	0.114327	0.0308375	0.0053649	-0.0729542	-0.116565	-0.172357	-0.327423	-0.330659	-0.312574	-0.73506	-0.54064	-0.493081	-0.539916	-0.498365	-0.567862	-0.548761	0	-0.165968	0.354302	0.283524	0.327214	0.207085
YBR212W	0	0.062955	0.890885	0.812759	0.802178	0.762617	0.780131	0.648616	0.676831	0.795699	0.820046	0.723793	0.64302	0.779055	0.645669	0.646584	0.68115	0.411827	0.603312	0.699821	0.614198	0.682284	0.0777491	0.935822	0.7605	0.738337	0.692149	0.78667	0.833482	0.674088	0.684923	0.853679	0.899738	0.981026	0.991005	1.1044	0.914806	1.10452	1.12107	1.05817	1.07594	1.20392	1.20947	0	-0.162641	1.13086	0.5924	1.06344	0.94767
YBR213W	0	0.0239511	2.00829	1.05143	2.97202	-0.150276	1.63605	1.34246	1.08457	0.0904584	0.591843	0.552147	0.444958	0.707449	0.793513	0.759423	0.707577	0.560025	-0.80911	0.537511	-0.884918	0.329141	0.178017	2.3132	2.76097	2.79428	2.20876	1.621	1.28164	0.961238	0.989082	0.911306	0.918224	1.39775	-0.666705	1.00524	0.284424	1.22399	1.24636	1.28829	1.45048	1.37619	0.260405	0	0.194594	2.81395	1.76168	2.40567	1.59662
YBR214W	0	-0.933712	0.528094	1.04038	1.46338	0.504932	1.84322	1.83	1.79448	1.88104	0.676281	1.69452	1.63172	1.46096	0.529942	0.566682	1.55208	1.3367	1.52186	1.46789	0.408845	1.23755	-0.159158	1.45167	1.02802	0.413432	0.924717	0.731265	1.97444	1.61044	1.85371	1.95617	1.77862	1.63955	1.6097	1.66987	-0.53952	1.5995	1.41479	1.44836	-0.249313	1.48361	1.53104	0	0.0994727	2.28769	1.52925	2.2959	2.43306
YBR215W	0	-0.306065	-0.306065	-0.306065	-0.0792683	-0.174265	-0.0319889	0.115253	0.1116	-0.306065	-0.0986485	-0.306065	0.0442134	0.0814248	0.0922348	0.365003	0.0213711	-0.306065	-0.203685	-0.214715	-0.0872125	-0.0913627	-0.165658	0.318348	0.298617	-0.278312	-0.208037	-0.162017	-0.278312	-0.159901	-0.0380924	0.260688	0.381824	-0.278312	-0.278312	0.0135307	-0.103905	-0.108747	0.190868	0.0769078	-0.278312	-0.078538	-0.278312	0	-0.644039	0.133144	0.0847844	0.119205	-0.0135507
YBR216C	0	0.695922	1.37019	1.29084	1.20741	1.14185	1.14761	1.05998	0.961102	0.961568	0.921209	0.297037	0.918245	1.01256	0.92996	0.59977	0.915175	0.897266	0.82721	0.913127	0.669128	0.792782	0.608849	1.06007	1.1808	0.965632	1.04991	0.953243	0.952884	0.872753	0.838545	0.822647	0.72332	0.62558	0.800709	-0.277313	-0.0964807	0.708789	0.680518	0.56101	-0.317021	0.742588	0.792069	0	0.640971	1.11256	0.751227	1.03157	0.985178
YBR217W	0	0	0.464107	0.508681	0.240793	0.262719	0.391434	0.160214	0.488781	0.0808104	0.142555	0.0939956	0.0567948	-0.103323	0.0143578	0.0284416	0.0254086	-0.00355	-0.105554	-0.0649634	-0.0735928	0	0	0.331311	0.735802	0.586949	0.506707	0.467092	0.339099	0.64681	0.4548	0.190144	0.286027	0.0499961	0.264035	0.212656	0.0042387	0.0415636	0.0174761	0.119057	-0.0403327	0.00246443	-0.0756281	0	-0.0463294	0	0.187328	0	0
YBR218C	0	0.0549487	-0.418948	0.134784	0.447764	0.276993	-0.0220469	0.0306315	-0.0560456	-0.067526	-0.0328618	-0.174027	-0.45307	-0.278185	-0.346357	-0.426354	-0.252544	-0.435319	-0.136568	-0.134132	-0.229772	-0.0429256	-0.0951115	-0.304963	0.348515	0.678193	0.330033	0.215314	0.045357	-0.0693542	-0.0296027	-0.0913131	-0.190657	-0.208517	-0.169527	-0.168245	-0.00453942	-0.0990485	-0.126405	-0.221614	-1.08482	-0.0913673	-0.104813	0	0.0836072	-0.52558	0.0342622	-0.180774	-0.74535
YBR219C	0	0	0	0	0	0	0	0	0	0	0	0	0	0	0	0	0	0	0	0	0	0	0	0	0	0	0	0	0	0	0	0	0	0	0	0	0	0	0	0	0	0	0	0	0	0	-0.0227111	0	0
YBR220C	0	-0.203497	-0.815922	-0.826993	-0.768045	-0.979112	-0.95354	-1.02226	-1.0628	-0.98221	-1.06051	-1.13024	-1.14274	-1.13878	-1.23222	-1.23234	-1.31823	-1.49029	-1.41475	-1.45871	-1.60563	-1.5556	-0.373015	-1.06872	-0.883329	-0.875138	-0.992517	-1.12398	-1.06874	-1.05455	-1.07035	-1.16196	-1.17416	-1.09734	-1.05229	-1.10281	-2.11924	-0.983918	-1.16022	-1.18854	-1.13643	-1.10094	-1.20433	0	0.0117614	-1.20717	-0.765302	-1.2178	-1.25223
YBR221C	0	0.373423	0.168768	0.0373726	0.0461379	0.171878	0.19011	-0.0296176	-0.126782	-0.103953	-0.251904	-0.17377	-0.250094	-0.231647	-0.390878	-0.433962	-0.300167	-0.267983	-0.364579	-0.385186	-0.632689	-0.778011	0.135447	-0.262102	-0.212385	-0.111283	0.10401	0.118662	-0.0186825	-0.0927702	-0.224255	-0.253641	-0.402299	-0.368301	-0.228277	-0.31716	-1.60534	-0.229073	-0.33425	-0.40792	-2.12965	-0.392442	-0.487177	0	0.220152	-0.182796	-0.166514	-0.16699	-0.0675585
YBR222C	0	-0.930748	-2.13708	-0.986813	-0.15455	-0.893441	-1.03548	-1.25325	-1.52691	-1.52833	-1.87162	-2.25038	-2.47677	-2.53689	-2.71272	-2.78538	-2.9229	-3.41221	-3.7523	-3.46844	-3.58261	-3.50386	-1.11104	-2.57491	-1.0715	-0.802897	-0.980993	-1.38923	-1.56718	-1.72239	-1.81879	-1.99365	-2.37016	-1.95902	-2.63582	-2.81713	-3.8112	-2.98373	-3.16691	-3.09424	-4.17602	-3.45463	-3.49612	0	-1.31559	-0.915275	-0.219638	-0.1075	-0.5805
YBR223C	0	0.21447	0.472955	0.259465	0.362901	-0.354523	-0.0744266	-0.000563077	0.15684	0.265337	0.229671	0.352376	0.47298	0.538661	0.498116	0.582653	0.587625	-0.897533	0.0893705	0.479339	0.506471	0.591455	0.298867	0.521032	0.215675	0.0376282	-1.02932	0.00517438	0.133179	0.143509	0.264116	0.437507	0.583265	0.782541	-0.726869	0.69146	-0.723074	0.864024	0.745471	0.672315	-0.689884	0.747637	0.701666	0	0.241815	0.446161	0.16381	0.0143454	0.0956446
YBR224W	0	0	0	0	0	0	0	0	0	0	0	0	0	0	0	0	0	0	0	0	0	0	0	0	0	0	0	0	0	0	0	0	0	0	0	0	0	0	0	0	0	0	0	0	0	0.289919	0.260911	0	0
YBR225W	0	0.0493346	1.27926	0.965825	1.00256	1.29063	0.344707	1.23336	1.21346	1.15595	1.14264	0.192046	0.191898	1.12608	1.03158	1.05039	1.17071	0.836366	1.11991	1.04826	0.846013	1.12758	0.457006	1.35275	0.78766	0.872295	1.18477	1.11334	1.10692	1.05189	1.1466	1.15888	1.01939	0.955661	1.11473	0.992775	-0.380327	1.21213	1.07453	1.08164	0.14825	1.3406	1.31626	0	-0.429685	1.02959	0.636642	1.09449	0.993041
YBR226C	0	0	0	0	0	0	0	0	0	0	0	0	0	0	0	0	0	0	0	0	0	0	0	0	0	0	0	0	0	0	0	0	0	0	0	0	0	0	0	0	0	0	0	0	0	0	0.00597012	0	0
YBR227C	0	0.302819	0.387429	0.503525	0.533332	0.557212	0.500185	0.525602	0.513535	0.510496	0.494548	0.533549	0.607754	0.509472	0.635227	0.588121	0.483173	0.409362	0.330443	0.136718	0.0217477	0.0599179	0.207007	0.525545	0.726337	0.755724	0.588066	0.643331	0.649135	0.639231	0.774571	0.66897	0.610343	0.709615	0.54979	0.538083	1.02452	0.679936	0.603051	0.745697	0.555832	0.72027	0.613801	0	0.240292	0.398754	0.416531	0.503221	0.451915
YBR228W	0	-0.0224159	0.20798	0.452329	0.392885	-0.0224159	0.490898	0.438294	0.372409	0.0581626	0.424758	0.0990138	0.193628	-0.0224159	0.0849951	0.222379	0.251834	-0.0224159	0.216691	0.0368953	0.033199	-0.0224159	-0.036182	0.47573	0.735987	-0.036182	0.397377	0.225682	0.207335	-0.036182	0.522649	0.568958	0.393693	0.0385941	0.202849	0.224135	0.129307	0.180817	0.323369	0.409393	0.23416	0.031649	0.283029	0	0.427756	0.744967	0.8204	0.858453	0.779099
YBR229C	0	-1.67914	-0.0790365	0.190369	0.222925	0.346621	0.370323	0.459289	0.336967	0.465786	0.348326	0.187816	0.169339	0.254599	0.162822	0.126445	0.156987	0.170714	0.0159712	-0.0551582	-0.0296019	0.0649573	0.040906	-0.165014	0.031664	0.0935641	0.0792191	0.104159	0.216394	0.267126	0.353401	0.323192	0.313542	0.0449233	0.223223	0.160312	-1.5084	0.267057	0.206263	0.215314	-1.00276	0.163644	0.21392	0	0.208668	-0.0189793	0.0743386	0.177401	0.185513
YBR230C	0	-1.38895	0.672164	0.886155	0.912967	0.972117	0.899934	0.557135	0.442811	0.162267	0.129813	0.0938323	-0.143234	0.0989165	-0.064153	0.0171839	0.0367401	0.0134006	-0.194199	-0.220399	-0.32577	0.0262954	-0.136343	1.00627	0.662079	0.581666	0.587945	0.735055	0.447685	0.227612	0.111771	-0.0692983	-0.256188	-0.0753104	-0.110325	-0.223263	0.159463	-0.138157	-0.0311477	-0.145125	-0.618427	-0.469678	-0.241496	0	-0.100454	1.00689	0.709992	1.14898	1.18271
YBR231C	0	0.211747	1.53645	1.88983	2.06309	1.41237	1.39729	1.5428	1.59902	-0.000669065	1.85754	2.11811	2.32759	2.2935	2.50731	2.36103	2.44869	2.38661	2.04724	2.29921	2.21285	2.12188	0.19573	1.91577	1.98081	1.54034	1.47187	1.66337	1.37024	1.66355	1.87074	2.00473	2.16205	2.72205	2.19525	2.09491	0.612994	2.41007	2.3873	2.49396	1.56637	2.65003	2.5806	0	-0.172397	1.73569	1.29475	1.84634	2.05133
YBR232C	0	0	0	0	0	0	0	0	0	0	0	0	0	0	0	0	0	0	0	0	0	0	0	0	0	0	0	0	0	0	0	0	0	0	0	0	0	0	0	0	0	0	0	0	0	0	0.0794854	0	0
YBR233W	0	0	1.04346	0.732768	0.543756	1.26503	1.06253	1.13038	1.16461	0.272165	0.673661	0.794206	0.889748	1.74619	1.72943	1.70212	2.04378	0.518111	0.646635	1.32986	1.54565	2.77715	0.194647	1.62686	1.30026	0.66584	0.679533	0.58815	0.534826	1.0736	1.01025	1.04058	1.08247	0.525372	0.305552	0.563345	0.212546	1.39523	0.654486	1.45657	0.756564	0.479512	0.773137	0	6.94e-18	0.717345	0.419635	0.535369	0.850252
YBR233W-A	0	0	0.0236901	0	-0.164763	0	0	0	0	0	0	0	0	0	0	0	0	0	0	0	0.0279943	0	0	0	0	0	0	-0.114189	0	0	0	0	0	0	0	0	-0.127441	0	0	0	0	0	0	0	0	0	-0.0689555	0	0
YBR234C	0	0.257403	0.37248	0.118227	0.712722	0.588941	0.644583	0.435263	0.332864	0.388026	0.383412	0.303226	0.286081	0.371858	0.332042	0.36863	0.281599	0.198821	-0.0540649	0.0862207	-0.0263496	0.0819751	0.212746	0.291234	0.0492188	0.233569	0.315473	0.490462	0.311223	0.303509	0.375936	0.189586	0.176478	0.54316	0.244343	0.127994	0.621117	0.250754	0.248821	0.155435	-0.92445	0.158825	0.0760253	0	0.326503	0.531142	0.344499	0.51141	0.466669
YBR235W	0	-0.37265	0.541651	0.979412	1.04003	1.14758	1.134	1.12902	1.05757	0.990657	0.815451	0.913939	0.879506	0.968909	0.889579	0.870916	0.914765	0.75053	0.573254	0.877238	0.733602	0.741139	-0.303778	0.367206	0.780266	0.686769	0.983	1.00372	0.698328	0.846688	0.818992	0.81926	0.754908	0.0870807	0.606827	0.650906	-0.511262	0.652518	0.773717	0.660135	0.322973	0.607746	0.720299	0	-0.493775	0.577101	0.449	0.87482	0.791972
YBR236C	0	0.119978	-0.0757726	0.126847	-0.284877	-0.398837	-0.447875	-0.422624	-0.416402	-0.44651	-0.513301	-0.438554	-0.410877	-0.385129	-0.320522	-0.441852	-0.394735	-0.409912	-0.487293	-0.584228	-0.675641	-0.654384	0.0138515	0.0109032	0.161567	-0.254298	-0.426987	-0.526596	-0.464093	-0.458756	-0.366889	-0.412686	-0.415898	-0.595743	-0.55119	-0.507064	-0.638018	-0.540369	-0.526917	-0.495527	-0.507632	-0.472584	-0.51353	0	-0.177035	0.102349	-0.0303669	-0.121658	-0.084741
YBR237W	0	0.603937	1.32018	1.40133	1.45652	0.731587	1.46012	1.48859	1.38175	0.387201	0.571322	1.39448	-0.21357	1.40106	1.60175	1.501	1.56565	1.49927	1.63094	1.37898	1.37918	1.21751	0.553956	1.2457	0.578179	1.44543	1.38207	1.49024	1.46037	1.34662	1.45152	0.475304	1.29184	1.24601	0.416502	1.23384	1.17311	1.28469	1.30211	1.35751	1.3124	1.44515	1.34659	0	-0.031821	1.17739	1.18287	1.39068	1.27427
YBR238C	0	0	0	0	0	0	0	0	0	0	0	0	0	-0.112835	0	0	0	0	-0.0380805	-0.0499244	-0.0430867	-0.0955347	0	0	0	0	0	0	0	0	0	0	0	0	0	0	0	0	0	0	-0.175254	-0.0602206	0	0	0	-4.34e-19	0.00604314	0	0
YBR239C	0	-0.184749	0.24112	-0.485195	-0.0371819	-0.28682	-0.173087	-0.230156	-0.371245	-0.154853	-0.276913	-0.223037	-0.366906	-0.23777	-0.275867	-0.284855	-0.304921	-0.583389	-0.264972	-0.17044	-0.535668	-0.202001	0.12404	0.162916	-0.0491392	-0.451845	-0.204079	-0.661667	-0.281936	-0.29523	-0.338109	-0.167368	-0.107056	-0.527746	-0.00523554	-0.60995	-0.51069	0.0886865	0.0997816	-0.0524206	-0.371346	-0.367707	0.259703	0	-0.00120685	-0.0474027	-0.299891	-0.544493	-0.594634
YBR240C	0	0.319027	1.207	1.5132	0.33138	1.70583	1.83694	1.67204	1.698	1.80373	1.82701	1.88206	1.70921	1.77818	1.64852	1.48691	1.70301	1.68108	1.66744	0.886634	1.53775	1.54955	0.386172	1.12323	1.40286	0.727208	0.758664	1.63297	1.54638	1.66718	1.69057	1.2347	1.66842	0.563975	1.709	1.72853	1.19373	1.79234	1.56171	1.7277	1.69454	1.80765	1.94994	0	-0.0963453	0.0157851	0.147291	0	0.0518363
YBR241C	0	-1.92419	0.889911	1.0311	1.2123	1.44541	1.76784	1.82299	1.90179	1.88576	1.89235	2.16399	2.10044	2.16823	2.19367	2.14342	2.10665	1.79018	2.16424	1.92282	2.02575	1.73812	0.206166	1.03266	0.911436	0.126146	1.28346	1.48323	1.75716	1.84278	1.93646	2.0796	2.28311	2.05148	2.36025	2.37393	2.36898	2.49192	2.41168	2.36576	2.29653	2.32168	2.31436	0	0.0284054	1.06757	0.753062	1.34353	1.4719
YBR242W	0	-2.10412	-2.6877	-0.897641	-0.32444	-2.6877	-1.77758	-1.72108	-1.72967	-2.19868	-0.631929	-0.738374	-0.551293	-2.6877	-1.5792	-1.62109	-1.62562	-0.679863	-1.78012	-0.724837	-0.626821	-1.69945	-1.70308	-1.6607	-1.79971	-0.883306	-0.993051	-0.917391	-1.92374	-1.85203	-1.79691	-1.78808	-1.775	-0.45488	-1.77089	-0.550564	-2.00151	-1.17975	-0.426972	-1.75182	-1.18278	-1.79864	-0.612434	0	-0.103324	-0.615393	-0.652065	-0.277164	-0.389839
YBR243C	0	-1.80444	-0.561237	-1.95317	-0.251782	-0.975398	-1.04471	-1.28745	-1.44142	-2.58882	-2.67747	-2.34317	-3.18091	-0.705413	-0.703082	-0.577988	-0.573944	-1.99067	-1.98548	-1.98237	-1.42942	-0.80622	-0.136472	-0.626913	-0.483007	-1.92989	-2.13429	-2.31523	-2.41653	-1.28007	-1.69171	-1.53583	-1.50126	-2.63484	-3.6799	-2.48662	-2.93182	-0.928155	-1.19059	-0.81492	-2.19852	-2.09426	-0.694643	0	-1.28925	-0.516688	-0.561271	-0.881181	-0.728777
YBR244W	0	0	0.475078	0.555305	0.179589	0.362422	0.344183	0.286604	0.287039	0.295095	0.470939	0.230051	0.450063	0.209925	0.231876	0.424722	0.514949	0.0864229	0.566526	0.952501	0.582384	0.512156	0	0.675963	0.780947	0.223932	0.289769	0.255341	0	0.265466	0.42791	0.679489	0.566185	0.184972	0.0678406	0.435908	0	0.078219	0.284456	0.0385984	0.0502696	0	0	0	0.282796	0.207006	0.815902	0.799717	0.788467
YBR245C	0	-0.129443	-0.244086	-0.244618	-0.400534	-0.233773	-0.0626132	-0.00947548	0.0635265	0.123347	0.246609	0.433007	0.455052	0.445852	0.533152	0.559361	0.482484	0.486497	0.730674	0.467029	-0.561106	0.525022	-0.316975	-0.122352	0.0165011	-0.0352	-0.158561	0.0116741	0.0304512	-0.0331732	0.0412992	0.171266	0.409259	0.176001	0.335466	0.484642	0.401217	0.562158	0.646149	0.640405	0.636612	0.735792	0.624823	0	-0.260535	-0.254435	-0.183212	-0.0569471	0.132558
YBR246W	0	-0.606229	-0.676432	-1.77577	0.368362	-0.900632	0.00653565	-0.0675825	-0.024018	-0.526448	-0.861285	-0.861109	0.0519578	0.235139	0.147494	0.125119	0.118977	-0.745216	-0.997762	0.0048813	-0.945441	0.0819307	0.479375	0.322771	0.127699	-0.951955	-0.986799	-0.975009	-1.03291	-0.211841	-0.23874	-0.150406	-0.0591771	0.279998	-0.874394	-0.822249	-0.412062	0.219372	0.316126	0.243061	-0.702234	0.167536	-0.140673	0	-0.256487	-0.410732	-0.278295	-0.614119	-0.519976
YBR247C	0	-1.5969	-2.46936	-2.7467	-3.03409	-2.88562	-2.67693	-2.42246	-2.29651	-2.26519	-2.71292	-2.09694	-2.02675	-1.97073	-1.90828	-1.92644	-1.98428	-2.00372	-2.30406	-2.21888	-2.26979	-2.06583	-0.699144	-2.35482	-2.28634	-2.79749	-2.69315	-2.6757	-2.43582	-2.26076	-2.18155	-2.14401	-2.04616	-1.81891	-1.99661	-1.87561	-3.15717	-1.78415	-1.82174	-1.80486	-2.41291	-1.83731	-1.86278	0	-0.96175	-2.71892	-2.16197	-3.00382	-2.87795
YBR248C	0	-1.77711	-0.0229214	1.262	0.766268	0.232638	0.173649	0.153372	0.0927828	-0.0310074	-1.85051	-0.0837202	-0.16671	-0.349068	-0.185879	-0.309093	-0.333037	-0.436648	-0.425596	-2.26652	-0.644717	-1.40861	0.15593	0.072866	1.50215	0.895355	0.0658355	-0.0600002	0.0605158	0.100806	0.19625	0.0580403	0.02638	-0.182002	-0.109397	-0.0856523	-0.622837	0.0056449	-0.0687196	0.0404194	-0.137504	-0.0929638	-0.1372	0	0.458002	0.0385606	0.43199	-0.204908	-0.496459
YBR249C	0	-3.40619	-4.09721	-1.22411	-0.569971	-3.95991	-2.12694	-2.24935	-2.21147	-4.40153	-4.28834	-4.33016	-2.13458	-2.18888	-2.0017	-2.03626	-1.97531	-4.28933	-4.26575	-4.31682	-3.43427	-4.24299	-0.622998	-2.46136	-1.17141	-3.69786	-1.86184	-2.67415	-4.6496	-3.56884	-2.41826	-2.43543	-2.3376	-2.63988	-3.37895	-2.13429	-4.55532	-1.95381	-1.92658	-1.93152	-1.96695	-2.10985	-1.77687	0	-0.37904	-2.27697	-0.722173	-1.16765	-1.62439
YBR250W	0	0	0	0	0	0	0	0	0	0	0	0	0.224079	0.0856169	0.605463	1.07432	1.52557	1.69177	2.06044	0.528792	2.00674	1.7491	0	0	0	0	0	0	0	0	0	0	0	0	0	0	0	0	0	0	0	0.84749	1.16097	0	0	0	-0.0348408	0	0
YBR251W	0	-1.76218	-1.71029	-2.30752	-2.30928	-3.15693	-2.38629	-2.44732	-2.44313	-2.39893	-3.09615	-2.56777	-2.60773	-2.71415	-2.98557	-2.61573	-2.61654	-2.63905	-2.55549	-2.76468	-2.63306	-2.74699	-0.461983	-1.76337	-2.21553	-2.18264	-2.23156	-3.08994	-2.29716	-2.93498	-2.30343	-2.87673	-2.26439	-2.32851	-2.3192	-2.35464	-1.83979	-2.39979	-2.45866	-2.38229	-3.66366	-2.40814	-2.48325	0	-0.625537	-1.54647	-1.36519	-1.84261	-1.83165
YBR252W	0	-1.73195	-2.86884	-2.89999	-2.88379	-1.73325	-1.73684	-1.59738	-1.54796	-1.91994	-2.39654	-1.99039	-1.90616	-1.33099	-1.42827	-1.38174	-1.5473	-2.27277	-2.45522	-2.42559	-2.48256	-1.89856	-0.852744	-2.22139	-2.07098	-1.9956	-2.26178	-2.28888	-2.28858	-2.2941	-1.84324	-1.68635	-1.52224	-2.16431	-2.76176	-2.73625	-2.82289	-1.34537	-1.19884	-1.33487	-2.3605	-1.39051	-1.71111	0	-2.0294	-2.21092	-1.34436	-1.37144	-1.11713
YBR253W	0	0.411019	0.486054	0.649389	0.597364	0.504394	-0.115494	0.658442	0.579737	0.607301	0.598644	0.487675	0.404188	0.276867	-1.04839	0.183145	0.139181	-1.19818	0.135308	-0.00429253	0.0407621	-0.0453371	0.213757	-0.808472	0.50439	0.485818	-0.206187	0.547605	0.608984	0.388691	0.49675	-0.204495	-0.832077	0.449368	0.492002	0.4819	-1.5728	-0.960763	0.426419	0.32557	-0.954992	0.28163	0.140841	0	-0.58615	0.165646	0.355021	0.19696	0.291649
YBR254C	0	-1.17904	-1.6212	-0.434032	-0.390415	-0.450937	-0.551761	-0.577308	-0.652708	-0.742056	-0.749797	-0.833262	-0.840635	-1.00928	-1.10298	-1.11101	-1.24827	-1.36179	-1.43734	-1.46517	-1.40293	-1.37321	-0.489352	-0.611654	-0.379486	-0.231084	-0.346989	-0.513104	-0.548144	-0.493769	-0.658536	-0.663154	-0.592945	-0.775795	-0.732063	-0.617081	-0.532245	-0.893071	-0.811551	-0.981586	-1.06763	-1.01882	-1.08392	0	-0.746568	-0.603501	-0.447048	-0.597648	-0.696413
YBR255C-A	0	0	0	0	0	0	0	0	0	0	0	0	0	0	0	0	0	0	0	0	0	0	0	0	0	0	0	0	0	0	0	0	0	0	0	0	0	0	0	0	0	0	0	0	0	0	0.0068208	0	0
YBR255W	0	0.332484	0.762284	-0.340091	0.831557	1.00649	1.07296	1.15161	1.12563	1.23993	1.13782	1.08216	0.969847	0.967822	0.996225	0.799442	0.767314	0.667909	0.745581	0.468992	0.463811	0.416364	0.317244	0.733977	1.04984	-0.250084	0.933469	1.13288	1.22056	1.28371	1.36341	1.28798	1.27543	1.12268	1.10343	1.07288	0.770132	1.08288	0.954521	0.999706	0.946607	0.954132	0.792283	0	0.0703599	1.0238	0.866751	1.05234	1.01885
YBR256C	0	0.37059	1.6771	2.59799	2.5107	1.72034	1.6079	1.40295	1.23539	1.18778	1.19738	1.003	0.993687	0.862603	1.05311	0.986999	1.02172	0.969403	1.03089	0.892342	0.831253	0.857934	0.510056	1.63925	2.69845	2.4855	1.56339	1.42693	1.41459	1.38343	1.32445	1.24238	1.21149	0.926683	0.93238	0.925004	0.939246	0.912771	0.937421	0.98554	0.934618	1.0078	0.982558	0	0.528863	2.1476	2.28342	2.73324	2.41367
YBR257W	0	-0.188039	-0.863743	0.817189	0.450028	0.42059	0.531342	0.686453	0.760964	0.834808	1.1487	1.30374	1.45102	1.39116	1.55506	1.53451	1.59211	1.56263	1.66269	1.46112	1.45966	1.38947	-0.134725	1.0346	0.879518	0.416769	0.224653	0.43539	0.628101	0.840528	1.08677	1.09308	1.13976	0.984366	1.1036	-1.44396	-0.688956	1.17979	1.1235	1.35324	1.345	1.422	1.45737	0	0.160441	0.310922	0.90832	2.0894	2.56594
YBR258C	0	-0.901368	-1.28304	-0.387016	-0.130956	-1.1777	-0.471892	-1.11318	-0.660152	-1.27059	-1.33794	-1.49352	-1.31175	-1.38431	-1.34176	-1.00105	-1.02793	-1.4645	-1.26929	-0.962005	-0.969706	-1.54861	-0.999201	0.0612378	-1.06288	-1.02256	-1.09961	-0.340352	-0.315414	-1.11524	-1.18205	-0.479684	-0.509835	-0.923477	-0.467256	-0.43347	-0.189856	-0.594454	-1.19518	-0.477565	-0.466422	-0.515122	-0.581496	0	-0.525527	-0.276024	-0.166478	-0.357733	-0.295288
YBR259W	0	0	0.132874	0.263774	-0.145149	0.0396268	0.144423	0.156544	0.179082	0.254087	0.13773	0.117678	0.110902	0.0265343	0.0411519	0.0345513	0.0330279	0.0309831	-0.0621847	-0.0146065	-0.0918904	-0.0288821	0	0.0141065	0.123734	0.0749106	0.047319	0.0432305	0.177804	0	0.0832751	0.0653568	0.0058248	0.013589	0.0119277	-0.0224851	-0.0307392	-0.00966585	-0.023941	-0.0629001	-0.0349281	-0.0479537	-0.0375247	0	0.161474	0	0.355564	0	0
YBR260C	0	0.143579	0.647691	0.507308	0.35415	0.457294	0.488187	0.53929	0.536825	0.479907	0.507556	0.568213	0.573431	0.692802	0.601346	0.507633	0.746238	0.681285	0.861862	0.873491	0.79781	0.952133	0.0959851	0.706293	0.688257	0.527626	0.533272	0.64952	0.552827	0.439268	0.388418	0.588372	0.572369	0.423671	0.652267	0.525357	-0.96532	0.704105	0.521037	0.626173	0.622624	0.751005	0.687253	0	0.0591056	0.340138	0.222999	0.208053	0.1312
YBR261C	0	0.350253	-0.0223555	-0.950703	0.341179	0.0391871	0.0949308	0.0470075	-0.0129163	-0.13865	-0.306285	-0.123227	-0.297572	-0.408767	-0.300104	-0.524145	-0.588742	-0.576956	-0.889597	-1.42802	-0.884673	-0.846642	0.365708	0.337345	0.692227	0.697709	0.45511	0.335199	0.194486	0.237295	0.335038	0.184269	0.251071	0.273713	0.133627	0.221007	0.155011	0.168117	0.180658	0.0981408	-0.96622	0.137838	0.0678185	0	0.318857	-0.164515	-0.043465	-0.570581	-0.680968
YBR262C	0	-0.885566	-2.01774	-2.31256	-1.80328	-2.61575	-2.69018	-2.76643	-2.84263	-2.91334	-3.01754	-3.18372	-3.02058	-3.25376	-3.15231	-3.15074	-3.14666	-2.98016	-3.57705	-3.49129	-2.9327	-2.80548	-0.707432	-1.73952	-2.08007	-1.98088	-2.39206	-3.7268	-2.54802	-2.51063	-2.68941	-2.61272	-2.60753	-2.07936	-2.75828	-2.62361	-2.02342	-2.57377	-2.66704	-2.65407	-2.53187	-2.69998	-2.68007	0	-0.842305	-1.96703	-1.45308	-2.14455	-2.19176
YBR263W	0	-0.826733	0.394031	0.390444	-2.28016	0.29843	0.302059	0.402824	0.435357	-1.32581	-0.928193	0.386386	0.362787	0.263975	0.199494	0.166869	0.229754	-2.42872	-0.523756	-0.0491919	-0.360376	-0.137357	0.440897	0.275863	0.273336	0.111266	0.137024	-1.46528	0.0233408	0.194813	0.304487	0.256426	0.181508	0.368582	0.17143	0.070994	-3.5391	0.10566	0.0802704	0.0365458	-1.77304	-0.0802133	-0.614687	0	0.443906	-0.349299	-0.200924	-0.539945	-0.623633
YBR264C	0	-1.39927	-0.319719	0.524016	0.559571	-0.386369	0.709009	0.61935	0.517989	-0.409844	-0.528805	0.262839	-0.99879	-0.622493	-0.505987	0.257247	0.176739	-0.460577	-0.309052	0.51338	0.938591	0.099736	-0.18041	0.862274	0.802928	-0.349807	-0.32397	-0.368412	0.544475	-0.370762	0.568073	0.58367	0.642834	-0.510346	-0.516312	-0.549591	-0.654641	0.429637	-0.492702	0.357809	-0.210868	-0.552599	0.164963	0	-0.858998	0.848689	0.591195	0.8026	0.819749
YBR265W	0	-0.530822	-0.611438	-0.693397	-0.138535	-0.330516	-0.349111	-0.313949	-0.287043	-2.59354	-0.312596	-0.249926	-0.164389	-0.240237	-0.344533	-0.254917	-0.23373	-0.379777	-0.298458	0.130362	0.219922	0.203443	-0.695778	-0.96463	-0.99707	-0.82513	-0.598456	-0.640843	-0.580963	-0.610821	-0.521111	-0.504299	-0.456021	-0.206893	-0.444503	-0.401373	-0.0330636	-0.428875	-0.398251	-0.46371	-0.421471	-0.515805	-0.442398	0	-0.33751	-0.530684	-0.340328	-0.312675	-0.329562
YBR266C	0	0	0	0	0	0	0	0	0	0.0760996	0	0	0	0	0	0	0	-0.112304	-0.0764535	-0.0501832	-0.059129	-0.125804	0.0603055	0	-0.00622286	0.044615	0.0937787	0	0.134323	0.136227	0	0	0	0	0.0461737	0.0134417	0	0.0406288	2.53e-05	0	-0.00458175	-0.00212183	-0.0383228	0	0.108167	0	0.0187078	0.394872	0.358655
YBR267W	0	-0.719054	-2.68651	-2.30037	-2.7668	-3.55014	-3.49703	-2.30614	-2.24183	-2.04392	-2.46414	-1.87785	-1.7672	-1.67366	-1.64557	-2.69649	-1.73896	-1.83274	-1.83276	-2.00924	-1.88707	-1.85388	-1.51707	-1.68299	-1.85396	-2.10913	-2.7332	-2.58905	-2.34225	-2.23585	-1.93762	-1.95251	-1.80787	-1.87194	-1.72415	-1.56918	-1.215	-1.49873	-1.36064	-1.51882	-2.09224	-1.46879	-1.60759	0	-0.569508	-2.09156	-1.94098	-2.45749	-2.32531
YBR268W	0	-0.869427	-2.17482	-2.65209	-2.83763	-3.02324	-2.96845	-2.9733	-3.00229	-2.99437	-3.07213	-3.08764	-2.9346	-2.94516	-2.81221	-2.66429	-2.40619	-1.97659	-1.54986	-1.27309	-0.735419	-0.805997	-0.906202	-2.12858	-2.61288	-2.66823	-2.79479	-2.86086	-2.83454	-2.78931	-3.03449	-2.88019	-2.71294	-2.92384	-2.78953	-2.67053	-2.05933	-2.72596	-2.58294	-2.59373	-2.65072	-2.72794	-2.71584	0	-0.811238	-2.1624	-1.77271	-2.28103	-2.18371
YBR269C	0	-0.158499	-2.96868	0.43393	0.862791	0.681124	0.565952	0.526865	0.418965	0.310252	0.40393	0.197277	0.150588	0.216936	0.149008	0.301664	0.22786	0.0722378	-0.14584	-0.0051947	0.0623154	0.249493	-0.0894528	0.340351	0.402093	0.575368	0.509132	0.723483	0.485883	0.368688	0.325533	0.306598	0.237609	0.583791	0.279747	0.116294	0.52004	0.187031	0.251362	0.208627	-0.0260966	0.179672	0.321081	0	-0.0510086	0.55529	0.511021	0.678687	0.616242
YBR270C	0	0.190995	1.2143	0.856997	-0.230372	1.21355	1.23705	1.35039	1.45999	1.33434	1.38697	-0.0954041	1.41206	1.40769	1.38071	1.25092	1.43781	1.37437	1.5248	-0.0447782	1.522	1.6816	0.41852	1.23349	0.827897	0.944886	1.13365	-0.0757944	1.23286	1.30591	1.2473	1.41214	1.36575	1.32257	1.41337	1.31137	-0.192246	1.40013	1.41845	1.30921	1.23593	1.33516	1.30004	0	0.198411	0.713259	0.620806	0.790842	0.718257
YBR271W	0	0	0	0	0	0	0	0	0	0	0	0	-0.163746	0	0	0	0	0	0	0	0	0	0	0	0	0	0	0	0	0	0	0	0	0	0	0	0	0	0	0	0	0	0	0	0.157555	0	0.203591	0	0
YBR272C	0	0.430968	0.738544	0.333804	-0.103619	0.860065	0.751318	0.662462	0.665335	-0.307738	0.485971	-0.312583	0.459982	0.335326	0.353696	0.276908	0.420484	0.359066	0.3932	0.375509	-1.24449	0.246666	-0.278009	0.719334	0.671282	0.682376	0.90437	-0.113707	0.739651	0.780864	0.669875	0.624048	0.448483	0.280531	0.357631	0.194161	-0.903442	0.23204	0.168579	0.237858	0.0551569	-0.523823	-1.25569	0	-0.154436	0.801414	0.553663	0.869806	0.74916
YBR273C	0	0.286911	0.633254	0.42674	-1.85485	0.616188	0.701116	0.657505	0.67898	0.628457	0.623572	0.575877	0.48391	0.364149	0.40259	0.248708	0.290942	0.236416	0.175572	0.0699521	-0.0478995	0.160521	0.410808	0.737282	0.774518	0.652351	0.631158	0.843624	0.818306	0.787562	0.851214	0.885243	0.872088	0.817986	0.696017	0.693286	0.427345	0.709314	0.606417	0.654094	0.696632	0.665131	0.605278	0	0.205983	0.765057	0.507972	0.698731	0.579383
YBR274W	0	-0.417898	0.987515	0.682593	0.426975	0.550259	0.503316	0.422044	0.369235	0.403536	0.473501	-0.0907944	0.483674	0.546984	0.47336	0.613195	0.491035	0.486773	-0.0979257	0.528543	-0.233383	0.45531	0.448443	0.728143	0.623444	0.404587	0.437953	0.415176	0.394733	-0.158421	0.381735	0.385944	0.382953	-0.127912	0.326097	0.355182	-0.154001	0.301677	0.278371	0.300309	0.241144	-0.722185	0.393707	0	0.446011	0.437743	0.589334	0.53526	0.623189
YBR275C	0	0.118768	-0.214472	-0.0319572	0.218023	0.0732195	0.26254	0.516891	0.459441	0.682669	0.733272	1.07173	1.02391	1.05023	1.08397	0.938986	1.1822	1.24149	1.64328	1.71317	1.76225	1.65755	-0.170549	-0.278692	0.0457542	0.0620618	-0.0699118	0.118131	0.359503	0.29008	0.346371	0.575014	0.87863	1.04807	0.758871	0.932842	0.551473	0.917961	0.997533	1.03347	1.1044	1.19216	1.04242	0	-0.295539	0.109325	0.264194	0.623578	1.05926
YBR276C	0	0.138473	0.323623	0.315787	0.188661	0.28882	0.203922	0.128274	0.0477692	-1.51544	-0.810637	-0.316915	-0.45715	-1.45448	-0.632308	-0.643428	-0.644754	-0.711827	-1.666	-0.594204	-1.15984	-0.671822	0.214259	0.334211	0.34814	0.318856	0.322189	0.240057	0.063791	-0.844135	0.0910835	0.0748289	0.000590346	-0.216166	-0.0491373	-0.152097	-1.08794	-0.163606	-0.23213	-0.181165	-1.08995	-0.247129	-0.150098	0	-0.0407194	0.131536	-0.03274	-0.155668	-0.102485
YBR277C	0	0	0	0.0153415	0.0150998	0.152417	0.11365	0.047184	0.0804175	0.119712	0.00668448	0.090615	0.0897305	0	0.0926075	0.0814433	0	0	0	0	0	0.0305336	0	0	0	0.0516298	0.0228126	0.0207551	0.0802755	0.116414	0.0348225	0.0182864	0.0172718	0.00660244	0.0383835	0.067194	0.218041	-4.34e-19	0	0	0.12004	0.022706	0	0	0	0	0.0066255	0	0
YBR278W	0	-0.812681	-0.812681	-0.812681	-0.812681	0.0177676	0.190151	0.147903	0.0313836	-0.812681	-0.812681	-0.812681	-0.812681	-0.197993	0.163628	0.0372937	0.00899369	-0.812681	-0.812681	-0.812681	-0.812681	-0.193811	-0.793803	0.0832817	-0.365006	-0.793803	-0.793803	-0.793803	-0.793803	-0.641851	0.261408	0.103068	0.182642	-0.793803	-0.793803	-0.793803	-0.538422	-0.282286	0.295984	-0.610674	-0.793803	-0.793803	-0.793803	0	-1.46662	0.262262	0.0720125	0.259154	0.375218
YBR279W	0	-1.00272	0.84619	0.359272	0.259259	0.316041	0.148603	0.146146	0.0443699	-1.18693	-0.140148	-0.158512	-1.37547	-0.230916	-0.214407	-0.33597	-0.407494	-0.540056	-1.48992	-0.655983	-0.690914	-0.757035	0.0471366	0.895312	0.64176	0.425831	0.288403	0.347798	0.276077	0.199647	0.0791222	0.0732796	0.0116379	-0.138915	-0.128688	-0.183243	-0.0433034	-0.266458	-0.288554	-0.231626	-0.813044	-0.182516	-1.42957	0	0.281522	0.532113	0.323243	0.305982	0.12677
YBR280C	0	0.415319	1.86999	1.86771	1.84009	2.27996	2.25001	2.01429	2.14228	2.23987	2.21373	2.04502	2.14963	2.18914	2.10253	2.08548	2.14674	2.02532	2.11328	1.90929	1.93389	1.88616	0.740139	1.96191	1.68878	1.70521	1.97811	2.1148	2.17926	2.15453	2.26133	2.28164	2.20089	1.89081	2.03742	1.86372	1.68486	2.0056	2.03686	1.92762	0.353605	2.05999	2.10936	0	-0.0855177	2.31163	1.6155	2.44145	2.50305
YBR281C	0	-0.888396	2.50978	1.59686	1.17453	0.0368479	0.658738	0.8481	0.651161	-0.116832	0.716096	0.484226	0.983803	0.0912051	0.1148	1.10004	1.20392	0.0932494	0.798182	1.0386	0.218478	0.31154	-0.823734	2.62929	1.49746	0.654431	0.779042	0.794101	0.642067	-0.195929	0.636986	0.621796	0.618374	-0.215237	-0.11213	0.7908	0.00377645	0.870477	0.850285	0.96735	1.05832	1.09506	-0.998843	0	0.167963	1.38273	0.673378	1.2041	0.880455
YBR282W	0	-1.26708	-0.607361	-1.14947	-1.22838	-2.03817	-1.99123	-1.98423	-2.11632	-2.11043	-1.3495	-1.85227	-0.901466	-1.36472	-1.64748	-1.49754	-1.66207	-1.32267	-0.0824262	-0.0361753	0.222138	-0.971352	-1.16165	-1.26563	-1.95207	-1.75023	-1.03742	-1.15206	-1.1366	-1.96768	-1.79657	-1.81681	-1.7762	-0.989095	-1.81372	-0.951698	-0.904005	-0.941652	-1.64369	-1.59801	-1.59676	-0.706101	-0.626876	0	-0.0235715	-0.550524	-0.333373	-0.127439	0.0441854
YBR283C	0	-2.90118	-3.15528	-0.515214	-0.715788	-0.752639	-0.751902	-0.842481	-0.776529	-0.768409	-0.925568	-0.741503	-0.713525	-0.518348	-0.445699	-0.309973	-0.339323	-0.361391	-0.170118	-0.528754	-0.175769	-0.481944	-0.131082	-0.719286	-0.63488	-0.712766	-0.827352	-0.941661	-2.14652	-0.894306	-0.97937	-0.847074	-0.714265	-0.846478	-0.660971	-0.559358	-0.805774	-0.612806	-0.457096	-0.496165	-0.586828	-0.518583	-0.48679	0	-0.115028	-0.340257	-0.511784	-0.663335	-0.853774
YBR284W	0	0	0.574839	0.604613	0	0.763948	0.674913	0.601418	0.84423	0.632762	1.07315	1.54613	1.33004	1.56406	1.29498	1.42674	1.63053	1.55279	1.60471	1.76316	1.87574	1.90599	0	0.955397	0.413868	0.283336	0.0178657	0.924504	1.06828	1.19705	0.931132	1.19506	0.929167	1.0807	1.27944	0.362686	0.374554	1.19326	0.907964	1.23122	0.513616	1.30916	0.792827	0	8.67e-19	0	0.280241	1.00629	0.873944
YBR285W	0	0.142821	2.56032	1.41913	2.87128	2.75513	2.48872	2.25897	2.29488	1.3607	2.19117	1.23732	2.63162	2.408	2.5308	2.91269	3.43817	3.54	4.19868	4.63431	5.19294	5.30328	1.43265	3.4027	2.77412	1.45492	3.00057	1.86881	2.06758	2.30771	2.51635	2.19217	2.17067	0.980859	1.06557	1.07025	0.133509	2.16532	2.04435	2.29608	1.16476	2.28096	1.26029	0	0.287302	2.77527	2.62366	3.04869	3.37915
YBR286W	0	0.948195	1.5106	2.06631	2.27042	2.42656	2.45485	2.10609	1.93862	1.96303	1.83469	1.71711	1.70428	1.72025	1.69229	1.71322	1.79975	1.68997	1.42306	1.63669	1.52697	1.80412	0.847793	1.29981	1.79377	1.84571	1.99606	2.09334	1.90523	1.76681	1.83056	1.54448	1.43777	1.55196	1.44362	1.32883	1.92644	1.50009	1.45135	1.46363	1.17356	1.40943	1.59294	0	0.746751	1.97073	1.35663	1.75462	1.76738
YBR287W	0	-1.79548	1.3003	-1.30811	2.19378	1.68171	2.01889	1.9085	2.1138	-0.948859	2.13331	2.38173	1.78371	2.65647	2.82925	3.02558	3.02853	2.71552	-0.717152	2.45203	2.74365	2.69418	0.995743	1.9093	1.72316	0.0211684	0.163659	1.79495	1.92097	2.39363	2.6239	2.69016	2.95215	2.44327	2.81375	2.78691	2.49496	3.45474	3.31552	3.50314	-0.845768	2.87048	2.68701	0	0.362932	2.03086	1.38975	1.61939	1.92122
YBR288C	0	-0.152709	-0.324081	-0.318352	-0.404104	-0.23181	-0.206026	-0.256358	-0.165928	-0.17799	-0.134624	-0.214127	-0.175966	-0.286492	-0.185383	-0.192899	-0.223744	-1.425	-0.247711	-1.49114	-0.560842	-0.452142	-0.191654	-0.331488	-0.38603	-0.328656	-0.285436	-0.351339	-0.311968	-0.253159	-0.213051	-0.26414	-0.207965	-1.42602	-0.263958	-0.324151	-0.582199	-0.152895	-0.256416	-0.221299	-0.298367	-0.265326	-0.226185	0	-0.190682	-0.450799	-0.21264	-0.446815	-0.388605
YBR289W	0	-0.361024	-0.176874	-1.41982	-0.247695	-1.31216	-1.32504	-0.198707	-1.27491	-1.29654	0.0218828	-0.682616	-1.19835	-1.29562	-0.67691	-1.31216	-0.0744091	-1.38975	-1.33543	-1.42257	-0.412321	-1.41865	-1.41916	-1.28632	-0.214389	-1.90005	-0.157846	0.0794772	0.0429099	-1.25661	-0.661564	-1.26157	-0.191117	-0.674969	-0.00591079	-1.28883	-0.174292	-0.0627584	-0.00772499	-1.28138	-1.23405	0.0509998	-1.24637	0	-0.502574	-0.0895633	-0.168197	-0.10918	-0.129084
YBR290W	0	0.0514187	0.436279	0.306703	0.0514187	0.0514187	0.453225	0.0514187	0.690551	0.0514187	0.0514187	0.0514187	0.335574	0.0514187	0.290989	0.444475	0.690114	0.337145	0.62581	0.475063	0.0514187	0.414208	0.117576	-0.234466	0.865444	0.171175	-0.234466	0.245126	0.273658	0.31603	0.397733	0.344113	0.888106	0.0677833	0.266581	0.187237	-0.00290461	0.738053	0.526032	0.748189	0.09416	0.168639	-0.234466	0	-0.414807	1.25954	1.0237	1.13878	1.27725
YBR291C	0	-0.710056	-0.450154	-0.327468	-0.332791	-0.415935	-0.466932	-0.646788	-0.639502	-0.705764	-0.747987	-1.42663	-0.982826	-0.933413	-1.05008	-0.984372	-1.02664	-0.960515	-0.955686	-0.872394	-0.816166	-0.859697	-0.455024	-0.426561	-0.416758	-0.361172	-0.250061	-0.463968	-0.588573	-0.518881	-0.766415	-0.735128	-0.803437	-1.07707	-0.867164	-0.863597	-1.58149	-0.957911	-0.921966	-0.963374	-1.02937	-1.07125	-1.03499	0	-0.565185	-0.0844962	-0.0707477	-0.0637876	0.0663715
YBR292C	0	0	0.0352669	0.13352	0.158304	0.603393	0.420065	0.197594	0.426589	0.323426	0.633511	0.314911	0.0423081	0.158849	0	0	0.012724	0.0417703	0.0986274	0.228958	0.561679	0.353548	0	0	0	0.130206	0.573931	0.0955077	0.332336	0.392586	0.34444	0.171128	0.18893	0.124603	0.229609	0.228336	0.125248	0.144032	0.13408	0.0651349	0.072057	0.193187	0.135582	0	0.439928	-0.0118673	0.108923	0.407157	0.453894
YBR293W	0	-1.41369	-0.450601	0.344559	0.15931	-0.639559	-0.39453	-0.619501	-0.769714	-0.837803	-1.14553	-0.894974	-1.00172	-1.15423	-0.979685	-0.93324	-1.22409	-0.732097	-0.56115	-0.821089	-0.255525	-1.08596	-0.891795	-0.0841681	0.10629	-0.691424	-0.793838	-0.829196	-0.758839	-1.24505	-0.934068	-0.601517	-0.68986	-0.950472	-0.902496	-0.62994	-1.12693	-0.616567	-0.762706	-0.637464	-1.19805	-0.958632	-0.893669	0	-0.664442	-0.232007	-0.289517	-0.375368	-0.597289
YBR294W	0	-0.93873	0.524083	4.31039	4.80306	3.39205	3.60475	3.39281	3.21827	2.80272	1.24445	2.97067	1.14093	1.88862	1.9843	2.72878	2.61898	0.722823	3.0439	2.8656	1.35141	1.81175	-0.939022	0.171671	4.03751	3.76764	4.42128	1.44556	3.88537	1.71418	1.58966	3.13974	2.66911	0.276526	2.7029	1.36012	-0.487291	2.79233	3.28512	3.13372	-0.14623	3.17665	3.51922	0	-0.949639	2.35423	3.10147	5.1899	4.34645
YBR295W	0	0.317238	0.917942	1.34528	1.17532	1.34783	1.62922	1.70865	1.88883	2.11266	2.09918	2.18138	2.12373	2.26901	2.24873	2.3058	2.08092	1.92278	2.01151	1.65873	1.93635	1.67625	0.295643	1.28782	1.25889	1.24978	1.3729	1.31957	1.64739	1.95843	2.04952	2.19331	2.28371	2.05819	2.22004	2.03141	2.01312	2.35711	2.32476	2.29854	2.32284	2.29031	2.21092	0	0.27831	0.885573	1.14019	2.02931	2.4894
YBR296C	0	1.10915	1.70868	2.1287	2.12202	0.999677	0.992127	1.16656	1.43294	1.95213	2.27419	2.81712	2.90772	2.88357	2.53915	2.57941	2.74465	2.29678	2.12229	1.97046	2.68527	1.88665	0.852527	2.02982	2.03108	1.99249	1.51574	0.934833	1.42125	1.80036	1.89297	2.59963	2.93522	2.65806	3.40946	3.13577	2.45839	3.23709	2.97965	2.82173	2.43956	2.33272	2.3243	0	0.826502	2.47881	1.7368	1.72807	1.81349
YBR297W	0	0.165067	-0.536105	-0.310731	0.628991	-0.176199	-0.345902	-0.647037	-0.634569	-0.574064	-3.8776	-1.20946	-1.3647	-1.34662	-1.43771	-1.40055	-1.58272	-3.8776	-2.2297	-1.53425	-1.53462	-1.61332	0.0442932	-0.74332	-0.599693	-0.240799	-1.95162	-2.00975	-0.361585	-0.307559	-0.377029	-0.498424	-0.749468	-0.592863	-0.912108	-1.02148	-3.12755	-1.06255	-1.33465	-1.28389	-2.60519	-1.57479	-2.68568	0	-0.194322	0.0451239	-0.077035	-0.335123	-0.607535
YBR298C	0	-0.0264408	0.258152	0.113413	0.806017	0.425421	0.216964	0.0853617	0.115768	0.0709758	-0.17901	-0.210398	-0.467564	-0.300723	-0.408301	-0.445846	-0.516916	-0.677209	-0.610859	-0.622248	-0.59211	-0.632324	-0.0199244	0.12688	0.0928853	0.0136063	0.229134	0.165792	0.144212	0.165535	0.0928134	-0.0455631	-0.15354	0.488701	-0.328575	-0.334964	-0.434481	-0.339412	-0.555154	-0.450605	-2.27594	-0.748248	-0.692954	0	-0.735467	0.779315	0.624441	1.02615	0.919287
YBR298C-A	0	0	0	0	0	0	0	0	0	0	0	0	0	0	0	0	0	0	0	0	0	0	0	0	0	0	0	0	0	0	0	0	0	0	0	0	0	0	0	0	0	0	0	0	0	0	0.0385984	0	0
YBR299W	0	-0.672923	0.417756	0.0284063	-0.426937	0.167273	-0.400187	-0.509441	-0.615891	-0.672923	-0.737331	-0.732737	-0.672923	-0.928662	-0.816029	-0.991569	-0.780215	-0.672923	-0.672923	-0.672923	-0.672923	-0.672923	0.529613	0.540496	-0.0884447	0.107676	-0.107681	0.0203658	-0.430049	-0.493081	-0.542947	-0.751141	-0.861596	-0.689156	-0.697637	-0.708885	-0.660422	-0.8052	-0.660422	-0.903767	-0.764438	-0.660422	-0.660422	0	-0.10609	-0.045018	0.101083	-0.045018	-0.045018
YBR300C	0	0	0	0	0	0	0	0	0	0	0	0	0	0	0	0	0	0	0	0	0	0	0	0	0	0	0	0	0	0	0	0	0	0	0	0	0.148388	0	0	0	-0.232788	0	0	0	0	0	0.00663355	0	0
YBR301W	0	-0.0650718	0.246389	0.38434	0.400044	0.609946	0.690054	0.66658	0.751807	0.788097	0.817272	0.750356	0.641238	0.828415	0.754691	0.748487	0.746381	0.804253	1.01494	1.03386	1.21298	1.1846	0.135701	0.255098	0.296815	0.347306	0.511839	0.512599	0.641059	0.732597	0.714691	0.787539	0.792541	0.910797	0.678367	0.720742	0.624409	0.625534	0.699153	0.611157	0.517996	0.643381	0.634088	0	-0.13314	0.651991	0.570317	0.911293	0.829646
YBR302C	0	0.123627	0.559474	0.652265	0.941491	1.11879	1.15186	1.04172	0.978544	1.31362	1.36489	1.86897	2.0326	1.95247	1.83879	2.0569	2.10937	2.10497	2.07551	1.99115	1.74707	1.64887	-0.0923551	0.552011	0.42381	0.7463	0.904061	1.26694	1.09292	0.909402	1.07629	1.4946	1.67927	1.55185	1.70655	1.99164	2.37642	2.06547	1.9717	2.14046	-0.112511	2.40646	2.43982	0	-0.126592	0.759425	0.712361	2.23983	2.91449
YCL001W	0	-0.0684494	0.234074	0.514791	0.609431	0.465269	0.403694	0.283082	0.242033	0.168476	0.153586	0.146861	0.191112	0.179585	0.00346957	0.153021	-0.00135933	0.000473543	-0.209971	-0.137912	-0.303255	-0.153149	-0.0845381	0.412098	0.39818	0.391241	0.450682	0.364647	0.318119	0.187773	0.0766059	0.0756754	-0.0175907	-0.0706149	0.162491	0.160009	0.228772	0.0321827	0.147659	-0.0824865	-0.225207	0.00629315	0.0331988	0	0.000524412	-0.0322392	0.0258097	0.272485	0.402569
YCL001W-A	0	0	0	0	0	0	0	0	0	0	0	0	0	0	0	0	0	0	0	0	0	0	0	0	0	0	0	0	0	0	0	0	0	0	0	0	0	0	0	0	0	0	0	0	0	0	0.00668339	0	0
YCL001W-B	0	0	0	0	0	0	0	0	0	0	0	0	0	0	0	0	0	0	0	0	0	0	0	0	0	0	0	0	0	0	0	0	0	0	0	0	0	0	0	0	0	0	0	0	0	0.0768288	0.0066255	0	0
YCL002C	0	-0.544076	-0.58801	-0.40987	-0.834733	-0.905776	-0.833098	-1.08819	-1.07922	-0.939447	-1.16712	-0.984759	-0.872972	-0.73144	-0.786655	-0.55494	-0.801823	-0.718657	-0.721665	-0.977094	-0.862816	-1.12526	-0.506816	-0.719027	-0.828753	-0.946815	-1.05288	-1.25107	-1.2608	-1.07926	-1.12771	-1.07887	-1.03543	-1.37555	-0.901175	-0.916824	0.0854548	-0.753288	-0.797446	-0.705291	-2.30478	-0.89388	-0.920049	0	-1.10469	-0.468328	-0.516155	-0.931721	-0.684478
YCL004W	0	0.441774	0.906308	0.6186	0.501558	0.864037	0.614499	0.724735	0.637397	0.565356	0.709833	0.509691	0.355317	0.14175	0.328072	0.325199	0.484555	0.388007	-0.249557	0.500231	0.282045	0.508157	0.39912	0.860039	0.601998	0.470473	0.592372	0.635902	0.564973	0.520489	-0.0929761	0.499055	0.372855	-0.168387	0.446205	-0.71592	-0.297709	0.286177	0.294907	-0.203253	-0.200794	-0.71592	0.330735	0	0.449452	0.553216	0.491734	0.491223	0.395793
YCL005W	0	-0.870795	-0.754413	-0.821067	-0.758251	-0.90839	-0.891676	-1.13441	-1.14061	-1.0778	-1.19071	-1.22212	-1.12338	-1.03123	-1.0895	-0.903359	-1.05003	-1.13204	-0.947193	-1.07771	-1.08905	-1.12527	-0.814776	-1.00136	-0.908384	-0.883894	-0.930624	-1.12858	-1.15042	-1.09165	-1.20872	-1.2258	-1.16243	-1.30998	-1.16506	-1.13986	-1.51734	-1.05959	-1.15165	-1.08467	-1.23114	-1.17353	-1.19019	0	-0.71344	-0.593111	-0.701904	-0.844779	-0.736444
YCL007C	0	0	0	0	0	0	0	0	0	0	0	0	0	0	0	0	0	0	0	0	0	0	0	0	0	0	0	0	0	0	0	0	0	0	0	0	0	0	0	0	0	0	0	0	0	0	-0.00370416	0	0
YCL008C	0	0	0	0	0	0	0	0	0	0	0	0	0	0	0	0	0	0	0	0.0180829	0	0.118377	0	0	0	0	0	0	0	0	0	0	0	0	0	0	0	0	0	0	0.114492	0	0	0	0	0	0.0138004	0	0
YCL009C	0	-0.566351	-0.745197	-1.95187	0.323074	-0.124248	-0.175033	-0.320276	-0.550168	-0.552058	-0.819767	-0.781657	-0.983607	-0.948639	-0.924422	-0.759995	-1.02269	-1.13762	-1.05955	-1.02497	-0.929901	-1.33345	-0.46645	-0.891126	-0.414878	0.0786472	-0.0777197	-0.352354	-0.282988	-0.404794	-0.391387	-0.53866	-0.537238	-0.484095	-0.613479	-0.588913	-0.487391	-0.609452	-0.600327	-0.513046	-0.56096	-0.628528	-0.749026	0	-0.381374	-0.600494	-0.0170437	0.150473	-0.00600631
YCL010C	0	0.410588	-0.13145	1.09936	0.0642957	-0.0711225	0.526607	0.670491	0.79907	0.672853	-0.264916	0.312271	0.346421	-0.378523	0.108125	0.234175	0.474346	0.492299	-0.159582	-0.10841	0.0795593	0.708775	0.275874	0.752803	0.791681	0.829546	-0.325417	0.680897	0.572408	0.609767	0.56214	0.608701	0.543009	0.932811	0.118928	0.273926	-0.438443	0.176441	0.577349	0.281007	0.331009	0.109986	-0.0137991	0	0.726508	1.25295	0.950402	1.24216	0.981338
YCL011C	0	0.0810633	-2.00662	0.0781622	-2.25428	-2.18712	-0.13165	-0.146305	-0.207832	-2.22036	-0.296066	-0.35045	-0.334739	-2.29064	-0.156372	-0.307797	-0.203383	-2.18966	0.0344295	-0.190491	-0.00638422	-2.14377	0.0439153	0.178649	0.20015	-2.20903	-0.339834	-0.107976	-0.17629	-1.16895	-0.0468261	-0.168281	-0.134958	0.204848	-0.364654	-0.33322	-3.48242	-0.322567	-0.288791	-0.19208	-0.26566	-0.40926	-2.43058	0	0.173807	-0.00438651	0.160481	-0.0696975	-0.158916
YCL014W	0	-0.744978	-0.948396	0.070752	-0.789324	-0.773507	0.0918536	0.222219	0.0362067	0.115723	0.0475208	-0.0388166	-0.175697	-0.976387	-0.394325	-0.908108	-0.280365	-0.371402	-0.255101	-0.400079	-0.286746	-0.507978	-0.738036	-0.837489	0.297579	0.464374	0.530719	0.56588	0.569134	0.259574	-1.45626	-0.651298	-0.0992063	-0.151767	-0.842412	-0.830223	0.0514862	-0.15416	-0.118407	-0.215276	-1.56287	-0.83543	-0.083326	0	-0.830934	0.0343545	0.190013	0.316524	0.131569
YCL016C	0	-0.368451	-0.330319	-0.350572	-0.368451	-0.386421	-0.385858	-0.359863	-0.370323	-0.368451	-0.346612	-0.420484	-0.360583	-0.402721	-0.385501	-0.492293	-0.421736	-0.368451	-0.257718	-0.368451	-0.520666	-0.410596	-0.447985	-0.346389	-0.254589	-0.447985	-0.447985	-0.29523	-0.381488	-0.43822	-0.311191	-0.387474	-0.421513	-0.453996	-0.42492	-0.375883	-0.441695	-0.40122	-0.378077	-0.364301	-0.419365	-0.432641	-0.33036	0	0.145776	-0.26787	-0.0280189	-0.31729	-0.473182
YCL017C	0	-0.305274	-0.590578	-0.462959	-0.303244	-0.760019	-0.680106	-0.519697	-0.428959	-0.362179	-0.195472	-0.346535	-0.305831	-0.283514	-0.330275	-0.293728	-0.342818	-0.286759	-0.658619	-0.465752	-0.327282	-0.40064	-0.302285	-0.439189	-0.502346	-0.486912	-0.532613	-0.715501	-0.573077	-0.499216	-0.331764	-0.302973	-0.26781	-0.0276363	-0.247556	-0.181935	0.465213	-0.120848	-0.252753	-0.162623	-0.127995	-0.0883769	-0.109159	0	-0.57474	-0.617235	-0.513075	-0.630785	-0.559992
YCL018W	0	-0.0581992	1.52315	2.18673	3.71451	3.37758	3.06681	2.94318	2.70651	2.38567	1.91754	1.37671	0.903525	0.90046	0.75312	0.76743	0.657482	0.556826	0.597015	0.844252	0.999915	1.0767	0.0145204	1.53329	2.16579	3.27705	3.27851	2.77148	2.87599	2.68493	2.53413	2.06034	1.46891	1.19275	1.22193	1.15537	1.06231	1.2569	1.08929	1.13808	-1.1329	1.25301	1.33091	0	-0.596648	2.32651	1.42837	2.67572	2.07748
YCL021W-A	0	0	0	0	0	0	0.00205502	0	0	0	0.0231049	0	0.144681	0	0.194053	0.450893	1.34402	2.11415	2.14868	1.40121	2.61644	2.05933	0	0	0	0	0	0	0	0	0	0	0	0	0	0	0	0	0	0	0	0	0.0768844	0	0	0	0.0199809	0	0
YCL022C	0	0	0	0	0	0	0	0	0	0	0	0	0	0	0	0	0	0	0	0	0	0	0	0	0	0	0	0	0	0	0	0	0	0	0	0	0	0	0	0	0	-0.00578502	0	0	0	0	0.00651983	0	0
YCL023C	0	0	0	0	0	0	0	0	0	0	0	0	0	0	0	0	0	0	0	0	0	0	0	0	0	0	0	0	0	0	0	0	0	0	0	0	0	0	0	0	0	0.00235418	0	0	0	0	0.00656357	0	0
YCL024W	0	0	0	0	0	0	0	0	0	0	0	0.0309517	0	0	0	0.00766782	-0.0174941	0	0	0	0	0	0	0	0	0	0	0.109397	0.227922	0	0.0412018	0.162707	0.618179	0.268924	0.28149	0.468379	0	0.0958847	0.222442	0.355625	0.309664	0.419848	0.451706	0	0	0.385842	-0.0331285	0	0.21798
YCL025C	0	0.201011	1.49859	0.053935	-0.210526	-0.213494	-0.200459	-0.117557	-0.475952	-0.353645	-0.748432	-1.13667	-2.16886	-1.39018	-1.45429	-1.5268	-1.56069	-1.62315	-1.63026	-1.74149	-1.52534	-1.66885	0.398974	1.97762	0.653532	0.759633	0.818286	-0.254731	-0.69276	-0.66027	-0.786347	-0.578898	-0.708919	0.211328	-0.570581	-0.191336	-1.95485	0.192644	0.217723	0.360774	-1.10066	0.433891	0.587315	0	0.0287479	0.671929	-0.727452	-0.919182	-1.60098
YCL026C-A	0	0	0	0	0	0	0	0	0.00716574	0.086725	0.221405	0.520312	0.0528339	0.466071	0.297908	0.215349	0.235775	0.477482	0.555416	0.554158	0.258919	0.275204	0	0	0	0	0	0	0.0284423	0.164645	0.169971	0.297835	0.246081	1.74645	0.659893	0.814282	0.20102	0	0	0.0785202	0.0062459	0.0731635	0.0044484	0	0	0.0369701	0.00657865	0	0
YCL026C-B	0	0.477741	1.92997	1.8973	1.46914	1.21909	0.804754	0.661525	0.570035	0.294781	0.253267	-0.152286	-0.310156	-0.445418	-0.595267	-0.62981	-0.624287	-0.765478	-0.797742	-1.30733	-0.89585	-0.557894	0.520815	1.86805	1.62876	1.43824	1.46458	1.13367	0.618407	0.375739	0.258201	0.0793804	-0.307814	0.0305402	-0.20066	-0.155561	-0.0711248	-0.358823	-0.329285	-0.311108	-0.306206	-0.273913	-0.268584	0	0.905129	0.806893	0.561372	0.681415	0.136831
YCL027W	0	0	1.33606	1.0067	0.650555	0.772733	0.924916	0.651792	0.543099	0.170777	0.45346	0.423943	0.220854	0.415774	0.350709	0.394418	0.623885	0.338682	0.879661	0.591297	0.775406	0.593487	0	0.868432	0.70046	0.24651	0.168104	0.92362	0.707364	0.538683	0.446091	0.259142	0.247665	0.215674	0.497271	0.308032	0.159931	0.10458	0.158007	0.27053	0.634221	0.512758	0.166928	0	0	0.303071	0.17006	0.103073	0
YCL028W	0	0.259352	0.225551	0.098336	0.176563	0.107414	0.031768	0.13719	0.223335	0.0404856	0.279848	0.122865	0.167372	-0.0269439	-0.0207864	-0.0833174	0.0239004	-0.265631	-1.16	-0.243692	-0.454656	-0.126019	0.192341	0.223074	0.135794	0.203879	0.0148357	0.200419	0.0711499	0.0154461	0.182842	0.0439392	0.0636233	0.211714	0.0857975	0.0231093	0.116799	0.0489294	0.0314859	-0.0654577	0.000801973	0.0389891	0.038076	0	0.212057	-0.159628	-0.0612441	-0.24504	-0.332673
YCL029C	0	0	0.230267	0.15664	0.00272231	0.0943649	-0.00152326	0.0787603	0.0897152	0.043491	0.318213	0.376727	0.211811	0.0608707	0.0717535	-0.0158196	-0.0300062	-0.0150697	0.19694	0.02269	-0.0256758	0	0	0.0570999	0.377043	0.320358	0.210567	0.277342	0.17863	0.0966451	0.0770048	0.343953	0.329524	0.382596	0.225895	0.239545	0	0.497004	0.178622	0.447815	0.307475	0.309145	0.228776	0	0.0826211	0	-0.0340311	0	0
YCL030C	0	0.30982	0.350533	2.13935	2.53784	0.952496	0.838252	0.833361	0.634481	-1.76366	0.152425	-1.19549	-0.531351	-0.535485	-0.709382	-0.873802	-0.980534	-1.07396	-2.50339	-2.63988	-1.19835	-2.57372	-0.0399105	0.377567	2.39238	-1.09184	0.592221	0.20119	0.332246	0.523603	0.499074	0.26314	-0.109952	0.149222	-0.5267	-0.673423	-2.72288	-0.705341	-0.728298	-0.753326	-0.721857	-1.00858	-1.09692	0	-0.953113	0.79828	1.06043	1.01514	0.428097
YCL031C	0	-0.547211	0.0338306	-1.55522	-0.369305	-0.22848	-0.278575	-0.194515	-0.253942	-0.313206	-0.140572	-0.145978	-0.888578	-0.308036	-0.304985	-0.344986	-0.31312	-0.910913	-0.235622	-0.390677	-0.469492	-0.412541	0.484689	0.171578	-0.115163	-0.248388	-0.243547	-0.946201	-0.139558	-0.0705517	-0.0725878	-0.115528	-0.204558	-0.160722	-0.248198	-0.202791	-0.820423	-0.383684	-0.492058	-0.24177	-0.367994	-0.322187	-0.39758	0	0.142025	0.0852458	-0.083022	-0.435598	-0.548776
YCL032W	0	-0.270785	0.161515	0.0364172	0.85108	0.873161	0.866459	0.768758	0.759695	-0.0275513	0.00537228	-0.00175747	0.626362	0.474747	0.579427	0.45973	0.496751	-0.167794	-0.799298	-0.277649	-0.936724	0.135844	0.402127	1.12117	1.06064	0.124098	-0.144109	0.898624	0.110784	0.868836	0.963775	0.842955	0.786444	-0.0841418	-0.0285656	-0.0981254	0.142885	0.67524	0.427333	0.618733	-0.135816	-0.0947401	-0.154192	0	-0.169999	1.05786	1.01253	1.02422	0.878424
YCL033C	0	-0.299738	-0.128044	-2.54609	0.00482309	0.202591	0.409307	0.610453	0.688503	0.561113	0.649775	0.410814	0.470254	0.271267	0.285372	0.319263	0.240918	0.0236269	-0.279832	-0.167691	0.0374285	0.105103	-0.0073694	0.0658119	-0.00201884	0.260708	0.426411	0.661438	0.697549	0.701155	0.76035	0.755182	0.818634	-1.05797	0.574823	0.610693	1.31382	0.411931	0.648577	0.38875	0.34246	0.319754	0.169781	0	0.0665117	-0.00359011	0.120012	0.479627	0.503516
YCL034W	0	0.141473	0.875495	1.03931	1.02102	1.07199	1.15308	1.01278	0.997047	0.875181	0.884257	1.04793	0.906491	0.738975	0.888893	0.747049	0.794387	0.711059	0.695116	0.574702	0.564841	0.624014	0.469539	1.13486	1.34694	1.24918	1.09245	1.28095	1.17719	1.06563	1.09773	0.913331	0.946692	0.897301	0.762472	0.769475	0.698804	0.813439	0.604499	0.716691	0.580252	0.725282	0.591254	0	-0.487775	1.74121	1.14817	1.42023	1.39778
YCL035C	0	0.0955879	0.404457	-0.165989	-0.0858566	0.284258	0.619122	0.752737	0.922217	0.966214	0.973763	0.712796	0.780923	0.484908	0.421988	0.336843	0.236072	0.0633799	0.0459081	-0.0834543	-0.0628772	0.0512412	0.207721	0.492927	-0.252216	0.0839727	0.541834	0.937449	1.14605	1.19508	1.07643	1.3765	1.25962	1.09249	1.06976	0.975908	1.11412	0.71578	0.60906	0.52807	0.445629	0.423157	0.166718	0	0.270065	0.600255	0.437902	0.45995	0.490137
YCL036W	0	-0.785932	-1.92158	-1.92158	-1.92158	-1.92158	-1.92158	-1.92158	-1.92158	-1.92158	-2.02391	-2.13057	-2.05167	-1.92158	-1.92158	-1.92158	-1.92158	-1.92158	-2.05714	-2.12009	-2.15006	-1.98467	-0.37776	-1.84961	-1.84961	-1.84961	-1.84961	-1.84961	-1.84961	-1.84961	-1.84961	-1.84961	-1.88513	-1.85726	-1.93684	-1.9003	-1.89262	-1.84961	-1.84961	-1.84961	-1.9843	-1.883	-1.91369	0	0.451299	-2.16153	-1.47146	-2.16153	-2.16153
YCL037C	0	1.14739	-1.0081	-0.984762	-0.881848	-0.881848	-0.881848	-0.876176	-0.958391	-0.925867	-0.879336	-0.760389	-0.763421	-0.510858	-0.428636	-0.571115	-0.579736	-0.600634	-0.533043	-0.48015	-0.27311	-0.298484	0.745575	-0.729457	-0.729457	-0.924652	-0.834269	-0.729457	-0.819432	-0.884607	-0.729457	-0.745223	-0.755507	-0.460242	-0.588511	-0.347894	-0.664653	-0.168365	-0.294563	-0.202813	-0.47661	-0.29944	-0.152697	0	2.19755	-0.967695	-0.138385	-0.967695	-0.967695
YCL038C	0	-0.223022	0.111877	0.205029	0.718051	-0.0515302	0.232348	0.06403	0.142729	0.2361	0.0375772	0.209012	0.270143	0.228632	0.232469	0.266958	0.174505	-0.017723	0.196432	0.136932	0.151545	-0.0750084	0.176101	0.284104	0.31095	0.153221	0.0866631	0.0818113	0.133795	0.21477	0.252084	0.200787	0.284413	0.973834	0.34777	0.293586	0.78911	0.489168	0.324329	0.370288	-0.963743	0.364824	0.264657	0	-0.847959	1.17712	0.545405	0.725755	0.831108
YCL039W	0	-0.474537	0.142122	0.145727	0.574145	1.41552	1.39236	1.4038	1.47866	0.354966	0.341732	0.296516	1.20708	1.3546	1.30896	1.33174	1.26203	0.206289	0.279427	0.148463	0.154691	1.11401	0.434361	1.04084	0.916479	0.14819	0.573146	0.0944807	1.03612	1.33439	1.49589	1.4345	1.41094	0.23001	0.291494	0.613293	0.0600429	1.32449	1.29348	1.34945	1.47901	0.21838	0.266617	0	-0.20914	1.34347	1.23362	1.67091	1.56376
YCL040W	0	0.109946	0.0862362	-0.140241	0.761956	1.12678	1.38423	1.02734	0.629835	0.679256	0.223159	0.290259	0.0329972	0.130175	-0.034616	-0.00152941	-0.2507	-0.288679	-0.749327	-0.374971	-0.391314	-0.44007	0.259764	0.221497	-0.017061	0.345043	0.956858	1.31338	1.03728	1.14423	1.04166	0.836879	0.552247	0.790693	0.163686	0.273852	1.60547	0.431008	0.151878	0.331592	-1.97208	0.0576353	-0.185129	0	0.00333171	0.541666	0.448501		1.12492
YCL041C	0	0	0.0604051	0.21645	0	0	0	0	0	0	0	0	0	0	0	0	0	0.00592455	0.194049	0.114035	0.157621	0	0	0	0	0	0	0	0	0	0	0	0	0	0	0	0.224493	0	0	0	0	0.143287	0.0336723	0	0	0.0593364	0.0805527	0	0
YCL042W	0	0	0	0	0	0	0	0	0	0	0	0	0	0	0	0	0	0	0	0	0	0	0	0	0	0	0	0	0	0	0	0	0	0	0	0	0	0	0	0	0	0	0	0	0	0.485913	0.00800109	0	0
YCL043C	0	0.118817	-5.69883	0.917893	0.64621	0.250187	0.23049	0.362308	0.399061	0.557543	0.637097	1.25257	1.52824	1.58888	1.65714	1.81831	1.92264	1.58479	1.70988	1.84723	1.67586	1.58396	0.159172	0.91663	1.10105	0.758968	0.531104	0.303985	0.364395	0.54345	0.659567	0.955849	1.21571	1.02817	1.30559	1.24038	1.1947	1.55415	1.45349	1.39856	1.66105	1.4182	1.58806	0	0.220409	0.821549	0.402248	0.791342	0.962954
YCL044C	0	-0.701831	-0.0216037	-1.65933	-0.603238	-0.43737	-0.316787	-0.440312	-0.456652	-0.323975	-0.522752	-0.373557	-0.34602	-0.0440331	-0.172803	-0.068063	-0.130746	-0.307459	-0.0489936	-0.309379	-0.289952	-0.379154	-0.6333	-0.165094	-0.306367	-0.597811	-0.51671	-0.639939	-0.467916	-0.377031	-0.553807	-0.38225	-0.266273	-0.658522	-0.353455	-0.301239	-0.614042	-0.147952	-0.237239	-0.337815	-0.90454	-0.215393	-0.269729	0	-0.34403	-0.0216788	-0.199262	-0.00259234	0.0905807
YCL045C	0	-0.27599	-0.629462	-0.730071	-0.584828	-0.55671	-0.446959	-0.531631	-0.559344	-0.494159	-0.532757	-0.588245	-0.571018	-0.505888	-0.577899	-0.531196	-0.636116	-0.707103	-0.66612	-0.749588	-0.888222	-0.889488	-0.433631	-0.939466	-0.913667	-0.763172	-0.667742	-0.695351	-0.645621	-0.67197	-0.649206	-0.72615	-0.779634	-0.772939	-0.643944	-0.619109	-0.61836	-0.654246	-0.651281	-0.772067	-0.714324	-0.692419	-0.709467	0	-0.180569	-0.657763	-0.371905	-0.499394	-0.516598
YCL046W	0	0	0	0	0	0	0	0	0	0	0	0	0	0	0	0	0	0	0	0	0	0	0	0	0	0	0	0	0	0	0	0	0	0	0	0	0	0	0	0	0	0	0	0	0	0	0.00654143	0	0
YCL047C	0	0.712368	0.714244	0.943488	0.959379	1.22557	1.10129	1.00758	0.957202	0.852177	0.842706	0.585094	0.532602	0.44271	0.4406	0.479451	0.514266	0.575904	0.495251	0.46525	0.438907	0.615664	0.784886	0.564976	0.733153	0.829296	1.09413	1.02358	0.962941	1.00546	0.899066	0.901436	0.774143	0.464496	0.764495	0.706548	-0.376837	0.618036	0.586604	0.621629	-0.424883	0.460389	-0.33102	0	0.873072	0.412867	0.512421	0.302806	0.217457
YCL048W	0	0	0.0546588	0.0809974	0.186056	0	0.547841	1.16699	1.34884	0	1.23059	1.03394	1.5174	0	0.819035	2.32138	3.59426	1.56012	5.42346	5.45238	3.62174	3.82865	0	0.274667	0.192835	0	0.50181	1.97188	1.69654	0	0.883342	0.580911	0.893873	0.107311	0.80229	0.871081	0.514573	0.144542	0.573936	1.15552	0.969676	0.42364	1.27575	0	0	0	0.0564471	0	0
YCL049C	0	-1.53041	-0.157657	-1.88554	-1.80604	-0.576013	-0.513275	-0.701996	-0.651114	-1.82375	-1.88757	-1.99924	-1.9761	-0.831333	-0.836147	-0.641971	-0.547599	-0.487749	-1.72728	-0.550927	-1.79717	-0.450661	0.0871413	-0.0114697	-0.67465	-0.484395	-1.98159	-0.679902	-0.824876	-0.715474	-0.606587	-0.995304	-1.01357	-0.773939	-2.02795	-2.00693	-2.34077	-0.729466	-0.896348	-0.813875	-1.96583	-0.74702	-1.77971	0	-0.690121	-0.550994	-0.369793	-0.384748	-0.345296
YCL050C	0	-1.31015	-1.65482	-1.21215	-1.55181	-1.40605	-0.336521	-0.286246	-0.188596	-1.38165	-1.26028	-1.32025	-1.25021	-0.0181455	-0.144718	0.108772	-0.527914	-1.0716	-1.06501	-1.05301	0.19116	0.474534	-1.25935	-1.67455	-0.850704	-1.38937	-1.31444	-1.31499	-1.44125	-1.46966	-1.25373	-0.303698	-0.347635	-1.32673	-1.17811	-1.17608	-1.15502	0.0532739	0.0566749	-0.0184829	-2.32327	-0.405176	-1.00424	0	-1.13269	-1.13084	-0.435168	-0.475176	-0.533477
YCL051W	0	0.26256	0.130731	-0.00320192	0.125567	0.370442	0.310351	0.35079	0.214304	0.261922	0.160001	0.0113336	-0.0516109	0.0244608	-0.0449551	-0.0871252	-0.171559	-0.324686	-0.024936	-0.159072	-0.317034	-0.195138	0.159721	-0.0319862	-0.0317462	0.0698839	0.313565	0.42283	0.33816	0.297108	0.178868	0.242343	0.107949	0.140862	-0.0448397	0.0146414	-0.390655	-0.0931671	-0.0892083	-0.112188	-0.0261668	-0.0202259	-0.061618	0	-0.125558	0.78221	0.719676	1.12313	1.04043
YCL052C	0	-0.725959	-0.0713286	-0.279372	1.12374	-0.118006	-0.164675	-0.254347	-0.176417	-0.219749	-0.616751	-0.596932	1.0086	-0.253939	0.872639	0.938467	0.986311	-0.205027	-0.379902	0.155669	0.762022	-0.406014	-0.597043	-0.517513	0.804085	0.865294	1.09493	0.505887	1.0579	-0.211636	1.16668	-0.565504	0.912156	1.14928	0.918631	0.169058	0.713163	0.908493	0.962465	0.162802	0.845101	0.808297	-0.342957	0	-0.174819	1.06221	0.887487	1.14945	1.25777
YCL054W	0	-0.636639	-3.23026	-3.30558	-3.20026	-3.39226	-3.15634	-2.73446	-2.60538	-4.13174	-2.317	-2.46646	-2.49855	-2.49431	-2.34219	-2.38511	-2.50725	-3.38903	-2.39981	-2.5008	-3.17702	-2.47397	-0.851452	-3.03538	-2.7082	-2.79796	-3.21109	-3.68315	-2.78073	-2.61734	-2.4281	-2.35368	-2.30945	-2.02434	-2.36916	-2.24971	-2.34072	-2.32804	-2.25981	-2.18308	-2.28611	-3.11412	-2.42232	0	-0.659401	-2.39427	-2.62163	-3.62171	-3.50064
YCL055W	0	-0.24884	-0.17758	-0.907401	-1.0178	-0.579958	-0.472627	-0.43033	-0.469093	-0.618615	-0.768305	-0.624144	-0.756074	-0.659858	-0.809613	-1.03814	-1.04716	-1.24024	-0.963349	-1.16526	-1.4257	-1.42137	-2.42413	-2.42413	-2.42413	-2.42413	-2.42413	-2.42413	-2.42413	-2.42413	-2.42413	-2.42413	-2.42413	-2.42413	-2.42413	-2.42413	-2.42413	-2.42413	-2.42413	-2.42413	-2.42413	-2.42413	-2.42413	0	-0.198521	-0.342704	-0.706352	-0.943217	-1.00019
YCL056C	0	-0.198007	-0.0135843	0.247065	0.204815	0.244648	0.370294	0.411194	0.54469	0.500927	0.639864	0.65353	0.649771	0.524164	0.72372	0.862393	0.86962	0.818012	0.771565	0.581135	0.608324	0.602886	0.0619972	0.17513	0.457913	0.674743	0.446162	0.546173	0.520282	0.61116	0.732277	0.565369	0.638428	0.571825	0.577268	0.629913	0.600636	0.761773	0.724177	0.948247	0.727717	0.899945	0.787295	0	-0.286711	-0.464864	0.110249	0.13603	0.292417
YCL057C-A	0	-0.868369	-2.34822	-4.10736	-1.59196	-2.56214	-2.67372	-2.67386	-2.52764	-2.57703	-3.97447	-2.66778	-2.49526	-2.46545	-2.55971	-2.5441	-2.50765	-3.26538	-3.64466	-3.32217	-2.68942	-3.99951	-0.98768	-2.41372	-2.87557	-2.3924	-2.36885	-2.57206	-2.59651	-2.71365	-2.93672	-2.60154	-2.55283	-1.72704	-2.35919	-2.88932	-2.48819	-2.34868	-2.14323	-2.46097	-3.83632	-2.36842	-3.07853	0	-0.444213	-2.17979	-1.55513	-1.90882	-1.95231
YCL057W	0	0.165602	0.561505	0.79188	0.52328	0.313323	0.226456	0.313721	0.371554	0.513535	0.78892	1.12636	1.31912	1.45851	1.54714	1.5714	1.63841	1.44587	1.59645	1.5013	1.14494	1.21367	0.0432317	0.577836	0.776719	0.531019	0.277469	0.132095	0.205083	0.255186	0.419409	0.591545	0.754007	0.640853	0.844294	0.83755	0.864808	0.964761	0.99808	0.935567	1.02938	1.21188	1.26231	0	0.215149	0.0348913	0.288115	0.516641	0.722417
YCL058C	0	0	0	0	0	0	0	0	0	0	0	0	0	0	0	0	0	0	0	0	0	0	0	0	0	0	0	0	0	0	0	0	0	0	0	0	0	0	0	0	0	0	0	0	0	0	0.00651983	0	0
YCL059C	0	-2.59249	-2.59249	-2.34393	-1.94577	-2.37623	-2.04973	-1.81749	-1.70986	-2.59249	-2.13047	-2.03081	-1.44461	-1.50564	-1.34382	-1.34043	-1.57287	-2.59249	-1.79125	-1.79349	-1.71849	-1.88344	-0.561221	-2.03244	-1.66364	-2.63353	-2.33149	-2.29485	-1.80232	-1.6727	-1.5847	-1.43126	-1.23849	-2.63353	-2.63353	-1.18219	-1.59251	-1.12319	-1.02523	-1.02895	-1.11703	-1.60601	-1.99157	0	-1.38979	-2.06612	-1.68251	-2.02704	-1.72837
YCL061C	0	0	0	0	0	0	0.0483512	0.329297	0.328196	0	0	0	0	0	0.177986	0.208312	0.0874991	0	0	0	0	0	0	0.0170137	0.00218956	0	0	0	0	0.0278196	0.2694	0.50796	0.80026	0	0.0148669	0	0	0.444852	0.444192	0.3145	0.198606	0	0	0	0	0.989571	0.374099	0.807882	1.54983
YCL063W	0	-0.920001	-1.05123	-0.431267	-1.25205	-1.08513	-1.12333	-0.99361	-1.20583	-0.878926	-1.18678	-0.792967	-0.918474	-1.05891	-1.24572	-1.05957	-1.22957	-0.737485	-1.18364	-0.855196	-1.62077	-1.28823	-0.857429	-1.15152	-1.00373	-0.333427	-0.433284	-0.534132	-1.0756	-1.13041	-1.17178	-1.27529	-1.27784	-1.08641	-1.25599	-1.2783	-1.62844	-1.21696	-1.1259	-1.23987	-1.44912	-0.959075	-0.991058	0	-0.707043	-0.4118	-0.497299	-0.667892	-0.408845
YCL064C	0	-0.389399	-2.49625	-3.8181	-4.31095	-3.81943	-3.75112	-3.57363	-3.36984	-3.60797	-3.36177	-3.11264	-2.9597	-2.99794	-2.95414	-2.97421	-2.77639	-2.73926	-2.81388	-2.99235	-3.11336	-2.87426	-0.541809	-2.7352	-3.5138	-3.72424	-3.67312	-4.0322	-3.56462	-3.90834	-3.50254	-3.21862	-3.02526	-2.98593	-2.79408	-2.6953	-3.39879	-2.54773	-2.3622	-2.31656	-3.15085	-2.25926	-2.2738	0	0.0462383	-2.55536	-1.93596	-2.69254	-2.38134
YCL065W	0	0	0	0	0	0	0	0	0	0	0	0	0	0	0	0	0	0	0	0	0	0	0	0	0	0	0	0	0	0	0	0	0	0	0	0	0	0	0	0	0	-0.0595219	0	0	0	0	0.00656357	0	-8.67e-19
YCL066W	0	0	0	0.0165829	0.155949	0.353988	0.130494	0.0293309	0.105562	0.306882	0.166551	0.081735	0.503086	0.530655	0.618764	0.812337	0.725783	0.961932	1.23185	1.21633	1.26109	0.757601	0	0	0	0.145849	0.665267	0.288263	0.304844	0.183101	0.214141	0.0984594	0.141541	0.204583	0.415379	0.510369	0.327103	0.401719	0.403708	0.321054	0.704117	0.9902	1.02657	0	0	0.077377	0.00758378	0	0
YCL067C	0	-0.322417	-0.0394041	-0.0320612	0.329469	0.111797	0.174029	0.055772	-0.0551917	-0.018106	-0.296495	-0.241188	-2.15138	-0.44739	-0.337252	-0.425327	-0.625788	-0.748744	-0.567197	-0.579276	-0.583005	-0.59695	-0.238556	-0.0790943	0.252899	0.154114	0.212556	0.331056	0.152844	0.256026	0.148639	0.0449508	0.0615497	0.103855	0.0303776	-0.0502451	-1.08817	-0.311534	-0.318109	-0.291237	-0.378493	-0.352418	-0.467615	0	-0.526925	0.0751516	0.0355116	0.324206	0.217162
YCL068C	0	-1.73e-18	0	0	0	0	0	-1.73e-18	-1.73e-18	0.26657	0.0235755	0.0275356	0	0.0495888	-1.73e-18	0	0	0.0354627	0.33586	0.0627016	0.356137	0.0103869	0	0	0	0	0	0	0.021511	0.0155869	0	0	0.0145089	0.0138548	0	0.0521685	0.123579	0	0.189982	0	0.105791	0.0243936	0.0357365	0	0.0303965	0.244255	0.00682753	0	0.36451
YCL069W	0	0	0	0	0	0	0	0	0	0	0	0	0	0	0	0	0	0	0	0	0	0	0	0	0	0	0	0	0	0	0	0	0	0	0	0	0	0	0	0	0	0	0	0	8.67e-19	0	0.00656357	0	0
YCL073C	0	0	0.000749044	0.208629	0	0.152492	0	0	0	0.345646	0.229152	0.221646	0.13309	0.209233	0	0	0	0.167118	0.344171	0.0429626	0.128336	0.00855848	0	0	0	0	0	0	0	0	0	0	0	0.040268	0.0244114	0	0	0	0	0	0.154275	0.00479254	0.0218754	0	0.0528015	0	0.0281461	0.463562	0
YCL076W	0	0	0	0	0	0	0	0	0	0	0	0	0	0	0	0	0	0	0	0	0	0	0	0	0	0	0	0	0	0	0	0	0	0	0	0	0	0	0	0	0	0	0	0	8.67e-19	0	0.00658629	0	0
YCR001W	0	0	0	0	0	0	0	0	0	0	0	0	0	0	0	0	0	0	0	0	0	0	0	0	0	0	0	0	0	0	0	0	0	0	0	0	0	0	0	0	0	0	0	0	0	0	0.00651983	0	0
YCR002C	0	0.0633424	0.0459397	-0.133052	-0.307706	-0.350113	-0.510939	-0.576608	-0.516337	-0.668494	-0.569004	-0.637752	-0.541579	-0.465891	-0.420526	0.00670452	0.500222	1.31446	1.7677	1.96185	2.18863	2.22921	0.0474522	-0.0566054	-0.306938	-2.25258	-0.45937	-0.529119	-1.39347	-0.721118	-0.723961	-0.763752	-0.886741	-0.866027	-0.724657	-2.13837	-0.672647	-0.781482	-0.712802	-0.704127	-0.759733	-0.667044	-0.645377	0	-0.150155	0.0372798	0.0223526	-0.189433	-0.241225
YCR003W	0	-0.411412	-1.48922	-1.84827	-1.90167	-2.55375	-2.16536	-2.26802	-2.40672	-2.85498	-2.92973	-2.64043	-2.67389	-2.88449	-2.86267	-2.67674	-2.96393	-2.44102	-2.19628	-2.62039	-2.24045	-2.29306	-0.328271	-1.18464	-1.66409	-1.77674	-1.90074	-2.4047	-2.08694	-2.20843	-2.46004	-2.43877	-2.48662	-2.73055	-2.45399	-2.50898	-2.84922	-2.65865	-2.69939	-2.61947	-3.05456	-2.75936	-3.07411	0	-0.560192	-1.18077	-1.10766	-1.56372	-1.68226
YCR004C	0	0.433827	0.753991	0.758794	1.3079	1.67499	1.41184	1.11871	1.13919	-2.01284	0.645335	0.461423	0.404146	0.0709579	-0.0501718	-0.192815	0.0619643	-0.0243613	-2.43811	-0.109043	-0.387972	-0.289077	0.529545	0.769096	0.823114	1.24888	1.43046	1.41663	0.990858	1.06119	0.887416	0.834695	0.699273	-1.96457	0.39173	-1.02777	-1.07554	0.129992	-0.00365845	0.0434145	-2.1658	-2.17165	-2.13788	0	-0.759235	0.876864	0.925708	1.30534	1.24277
YCR005C	0	1.06413	3.12326	2.95223	2.08529	1.3822	1.51177	1.43549	1.33509	1.34983	1.52858	1.60387	1.63271	1.67398	1.68406	1.67485	1.6064	1.31349	0.836443	1.25109	1.03063	1.12861	1.13833	3.85597	3.04521	1.68138	1.25841	1.53072	1.54737	1.59823	1.57929	1.6011	1.69623	1.77007	1.34992	1.5075	1.71088	1.44266	1.44783	1.39744	-0.526799	1.22957	1.10561	0	1.0584		2.0281	2.16116	2.75263
YCR006C	0	0	1.34252	1.73883	1.04846	0.52354	0.441724	0.123634	0.179442	0.0840704	0.0247908	0.00669133	-0.00971065	0	0	0	0	0	0	-0.115704	-0.0484679	0	0	1.23099	1.29997	0.688725	0.833648	0.21648	0.172572	0.0915479	0.0526523	0	0	-0.00886181	-0.0742794	-0.0206003	-0.0514515	0	0	0	-0.0932463	0	0	0	0	1.05028	0.246601	0	0
YCR007C	0	0.0307552	1.394	1.36337	0.453263	1.08046	1.19877	1.20455	1.26111	0.904191	1.32122	0.471614	1.18195	1.34713	1.26607	1.16323	1.09456	0.313019	0.621524	0.734059	0.374285	0.664803	0.690348	1.85079	1.31846	0.820868	0.403441	0.464557	1.27898	1.59144	1.72768	2.13379	2.19308	1.80946	0.712291	0.655557	0.835479	1.06122	0.982422	0.881325	-0.495724	0.147562	0.726685	0	0.275037	1.2353	1.00923	0.957397	1.0352
YCR008W	0	-0.770734	-0.543153	-1.47815	-0.678298	-1.13147	-0.210141	-1.09464	-0.358044	-0.266226	-1.17432	-1.17302	-0.495974	-1.20424	-0.576918	-1.26935	-0.579267	-1.37405	-0.576521	-0.765643	-0.89226	-1.43618	0.0684497	-0.737268	-0.940059	-0.740039	-0.467509	-0.335675	-0.428549	-1.21636	-1.2851	-0.459055	-0.519684	-0.530372	-0.49019	-0.505429	-1.61065	-0.512525	-0.548195	-0.644685	-2.75845	-0.574827	-0.643901	0	0.275128	-0.690103	-0.336953	-0.337417	-0.237912
YCR009C	0	0.655338	0.491278	0.688346	1.1031	0.809267	0.859657	1.02514	1.1183	1.01733	1.19202	1.184	1.41769	1.13938	1.20206	1.06377	1.04353	1.03671	0.631035	0.958166	0.821556	0.904292	0.724287	0.704855	0.773002	0.888799	0.957202	1.13488	1.16602	1.24872	1.37978	1.41937	1.36593	1.87584	1.3473	1.30408	1.67502	1.13806	1.02268	1.09684	-0.345159	1.11689	1.01149	0	0.525575	0.794368	0.778034	0.753358	0.862656
YCR010C	0	0.817293	2.63003	3.76215	3.78782	3.48052	4.07884	2.99966	2.8509	2.83203	2.79749	2.81635	2.95648	3.32541	3.26551	3.61225	3.88784	3.44462	3.04159	3.60936	3.71369	3.27039	1.05185	4.52783	4.03361	3.14337	2.92075	3.30879	2.94946	3.16173	3.08702	2.85977	2.89433	3.029	2.41036	2.3204	2.73114	3.28426	3.17301	3.37771	2.58991	3.23455	3.36156	0	-0.103617	5.2611	3.68547	5.23061	5.61066
YCR011C	0	-1.94279	0.308526	0.934046	1.55703	-1.14892	-0.0883372	0.948613	0.987703	-0.220095	0.977499	1.01297	1.0419	-0.242735	1.08336	1.02052	0.979448	-1.23618	0.478533	0.971968	1.05695	-1.20275	-0.167475	0.383763	0.790555	-1.0895	0.834865	1.07511	1.07378	-0.99498	1.11794	0.927964	0.873959	1.47871	0.852454	0.833676	-0.177954	1.0749	0.931429	1.0033	-0.0233616	1.10786	1.24659	0	-0.383382	1.15335	0.886891	1.15756	1.26177
YCR012W	0	-0.292191	-2.78871	-4.10775	-2.90145	-1.9611	-0.758062	-0.18636	-0.295205	-0.244784	-0.515273	-0.585681	-0.560272	-0.321503	-0.168924	-0.0155549	-0.111107	-0.797752	-0.6456	-0.627022	-0.301103	-0.159489	-0.471512	-2.88544	-4.14299	-3.51978	-2.20093	-0.912941	-0.634875	-0.260529	-0.297786	-0.435917	-0.68879	-0.390638	-0.574823	-0.761979	0.405356	-0.141447	-0.117767	0.207553	-0.500359	-0.188722	-0.243835	0	-0.496663	-3.63425	-1.84114	-1.42549	-0.815024
YCR013C	0	0	0	0	0	0	0	0	0	0	0	0	0	0	0	0	0	0	0	0	0	0	0	0	0	0	0	0	0	0	0	0	0	0	0	0	0	0	0	0	0	0	0	0	0	0	0.0086385	0	0
YCR014C	0	0.10121	0.981053	0.385372	1.29994	1.6237	1.56231	1.48708	1.37002	1.39139	0.364747	1.21187	0.284676	1.21162	1.27865	1.21479	1.165	1.22877	0.485309	1.28772	1.52617	1.36582	0.117417	1.57638	1.40651	1.59626	0.685064	1.71214	1.64958	1.6858	1.59738	1.61666	1.61452	1.49706	0.481238	1.3861	0.672918	1.30312	1.38137	1.31318	1.2911	1.29745	1.09632	0	-0.173735	0.318579	0.608293	0.834248	0.733601
YCR015C	0	0.0221448	0.282879	0.0929435	-0.404738	-0.463397	-0.415331	-0.232642	-0.325608	-0.375842	-0.181917	-0.189482	-0.939766	-0.139457	-0.0574255	-0.0788279	-0.0502106	-0.275908	-0.234862	-0.395256	-0.502017	-0.409595	0.165475	0.589493	0.335173	0.0260686	-0.213838	-0.359221	-0.29415	-0.0918925	-0.243704	-0.269363	-0.208798	-0.375943	-0.185578	-0.193682	-0.0247017	-0.10421	-0.225473	-0.107087	-0.918794	-0.148361	-0.143093	0	0.0288346	0.494725	0.122547	-0.0942319	0.0232785
YCR016W	0	-0.242097	-1.98112	-1.64107	-1.83303	-3.03766	-2.55789	-2.35849	-1.68707	-1.57495	-1.59997	-1.49507	-1.51097	-2.43842	-1.62911	-1.66933	-2.1507	-1.89433	-1.85539	-2.23026	-2.61951	-2.8997	-0.443078	-1.75131	-1.18483	-1.47771	-1.91121	-1.84518	-1.70446	-1.6222	-1.56332	-1.40721	-1.34948	-1.49835	-1.32352	-1.32543	-1.45143	-1.37627	-1.3303	-1.4597	-1.82321	-1.48283	-1.56173	0	-1.31137	-1.69203	-1.32232	-2.01946	-1.8598
YCR017C	0	-1.89853	-0.575213	-0.342297	-0.00151428	0.0297457	-0.0933965	-0.364372	-0.514655	-0.367521	-0.714853	-0.856311	-1.03861	-1.00785	-1.04315	-1.07335	-1.12606	-1.16049	-1.21128	-1.15607	-1.03426	-1.20465	-0.538076	-1.06647	-0.686613	-0.472908	-0.219681	-0.312545	-0.379683	-0.458796	-0.466142	-0.720618	-0.799846	-0.815059	-0.85121	-2.22485	-0.563274	-0.86816	-0.960303	-0.895933	-0.959363	-0.966449	-1.0185	0	-0.327204	-0.501803	-0.461463	-0.401513	-0.676893
YCR018C	0	0	0	0	0	0	0	0	0	0	0	0	0	0	0	0	0	0	0	0	0	0	0	0	0	0	0	0	0	0	0	0	0	0	0	0	0.0597345	0	0	0	0	0	0	0	0	0	0.0066749	0	0
YCR018C-A	0	0	0	0	0	0	0	0	0	0	0	0	0	0	0	0	0	0	0	0	0	0	0	0	0	0	0	0	0	0	0	0	0	0	0	0	0	0	0	0	0	0	0	0	0	0	0.0572103	0	0
YCR019W	0	-0.024941	-0.132082	-0.159471	-0.107448	-0.203602	-0.179055	-0.104298	-0.117736	-0.094003	-0.0272517	0.0542101	0.22718	0.269712	0.385249	0.364207	0.5147	0.431059	0.62862	0.628295	0.47418	0.564254	-0.109017	-0.299745	-0.229121	-0.199493	-0.150817	-0.0522798	-0.200197	-0.157488	-0.193248	-0.103955	-0.097619	0.0947864	-0.00473121	-0.015839	-0.0388294	0.0539495	0.0788566	0.0912285	0.124153	0.243982	0.294612	0	-0.0671005	0.272578	0.139092	0.243781	0.257394
YCR020C	0	-0.630944	1.13695	1.36921	1.73119	2.15523	1.92651	1.82548	1.87911	1.8657	1.83568	1.07731	1.72855	1.79053	1.68853	1.80798	1.88776	1.8109	1.91228	1.84187	1.18515	1.81143	-0.369395	0.705344	1.38745	0.31535	1.74837	1.61791	1.69469	1.65113	1.76305	1.63831	1.70529	1.30962	1.46579	0.434394	1.55318	1.59782	1.63472	1.59046	1.56102	1.6786	1.79231	0	0.426692	0.829492	0.828863	1.0709	0.85648
YCR020C-A	0	-0.816327	-1.14881	-1.07357	-1.31592	-1.65263	-1.46781	-1.26897	-1.28718	-1.29384	-1.47919	-1.50268	-1.32486	-1.47924	-1.52791	-1.38415	-1.43163	-1.65465	-1.75366	-1.74722	-1.94049	-1.75107	-0.579851	-0.722007	-0.757771	-0.946197	-1.08714	-1.31623	-1.21232	-1.05809	-1.54375	-1.11187	-1.04995	-1.59227	-1.19353	-2.13142	-0.976349	-1.3305	-1.43247	-1.40751	-1.67767	-1.59076	-1.46434	0	-0.533539	-0.948037	-0.931872	-1.04268	-0.897283
YCR020W-B	0	0	0	0.00916919	0	0	0	0	0	0	0	0	0	0	0	0	0	0	0	0	0	0	0	0	0	0	0	0	0	0	0	0	0	0	0	0	0	0	0	0	0	0	0	0	0	0	0.026706	0	0
YCR021C	0	0.127999	-2.12785	-2.82217	-2.64692	-2.69697	-2.69336	-2.90436	-2.74318	-2.52589	-2.70394	-2.52114	-2.06063	-1.80647	-1.76189	-1.48441	-1.56095	-1.37295	-1.47452	-1.24245	-1.26053	-1.21513	-0.708602	-3.3538	-3.3993	-3.4302	-3.38842	-3.28079	-3.32018	-3.17031	-3.22904	-3.17145	-3.09155	-2.80792	-2.7104	-2.56372	-2.64511	-2.36298	-2.3277	-2.2365	-1.94224	-1.89342	-1.7431	0	0.851712	-2.17619	-1.69634	-2.2683	-2.40124
YCR022C	0	0	0	0	0	0	0	0	0	0	0	0	0	0	0	0	0	0	0	0	0	0	0	0	0	0	0	0	0	0	0	0	0	0	0	0	0	0	0	0	0	0	0	0	0	0	0.00651983	0	0
YCR023C	0	-0.46279	-1.82351	-0.467486	-0.546808	-0.818157	-0.919127	-1.21266	-1.34118	-1.23326	-1.41503	-1.39674	-1.46768	-2.00714	-1.40346	-1.39185	-1.49601	-1.44966	-1.37925	-1.38072	-1.54329	-1.4279	-0.566867	-1.80239	-0.941243	-0.939984	-1.01364	-1.32246	-1.35938	-1.87144	-1.88692	-1.47859	-1.40919	-1.56969	-1.87699	-1.34638	-2.42844	-1.32618	-1.29054	-1.91695	-2.42844	-1.91625	-1.2938	0	-0.454965	-0.661166	-0.711542	-0.854911	-0.948657
YCR024C	0	-0.849113	-0.78652	-0.840545	-1.29043	-1.18672	-1.11157	-0.647177	-0.908989	-1.27051	-1.3197	-0.887507	-0.853262	-1.29814	-1.14101	-1.11272	-0.773214	-1.98986	-0.904498	-1.32167	-0.723442	-1.26566	-0.893784	-0.814168	-0.964093	-0.942533	-0.59199	-0.674172	-0.697218	-1.29278	-1.16309	-0.969558	-0.941881	-1.16339	-0.921956	-0.857654	-1.78715	-1.1572	-1.07187	-0.991483	-1.55895	-1.34161	-0.863122	0	-0.607136	-0.419888	-0.710273	-0.657783	-0.650011
YCR024C-A	0	-0.748296	-2.25437	-1.89298	-1.67409	-1.92992	-1.90821	-1.89272	-1.87047	-1.87171	-2.24009	-2.07304	-2.13201	-2.24723	-2.26454	-2.01985	-2.38983	-2.49423	-2.50312	-2.55981	-2.40271	-2.41349	-0.740692	-2.8854	-2.16745	-1.56282	-1.68221	-1.74759	-1.70436	-1.51936	-1.86254	-1.82736	-1.8985	-2.01837	-1.68151	-1.53979	-0.507088	-1.76365	-1.74298	-1.64012	-3.3031	-2.13288	-2.08668	0	-0.430201	-1.61824	-0.791855	-1.12629	-1.25279
YCR025C	0	0	0	0	0	0	0	0	0	0	0.00297056	0	0	0	0	0	0	0	0.00225252	0	0	0	0	0	0	0	0	0	0	0	0	0	0	0	0	0	0	0	0	0	0.0422989	0	0	0	0	0.0967849	0.00687829	0	0
YCR026C	0	-0.433033	-1.44305	-1.05013	0.616984	-0.852324	0.535622	0.544334	0.43304	-0.775063	0.269044	0.210785	0.364793	-0.939441	0.33483	0.210308	0.210859	-1.05465	-0.92158	0.099261	-0.0104937	-1.06702	0.192049	-1.53898	0.127358	-0.990091	0.267932	0.543399	0.582179	-0.112813	0.574673	0.574742	0.566865	0.781996	-0.804407	0.45295	0.89932	0.569423	0.470784	0.557362	0.730874	0.689276	0.503716	0	0.0786958	0.204434	0.343656	0.587309	0.618162
YCR027C	0	-0.161887	0.1557	-1.19723	-0.840199	-1.56413	-0.929174	-1.10666	-1.1256	-1.12058	-1.17576	-1.5789	-1.58102	-1.56476	-1.13619	-1.08772	-1.20354	-1.1362	-1.13804	-1.25375	-1.41763	-1.69558	-0.214941	0.114995	-0.495852	-0.832457	-0.929841	-1.03129	-1.16059	-1.41209	-1.13644	-1.2292	-1.24583	-1.38125	-1.63173	-1.2532	-1.73291	-1.6768	-1.25608	-1.26338	-1.73369	-1.32638	-1.24185	0	-0.303737	-0.295387	-0.661876	-1.12564	-0.960853
YCR028C	0	0.0468158	0.651038	0.459608	0.2578	-0.192227	0.011133	-0.32178	-0.399505	-0.286577	-0.628906	-0.245865	-0.258884	-0.178824	-0.198136	-0.11914	-0.173462	-0.150941	-0.337752	-0.214825	-0.253279	-0.46167	0.113325	0.67637	0.288784	-0.0571244	-0.270075	-0.459205	-0.388955	-0.326895	-0.44173	-0.426583	-0.364386	-0.131187	-0.161437	-0.348236	-1.14967	0.0396049	-0.242936	-0.0664615	-3.05969	-0.160201	-0.141897	0	-0.0646678	0.351197	-0.151109	-0.541645	-0.362214
YCR028C-A	0	-0.367365	-1.62884	-0.976175	-0.518588	-0.779403	-0.997065	-1.02508	-0.970686	-1.01733	-0.941164	-1.76587	-0.882107	-0.989836	-1.12395	-0.964543	-0.93979	-0.875162	-1.03776	-0.544915	-0.318049	-0.194223	-0.475622	-0.892631	-1.17784	-0.919449	-0.74965	-1.00979	-1.11023	-1.15268	-1.02902	-1.15194	-1.09632	-2.30208	-1.12552	-1.07909	-3.03406	-1.1765	-0.951451	-1.2057	-2.62602	-1.2275	-1.27377	0	-0.347727	-1.13158	-0.599101	-0.742682	-0.679454
YCR030C	0	-0.743058	0.627504	0.418831	0.609636	0.938485	1.0073	0.941612	0.889302	0.975832	0.608563	0.624415	0.545761	0.631938	0.50154	0.58683	0.379366	0.235308	0.404132	0.314984	0.443266	0.199992	0.191647	0.15961	0.102233	0.284485	0.690696	0.796684	0.77359	0.786403	0.681965	0.786602	0.78851	0.630134	0.713331	0.73612	-0.28267	0.764601	0.72476	0.652347	-1.08043	0.623943	0.561594	0	0.354855	0.646041	0.423638	0.702265	0.707229
YCR031C	0	-0.175039	-5.41934	-3.71139	-2.89633	-3.45664	-3.06106	-2.82462	-2.665	-2.67741	-2.90806	-2.73947	-2.51706	-2.6387	-4.28125	-2.40327	-2.32567	-3.32895	-2.91675	-2.45389	-4.14283	-2.24155	-0.450293	-2.81273	-3.66032	-3.35819	-3.1211	-3.11935	-2.97891	-2.94458	-3.28962	-2.7602	-2.50914	-2.07713	-2.13726	-1.98724	-0.876948	-1.96742	-1.69867	-2.00607	-4.17097	-2.11386	-2.27541	0	0.118767	-3.51059	-2.02011	-2.98817	-3.03064
YCR032W	0	-0.336691	-0.412295	0.0962336	0.26753	0.398515	0.598387	0.707411	0.813868	0.877521	0.984236	0.848397	0.94868	0.850566	0.845191	0.882642	0.873232	0.701525	0.605198	0.638562	0.607722	0.587797	-0.477926	-0.439906	-0.0559192	0.169621	0.297244	0.595063	0.730946	0.708697	0.813038	0.838247	0.904382	0.79154	0.833393	0.907543	1.01758	0.872786	0.934699	0.861895	0.941096	0.904707	0.860546	0	-0.336133	-0.204037	-0.131484	0.241765	0.362936
YCR033W	0	0.0342775	0.188666	0.0200332	-1.5725	0.273007	0.157302	0.27403	0.0749671	-1.512	-0.0993484	-1.52976	-0.140382	0.064509	0.0113928	-0.180944	-0.0720903	-0.0961444	-0.0436281	0.0137079	0.019959	-0.0599119	-0.165941	-0.157572	0.00200012	0.00720163	0.113307	0.0895747	0.0373115	-0.0138198	-0.00885778	-0.0151478	-0.027687	-0.0661147	-0.0779656	-0.0196416	-2.88489	-0.0669412	0.162824	-0.03039	-1.43005	-0.725173	0.0623819	0	0.117559	-0.148606	-0.0396356	0.0353837	-0.138059
YCR034W	0	-0.641081	-2.88508	-3.1245	-3.1104	-3.78747	-3.72162	-3.62138	-3.5137	-3.2468	-3.02308	-2.64197	-2.18371	-2.08777	-2.08787	-1.92763	-2.10473	-1.91433	-1.79789	-1.81874	-1.43803	-1.37217	-0.792128	-2.66069	-2.98101	-3.12621	-3.61864	-3.72478	-3.65592	-3.52733	-3.44244	-3.31374	-2.91398	-2.88634	-3.55275	-2.43283	-1.76841	-2.00505	-2.26479	-2.03879	-3.20842	-1.90089	-1.94705	0	-0.833474	-3.31297	-2.69318	-3.60122	-3.25799
YCR035C	0	-0.767666	-0.528466	-0.0545451	-0.124336	-0.561579	-0.157164	-0.223113	-0.182768	-0.228787	-0.247876	-0.233908	-0.197426	-1.19004	-0.207657	-0.288186	-0.178136	0.065074	0.370709	0.454462	-0.544433	0.673953	0.180899	-0.377724	0.12032	0.0174715	-0.0543864	-0.137526	-0.153984	-0.79905	-0.0146197	-0.224617	-0.277186	-1.06398	-0.315324	-0.419991	-1.40255	-0.343021	-0.506808	-0.34064	-1.08109	-0.396717	-0.470217	0	-0.00444967	-0.250208	-0.194298	-0.518994	-0.529105
YCR036W	0	0.270968	0.691859	0.624783	0.404979	0.417918	0.5325	0.474799	0.588036	0.481221	0.493344	0.451082	0.484634	0.354982	0.415775	0.40701	0.434161	0.317871	0.224588	0.118248	0.0800395	0.196133	0.640593	1.13863	0.756285	0.668089	0.651887	0.493858	0.487817	0.645441	0.718465	0.605396	0.545315	0.347039	0.344292	0.37907	0.242446	0.349069	0.35646	0.355689	0.24684	0.30208	0.381648	0	0.56951	0.439398	0.434156	0.359249	0.428229
YCR037C	0	0.218875	0.470742	0.147833	-0.158491	-0.31695	-0.157127	-0.236726	-0.335993	-0.29335	-0.477	-0.55224	-0.57141	-0.411818	-0.445883	-0.37936	-0.469421	-0.46982	-0.44939	-0.606705	-0.456415	-0.628522	0.351258	0.637306	0.18659	-0.0813262	-0.284746	-0.254651	-0.192255	-0.25101	-0.28381	-0.385657	-0.443935	-0.513165	-0.52209	-0.478723	-0.50864	-0.46023	-0.426562	-0.45397	-0.50132	-0.471481	-0.496743	0	0.370268	0.46684	0.0567452	-0.106491	-0.024478
YCR038C	0	0.802954	1.57626	1.25529	0.96144	1.0971	1.11779	1.082	1.13671	1.27724	1.39663	1.19076	1.29913	1.29185	1.19902	1.37274	1.31889	1.45347	1.51488	1.72879	1.61594	1.70139	0.524671	1.46268	0.96766	0.521005	1.01606	0.945476	1.07249	0.994506	1.01289	0.83912	0.937883	1.1355	0.789518	0.687959	1.09723	1.02178	1.0445	1.01444	0.721223	1.13378	0.842666	0	0.254003	0.404149	0.308549	0.52194	0.194671
YCR038W-A	0	0	0.121284	0	0	0	0	0	0	0	0	0	0	0	0	0	0	0	0	0	0	0	0	0.0138944	0	0	0	0	0	0	0	0	0	0	0	0	0	0	0	0	0	0	0	0	0	0	0.00651983	0	0
YCR039C	0	-0.254089	-0.0352242	0.0112377	0.289547	0.175542	0.193294	0.145106	0.0216711	0.0248228	-0.244604	-0.184075	-0.333887	-0.360929	-0.259615	-0.367574	-0.562114	-0.702421	-0.524844	-0.604836	-0.530665	-0.501686	-0.257894	-0.00052233	0.281601	0.246106	0.307595	0.3481	0.244018	0.309016	0.18837	0.130357	0.131821	0.00115222	0.117975	0.0132371	0.123212	-0.265099	-0.235982	-0.210009	-0.988568	-0.256343	-0.391848	0	-0.554065	0.134023	0.154955	0.344006	0.278325
YCR040W	0	0.156286	0.269866	0.454957	0.539441	0.540152	0.394371	0.148073	0.350636	0.403679	0.79754	0.687242	0.601844	0.680263	0.589735	0.736954	0.670219	1.7551	1.04284	1.56545	0	0.78081	0	0	0.089662	0.470019	0.570376	0.923274	0	0.379874	0.201396	0.148542	0.157675	0.508327	0.782145	1.0052	0.430829	0.761949	0.915832	0.950251	0.659308	0.690094	1.37129	0	0.119368	0.15852	0.0247106	0	0
YCR041W	0	0.695007	0.715426	0.865003	0.276353	0.506297	0.630517	0.331623	0.31772	0.729578	0.53414	0.523564	0.881691	0.980771	1.08754	1.21848	1.19916	1.31265	0.891739	1.30807	1.26912	1.28728	0	0.194326	0.599867	0.982167	1.08196	0.353151	0.722974	0.745572	0.678235	0.460578	0.550981	1.27782	0.87432	1.0382	0	0.909084	0.995137	1.01131	0.543327	1.29181	1.29674	0	-0.00487265	0.785695	0.143207	0.465894	0.298272
YCR042C	0	-1.72157	0.186235	0.557987	0.59057	0.491958	0.45039	0.521437	0.499898	0.511556	0.45307	-1.56884	0.327444	0.212413	0.258553	0.129122	0.00445533	-0.0211859	-0.265048	-0.232821	-0.281141	-0.266085	0.0726158	0.183687	0.594684	0.598747	0.408454	0.588896	0.635091	0.591364	0.586461	0.541674	0.355986	0.623665	0.304729	0.203435	-0.664943	0.203716	0.144759	0.219831	-1.66752	0.228374	0.164786	0	0.138367	0.457684	0.114757	0.250467	0.201607
YCR043C	0	-1.61928	-0.738558	-1.29882	-1.18148	-1.1051	-1.08274	-1.37321	-1.3283	-1.52384	-1.56409	-1.56661	-1.65581	-1.61928	-1.62315	-1.55768	-1.56765	-1.37543	-0.808975	-0.563953	-0.214648	-0.324934	-0.0812235	-0.322308	-0.886489	-0.809226	-0.793969	-1.34407	-1.31779	-1.26229	-1.43223	-1.37221	-1.48352	-1.37499	-1.54989	-1.40229	-1.52304	-1.34407	-1.34407	-1.40413	-1.34407	-1.34407	-1.34407	0	0.467324	-1.44872	-0.9502	-1.44872	-1.44872
YCR044C	0	-0.560181	-0.633179	-0.645597	-0.490681	-0.96613	-0.889909	-1.26551	-1.15171	-1.0328	-1.22238	-1.27942	-1.19143	-1.40867	-1.51822	-2.89442	-1.50595	-1.32343	-1.61844	-1.63276	-1.49051	-3.17549	-2.91658	-0.823898	-0.824376	-0.621504	-0.853688	-0.934147	-1.01276	-2.64783	-1.16657	-1.94549	-1.06814	-1.01796	-0.870332	-1.74378	-2.34274	-0.671866	-1.80686	-0.748199	-1.96483	-0.788168	-0.940174	0	-0.76631	-0.613884	-0.660353	-0.972044	-0.786524
YCR045C	0	0	0.640075	0.808209	0	0	0	0	0	0	0	0	0.0579527	0.683695	1.6783	3.38948	4.67776	6.28778	7.02324	7.04226	6.06979	7.00804	0.0971475	1.23851	0.889823	0.228545	0	0	0	0.00269525	0	0	0	0	0	0.0415795	0.697066	0.0918924	0.372974	1.49301	0	1.13751	1.9078	0	0	0.113387	-0.0187816	0	0
YCR046C	0	-0.492512	-2.22707	-2.05547	-2.83867	-2.29407	-2.4832	-2.38825	-2.33913	-2.41418	-2.35822	-2.39462	-2.32722	-2.36267	-2.34202	-2.32354	-2.09258	-1.98188	-1.7516	-1.80566	-1.63845	-1.4655	-0.433568	-1.37644	-1.81592	-1.70667	-1.96777	-1.98112	-2.06797	-2.22728	-2.26108	-2.2058	-2.13361	-2.11665	-2.04424	-2.0152	-2.20119	-1.92259	-1.94687	-2.01945	-2.69063	-1.82258	-1.96548	0	-0.517935	-1.42686	-1.30936	-1.81447	-1.89616
YCR047C	0	-2.42664	-2.22259	-1.84847	-1.32589	-2.42664	-2.42664	-2.42664	-2.42664	-2.42664	-1.49352	-1.1913	-1.82174	-2.42664	-2.42664	-2.42664	-2.42664	-2.42664	-1.86237	-1.37405	-1.83277	-2.42664	-2.83593	-2.83593	-2.83593	-0.804101	-1.36175	-1.39765	-1.97385	-2.83593	-2.83593	-2.83593	-2.83593	-0.967455	-1.01726	-1.88646	-2.83593	-2.83593	-0.491784	-2.83593	-2.83593	-0.829347	-1.82936	0	-0.530878	-1.4266	-1.00636	-1.3268	-1.36477
YCR048W	0	-0.744072	-0.847185	-0.71985	-0.729531	-0.556102	-0.461094	-0.572098	-0.637731	-0.461367	-0.891702	-0.784843	-0.985029	-0.801591	-0.984249	-0.906337	-1.13416	-1.30856	-1.05397	-1.33797	-1.11699	-1.34322	-0.685616	-0.853395	-0.635545	-0.610516	-0.587593	-0.621495	-0.520107	-0.496139	-0.548904	-0.494865	-0.482101	-0.860792	-0.663065	-0.630972	-0.791994	-0.49328	-0.680277	-0.604915	-0.610142	-0.696906	-0.77832	0	-0.756	-0.852527	-0.668356	-0.679627	-0.61344
YCR049C	0	0	0	0	0	0	0	0	0	0	0	0	0	0	0	0	0	-0.122941	0	0	0	0	0	0	0	0	0	0	0	-0.0463375	0	0	0	0	0	0	0	0	0	0	0	-0.0385336	0	0	0	0	0.0133035	0	0
YCR050C	0	0	0	0	0	0	0	0	0	0	0	0	0	0	0	0	0	0	0	0	0	0	0	0	0	0	0	0	0	0	0	0	0	0	0	0	0.274785	0	0	0	-0.0834256	0	0	0	0	0.178101	-0.0583827	0	0
YCR051W	0	-0.217401	0.375185	0.229222	0.327462	0.111655	-0.0701322	-0.118721	-0.24959	-0.414302	-0.406964	-0.487071	-0.625874	-0.707702	-0.713499	-0.794801	-0.929008	-1.0191	-1.04097	-1.07814	-0.978154	-0.921342	-0.0622928	0.732644	0.687606	0.725258	0.32171	0.368959	0.220288	0.135751	0.178835	0.12109	0.157722	0.219181	-0.0297661	-0.0230936	-3.02811	0.0395305	-0.000580404	0.0427671	-4.23663	0.177068	0.00729708	0	-0.317523	0.478475	0.230694	0.199122	-0.0540663
YCR052W	0	-0.241516	-0.0222442	-1.10978	-1.18923	-0.249875	-0.286985	-0.16675	-0.204919	-1.2279	-0.722401	-0.692303	-0.312587	-0.272465	-0.349786	-0.522666	-0.538283	-1.0328	-0.892329	-1.32402	-1.04845	-1.04921	-0.0829979	0.553524	0.325277	-0.420863	-0.276008	-0.00473003	-0.594289	-0.301238	-0.245761	-0.285105	-0.410502	-0.506029	-0.667549	-0.710994	0.0142029	-0.232467	-0.417444	-0.456991	-0.731788	-1.16219	-0.745284	0	-0.279535	-0.174182	-0.0658465	-0.608808	-0.702011
YCR053W	0	0.0383722	-0.795939	-0.102785	0.0417264	-0.837092	-1.11925	-1.15363	-1.21997	-1.24467	-1.08449	-1.19874	-1.19943	-1.16857	-1.20852	-1.14801	-1.18436	-1.13809	-1.4216	-1.275	-1.50564	-1.34927	-0.194649	-1.15343	-0.30356	-0.413174	-1.10485	-1.36788	-1.3727	-1.41663	-1.39277	-1.41966	-1.51934	-1.17689	-1.19196	-1.2271	-1.31314	-1.18037	-1.17402	-1.21774	-1.23955	-1.26834	-1.16519	0	0.0731141	-1.01364	-0.345796	-0.931636	-1.32382
YCR054C	0	0.0591285	0.485853	0.4706	0.379752	0.433555	0.435799	0.354468	0.356676	0.381612	0.390753	0.388716	-0.155917	0.388779	-0.14397	0.465514	0.599251	0.787364	0.115138	0.1246	0.981464	1.0344	0.3691	0.689816	0.457247	0.359824	0.31888	0.264895	-0.226703	0.39361	0.353902	0.322617	0.167709	0.251554	0.353422	0.114266	-0.278874	0.284674	-0.37174	0.200345	0.0514073	-0.316186	-0.432206	0	0.518613	-0.656092	-0.110457	-0.156918	-0.205033
YCR057C	0	-0.432847	-2.31015	-2.33121	-2.33121	-2.33121	-2.33121	-2.33121	-2.42924	-2.40358	-2.42476	-2.47751	-2.4963	-2.33121	-2.41894	-2.50741	-2.46232	-2.33121	-2.50279	-2.33121	-2.40833	-2.33121	-0.716679	-2.31192	-2.31192	-2.31192	-2.31192	-2.31192	-2.31192	-2.31192	-2.39868	-2.4283	-2.5187	-2.28906	-2.48874	-2.3335	-2.31192	-2.36984	-2.32759	-2.40929	-2.50314	-2.37738	-2.46123	0	-0.256573	-1.87269	-2.10252	-2.82088	-2.82088
YCR059C	0	-0.789016	-1.47895	-0.992232	-0.257119	-1.08565	-1.00269	-0.990662	-0.94354	-0.973717	-1.06609	-0.978131	-0.999013	-0.905219	-0.902167	-0.863415	-0.977331	-1.19738	-1.93489	-1.33228	-1.36712	-1.35704	-0.534341	-1.10764	-0.815293	-0.595817	-0.876846	-1.11928	-2.57397	-0.981647	-0.861438	-0.915417	-0.855367	-0.731002	-0.96067	-0.95162	-2.05721	-0.755586	-0.855316	-0.844714	-3.28213	-0.879264	-0.958967	0	-0.442586	-1.40787	-0.846034	-0.774983	-0.750073
YCR060W	0	-0.148434	2.13338	2.06064	0.693838	0.0850597	0.0181315	0.0898234	0.104471	-0.0473231	-0.198324	-0.0913083	-0.00124097	-0.2189	-0.128865	-0.215214	-0.279338	-0.509149	-0.382413	-0.594545	-0.649244	-0.564117	-0.000820555	2.52502	2.66304	1.44222	0.352268	0.198321	0.0834528	0.10968	-0.220843	0.0716953	0.0556456	-0.177738	-0.0724847	0.0549401	-0.0973894	-0.13908	-0.0616951	-0.133443	0.0259829	-0.123868	-0.226804	0	0.326554	1.96072	0.747995	0.81232	0.596214
YCR061W	0	-2.10292	0.845084	1.78361	2.36561	-0.191614	2.60219	2.63329	2.48404	0.661365	2.28961	2.67493	2.69239	2.78102	2.77809	2.81839	2.85842	0.76607	2.45752	2.395	2.70444	-0.182126	0.575428	1.10111	1.92644	2.16033	2.6211	2.53115	2.65651	0.797053	2.54629	2.73102	2.63886	2.53542	2.53799	2.49655	2.68872	2.62782	2.49947	2.5901	2.75684	2.69368	2.69146	0	0.49781	1.01722	1.21652	2.11063	2.08284
YCR063W	0	0	0	0	0	0	0	0	0	0	0	0	-0.0402411	0	0	0	0	0	0	-0.00212105	0	0	0	0	0	0	0	0	0	0	0	0	0	0	0	0	0	0	0	0	-0.0142495	0	0	0	0.24257	0	0.077996	0	0
YCR064C	0	0	3.35072	4.47859	3.26474	2.18641	1.60578	0.752881	0.947209	0.520924	0.838167	0.725732	0.617081	0.325037	0	0.315758	0	0.420232	0.177623	0.223281	0.265619	0	0	4.32376	3.93458	3.41604	2.43684	1.44375	1.42706	0.964756	0.631498	0.331706	0.604062	0.244112	0.9181	0.429275	0.88224	0.377724	0.0891821	0.123894	0.389493	0.296291	0.17993	0	8.67e-19	2.30988	1.15964	0.995772	0.582546
YCR065W	0	-1.44253	-0.266034	-1.37013	-1.50945	-0.410362	-0.254482	-0.494303	-0.464532	-0.508316	-0.700051	-1.46511	-0.286575	-0.104618	-0.201371	-0.171093	-0.293064	-0.440745	-0.337686	-0.404399	-0.287218	-0.429997	-0.286255	-0.336658	-0.373592	-1.56033	-1.49678	-0.60691	-0.592259	-0.705923	-1.05169	-0.73899	-0.632441	-1.10873	-0.514306	-1.45761	-2.45088	-0.196432	-0.198133	-0.201617	-1.35278	-0.184948	-0.184049	0	-1.14102	-0.389959	-0.589884	-0.861616	-0.606942
YCR066W	0	-0.446814	0.152438	0.0493604	-0.0726071	0.35622	0.35983	0.407024	0.405452	0.163618	0.642096	0.504155	0.515119	0.536446	0.562739	0.594273	0.541237	0.329099	0.188809	0.106066	0.392829	0.486352	-0.184717	0.56668	0.358192	0.119253	0.257004	0.438029	0.517893	0.544715	0.625946	0.653023	0.707984	0.119106	0.65308	-0.207402	0.194846	0.592685	0.611291	0.635337	0.552462	0.652641	0.558778	0	-0.113778	0.475167	0.258319	0.223344	0.262469
YCR067C	0	-1.55709	-0.587964	-0.80311	-1.11187	-1.29401	-1.22058	-1.36098	-1.35244	-1.15417	-1.37486	-1.34952	-1.19787	-1.12197	-1.21592	-0.971535	-1.1419	-1.22973	-1.03154	-1.19861	-1.06316	-1.17748	-0.634632	-0.722201	-1.02819	-1.25474	-1.39802	-1.44114	-1.39159	-1.2981	-1.39965	-1.42274	-1.37969	-1.52582	-1.45587	-1.37688	-1.37041	-1.30905	-1.30315	-1.36277	-3.01868	-1.29408	-1.30739	0	-0.243702	-0.620953	-0.808964	-1.06169	-1.12109
YCR068W	0	0	0.281068	0.291753	0.313276	0.36817	0.41323	0.294362	0.388362	0.442126	0.696618	1.06701	0.915878	0.533997	0.333407	0.278929	0.35102	0.600581	1.0511	0.38934	0.879548	0.29791	0	0.209554	0.101213	0.537465	0.770124	0.660398	0.70672	0.32764	0.351597	0.20486	0.0609861	0.361698	0.463621	0.491459	0.51	0.558451	0.489483	0.405823	0.0540234	1.0125	0.199577	0	0	0.256026	0.114489	0.0180935	0.188367
YCR069W	0	-0.289715	-0.155848	0.261116	0.875331	0.535551	0.543733	0.679378	0.679181	0.773217	0.845691	0.814267	0.751924	0.88652	0.720813	0.702183	0.750735	0.634985	0.228716	0.580715	0.599277	0.656206	-0.318313	-0.262501	0.19631	0.207087	0.384264	0.407544	0.508247	0.517009	0.60059	0.635801	0.704676	0.995821	0.811727	0.853975	2.49749	0.767307	0.811217	0.676936	0.595721	0.784773	0.887713	0	-0.111761	0.129621	-0.0448183	0.394473	0.394765
YCR071C	0	-0.677619	-1.8711	-2.21035	-1.83068	-2.21035	-2.21035	-2.21035	-2.21035	-2.09349	-2.1361	-2.07091	-1.91277	-2.21035	-2.21035	-2.21035	-2.21035	-1.99281	-1.93968	-2.10311	-1.93548	-2.21035	-2.12672	-2.12672	-2.12672	-1.81313	-1.6295	-1.81226	-1.92005	-2.12672	-2.12672	-2.12672	-2.12672	-1.61645	-1.70365	-1.91743	-2.12672	-1.11275	-2.12672	-2.12672	-2.12672	-1.92689	-1.768	0	-1.76378	-1.05463	-0.963709	-1.47246	-1.4686
YCR072C	0	0.0397744	-2.23028	-2.32455	-2.56952	-2.21291	-2.2586	-2.03579	-1.87644	-2.19012	-1.69935	-1.89126	-1.91206	-2.04207	-1.92634	-2.18032	-2.02125	-2.22943	-2.0739	-2.14794	-2.19055	-2.20073	-0.0824031	-2.17723	-2.3373	-2.3469	-2.37285	-2.36309	-2.39404	-2.2221	-2.15307	-1.96022	-1.95798	-2.08998	-1.98769	-1.97043	-2.13894	-2.0158	-2.07202	-2.06721	-2.10531	-2.11684	-2.10719	0	0.384092	-3.19202	-2.23054	-3.19202	-3.19202
YCR073C	0	0.396358	0.694096	0.368125	2.37674	1.835	1.9983	2.07273	2.00835	-0.486505	1.46815	0.262382	0.0740432	-0.133008	0.999086	0.844078	0.682909	-0.279306	0.0292925	-0.335508	-0.976154	0.294474	0.58168	1.42961	1.46009	1.99471	1.94615	0.772986	0.792274	2.0201	2.03177	1.66032	1.26683	1.37979	0.929242	0.0651391	-0.79009	0.606798	0.609801	0.733641	-0.048076	0.784569	0.692758	0	0.354724	-0.0401708	0.899686	1.25713	1.25477
YCR073W-A	0	0.658464	1.15631	1.107	1.03577	1.12344	1.15729	1.13482	1.103	1.01784	0.975694	0.961278	0.854085	0.893164	0.834965	0.721402	0.84516	0.684735	0.641789	0.603144	0.40505	0.586191	0.905364	1.29897	1.32766	1.15694	1.21166	1.25165	1.16192	1.09172	1.20022	1.06094	1.01341	0.870821	0.889792	0.819549	1.11339	0.850612	0.684682	0.674253	0.828901	0.833496	0.797149	0	0.822096	1.34402	0.953551	0.985226	0.899062
YCR075C	0	-0.073538	0.18512	0.834999	0.901579	0.957979	0.954143	0.737245	0.676052	0.701076	0.547058	0.471863	0.507487	0.543301	0.421116	0.444974	0.256121	0.245519	0.151042	0.15993	0.071368	0.00613204	0.0278526	-0.0494423	0.450775	0.540315	0.695532	0.694498	0.651667	0.615571	0.507154	0.403399	0.37372	0.126756	0.411765	0.378573	0.840355	0.377201	0.399729	0.274249	0.162986	0.237423	0.196457	0	-0.181618	0.447191	0.377055	0.68067	0.81956
YCR076C	0	-0.246037	-1.05441	0.218831	0.365655	0.63242	0.728642	0.572251	0.677906	0.651957	0.754245	0.698473	0.743498	0.562729	0.688432	0.644925	0.595099	0.474003	0.337231	0.340454	0.384989	0.397123	-0.202925	-0.0910152	0.298068	0.448361	0.416207	0.659002	0.733524	0.63527	0.752966	0.566581	0.672272	0.882474	0.665875	0.693065	0.0312106	0.725955	0.68214	0.693794	0.4766	0.729192	0.570356	0	-0.0512239	0.303286	0.233683	0.393304	0.400076
YCR077C	0	-0.112178	-1.14973	-1.13777	-0.130368	-1.82488	-0.0508423	-0.0891433	-0.160755	-0.0267816	-0.994956	-1.07374	-0.369895	-1.53047	-0.533309	-0.406904	-0.36794	-0.383356	-1.18438	-0.411761	-0.247694	-0.395244	-0.5901	-0.255638	-0.393182	-0.266363	-0.179656	-0.22557	-0.208571	-1.53044	-1.05714	-1.09521	-0.243927	-0.372816	-0.290478	-0.24657	-1.50786	-0.299227	-1.08047	-0.347486	-1.49605	-0.283754	-0.204319	0	-0.713399	-0.15265	-0.160151	-0.0700991	-0.18829
YCR079W	0	-0.211459	0.496349	0.449258	0.498315	-1.00648	-0.978871	-1.0464	-1.07665	0.688262	0.489452	0.592274	-1.20258	0.430541	-1.13394	-1.06679	-1.08351	-1.11471	-1.02791	-1.30022	0.577957	-1.15445	-1.26975	-1.06141	-0.516325	-1.05376	0.671292	0.602688	-0.185616	0.393637	-1.01997	-1.00245	-1.02994	0.395864	-0.268179	0.557262	-1.88622	-0.926174	-0.950033	0.400785	-1.00652	-0.212454	-2.62175	0	-0.204276	0.621812	0.354541	0.619481	0.627418
YCR081W	0	0.3292	0.397824	-0.722582	-0.607262	0.35111	0.282572	0.43385	0.36691	-0.685168	0.264127	0.334665	-0.760472	0.156068	0.113048	-0.0385522	0.0336243	-0.0728485	-0.121721	-0.0431097	-0.198943	-0.0562499	0.182183	0.35464	0.396522	0.313211	0.338692	0.406455	0.382029	0.368884	0.421078	0.40399	0.250599	0.481894	0.435264	0.322026	0.395561	0.410344	0.198122	0.167823	0.238246	0.342876	0.274538	0	0.412606	0.110109	0.107651	0.0459836	-0.178878
YCR082W	0	0.345604	1.06569	1.07149	0.679196	0.661322	-0.784929	0.605793	0.631587	-0.855955	0.521732	-0.921448	-0.873252	0.369992	0.242177	0.223855	-0.915974	0.326335	-0.967389	0.24774	0.184662	0.289487	0.788713	1.38232	1.35597	-0.477006	0.978878	-0.529618	1.0891	1.00414	0.983266	1.04176	1.03589	0.869758	-0.598398	0.851062	0.69353	0.801858	0.885371	0.859225	0.711138	0.883312	-0.631047	0	0.514738	0.703872	0.573981	0.598393	0.600697
YCR083W	0	-0.0416967	0.358197	0.557332	0.700653	0.963591	1.13901	1.18767	1.25061	1.08392	0.986541	0.918658	0.978879	0.878876	0.828144	0.769452	0.730309	0.56859	0.617821	0.487966	0.316977	0.660452	0.151936	0.609608	0.741299	0.931146	1.25738	1.30981	1.32911	1.36206	1.34119	1.44819	1.45563	1.07656	1.19904	1.22226	1.17309	0.9914	1.09592	1.05417	0.757156	0.893668	0.869219	0	0.00780916	0.35097	0.511	0.980759	1.10514
YCR084C	0	-0.614312	-1.38328	-1.72852	-1.60363	-1.61605	-1.55813	-1.64065	-1.52907	-1.42491	-1.61545	-1.56249	-1.65622	-1.41352	-1.4706	-1.39174	-1.46185	-1.5898	-1.3947	-1.49613	-1.35284	-1.5554	-0.796012	-1.64323	-1.73574	-1.64318	-1.58351	-1.72126	-1.62333	-1.6607	-1.63503	-1.6044	-1.52702	-1.50937	-1.47864	-1.42646	-1.54499	-1.25416	-1.27961	-1.31608	-1.28751	-1.2124	-1.23376	0	-0.291199	-1.52265	-1.12862	-1.47145	-1.54141
YCR085W	0	0	0	0	0	0	0	0	0	0	0	0	0	0	0	0	0	0	0	0	0	0	0	0	0	0	0	0	0	0	0	0	0	0	0	0	0.00746917	0	0	0	0	0	0	0	0	0	0.00651983	0	0
YCR086W	0	-0.722556	-0.381761	-0.455802	-0.959754	-1.06126	-0.994008	-0.869508	-0.787258	-0.821461	-0.660123	-0.403511	-0.0110541	0.0331265	0.177554	0.20724	0.316616	0.253624	0.531418	0.421781	0.586478	0.666681	-0.711612	-0.0526704	-0.0552874	-0.487169	-0.907287	-0.873777	-0.760954	-0.692897	-0.78902	-0.695736	-0.441389	-0.566118	-1.87037	-0.207344	-0.34417	-0.120484	0.00354765	-0.053882	0.0419333	0.16316	-0.850943	0	-0.609945	-0.230719	-0.487512	-0.649247	-0.599935
YCR087C-A	0	-0.933511	-2.53943	-3.24645	-3.64793	-4.55941	-4.50283	-4.41093	-3.65028	-3.55386	-3.50099	-4.16738	-3.26041	-4.04113	-3.94005	-3.00728	-3.11559	-2.91675	-2.5643	-3.52196	-2.03202	-2.17435	-1.11312	-2.47213	-2.68565	-2.95845	-3.60001	-3.60637	-3.52459	-3.40501	-3.30218	-3.16203	-2.89062	-2.85355	-2.80079	-2.59584	-2.66259	-2.61431	-2.51156	-3.45604	-2.70406	-2.47792	-2.64478	0	-0.965973	-3.05261	-2.79827	-3.84424	-3.75548
YCR087W	0	0	0	0	0	0	0	0	0	0	0	0	0	0	0	0	0	0	0	0	0	0	0	0	0	0	0	0	0	0	0	0	0	0	0	0	0	0	0	0	0	0	0	0	0	0	0.0299417	0	8.67e-19
YCR088W	0	0.317173	0.400572	0.45543	0.371458	0.654033	0.411745	0.514469	0.511812	0.247344	0.30098	0.299682	0.175096	-0.0337814	0.00165984	-0.156114	-0.155461	-0.342879	-0.233565	-0.380467	-0.494065	-0.433299	-1.85077	0.289768	0.362575	0.605617	0.539213	0.902992	0.678328	0.316396	0.45645	0.338671	0.252728	0.241697	0.269374	0.262833	0.216961	0.232291	0.248462	0.219047	-1.86847	0.256781	-1.77593	0	-1.21896	0.440628	0.472509	0.597487	0.234896
YCR089W	0	-0.360513	0.33212	0.486289	-1.09981	0.309205	0.241736	-0.157746	-0.235248	-0.293634	-0.547158	-0.774803	-1.13949	-1.69903	-1.0196	-1.0172	-1.2152	-1.08259	-1.83063	-1.27401	-1.16886	-1.35186	-0.659559	0.202802	0.221317	-0.0744736	-0.169891	-0.351113	-0.310113	-0.335945	-0.374605	-0.547253	-0.722558	-0.811107	-0.823554	-0.842933	-0.884979	-0.907146	-0.998843	-0.983016	-1.76837	-1.13865	-1.16152	0	-0.253087	0.319507	-0.00438679	-0.175698	-0.395516
YCR090C	0	0.0190722	-0.371364	-0.20904	-0.427168	-0.395066	-0.59982	-0.601287	-0.760635	-1.70506	-1.77778	-1.81133	-1.72233	-0.890176	-0.826543	-0.73888	-0.83515	-0.740976	-0.493052	-0.666273	-0.56283	-0.616543	0.0942372	-0.282457	-0.0796632	-0.24686	-0.172388	-0.508435	-0.53628	-0.417191	-0.579789	-0.572475	-0.449269	-0.940167	-0.868563	-0.696567	-2.56258	-0.93001	-0.833336	-0.879761	-1.077	-1.09653	-1.12597	0	0.0833013	-0.535303	-0.193444	-0.376571	-0.347347
YCR091W	0	0.65281	1.25304	1.00634	0.966706	1.16606	1.14418	1.14245	1.7831	1.12943	1.07587	0.411108	1.41635	0.904253	0.787626	0.784479	1.28308	0.778398	1.03958	0.755358	0.646755	0.73377	1.39027	1.22611	1.01332	0.951072	1.15734	1.3184	1.97377	1.16527	1.81126	1.77794	1.57398	1.79948	1.56476	0.857902	0.246344	1.4325	0.696213	1.47796	1.45528	0.965632	1.57258	0	0.42152	2.22828	1.76481	2.01333	2.08306
YCR092C	0	-0.0255313	-0.225994	0.142764	0.0678195	0.357286	0.162073	0.506163	0.388409	0.579098	0.37174	0.609265	0.535247	0.49508	0.521723	0.448261	0.198424	0.156463	0.218929	0.135975	0.310345	0.324895	-0.00437554	-0.235837	0.0395776	0.29559	0.221473	0.216491	0.350324	0.461822	0.634201	0.520908	0.57278	0.346068	0.685733	0.631354	0.292559	0.782706	0.754957	0.696443	0.807643	0.826507	0.870341	0	1.13187	0.349645	0.388296	0.0880008	0.11438
YCR093W	0	-0.577679	-1.20286	-0.122197	-0.28472	-1.28556	-1.31485	-1.34547	-1.34463	-1.38542	-0.227734	-0.463494	-1.3141	-1.33426	-1.45826	-1.4083	-0.972491	-0.542947	-1.83611	-0.537483	-0.713132	-1.42445	-1.56905	-1.30707	-1.31166	-0.395794	-1.37603	-0.330276	-0.312746	-1.3974	-1.3554	-1.37283	-1.84928	-0.646519	-0.566637	-1.4502	-1.93316	-1.45472	-1.50555	-1.47859	-1.94368	-0.639215	-0.569645	0	-0.681729	-0.137113	-0.395962	-0.434284	-0.369037
YCR094W	0	-0.0257544	0.164982	0.0659863	-1.63779	0.0552471	-0.112348	-0.213363	-0.324652	-0.381227	-0.401493	-0.484548	-0.433218	-0.388683	-0.33397	-0.285414	-0.33711	-0.299537	-0.279298	-0.266885	-0.306545	-0.268284	-0.124067	0.287396	0.000272088	-0.708154	-0.10397	-1.63565	-1.0562	-0.340389	-0.353473	-0.479021	-0.546033	-0.520283	-1.82126	-0.644833	-2.0416	-0.600857	-0.659362	-0.541175	-1.82683	-0.524301	-0.576414	0	-0.0702174	0.0763161	0.0335147	-0.103606	-0.183748
YCR095C	0	0.114269	0.238136	0.461879	0.454775	0.219674	0.279634	0.333479	0.273468	0.2493	0.248415	0.204296	0.216094	0.178663	0.245912	0.257929	0.10967	0.0613061	-0.931491	-0.108005	-0.0748206	-0.0843407	0.213276	0.50833	0.645532	0.444962	0.276113	0.285404	0.368412	0.369567	0.2909	0.314877	0.424867	0.352632	0.129038	0.275283	0.301931	0.198602	0.265271	0.2176	0.222424	0.214267	0.129044	0	0.0210506	0.366673	0.143794	0.389174	0.450994
YCR096C	0	-0.37457	-0.137587	-0.117498	0.0649103	-0.0161137	0.0902075	-0.00918092	-0.0408212	-0.127999	-0.357556	-0.295079	-0.467153	-0.508231	-0.332527	-0.429311	-0.604872	-0.783962	-0.56368	-0.748526	-0.63139	-0.636727	-0.298089	-0.122236	0.25112	0.10564	0.152899	0.213647	0.15178	0.176405	0.0898532	0.0634215	0.0537984	-0.116448	-0.00585572	-0.133942	-0.215215	-0.340988	-0.341011	-0.316504	-0.397459	-0.407603	-0.555276	0	-0.627475	0.0152972	0.175495	0.231503	0.140409
YCR097W	0	-0.156481	-0.285516	-0.0777931	-2.04698	0.394614	0.520806	0.438478	0.315732	-1.36522	-1.51436	-0.264204	-1.51342	-0.43725	-0.311907	-0.39449	-1.66584	-1.88446	-1.72627	-0.716657	-1.73399	-0.593768	0.106742	0.0372368	0.15236	0.623405	0.803232	0.787201	-1.08693	0.743316	0.565179	0.463145	0.530627	-1.41172	0.171526	0.171837	-1.46556	-0.0531576	0.0240222	0.0758763	-0.153196	-0.232077	-0.273606	0	-0.346645	0.0936006	0.388879	0.64942	0.539155
YCR097W-A	0	-0.565587	-0.0561356	0.0249864	0.0912947	0.0552846	-0.0902077	-0.481334	-0.516993	-0.171588	-0.306522	-0.313306	-0.0916981	0.0701045	0.115042	0.299445	0.21501	0.284936	0.441609	0.389398	0.476167	0.366252	-0.384956	-0.62954	0.00807949	0.104932	0.188715	-0.0766634	-0.0587697	-0.130791	-0.0982792	-0.391912	-0.127986	-0.294099	-0.091371	0.0165696	0.515039	0.0697226	0.187544	-0.000336656	0.255343	0.226693	0.241861	0	-0.114826	0.0755853	0.0232219	-0.117581	-0.2604
YCR098C	0	-2.40109	-2.77132	-3.23256	-3.82254	-3.65389	-3.65389	-3.65389	-3.65389	-3.65389	-3.65389	-3.65389	-3.65389	-3.65389	-3.65389	-3.65389	-3.65389	-3.65389	-3.65389	-3.65389	-3.65389	-3.65389	-2.63712	-3.3363	-3.52618	-3.96939	-4.15611	-3.88053	-3.88053	-3.88053	-3.88053	-3.88053	-3.88053	-3.88053	-4.42267	-4.15694	-3.88053	-3.88053	-3.88053	-3.88053	-4.26265	-3.88053	-3.88053	0	-2.39336	-1.67446	-2.08756	-3.10633	-3.10633
YCR099C	0	0	0.520158	0.617875	0	0.280426	1.38238	1.22458	1.45953	0.49028	0.666666	0.517168	0.533904	0.101043	0.550053	0.551865	0.550229	0.0728502	0.300995	0.242611	0.22362	0	0	0.493839	0.381849	0.070511	0.502779	0.567678	0.663527	0.158723	0.394353	1.17919	1.16109	0.377037	0.489135	0.364504	0.24118	0.143445	0.323111	0.144177	0.156149	0.118728	0.215142	0	0.259656	1.27879	1.19744	1.44632	1.46012
YCR100C	0	0	0.598365	0.612967	0.0906147	0.970651	0.970655	0.766202	0.915738	0.92968	0.29826	0.644251	0.377641	0.463037	0.263454	0.119054	0.151875	0.168395	0.158633	0.0875229	0.0242255	0.0784878	0	0.261811	0.402649	0.350251	0.697287	0.439167	0.879624	0.95398	0.700921	0.349764	0.255605	0.489379	0.423535	0.161838	0.144967	0.0938256	0	0.0311589	0.0612097	0.0994625	0.0782396	0	0	0	0.00929734	0.0241456	0.012856
YCR101C	0	0	0.595619	0.502414	0.250101	0.947392	0.676602	0.64004	0.660703	1.35208	0.999712	0.888306	0.313077	0.77864	0.615581	0.651444	0.34485	0.671667	0.793509	0.214462	0.314018	0.454429	0	0.0415069	0.0872495	0.27968	0.412334	0.261838	0.688357	0.913383	0.407739	0.68867	0.712333	0.968477	0.883904	0.770416	0.151471	0.422868	0.550488	0.32442	0.251675	0.658501	0.656582	0	0.0128191	0.218651	0.149224	0.254264	0.358812
YCR102C	0	0	0	0	0	0	0	0	0	0	0	0	0	0	0	0	0	0	0	0	0	0	0	0	0	0	0	0	0	0	0	0	0	0	0	0.0555629	0	0	0	0	0.0420563	0	0	0	1.73e-18	0.697643	0.00855306	0	0
YCR102W-A	0	0	0	0	0	0	0	0	0	0	0	0	0	0	0	0	0	0	0	0	0	0	0	0	0	0	0	0	0	0	0	0	0	0	0	0	0	0	0	0	0	0	0	0	8.67e-19	0	0.00656357	0	0
YCR104W	0	0.0620888	-1.14748	0.895984	1.11259	1.21079	1.22505	1.09672	1.16079	1.30915	1.24608	1.24577	0.92084	1.21906	1.13656	1.13335	1.14042	1.23231	1.27297	1.39475	1.55899	1.5362	0.384796	0.609546	0.647367	-1.89368	1.1559	1.12044	-0.852743	1.17547	1.15684	1.06549	1.10102	1.33821	1.12108	1.06469	1.79269	1.14556	1.14429	1.10282	1.35618	1.37578	1.29508	0	0.0491408	0.849152	0.946497	1.02064	1.03406
YCR105W	0	0	0	0	0	0	0	0	0	0	0	0	0.0836721	0	0	0.230419	0.182065	0.0414124	0.316639	0.14883	0	0	0	0.320634	0	0	0	0	0	0	0	0	0	0	0	0	0	0.0123188	0.0256078	0.141528	0	0.0699965	0.146376	0	0	0.271341	-0.00352773	0	0
YCR106W	0	0.990464	1.90667	2.57956	2.19448	2.32748	2.22274	2.2203	1.95579	2.02584	2.05025	1.99429	1.70734	2.10918	1.86656	1.64809	1.63978	1.49201	1.6443	1.50532	1.09447	1.47258	0.991175	1.31302	1.87395	1.74735	1.45746	1.43988	1.45887	1.40953	1.33639	1.55368	1.58958	1.09059	1.02794	1.36977	0.907589	1.22661	1.33245	1.17946	0.585279	1.26406	1.23232	0	0.937293	1.13041	1.35755	1.85119	1.38447
YCR107W	0	0	0	0.0800176	0	0	0	0	0	0	0	0	0	0	0	0	0	0	0	0	0	0	0	0	0	0	0	0	0	0	0	0	0	0	0	0	0	0	0	0	0	0	0	0	0	0	0.0914479	0	0
YDL001W	0	-0.636104	-1.32152	-0.698583	0.00994392	-0.667116	-0.682537	-0.674707	-0.0791923	-0.673784	-0.0218591	-0.0775258	-0.172725	-0.80376	-0.788819	-0.854195	-0.291939	-0.180169	-0.798891	-0.0723562	-0.414465	-0.688845	-0.684741	-0.419642	0.0664016	0.0593042	0.00799473	0.11945	0.046331	-0.562515	-0.578275	-0.582048	-0.00863445	-0.49792	-0.535614	-0.0385048	-0.364395	0.0564255	-0.828509	-0.444895	-0.913883	0.250789	-0.474821	0	-0.381756	0.124513	0.140441	0.124975	0.196186
YDL002C	0	-0.553593	-0.342564	0.457597	0.46093	0.561639	0.488221	0.378881	0.229194	-0.525597	0.0190765	0.0151185	-0.0260578	-1.00042	-0.117401	-0.160391	-0.190657	-0.212934	0.0494697	-0.215458	-0.039547	-0.241272	0.0143735	0.442837	0.579573	0.479209	0.690779	0.648027	0.465732	-0.323414	0.295706	0.220043	0.227752	-0.0210968	0.0232505	-0.0351731	-0.254849	-0.0660274	-0.0221897	0.00190238	-0.663157	-0.0861044	-0.140844	0	0.124375	0.487176	0.274255	0.547464	0.374393
YDL003W	0	-0.145444	-1.90383	-1.54864	-1.55383	-2.08019	-2.22714	-2.3376	-2.53605	-2.57064	-2.54294	-2.75343	-2.29743	-1.92177	-1.84766	-2.1112	-2.12291	-2.31474	-2.53706	-2.43895	-2.18116	-2.18973	-0.234123	-1.94253	-1.21342	-1.35807	-2.16204	-2.03581	-2.26591	-2.5592	-2.70436	-2.4934	-1.96139	-2.01811	-1.15742	-0.991894	-1.8052	-0.583003	-0.499898	-0.227455	-0.597321	0.0376387	0.0733751	0	-0.438926	-2.1487	-1.43028	-2.57147	-2.54288
YDL004W	0	-0.181741	-1.18221	-2.01106	-1.41143	-1.38892	-1.64286	-1.80432	-1.84913	-1.91591	-1.92797	-2.16586	-2.14517	-2.13173	-2.1672	-2.13112	-2.10128	-2.12988	-2.36738	-2.33421	-2.55864	-2.42875	-0.198961	-1.30154	-1.99658	-1.22215	-1.03457	-1.32458	-1.64788	-1.85391	-2.02438	-2.08312	-2.13275	-1.9832	-1.89982	-2.00217	-1.79576	-1.96088	-1.97572	-2.05988	-2.2176	-2.10397	-2.07628	0	-0.196781	-1.70926	-0.838951	-1.07692	-1.26085
YDL005C	0	0.096909	0.488834	0.401863	-0.352169	0.423729	0.301385	0.324729	0.29472	0.224495	0.225676	0.279409	0.33318	0.291844	0.336108	0.224057	0.226309	0.128233	0.0721359	0.0204859	-0.104211	-0.036751	0.030439	0.508568	0.531275	0.417573	-0.37942	0.408649	0.36226	0.376723	0.534787	0.346938	0.312631	0.385528	0.201064	-1.21058	0.122837	0.294867	0.226435	0.344468	0.300832	0.348918	0.217142	0	-0.270518	0.821677	0.57849	0.529651	0.399534
YDL006W	0	-0.593265	-0.470093	0.415111	-0.458059	0.374564	0.207171	-0.00993344	-0.776789	-0.819621	-0.817099	-0.924516	-0.923061	-0.136563	-0.198423	-0.102892	-0.135419	-0.848175	-0.929573	-0.517335	-0.858059	-0.0378818	0.401264	0.628876	0.455647	-0.577038	-0.491468	-0.595419	-0.839529	0.150327	0.136298	-0.0319943	-0.103031	-0.854533	-0.90355	-0.923501	-1.43811	-0.329464	-1.12836	-0.329473	-1.63903	-0.429209	-0.961121	0	-0.464671	0.680265	0.382883	0.408362	0.265039
YDL007W	0	-1.90269	-0.332161	-0.164297	1.40671	-1.69947	0.633777	0.643437	-0.420776	-0.579335	0.78713	-1.56679	-0.200638	-0.194904	0.702861	1.38108	1.35991	-1.50545	0.737326	1.08541	-0.285717	-0.252462	-1.00215	0.700069	1.49508	0.425678	0.609063	-0.562897	-1.20159	0.849137	0.909207	0.225983	1.01893	1.00528	-0.52156	-0.565819	-3.07012	1.01937	0.94059	-0.25975	-0.262714	-0.517316	-0.415716	0	0.024408	1.43715	0.994185	1.26142	1.37707
YDL008W	0	-1.16571	-0.0295115	-0.212642	-0.576013	-0.323949	-0.308648	-0.261699	-0.232672	-0.318404	-0.245964	-0.257419	-0.0256931	-0.0565567	-0.105969	-0.0736395	0.00476701	0.15383	0.422773	0.497374	0.695252	0.65084	-0.128807	0.234727	-0.185022	-0.241512	-1.10471	-0.161865	-0.244133	-0.0635977	-0.244098	-0.148488	-0.0293665	-0.155532	-0.127506	-1.08166	-0.667822	-0.28597	-0.112567	-1.12577	-1.05773	-0.173795	-0.70031	0	-0.355939	-0.0316408	-0.130758	0.0379335	0.226729
YDL009C	0	0	0	0	0	0	0	0	0	0	0	0	0	0	0	0	0	0	0	0	0	0	0	0	0	0	0	0	0	0	0	0	0	0	0	0	0	0	0	0	0	0	0	0	0	0	0.0317891	0	0
YDL010W	0	0.287491	1.25207	1.28136	1.20224	1.15409	1.26706	1.22775	1.26009	1.34653	1.4946	1.59335	1.59279	1.45664	1.56623	1.4858	1.34458	1.20258	1.20429	0.981079	0.936017	0.894025	0.539894	1.77563	1.49434	1.39574	1.32781	1.43139	1.48449	1.573	1.66223	1.69623	1.73826	1.63288	1.6392	1.63793	2.06573	1.54433	1.5824	1.49799	1.33965	1.53091	1.27629	0	0.320239	1.51928	1.10576	1.66543	2.14105
YDL011C	0	0	0	0	0	0	0	0	0	0	0	0	0	0	0	0	0	0	0	0	0	0	0	0	0	0	0	0	0	0	0	0	0	0	0	0	0	0	0	0	0	0	0	0	0	0	0.00651983	0	0
YDL012C	0	-0.142098	0.163221	0.246562	0.178153	-1.16431	-0.0675987	0.0201382	0.155511	-0.051155	0.305817	0.238214	0.352278	0.322942	0.249199	0.2105	0.225172	0.0662479	-0.108602	0.146298	-0.15855	0.0657542	-0.0631953	0.356728	0.24699	-0.0101882	0.00200154	-0.0596949	-0.051259	-0.0540479	-0.0674481	0.0582652	0.080036	0.210451	0.0853639	0.0244335	0.0121193	-0.128762	0.0602727	-0.0914548	-0.0732205	-0.0398224	-0.0199891	0	-0.0258016	0.00414795	0.00638583	0.152626	0.178648
YDL013W	0	0.226329	0.699141	0.80944	0.627689	0.837116	0.966185	0.982561	0.997251	1.09844	1.1117	1.14687	1.11159	1.14556	1.18078	1.05414	1.08193	0.95677	1.10628	0.860776	0.988182	1.05914	0.274657	0.716692	0.756937	0.731262	0.622963	0.807024	0.993845	0.948693	0.92148	1.08496	1.22258	1.00553	1.04645	1.21148	1.49659	1.19306	1.27541	1.04937	1.21255	1.29132	1.1547	0	0.324825	0.839045	0.619999	0.799926	0.766205
YDL014W	0	-2.06282	-4.3382	-4.75004	-4.8325	-4.79972	-5.0178	-4.86761	-4.86405	-4.79972	-4.79235	-4.68672	-4.71956	-4.38205	-4.37109	-4.4047	-4.50429	-4.68536	-4.6746	-4.65788	-4.54191	-4.7134	-2.17999	-4.29833	-4.44812	-4.52731	-4.76555	-4.81277	-4.76666	-4.74873	-4.78565	-4.6478	-4.52913	-4.78653	-4.29524	-4.18044	-3.35854	-4.11398	-4.15525	-4.16553	-4.01698	-4.27124	-4.58333	0	-1.83379	-4.23817	-3.67603	-4.90888	-4.78865
YDL015C	0	0.21849	0.004715	-0.364556	-0.32711	0.095963	0.139276	-0.116079	-0.166989	-0.0982052	-0.275577	-0.270459	-0.308994	-0.221383	-0.363054	-0.142616	-0.405382	-0.38241	-0.384808	-0.485819	-0.426765	-0.552238	0.157867	-0.498112	-0.58925	-0.514601	-0.228157	-0.160736	-0.196291	-0.092279	-0.267789	-0.210057	-0.24912	-0.554945	-0.0774447	-0.0606169	-0.536642	-0.046608	-0.0717348	-0.110004	-0.222887	-0.183374	-0.263542	0	0.414365	-0.42869	-0.00976392	-0.00313703	0.180667
YDL016C	0	0	0	0	0	0	0	0	0	0	0	0	0	0	0	0	0	0	0	0	0	0	0	0	0	0	0	0	0	0	0	0	0	0	0	0	0	0	0	0	0	0	0	0	0	0	0.00656357	0	0
YDL017W	0	-0.628295	-0.0407427	0.3238	0.0715161	0.201675	0.108316	0.160816	0.13468	0.230479	-0.750294	0.990157	1.17987	1.36821	1.39747	1.23939	1.44176	1.41309	1.5267	1.44819	1.19318	1.19456	0.361196	0.836633	0.323978	-0.325818	0.152979	-0.346224	-0.0112658	-0.02202	0.0355383	0.157591	0.404567	-0.132244	0.682167	0.600433	-0.0114526	0.837979	0.758872	0.955272	-0.0730694	1.07386	1.17767	0	0.133765	0.286918	0.0341282	0.73389	0.853869
YDL018C	0	-0.0907302	0.220474	-0.207891	-0.0378441	-0.00599294	0.190927	-0.0354115	0.0809412	0.156276	0.121591	0.127061	0.285757	0.198031	0.222527	0.184768	0.0864555	0.126834	-0.191985	-1.29796	-0.212897	-0.140049	0.121852	0.155873	-0.18516	-0.107449	0.0369286	0.205984	0.0718541	0.0781656	0.0955066	0.0420427	0.154254	0.098921	0.131055	-0.576856	0.337345	0.131361	0.164189	0.129656	0.12253	0.186854	0.193764	0	-0.245281	0.304982	0.0509348	0.202543	0.9191
YDL019C	0	-0.684669	-0.206768	0.774444	0.797102	-0.230176	0.962738	-0.254727	0.858429	0.981804	-0.323183	0.686801	0.669548	-0.522576	-0.465963	-0.512451	0.505387	-0.557451	-0.979608	0.612935	0.740711	-0.567281	-0.898348	0.75623	0.485725	0.547485	0.69863	0.939501	0.917687	-0.503591	0.684426	0.697334	0.671127	0.599331	-0.0141946	-1.11013	-0.587682	0.577176	0.756736	0.541429	-0.481733	0.647916	0.122429	0	-0.529632	0.857794	0.83861	1.17965	1.29346
YDL020C	0	1.25801	2.17039	1.7785	1.23934	1.30096	1.22124	1.25364	1.35257	1.36955	1.41539	1.41605	1.56143	1.34408	1.51409	1.5355	1.72716	1.67296	0.69933	1.63974	1.43087	1.64128	1.4507	2.56784	1.80093	1.27253	1.15122	1.2244	1.29951	1.29392	1.21932	1.47356	1.45125	1.34487	1.50098	1.45479	1.10415	1.48961	1.50589	1.62293	1.56946	1.60193	1.6681	0	0.63252	2.34398	1.52794	1.64362	1.55688
YDL021W	0	-0.346252	0.307896	0.671873	1.50768	1.68168	1.71627	1.8035	1.86181	1.67506	1.7074	1.47084	1.42114	1.28438	1.30717	1.23564	1.08564	1.00606	0.31509	1.08908	1.19849	1.20556	0.53859	0.0270074	0.482337	-0.137803	1.56124	1.85924	1.8357	1.85589	1.84715	1.6765	1.60546	1.52035	1.43751	1.41122	1.73973	1.19168	1.20643	1.1913	0.041295	1.12053	-0.0385443	0	-0.153754	1.16969	1.18852	1.55298	1.37068
YDL022W	0	0.370733	0.0346401	-0.0843981	0.335645	0.85086	1.09113	1.11979	1.18483	1.23668	1.18956	0.902647	0.859497	1.22766	1.06166	1.09581	1.12011	0.76587	0.947105	1.16287	1.07516	1.30364	0.638203	-0.234335	-0.0735654	0.220441	0.757216	0.955337	1.04137	1.2193	1.2509	1.2168	1.16748	1.09601	1.04559	1.09172	0.734637	1.26384	1.23305	1.04632	0.601634	0.800989	1.06723	0	0.230437	0.681611	0.626682	1.01691	1.05124
YDL023C	0	0	0	0	0	0	0	0	0	0.0642419	0.0569278	0	0	0	0	0	0	0	0	0	0.00444983	0	0	0	0	0	0	0.0180555	0	0	0	0	0	0	0	0	0.0130248	0	0	0	0	0	0	0	8.67e-19	0	0.00656357	0	0
YDL024C	0	-0.160026	1.5081	1.55051	1.49979	2.15789	2.32787	2.08522	2.18252	2.24851	1.14989	2.06967	2.00809	2.09049	1.99885	2.09072	2.19149	2.30519	2.5514	2.25699	2.74092	2.9104	0.327777	1.32889	1.25311	1.43121	1.81279	1.81727	2.0641	2.08478	2.15956	2.08578	2.03851	1.41281	1.36238	1.00679	1.54849	1.90242	1.88646	1.80544	1.76432	1.89036	2.04345	0	-0.0789109	1.12685	1.08727	1.75407	1.78139
YDL025C	0	0.515851	0.834436	0.714706	0.631065	0.65409	0.650526	0.602111	0.500859	0.508212	0.39408	0.342224	0.256319	0.211103	0.149156	0.146677	0.0985924	-0.0928728	0.157003	-0.0488096	-0.0729654	0.0924537	0.617666	0.909115	0.796414	0.65162	0.667201	0.655579	0.688519	0.605788	0.581094	0.582982	0.49335	0.501819	0.40317	0.376267	0.235619	0.341475	0.277776	0.347557	0.319719	0.446961	0.277928	0	0.44336	1.1341	1.03233	1.06542	0.934236
YDL026W	0	0	0	0	0	0	0	0	0	0	0	0	0	0	0	0	0	0	0	0	0.0715238	0.132412	0	0	0	0	0	0	0	0	0	0	0	0	0	0	0.200601	0	0	0	-0.249892	0	0	0	0	0	0.00654143	0	0
YDL027C	0	0.193108	0.662766	0.55574	0.514369	0.650907	0.485724	0.508405	0.500299	0.460553	0.421082	0.374693	0.502879	0.495943	0.250541	0.293348	0.484004	0.445374	0.498603	0.675042	-0.126153	0.708345	0.210394	0.538133	0.38335	0.329035	0.543654	0.500061	0.464759	0.405278	0.417265	0.4792	0.439571	0.382882	0.438612	0.473729	-0.291882	0.320469	0.399902	0.301373	-0.660023	0.440945	0.49248	0	-0.451011	0.544393	0.341043	0.569404	0.549509
YDL028C	0	-1.07625	-0.326709	-0.282003	-0.36291	-0.177758	-0.117249	-0.103899	-0.179076	-0.24888	-0.199911	-0.904783	-0.183117	-0.285992	-0.266659	-0.0949189	0.294808	0.713874	1.39161	1.42928	0.3023	1.59617	-0.286165	-0.433747	-0.256667	-0.279533	-0.860144	-0.779001	-0.162844	-0.205558	-0.210189	-0.36161	-0.504466	-1.04518	-1.02984	-0.565416	-0.862656	-0.454474	-0.564632	-0.423925	-0.395126	-0.276675	-0.258702	0	-0.409165	0.0351462	-0.163954	-0.301801	-0.377723
YDL029W	0	-1.20024	1.03745	0.875397	-1.08921	0.866233	0.663876	0.601971	0.55765	0.359907	0.5272	0.321114	0.299866	0.169965	0.111157	0.0912349	0.132071	-0.0320932	-0.153367	-0.127254	-0.45306	-0.239903	0.574988	0.958102	0.794697	0.704888	0.800409	-1.21903	0.518576	0.506435	0.524223	-1.39089	0.253222	-3.16043	0.141798	-0.0133724	-0.450982	-0.0929259	-0.218562	-0.1185	-0.262689	-0.208801	-0.159923	0	0.557719	0.890035	0.587529	0.466244	0.391014
YDL030W	0	0.138806	0.392515	0.328805	0.395282	0.444334	0.436447	0.376931	-0.99147	0.392501	0.482976	0.240445	0.388573	-0.548493	0.15603	-1.10743	0.313101	0.365324	0.410094	0.335453	0.395805	0.656882	0.139124	0.502435	0.511563	0.542975	0.374464	0.479517	0.510573	0.264568	0.4469	-0.216854	0.384495	0.401231	0.378916	-0.952692	-0.415032	0.422581	-0.998418	0.337807	-0.665882	0.315515	0.320059	0	-0.503939	0.263804	0.211503	0.148737	0.171079
YDL031W	0	-1.43565	-1.64386	-2.17717	-1.98824	-2.42869	-1.95985	-2.19501	-1.54996	-1.89164	-1.8856	-1.40824	-1.42815	-1.98252	-2.42869	-1.83317	-2.07081	-1.64707	-1.51711	-1.78171	-2.0363	-2.42869	-1.74694	-1.88519	-1.83377	-1.57938	-2.26512	-1.54342	-1.42624	-1.75467	-2.05875	-1.35279	-1.31456	-1.46295	-1.27387	-1.32163	-1.62876	-1.23652	-1.34224	-1.33411	-2.04104	-1.28347	-1.45767	0	-0.619527	-1.30585	-1.24452	-1.82373	-1.69771
YDL032W	0	0	0	0	0	0	0	0	0	0	0	0	0	0	0	0	0	0	0	0	0	0	0	0	0	0	0	0	0	0	0	0	0	0	0	0	0.0651414	0	0	0	0	0	0	0	0	0	0.00651983	0	0
YDL033C	0	-0.815668	-1.37892	-1.66319	-1.53784	-1.89903	-1.67054	-1.66039	-1.61671	-1.46371	-1.41267	-1.10079	-0.900884	-0.889937	-0.893068	-0.803377	-0.856549	-1.02633	-1.26635	-0.99423	-1.17088	-0.97103	-0.932431	-1.26017	-1.60565	-1.68541	-1.73971	-1.85463	-1.70336	-1.61355	-1.48374	-1.36815	-1.33623	-0.936057	-1.33262	-1.27687	-0.544126	-1.02212	-1.10432	-1.03606	-2.92474	-0.820408	-0.823556	0	-0.801022	-1.34857	-1.39263	-1.5801	-1.40834
YDL034W	0	0	0	0	0	0	0	0	0	0	0	0	0	0	0	0	0	0	0	0	0	0	0	0	0	0	0	0	0	0	0	0	0	0	0	0	0	0	0	0	0	0	0	0	0	0	0.00651983	0	0
YDL035C	0	-0.877708	-0.0622961	-0.324912	0.555168	-0.162853	-0.0893987	-0.877708	-0.0941936	0.652245	0.766556	0.656811	-0.877708	-0.231524	-0.138052	-0.191838	-0.20446	0.20759	0.59317	0.518799	0.4271	-0.190065	-0.42821	-0.330854	-0.235879	-0.197347	0.583794	-0.0481614	0.772625	0.322637	-0.100941	-0.0115884	-0.144585	0.558382	0.223665	-0.832779	-0.583054	-0.211325	-0.194552	-0.156626	-0.155572	0.501831	0.495874	0	-0.436062	0.349286	0.321187	0.359424	0.239963
YDL036C	0	0.000659904	-0.628485	-0.434821	-0.630797	-0.796475	-0.659354	-0.498998	-0.430775	-0.436634	-0.340031	-0.25588	-0.112265	-0.17034	-0.0158274	-0.106383	-0.0857222	-0.207453	-0.0716087	-0.312582	-0.421456	-0.339286	0.225327	-0.0886732	0.071916	0.0953811	-0.255736	-0.21559	-0.136647	-0.189664	-0.0646508	-0.118831	-0.0595449	0.0608996	0.104024	0.0740222	0.18037	0.245868	0.0660095	0.198227	0.124462	0.294926	0.160993	0	0.104262	-0.322749	-0.379858	-0.790862	-0.64451
YDL037C	0	0	0	0	0	0	0	0	0	0	0	0	0	0	0	0	0	0	0	0	0	0	0	0	0	0	0	0	0	0	0	0	0	0	0	0	0	0	0	0	0	0	0	0	8.67e-19	0	0.00657865	8.67e-19	8.67e-19
YDL039C	0	4.34e-19	0	0	0	0	0	0	0	0	0	0	4.34e-19	-0.00965364	0	0	0	0	0.00456843	4.34e-19	0	0	0	0	0	-8.67e-19	-8.67e-19	0	0	0	0	0	0	0	0.0310658	-8.67e-19	0.0519667	0.0481138	0.0547828	0	0.0671397	-0.000633279	0.0189435	0	0.0393401	0.0916572	0.0100523	0.340881	0.0798062
YDL040C	0	-0.122424	-0.463838	-1.45729	-0.858355	-0.852261	-1.06192	-1.00376	-1.11462	-1.11177	-1.16999	-1.75528	-1.01043	-0.898302	-0.906967	-0.983562	-0.927627	-1.57522	-0.84362	-0.915031	-0.898028	-0.986692	-0.415777	-0.866933	-0.927524	-0.955341	-0.9216	-1.00016	-1.10237	-1.14729	-1.17087	-1.14372	-1.24153	-1.21826	-1.09525	-1.00774	-1.32715	-1.05954	-0.908941	-0.981353	-0.861268	-0.98344	-0.968527	0	-0.167491	-1.00899	-0.223935	-0.974859	-1.09549
YDL041W	0	0	0	0	0	0	0	0	0	0	0	0	0	0	0	0	0	0	0	0	0	0	0	0	0	0	0	0	0	0	0	0	0	0	0	0	0	0	0	0	0	0	0	0	0	0	0.213049	0	0
YDL042C	0	-0.48071	-0.393364	-0.325117	-0.500368	-0.374063	-0.424823	-0.117847	-0.229817	-0.48071	-0.303475	-0.299862	-0.193374	-0.427985	-0.235202	-0.286545	-0.292955	-0.48071	-0.411606	-0.48071	-0.512508	-0.48071	-0.364581	0.420872	0.195157	-0.615265	-0.615265	-0.329739	-0.538657	-0.615265	-0.236194	-0.0935431	-0.084703	-0.615265	-0.191574	-0.358472	-0.615265	-0.360614	-0.224029	-0.225167	-0.523898	-0.615265	-0.459613	0	-0.704902	-0.171207	-0.279988	-0.49397	-0.398902
YDL043C	0	0	-0.0129704	-0.106417	0	0	0	0	-0.113193	0	-0.020595	0.0116983	0.0694093	0.0384303	0.155728	0.132766	0.189286	0.0371587	0	0.0902351	-0.0331989	0.0114419	0	-0.00143747	0	0	0	-0.13511	0	0	0	-0.0328459	-0.0352644	0.0324412	0.0467153	0.00304786	0	-0.00482986	0	-0.0117647	-0.0532995	-0.0118967	-0.0755956	0	0	0	0.0271024	0	0
YDL044C	0	-0.779692	-0.263763	-1.4795	-0.659412	-1.1423	-1.04557	-1.10786	-1.12891	-1.15692	-0.755003	-0.806322	-0.802616	-1.44765	-1.23618	-1.09951	-1.24398	-1.23709	-0.86442	-1.30964	-1.30799	-1.39322	-0.726406	-0.32316	-0.565711	-1.00432	-0.745604	-1.04754	-0.640073	-1.10922	-0.753466	-0.708782	-0.721942	-1.38457	-1.09719	-1.1894	-1.62487	-0.679103	-1.14094	-0.754722	-1.46282	-0.814248	-0.834363	0	-0.690421	-0.0674681	-0.205284	-0.499497	-0.407875
YDL045C	0	-0.117834	0.63184	-1.11381	0.240309	-1.35589	-1.53475	-1.64851	-1.62115	-0.377622	-0.334983	-3.0431	-0.482253	-1.83274	-1.86815	-1.79	-1.76778	-2.12913	-0.499167	-3.10042	-1.8513	-1.74762	-1.44815	-0.79313	0.541699	-1.52622	0.186008	-0.030832	-0.212006	-1.55048	-1.61758	-1.66235	-0.408037	-0.450311	-1.79828	-0.532181	-1.06897	-0.350487	-0.561256	-0.435922	-1.16855	-0.464968	-1.76171	0	-0.772111	0.911749	0.417172	0.387831	0.19859
YDL045W-A	0	-0.275843	-1.1558	-1.36955	-1.1412	-1.35018	-1.49316	-1.51245	-1.52653	-1.53954	-1.56717	-1.60982	-1.58972	-1.65573	-1.59249	-1.53361	-1.56806	-1.65088	-1.6367	-1.56702	-1.58457	-1.49124	-0.0126824	-1.01803	-1.20978	-1.21119	-1.19479	-1.41547	-1.36208	-1.26203	-1.58204	-1.45052	-1.40484	-1.41048	-1.30902	-1.39095	-1.40832	-1.22692	-1.33101	-1.39655	-1.4456	-1.37009	-1.41539	0	0.211233	-0.446818	-0.565978	-0.813705	-0.813705
YDL046W	0	-2.39027	-0.316296	-0.0917781	0.155877	0.0443924	0.164335	-0.0807167	-0.197913	-0.0477722	-0.361955	-0.248138	-0.209086	-0.30169	-0.263626	-0.253484	-0.291211	-0.411545	-1.72116	-0.385419	-0.36253	-0.616589	-1.01603	-0.586618	-0.615457	-0.293929	-0.143988	-0.182578	-0.214404	-0.22154	-0.400534	-0.311182	-0.248769	-1.75333	-0.371112	-0.233938	-0.372313	-0.126635	-0.272861	-0.168149	-0.376954	-0.303111	-0.34735	0	-0.992354	0.571134	0.0360033	0.553874	0.749828
YDL047W	0	0.106276	-0.996546	-0.288401	-0.0618881	-0.199123	-0.300328	-0.289759	-0.269003	-1.91364	-0.195331	-0.255309	-0.302886	-0.185923	-0.313585	-0.351818	-0.3585	-0.400616	-0.60891	-0.396425	-0.592935	-0.411009	0.114454	-0.210316	-0.330957	-0.182605	-0.132147	-0.0869424	-0.147283	-0.225228	-0.190348	-0.0587072	-0.189284	0.189082	-0.137957	-0.0576908	-1.84956	-0.067576	-0.0592518	-0.116195	-1.65982	-0.0178443	0.111448	0	0.170272	-0.151926	-0.148203	-0.325002	-0.317614
YDL048C	0	-0.611983	-1.52687	-2.08807	-2.27152	-2.25363	-2.33094	-2.31566	-2.31274	-2.27175	-2.53146	-2.0898	-1.94776	-1.92435	-2.00032	-1.84409	-1.82236	-1.84352	-1.77354	-1.67368	-1.74738	-1.49662	-0.509268	-1.94029	-2.09885	-1.97693	-2.43158	-2.24559	-2.53699	-2.34762	-2.43761	-2.63011	-2.42354	-2.4311	-2.13326	-2.43235	-1.6398	-1.89013	-1.76603	-2.00921	-1.8489	-1.78327	-1.99345	0	-0.794135	-1.69294	-1.28145	-1.61702	-1.69294
YDL049C	0	-0.673222	-1.45511	-1.56469	-1.31626	-1.31083	-1.36903	-1.44	-1.35806	-1.43777	-1.44163	-2.87007	-1.94814	-2.20003	-2.2749	-2.23622	-2.06575	-1.85062	-1.57733	-1.23942	-0.668685	-0.499938	-0.573052	-1.07159	-1.17189	-0.965103	-0.97298	-1.07375	-1.07402	-1.13458	-1.22571	-1.25089	-1.40439	-1.71764	-1.6976	-1.57588	-1.17324	-1.78731	-1.46914	-1.66529	-2.93934	-1.75019	-1.9332	0	-1.22095	-1.40429	-1.32334	-1.49391	-1.61942
YDL050C	0	0	0	0	0	0	0	0	0	0	0	0	0	0	0	0	0	0	0	0	0	0	0	0	0	0	0	0	0	0	0	0	0	0	0	0	0	0	0	0	0	0	0	0	0	0	0.00701303	0	0
YDL051W	0	-1.13527	-2.7606	-1.86954	-2.11831	-2.32099	-2.2227	-1.98836	-1.97333	-2.85607	-1.87281	-1.8171	-2.77366	-2.00926	-1.81176	-1.85211	-1.84594	-2.67788	-2.57646	-1.35626	-2.4676	-1.24262	-0.427756	-1.7116	-1.69733	-2.87346	-2.66521	-2.2557	-3.00334	-1.95838	-1.81874	-1.92008	-1.96099	-2.01452	-2.0724	-2.03078	-3.05527	-2.08142	-2.11017	-1.91684	-3.02256	-2.1903	-2.19011	0	-1.66398	-2.08095	-1.55378	-2.29988	-2.16479
YDL052C	0	-0.479249	-1.33639	-1.69621	-1.50631	-2.04334	-2.29053	-2.23962	-2.16188	-2.12382	-2.26997	-2.26333	-2.12758	-2.00932	-2.09937	-1.96636	-2.05626	-4.62209	-2.43037	-2.08316	-3.01666	-2.01302	-0.649315	-1.65919	-1.80542	-1.93618	-2.09831	-2.25037	-2.2334	-2.27349	-2.27531	-2.19072	-2.25997	-3.49979	-2.09477	-2.03983	-1.8077	-2.01929	-1.96575	-2.03281	-1.8658	-2.98671	-1.98566	0	-0.501464	-1.75359	-1.44016	-1.83745	-1.96041
YDL053C	0	-1.86539	-0.299354	-2.11979	-0.437013	-0.580418	-0.640556	-0.666317	-0.703725	-0.827319	-0.625734	-0.703399	-0.633852	-0.712369	-0.625997	-0.596573	-0.493446	-2.24913	-0.467436	-0.676107	-1.52597	-0.665552	0.296433	-0.240868	-0.256888	-0.216805	-0.530357	-0.560726	-0.579201	-0.539735	-0.692784	-0.630493	-0.587048	-0.807432	-0.706988	-0.766122	-1.07359	-0.720176	-0.808508	-0.603666	-0.736396	-0.63733	-0.714613	0	0.0768257	-0.0547559	0.119487	-0.117123	-0.116967
YDL054C	0	0.292005	1.35686	1.92037	1.90531	1.44358	1.36685	1.1253	1.1226	1.38293	1.49251	2.08828	2.52337	2.69597	2.8946	3.04634	3.07481	3.00398	2.91313	2.96166	2.82311	2.60392	0.338404	1.65074	1.69913	1.42046	1.18409	0.990754	1.02454	1.08658	1.19609	1.42893	1.71797	1.81421	1.90526	1.96993	1.82495	2.26269	2.26316	2.41399	2.33904	2.5885	2.58856	0	-0.033794	1.90976	1.30093	1.99923	2.39557
YDL055C	0	-0.0136157	-1.34558	-1.33502	-0.867655	-1.39568	-1.55246	-1.90252	-2.14904	-2.3143	-2.65516	-4.65731	-3.65494	-3.60534	-3.67095	-3.57283	-3.50532	-2.94348	-2.4697	-2.12131	-1.33874	-1.23149	0.011396	-1.53239	-1.49073	-0.934864	-1.05423	-1.38707	-1.7944	-1.83866	-2.13688	-2.4014	-2.9016	-2.95433	-3.0148	-2.987	-3.31048	-3.28731	-3.28592	-3.19325	-3.44588	-3.36585	-3.23707	0	-0.0867427	-2.1511	-0.910138	-1.84427	-2.09423
YDL056W	0	0.388754	-0.48812	0.253556	0.397798	-0.80866	-0.370958	-0.286595	0.21413	0.277744	-0.63592	0.0935085	0.0384258	-1.21605	-0.668528	-1.12988	-1.30153	-0.409815	-0.75814	-0.330236	-0.311563	-1.3288	-0.437854	-0.374923	-0.3485	-0.313581	0.370627	0.550507	0.489854	-0.382238	-0.285378	-0.320428	-0.369571	0.230209	-0.378404	-1.00638	-0.644859	-0.207995	-0.534364	-1.01312	-1.58124	0.10503	0.0491827	0	0.0631213	0.371298	0.300608	0.434883	0.22649
YDL057W	0	0.124021	0.482417	0.688655	0.607861	0.948473	1.02694	1.16991	1.32414	1.19291	1.34915	1.22875	1.15006	1.17491	1.09829	0.989028	1.03744	0.877526	0.868278	-0.773447	0.631459	0.755907	0.0522037	0.522262	0.50903	0.813169	1.06365	1.22521	1.20074	1.15218	1.24992	1.168	1.18658	1.11046	1.18093	0.00658527	0.936673	1.18263	1.22574	1.02307	0.6418	1.21603	1.17931	0	0.27692	0.662231	0.627608	1.1739	1.28363
YDL058W	0	0.086832	0.375925	0.387973	0.282727	0.266182	0.156014	0.281926	0.238612	0.267421	0.20621	0.2689	0.170312	0.137749	0.175997	-0.0151707	-0.0442311	-0.150503	0.0101517	-0.325174	-0.239829	-0.377869	-0.192454	0.356986	0.45785	0.407843	0.131055	0.282469	0.330802	0.248835	0.275859	0.335955	0.265142	0.182149	0.126612	0.155627	-0.41007	0.144199	0.144961	0.185818	0.178898	0.238379	0.136668	0	0.0282966	0.517185	0.362108	0.293765	0.128926
YDL059C	0	-0.400371	3.40447	4.24203	1.46523	3.74362	3.17969	2.73203	3.24515	3.1423	3.08868	2.72915	1.81306	2.12773	2.43494	2.4459	2.54178	2.59185	2.12212	2.47581	2.53296	2.52825	-0.635229	3.89305	4.13793	3.87786	3.54899	3.61913	3.27144	0.834954	2.76171	2.69622	2.53413	2.12981	0.45831	2.39982	-0.886761	2.36536	2.51818	2.50807	-0.327567	2.67222	0.573849	0	-0.601656	3.51169	2.74201	4.01442	3.63161
YDL060W	0	-0.0478378	-2.46464	-2.7758	-2.26078	-2.06155	-1.8439	-1.53389	-1.60219	-1.53236	-1.51257	-1.38825	-1.46116	-1.38751	-1.39806	-1.49175	-1.61282	-1.6235	-1.62025	-1.68388	-1.74703	-1.6731	-0.450015	-2.6115	-1.98043	-1.90097	-2.0739	-1.8859	-1.75425	-1.62672	-1.50136	-1.51363	-1.4853	-1.52365	-1.4374	-1.28384	-0.890488	-1.26691	-1.385	-1.43984	-2.94331	-1.39818	-1.4807	0	-0.123901	-2.75559	-1.85332	-2.33278	-2.33338
YDL061C	0	-0.185445	-2.40028	-4.24802	-3.85231	-2.87041	-2.53992	-2.32136	-2.21267	-2.06723	-3.47994	-2.05498	-3.31669	-1.8845	-1.83143	-1.65931	-1.61659	-3.15454	-3.3313	-3.21113	-2.28523	-1.48765	-0.176034	-2.32615	-3.4388	-4.01647	-2.74709	-3.94729	-2.56711	-2.51942	-2.46723	-2.25219	-2.00328	-1.77211	-1.73465	-4.53039	-3.42142	-1.35338	-1.11772	-1.37185	-3.7812	-1.52281	-1.37305	0	9.12e-05	-3.27896	-1.92114	-2.65567	-2.78587
YDL062W	0	0	0	0	0	0	0	0	0	0	0	0	0	0	0	0	0	0	0	0	0.0220089	0.0259753	0	0	0	0	0	0	0	0	0	0	0	0	0	0	0.191373	0	0	0	-0.207221	0	0	0	0	0	-0.0979898	0	0
YDL063C	0	-0.496727	-3.55717	-3.93392	-4.05236	-4.16658	-4.06332	-3.50374	-3.34386	-3.19264	-2.87585	-3.57082	-2.50373	-2.389	-2.27718	-2.28794	-2.3164	-2.35021	-2.5406	-2.35371	-2.36944	-2.30411	-0.668896	-3.94491	-3.34564	-3.77667	-3.9821	-3.96773	-3.8224	-3.46114	-3.34983	-3.10012	-2.79571	-2.90819	-1.90308	-2.29354	-2.89879	-2.33929	-2.24773	-2.21513	-2.83775	-2.19762	-2.16061	0	-0.384272	-3.56493	-2.53789	-3.56493	-3.56493
YDL064W	0	-0.133731	-0.142125	-0.0528043	-0.0918525	0.0216987	-0.117339	-0.130477	-0.112718	-0.291557	-0.220575	-0.101483	-0.0340309	0.0421454	-0.030418	0.028806	0.062192	-0.151365	0.0920172	0.0764851	-0.0761357	0.153637	-0.203931	0.0741057	-0.14178	-0.0206069	0.0133256	-0.0764242	-0.145557	-0.263309	-0.355757	-0.268974	-0.203623	-0.0877924	-0.126396	-0.128525	-0.449672	-0.101137	0.0550204	0.0242201	0.0143016	0.116258	0.168743	0	0.127641	-0.23454	-0.0800233	0.0422177	-0.0262416
YDL065C	0	-0.384424	-0.112333	-1.83079	-0.000705088	-0.104289	-0.18026	-0.17943	-0.245766	-0.176039	-0.14137	-0.00788739	-0.0418745	-0.120364	0.00424173	-0.0800709	-0.0696757	-0.0993269	0.137288	0.191021	0.208533	0.287449	-0.611386	-0.0188329	-0.16509	0.0330808	-0.105946	0.00561641	0.0699845	0.0060279	0.0392188	-0.0382049	0.064843	0.316733	0.0568827	-1.64378	-3.30444	0.147535	-0.0149098	0.346834	-3.30444	0.28121	0.176749	0	-0.689236	0.181586	-0.0455942	0.022545	0.160817
YDL066W	0	0.676668	0.206333	1.13759	1.40199	0.602962	0.402363	0.538409	0.376402	0.243341	0.416784	0.237064	0.101593	0.086866	0.0315305	-0.145113	-0.0606179	-0.255917	-0.598451	-0.183264	-0.420178	-0.430049	-1.38922	-0.051808	0.776006	0.870463	0.570627	0.289823	0.321048	0.183041	0.121677	0.0340786	-0.0668967	0.393917	0.0948205	0.143453	0.315594	-0.0257187	0.0352322	-0.0827194	-0.0813417	-0.0680102	0.0668833	0	0.590359	-0.0106429	0.283895	0.17061	-0.0881733
YDL067C	0	-0.208697	-0.660805	-0.784018	-0.702529	-1.02606	-0.918075	-1.28234	-1.15834	-1.06728	-1.18692	-1.22825	-1.19373	-1.23275	-1.33965	-3.7604	-1.14948	-0.951351	-0.861846	-0.939838	-0.890411	-1.06325	-0.143434	-0.90819	-0.760817	-0.53752	-0.458215	-0.864918	-1.04716	-3.72567	-1.58218	-1.2536	-1.13754	-1.27113	-0.999352	-0.864147	-0.790276	-0.881611	-0.852787	-0.951627	-2.37591	-0.781803	-0.772231	0	-0.0755707	-0.771469	-0.371027	-0.439572	-0.481403
YDL068W	0	0	0.0923752	0	0	0.526075	0.191988	0	0	0.939635	0.127991	0.135619	0	0.653087	0.213198	0	0	0.319758	-0.0266377	0.05964	0.633819	0.374084	0.0239876	-0.00226595	-0.0683863	0.217882	0.0463376	0.0956862	0.0718653	0.361331	0.0277058	0.0672752	0.328184	0	0	0.181853	0.365916	0	0	0	0.174597	0.427337	0.168613	0	0.306893	0.361083	0.0494376	1.28826	1.0936
YDL069C	0	0.475282	0.673117	0.884123	0.952677	0.838347	0.592602	0.491969	0.315804	0.257221	0.285477	0.125648	-0.0497118	-0.0176761	-0.145587	-0.198127	-0.204493	-0.108299	-0.153513	-0.0984256	-0.257733	-0.230563	0.343585	0.565198	0.783882	0.814919	0.817286	0.668579	0.551251	0.376098	0.224848	0.134639	0.0303957	0.0473243	0.210253	0.162966	-1.01937	0.00786425	0.0241021	-0.0855012	-0.956638	-0.479937	-0.10786	0	0.549755	0.223009	0.441754	0.23566	-0.0230512
YDL070W	0	-0.87991	0.740327	0.151655	-0.188507	-0.14155	0.0678582	0.564315	-0.0721669	0.681253	0.218757	0.395244	-0.210882	0.314261	0.54807	0.586006	0.572659	-0.262667	1.3841	1.13375	-0.073861	0.0779147	-0.395275	0.262808	0.187155	0.0426572	0.682579	0.669206	0.0693904	0.0920659	0.195316	0.214643	0.638584	0.935899	0.254197	0.16152	-0.688664	0.194348	0.126857	0.324424	-0.516561	0.278602	1.09215	0	-0.519503	0.629915	0.76616	1.29259	1.62242
YDL071C	0	0	0	0	0	0	0	0	0	0	0	0	0	0	0	0	0	-0.123156	0	-0.0355325	0.0701894	0	0	-0.00286175	0	0	0	0	0	0	0	0	0	0	0	0	0	0	0	0	0	-0.245805	-0.113652	0	0.0426035	0.0540378	0.0499691	0.0920029	0.00279173
YDL072C	0	0.594958	1.48058	1.36981	1.3773	1.34931	1.40107	1.32377	1.3922	-1.2588	1.11724	1.17344	-0.137967	1.29403	1.08853	1.1769	0.949939	0.811112	0.944424	0.871388	0.760984	0.684826	0.839073	1.47979	1.13701	1.02947	1.29191	1.27826	1.29598	1.41232	1.25809	1.4844	1.28567	1.05943	1.20664	1.20702	0.740458	0.947889	1.05638	0.912726	0.804845	0.823393	0.807665	0	0.860393	1.53545	1.23309	1.68148	1.77001
YDL073W	0	-0.261705	1.56609	0.91212	0.142955	-0.127243	-0.217913	-0.101592	-0.172539	-0.153131	-0.247349	-0.246227	-0.0732977	-0.0856748	0.0271676	0.00685199	-0.088653	-0.259891	0.213155	0.0841009	0.0305096	0.0312653	-0.440288	1.82956	1.30326	0.143196	-0.173847	-0.206618	-0.194724	-0.172939	-0.310965	-0.178769	-0.293808	-0.362521	-0.308515	-0.304139	-0.839111	-0.47034	-0.385371	-0.273939	-0.276484	-0.349322	-0.330306	0	-0.0829365	0.552787	-0.118413	-0.299266	-0.567541
YDL074C	0	0.00381655	-0.187933	-0.0631814	-0.230464	-0.0756774	-0.0762697	0.0227831	-0.135788	-0.0191018	-0.0874904	0.0443547	-0.00575932	0.0565456	0.143822	0.0280435	-0.119991	-0.110201	0.00922517	-0.123489	0.00482881	-0.16511	-0.14004	-0.0258745	0.0135287	-0.0604742	-0.0574529	0.0503731	0.0887711	0.0171664	0.0215784	0.0119342	0.0780395	-0.0123787	0.00654721	0.16835	0.80336	0.0422349	0.417513	0.0907519	-0.0877991	0.17689	0.148414	0	0.465672	0.717061	0.172284	1.38544	1.30285
YDL075W	0	-0.355311	-4.09787	-4.20254	-5.04114	-3.91508	-3.28679	-3.03023	-2.87084	-2.90989	-3.02412	-2.88889	-2.55876	-2.7651	-2.46564	-2.43023	-2.47515	-3.81862	-3.10862	-2.63915	-2.35429	-2.3389	-0.394992	-2.70435	-3.89212	-3.48866	-3.20615	-3.30009	-3.04972	-2.83084	-2.99475	-2.78311	-2.50902	-2.17292	-2.11991	-3.41092	-2.58776	-2.00215	-1.83025	-1.87468	-2.03341	-1.94939	-2.1925	0	0.129297	-3.5774	-2.42069	-3.69223	-3.92778
YDL076C	0	-0.594347	-0.275137	0.249751	-0.267025	-0.290604	0.693572	0.617037	0.552202	-0.0531553	-0.0156496	-0.471292	-0.700802	0.340631	0.341767	0.429897	0.508582	0.540467	-0.164529	-0.155118	0.0971616	0.169446	0.225547	0.519159	0.535141	0.0118884	-0.334686	-0.34827	-0.409089	-0.0160535	-0.437717	0.262281	0.266889	-1.4478	-0.628609	-0.822025	-0.717503	0.201983	0.229451	0.299776	-0.794446	-0.197527	-0.550729	0	-0.372804	0.580586	0.574396	0.790614	0.714934
YDL077C	0	0.0814855	-1.0607	0.300147	-1.12139	0.597226	0.596727	0.577036	0.588128	0.671102	0.691757	-0.108644	0.712628	0.812352	0.710894	0.674798	0.667905	-0.181219	0.653304	0.541139	0.462826	0.554275	-0.0881053	0.313452	0.185779	0.335507	0.554278	0.643133	0.681656	0.652066	0.747802	0.790819	0.796344	0.857018	0.868762	0.846066	1.0176	0.716494	0.884113	0.740155	-0.10049	0.781821	0.746403	0	0.155101	0.348027	0.316267	0.476583	0.364438
YDL078C	0	0.177828	1.13091	1.28696	0.943899	1.17681	1.01336	0.75695	0.650638	0.530602	0.553717	0.4161	0.409829	0.288579	0.282395	0.319034	0.248953	0.120159	0.0239655	0.0182971	-0.170794	0.0894696	0.12786	1.5464	1.39751	1.08601	1.00882	1.08307	0.826198	0.625609	0.647459	0.499914	0.49603	0.387221	0.451016	0.407769	-2.13672	0.415135	0.509954	0.386725	0.0400391	0.230457	0.23283	0	-0.386849	1.5067	0.53626	0.839922	0.496126
YDL079C	0	0.0285208	0.446392	0.441841	0.894886	1.31046	1.07352	0.845209	0.830599	-0.588066	0.536043	0.459422	0.288228	0.339525	0.381489	0.61501	1.00096	1.49319	1.86798	2.10387	2.14575	2.1442	0.12014	0.554711	0.428351	0.918316	1.21779	1.19374	1.00928	0.956861	0.974106	0.796867	0.6684	0.565938	0.475849	-0.691518	-1.77935	0.393012	0.29276	0.374684	-0.672409	0.348489	0.325405	0	-0.647747	0.785641	1.00883	1.48883	1.28491
YDL080C	0	-0.314285	-0.11563	0.0131892	-0.0481901	0.0056706	-0.0736818	-0.0679156	0.0270274	-0.182867	-0.0550422	-0.0472071	-0.0787122	-0.0917882	-0.0448103	0.128735	0.366935	0.540094	1.04458	0.83626	1.19415	1.26753	-0.579073	0.0193837	0.194845	0.139934	-0.742943	0.00723173	-0.0498408	-0.0530242	0.0413766	-0.0411915	-0.137922	-0.318077	-0.0364899	-0.858356	-0.204099	0.0244548	-0.00667888	-0.168903	0.0631654	0.0291415	0.0889854	0	-0.111636	-0.127455	-0.0437221	-0.256136	-0.357432
YDL081C	0	-0.152448	-2.29509	-3.44304	-3.45523	-3.39373	-3.28456	-3.19332	-2.96456	-3.20098	-3.3757	-3.24486	-3.05627	-2.65885	-2.66081	-2.43122	-2.71997	-2.72534	-2.66179	-2.57806	-2.28016	-2.48957	-0.0538744	-1.9889	-3.29087	-3.21462	-3.12864	-3.22812	-3.02497	-2.72814	-3.22745	-2.76074	-2.43894	-2.83933	-2.02045	-2.49941	-2.51318	-1.86878	-1.41291	-1.75933	-1.80277	-1.86903	-2.61657	0	0.678466	-2.47366	-1.69377	-2.5814	-2.83333
YDL082W	0	-0.154718	-5.46945	-3.86867	-3.06364	-3.79523	-3.51185	-3.33345	-3.2146	-4.58629	-3.02052	-4.60691	-3.03695	-2.99245	-2.92992	-2.94175	-2.85362	-3.00077	-4.51233	-4.34484	-3.01433	-2.58139	-0.44122	-3.34338	-3.65685	-4.61815	-4.67572	-4.62498	-3.38525	-3.3736	-3.60392	-3.22548	-3.08542	-4.28055	-2.73434	-2.6557	-2.91639	-2.56827	-2.60293	-2.5255	-3.15808	-2.63213	-2.74239	0	0.0821776	-3.64672	-2.35496	-3.35676	-3.48542
YDL083C	0	-0.738559	-4.90752	-5.02205	-4.91288	-5.65205	-4.46289	-4.17381	-3.88337	-3.98902	-3.81631	-3.76734	-3.41975	-3.44066	-3.41821	-3.15064	-3.22068	-3.31315	-3.60924	-3.19702	-3.10323	-2.80833	-0.806982	-3.83978	-4.61661	-4.46948	-4.3641	-4.54477	-4.23759	-4.05608	-3.97009	-3.91435	-3.56417	-3.19653	-3.02036	-2.72513	-5.36736	-2.71355	-2.52986	-2.74448	-5.41728	-2.84227	-2.72375	0	-0.126581	-4.17816	-3.1132	-4.69613	-4.64296
YDL084W	0	0.306892	-1.012	-0.998412	-0.322497	-0.69985	-0.865591	-0.822419	-0.837486	-1.00827	-0.873275	-1.00913	-0.93344	-0.943707	-0.919866	-0.935333	-0.953493	-1.0669	-1.62023	-1.18928	-1.46355	-1.319	0.144165	-0.995851	-0.940384	-0.959204	-0.794607	-0.981621	-1.03858	-1.02972	-1.05878	-1.16146	-1.23069	-0.951516	-1.30671	-1.481	-2.89693	-1.43896	-1.34424	-1.33166	-1.42351	-1.55241	-1.54152	0	0.11495	-1.07605	-0.524061	-0.76803	-0.802493
YDL085C-A	0	-0.849496	-0.0237765	0.971337	0.464368	0.118244	-0.0345035	-0.102114	-0.183676	-0.264575	-0.424328	-0.583923	-1.02886	-0.744612	-0.751477	-0.684763	-0.788895	-0.996375	-0.723878	-1.02602	-0.937611	-1.09391	-1.03566	0.688056	0.800369	0.387689	-0.597324	-0.709299	-0.36113	-0.726649	-0.501596	-0.531207	-0.669992	-0.969072	-0.745435	-0.842255	-1.45999	-1.10187	-1.10828	-1.10679	-1.39761	-1.29467	-1.25244	0	-0.735541	0.804597	0.677795	0.459216	0.0778557
YDL085W	0	0.00346697	2.78175	4.51645	3.38703	3.23319	3.23229	2.95246	2.94444	2.80499	2.87479	2.81198	2.78783	2.69367	2.66938	2.69833	2.78003	2.49053	2.64533	2.53057	2.47101	2.40799	0.598471	3.85007	3.75829	3.17859	2.78973	2.86857	2.8668	2.70994	2.89204	2.88553	2.90807	2.34849	2.58602	2.63176	2.38605	2.60447	2.67433	2.44713	2.49059	2.55866	2.7161	0	-2.07724	4.81539	2.53331	3.06503	2.77162
YDL086W	0	-0.215802	-1.07627	-0.73302	-0.113425	0.111242	0.139453	0.150468	-0.0355788	0.0170327	0.130978	0.129948	0.0427008	0.146851	0.0389921	0.0194692	0.0714796	-0.18395	-0.139478	-0.191832	-0.255817	-0.0772762	-0.138572	-0.875826	-0.543881	0.205415	0.315787	0.296666	0.103743	0.0631537	0.0941662	0.0137603	0.198619	0.094363	0.182607	0.324385	1.13846	0.364422	0.347739	0.352557	-1.03337	0.367528	0.349102	0	-0.196018	-1.43458	-0.419781	-0.245078	-0.0765458
YDL087C	0	-1.28185	1.6578	1.42722	0.832176	0.487741	0.523053	0.563795	0.687316	0.629963	1.07118	0.247709	2.07601	2.07589	2.49794	2.54224	2.75051	2.11202	2.77961	2.72214	2.28833	2.67293	-0.145592	1.68698	1.57496	0.205329	0.535926	-0.0507276	0.588162	0.641831	0.941302	0.991174	1.36069	0.057909	0.0727686	0.431604	-0.546296	2.01379	2.01146	2.12217	2.33469	2.44876	2.41498	0	-0.493373	1.30692	0.957734	1.07918	1.19071
YDL088C	0	0.202841	0.296092	0.170087	-0.774315	0.208785	0.146657	0.0488071	0.132772	0.0216224	0.0304999	-0.0215515	-0.092575	-0.0288969	-0.0329841	-0.032258	0.00294414	0.0876162	-0.881188	-0.878938	0.140278	0.167579	0.24827	0.412484	0.164899	0.137996	0.190645	0.210869	0.189992	0.155902	0.155584	0.133466	0.019439	0.338386	0.10571	0.0555039	-0.0510175	0.187842	0.097752	0.263163	0.304884	0.295141	0.32121	0	0.121762	0.375899	0.253573	0.262316	0.147157
YDL089W	0	0.510132	0.907982	0.738783	1.06687	0.811983	0.705959	0.546696	0.55797	0.481949	0.579811	0.571355	0.708569	0.648978	0.626977	0.730714	0.731114	0.817404	0.532368	0.856991	0.651878	0.867851	0.469531	0.731113	0.56569	0.707635	0.778683	0.741509	0.569539	0.509826	0.495686	0.43621	0.380939	0.977126	0.558931	0.459559	0.77742	0.559419	0.46546	0.542813	0.602719	0.714205	0.736317	0	0.394705	1.05617	0.86092	0.99271	1.10277
YDL090C	0	-0.289499	-1.1834	-1.07747	-1.17847	0.183993	0.299471	0.277885	0.382466	0.294031	0.478926	0.316306	-1.07967	0.235814	-0.00508493	0.00566585	0.132202	-0.0336645	0.00773399	0.00961452	-0.081016	0.0697456	-0.346396	-0.188907	0.121291	0.207725	0.341945	0.331134	0.334837	0.117059	-0.302474	0.107364	0.131949	0.109211	0.245669	0.237538	-1.07991	0.330133	0.257328	0.160521	-1.00906	0.252558	0.266416	0	-0.294017	0.359717	0.223837	0.225399	0.483368
YDL091C	0	0.208653	0.681836	0.768393	1.10237	0.839981	0.881572	0.800552	0.836246	0.9213	0.877578	0.711861	0.902899	0.670881	0.78973	0.754713	0.768966	0.738672	0.371367	0.54216	-1.03719	0.595188	0.198129	0.749071	0.784286	0.805662	0.7253	0.883978	0.874003	0.857959	0.81875	0.755132	0.742691	0.974606	0.680603	0.659463	1.15091	0.724677	0.612669	0.707663	-0.803025	0.68704	0.680805	0	-0.118869	1.00815	0.762346	1.04559	1.10795
YDL092W	0	-0.688078	-0.919944	-0.762346	-0.833893	-1.13853	-1.20104	-1.2395	-1.2804	-1.2784	-1.22339	-1.48116	-1.27313	-1.30115	-1.34597	-1.30674	-1.22339	-1.22339	-1.22339	-1.38409	-1.22339	-1.33507	-0.546291	-0.527183	-0.681662	-0.954344	-1.29539	-1.18483	-1.29667	-1.1414	-1.26826	-1.31287	-1.23212	-0.990339	-1.36066	-1.2603	-1.2193	-1.37071	-1.26227	-1.28275	-1.35239	-1.34134	-1.41564	0	-0.4345	-0.548074	-0.41457	-0.548074	-0.548074
YDL093W	0	-0.558054	-0.719584	-0.192066	-0.00771316	0.0238857	0.0635466	-0.163021	-0.127197	-1.15115	0.00218254	0.0699556	0.0942854	0.223697	0.0619896	0.0954754	-0.0620443	-0.204556	-0.271504	-0.182949	-0.149885	-0.266235	-0.122211	-0.783736	-0.407014	-0.196674	-0.0735614	-0.169467	-0.0905634	-0.114715	-0.110169	-0.110451	-0.0246975	0.0687571	0.107834	0.134439	0.169874	0.223328	0.206051	0.099295	0.246281	0.247686	0.333191	0	0.130956	-0.749345	-0.216144	-0.136951	0.108913
YDL094C	0	0	0	0	0	0	0	0	0	0	0	0	0	0	0	0	0	0	0	0	0	0	0	0	0	0	0	0	0	0	0	0	0	0	0	0	0	0	0	0	0	0	0	0	8.67e-19	0	0.00656357	0	0
YDL095W	0	-0.58441	-1.46766	-1.31297	-0.561142	-1.44726	-1.41695	-1.44576	-1.32959	-1.3458	-1.17528	-1.11098	-0.885826	-0.888868	-0.84771	-0.80911	-0.921639	-1.05507	-1.851	-1.04031	-1.10484	-1.2733	-0.574904	-1.34445	-1.21877	-1.12564	-1.53075	-3.68964	-1.41208	-1.41999	-1.38419	-1.35656	-1.21416	-0.419116	-1.28664	-1.03153	-0.211389	-0.974665	-1.06427	-0.976393	-0.782309	-0.924461	-1.13321	0	-1.20137	-1.02687	-1.11107	-1.07242	-0.970079
YDL096C	0	0	0	0	0	0.00991087	0	0	0	0.0171075	0	0	0	0	0	0	0	-0.0430443	0.200248	0.0855635	0.450938	0.0133062	0	0	0	0	0	0	0	0.0147055	0	0	0	0.00616446	0	0.0453251	0.108095	0	0	0	-0.048658	-0.177625	-0.0484903	0	0.00228477	0	0.0111368	0.279089	0.0889727
YDL097C	0	0.670021	1.8032	1.69239	1.02732	0.772191	0.640725	0.703787	0.774905	0.730431	0.925622	1.07463	1.20481	1.1053	1.257	1.30183	1.43888	1.41239	1.5448	1.15098	0.988209	1.12667	0.609603	2.141	1.8249	1.28068	0.77231	0.805905	0.715334	0.752245	0.883988	0.838888	0.881297	0.869106	0.841053	0.801309	0.612175	0.885324	0.764615	0.990144	0.901289	0.984159	0.982943	0	0.223242	1.9357	1.24004	1.3435	1.48515
YDL098C	0	-0.168654	0.388771	0.172693	-0.575207	-0.336848	-0.670928	-0.393371	-0.128016	-0.967216	0.0450144	-0.563435	-0.53382	-0.887497	-0.179207	0.197845	0.273631	0.308946	0.405092	0.268601	0.26171	0.239247	-0.437914	0.665817	0.270783	0.188628	0.028487	-0.109107	-0.0923599	-0.547127	-0.0100017	-0.563849	0.171399	0.266288	0.110302	-0.496732	-1.10412	0.210481	0.228719	0.255933	-1.10412	-0.764198	0.190172	0	0.0509028	0.0417073	-0.0797524	-0.0805738	0.0909631
YDL099W	0	-0.0956651	0.432755	0.389344	0.389316	-0.182983	-0.184414	-0.151546	-0.0319255	-0.0462438	-0.0470726	0.0662166	0.228074	0.0811538	0.224038	0.152493	0.104767	0.0500736	-0.315358	-0.145893	-0.284442	-0.300666	-0.2597	0.714407	0.82197	0.290019	-0.0271916	0.078858	0.0189251	0.11719	0.209591	0.18829	0.213465	0.77192	0.436936	0.170687	1.56723	0.370051	0.227316	0.446018	0.342508	0.59374	0.387304	0	-0.293476	0.653892	0.339781	0.228948	0.264293
YDL100C	0	-1.92549	0.336336	-1.49641	-1.50642	-0.00450559	-0.319227	-0.259124	-0.190509	-2.06109	-1.10063	-1.83913	0.199191	0.18589	0.173325	0.265291	0.234849	-0.0712811	-2.1436	-0.146758	-0.307508	-0.135746	-0.137505	0.324714	0.824838	0.534599	0.0860942	-0.214027	-1.22382	-0.250912	-0.254888	-0.197145	-0.168353	0.114185	-3.81589	-0.458031	-2.86759	-0.263575	-0.20201	-0.232484	-3.81589	-0.199169	-0.319165	0	-2.46847	0.923688	0.305347	0.158324	0.239079
YDL101C	0	-0.96242	-0.977964	-1.62048	-0.866998	-1.08493	-1.03676	-0.778895	-0.779514	-1.32945	-1.21831	-1.0902	-0.25597	-0.304318	-0.319042	-0.379397	-0.494656	-0.652775	-1.08518	-0.737428	-0.866151	-0.678257	-0.16379	-0.798062	-0.629335	-1.33389	-1.14603	-1.29842	-1.27423	-0.754463	-0.850893	-0.784252	-0.692665	-1.21346	-0.759775	-1.15228	-1.02637	-0.356958	-0.495056	-0.367893	-0.926446	-0.944999	-0.917595	0	-0.714415	-0.298377	-0.429884	-0.763942	-0.248799
YDL102W	0	-1.21356	-0.666997	-1.44571	-0.550665	-0.342301	-0.289548	-0.124656	-0.158876	-0.0926266	0.150095	0.196673	0.200251	0.17518	0.157274	0.0449455	0.11099	0.0730298	-1.01714	-0.0462071	-0.0326063	0.0201743	-0.229441	-0.564957	-0.391163	-0.397522	-0.460797	-0.279804	-0.237626	-0.203937	-0.117717	-0.0504923	0.0399855	-0.031623	0.110616	0.0216313	-1.31648	0.211782	0.116327	0.204516	0.266593	0.144142	0.271757	0	-0.285161	-0.5481	-0.384874	-0.335189	0.0519836
YDL103C	0	-1.31877	0.70245	0.653762	0.921615	0.775497	0.664661	0.626145	0.672498	0.671283	0.980625	1.22349	1.40619	1.37646	1.49131	1.42807	1.66235	1.65627	2.07842	2.58974	2.787	2.85416	0.544907	0.737729	0.693688	0.679814	0.696526	0.786767	-1.41501	0.491618	0.532406	0.66013	0.87908	1.34673	1.07322	-1.21128	0.798061	1.20278	1.0664	1.22591	0.174071	1.39454	1.3675	0	0.360604	0.590823	0.417788	0.538073	0.958196
YDL104C	0	-1.70269	-1.0255	-0.862685	-1.15698	-1.23939	-1.25472	-1.28775	-1.20557	-1.19804	-1.19324	-1.27046	-1.35711	-1.27008	-1.2563	-1.23436	-1.36525	-1.35931	-1.63191	-1.53684	-2.41852	-1.39234	-0.19749	-0.942636	-0.717671	-0.935864	-1.15614	-1.25745	-1.23225	-1.06869	-1.04557	-1.10424	-0.979062	-0.918045	-1.03286	-0.966352	-0.773507	-0.978194	-0.969032	-0.950635	-1.01885	-1.02976	-1.12	0	-0.374576	-0.822344	-0.657387	-1.09094	-1.15515
YDL105W	0	0	0	0	0	0	0	0	0.00984858	0	0.341321	0.217781	0.0980725	0.0420762	0.0381555	0.196299	0.0322253	0	0	0	0	0	0	0	0	0	0.0141785	0	0	0.0295341	0.0207137	0	0	0.116488	0.344411	0	0.0895645	0.329662	0	0.0835818	0.327816	0	0.321357	0	0	0	0.00761608	0	0
YDL106C	0	0.18455	-0.345504	-1.56087	-0.535679	0.785393	0.699595	0.670336	0.699641	-0.457679	0.733201	-0.436145	0.634996	0.622952	0.602818	0.596908	0.815502	1.06536	1.33589	1.59901	1.5725	1.53088	-0.00131438	0.772225	0.449476	0.497005	0.671244	0.736569	0.685036	0.536013	0.577268	0.507759	0.464286	0.680419	0.582268	0.581029	-0.437333	0.577762	0.666216	0.60854	-0.581947	0.788119	0.823894	0	0.0349377	1.06648	0.616302	1.36154	1.24458
YDL107W	0	-0.705272	0.661149	0.300167	0.210442	0.109573	0.169964	0.0645537	0.0166514	0.135268	-0.00504167	-0.0239679	0.060992	-0.0116598	0.129903	0.0805349	0.124571	0.368033	-0.0648954	0.621876	0.732701	0.651245	1.17115	1.07095	0.63514	0.480048	0.499909	0.406671	-0.792679	0.412804	0.381315	0.489675	0.588983	0.414934	0.444115	0.546252	-0.685749	0.429826	0.502203	0.488011	-0.775583	0.441744	0.400586	0	0.427399	0.502723	0.421718	0.296431	0.280417
YDL108W	0	0.0513872	0.193724	0.535423	-0.313066	0.177971	0.193647	0.28364	0.327616	0.282426	0.517024	0.00799948	0.520409	0.487091	0.404	0.456496	0.439273	0.485325	0.447348	0.625461	0.585252	0.622125	-0.0670741	0.495343	0.603727	0.404069	0.264446	0.278228	0.336049	0.442664	0.469138	0.583604	0.638533	0.822648	0.643198	0.547873	1.02162	0.450859	0.414681	0.389767	0.397448	0.427072	0.331322	0	0.165161	0.264308	0.30472	0.194477	0.131205
YDL109C	0	0	0	0	0	0	0	0	0	0	0	0.0215507	0.0766094	0	0.0443593	0	0.00226859	0.0259939	0.146885	0.319555	0.197395	0.229915	0	0	0	0	0	0	0	0	0	0	0	0	0	0	0.148738	0	0	0	0	0.0859727	0	0	0	0.234804	0.00618611	0	0
YDL110C	0	0.0361467	1.13255	1.54647	1.72995	2.15843	2.31442	2.03233	2.11186	1.93893	2.05979	2.13096	2.25966	2.26192	2.43265	2.45128	2.50617	2.11226	2.35799	2.25758	2.24995	1.24117	0.4124	2.03802	1.99181	1.89594	1.9764	2.24642	2.29263	2.22457	2.27353	2.24365	2.29669	2.14452	1.86329	2.11489	2.13726	2.11897	2.23547	2.317	2.23584	2.22087	2.22841	0	-0.162808	2.61889	1.7336	2.80935	2.81139
YDL111C	0	-0.0638869	-1.07465	-1.15342	-0.0576331	-0.510142	-0.461991	-0.550698	-0.564993	-1.3875	-0.737011	-1.07866	-1.46642	-0.666583	-0.785152	-0.710309	-0.80283	-1.5837	-1.25844	-1.20657	-0.963153	-0.944104	0.020932	-0.169252	-0.293817	-0.464409	-1.26551	-0.835407	-0.616793	-0.586822	-0.486073	-0.678855	-0.69206	-0.296463	-1.44731	-0.731259	-1.18577	-0.824289	-0.865005	-0.872298	-1.62117	-0.87541	-0.870093	0	0.268942	-0.507696	-0.427018	-0.732141	-0.818542
YDL112W	0	-1.56821	-2.26266	-2.6276	-2.11521	-2.18618	-2.02605	-1.83935	-1.77898	-1.68789	-1.63771	-2.11593	-1.73492	-1.79956	-1.83719	-1.82712	-1.91691	-1.98982	-2.62221	-2.12058	-2.04718	-2.07435	-0.938571	-2.55999	-2.14939	-2.09983	-3.21472	-2.28554	-2.58098	-1.90551	-1.7784	-1.8057	-1.83961	-2.55287	-2.43984	-1.84176	-1.86968	-1.93108	-1.83241	-1.97154	-2.4743	-2.00498	-2.48228	0	-0.54253	-2.2494	-1.46891	-2.09856	-2.03752
YDL113C	0	0.508568	1.64464	1.53038	1.3858	2.03498	2.31569	2.26939	2.10987	0.508568	0.985037	1.47975	1.54662	1.20288	1.56396	1.09725	1.52733	0.760305	0.9587	1.2449	0.916909	1.03765	1.14962	2.32701	2.2885	1.06856	1.90441	2.11192	1.46584	1.89623	2.3595	2.03324	1.62174	1.17444	0.805942	1.13394	0.887687	1.52393	1.25364	1.48125	1.06632	1.0242	0.982149	0	0.384946	2.17508	1.80356	2.09274	2.03533
YDL114W	0	0	0	0	0	0	0	0	0	0	0	0	0	0	0	0.564523	1.70496	2.90722	3.39721	3.9481	4.17616	4.36192	0	0	0	0	0	0	0	0	0	0	0	0	0	0	0	0	0	0	0	0	0	0	0	0	0.0202201	0	0
YDL114W-A	0	0	0	0	0	0	0	0	0	0	0	0	0	0	0	0	0	0	0	0	0	0	0	0	0	0	0	0	0	0	0	0	0	0	0	0	0	0	0	0	-0.102845	0	0	0	4.34e-19	0	0.00571104	0	0
YDL115C	0	0.0728186	1.00979	1.07523	0.739983	0.813678	0.871926	0.871443	0.93707	0.986732	0.94733	0.988083	1.10502	1.00246	1.16827	1.17704	1.29246	1.43829	1.78849	1.60328	1.78341	1.7781	0.148694	1.27226	1.29689	0.911864	0.758453	0.898409	0.891292	1.05537	1.11231	1.03358	1.11482	0.875986	0.997332	0.976824	-1.38202	1.09354	1.01025	1.14341	1.09258	1.13873	1.02923	0	-0.0689635	1.32261	0.961845	1.08401	1.16205
YDL116W	0	0.138333	0.440638	0.29873	0.0189387	0.0353756	-0.0579364	-0.0652357	-0.163974	-0.180821	-0.228339	-0.278565	-0.296277	-0.290075	-0.353905	-0.358534	-0.485695	-0.662592	-0.501434	-0.679345	-0.812477	-0.73893	0.126124	0.57292	0.371259	0.0621232	0.0215305	-0.0584547	-0.132097	-0.122609	-0.163082	-0.165553	-0.24208	-0.417563	-0.174363	-0.269493	-0.551561	-0.385064	-0.409199	-0.517083	-0.610372	-0.578143	-0.616178	0	0.171392	0.275661	0.117284	-0.0470029	-0.236376
YDL117W	0	-0.384888	-1.07648	-0.896057	-1.12442	-0.951802	-1.05589	-1.0108	-1.27217	-1.29305	-1.2155	-1.42777	-1.38817	-1.20649	-1.1724	-1.08278	-1.15209	-1.23675	-1.10126	-1.23904	-1.34486	-1.35485	-0.685609	-1.34686	-1.13349	-0.790246	-0.853342	-0.938029	-0.921995	-1.05261	-1.11331	-1.3088	-1.50692	-1.49255	-1.20598	-1.20967	-1.36242	-1.12706	-1.04941	-1.0772	-0.916287	-0.824621	-0.723355	0	-0.365998	-0.771428	-0.958455	-1.23407	-1.49802
YDL118W	0	0	0	0	0	0.292738	0.0740315	0	0	0.536605	0.0845755	0	0	0.357434	0.107193	0	0	-0.0295856	-0.0265207	0.027161	0.0816798	0.121082	0.223583	0.0817199	0.0395717	0.170555	0.126679	0	0.126536	0.291525	0.0975781	0	0.139469	0.409679	0.207507	0.216713	0.318509	0.170479	0.43571	0.0539387	0.205441	0	0.0496463	0	0.46603	0.40688	0.206028	1.36395	0.49535
YDL119C	0	0.535803	0.806704	0.118578	0.00686747	0.745291	0.694855	0.45553	0.41838	0.267725	0.196859	-0.104365	-0.0231148	-0.0235463	0.0279702	-0.0517389	-0.0138125	-0.0590219	-0.015684	-0.138557	-0.20126	-0.153587	1.16792	1.10448	0.61074	0.82464	0.963666	0.839446	0.654171	0.728586	0.457135	0.467558	0.236665	0.0634807	0.222239	-0.0812698	-0.0899477	0.31296	0.0584003	0.144875	0.0219995	0.226918	0.215877	0	0.229332	0.79923	0.522128	0.297433	0.228483
YDL120W	0	-0.273183	-1.21266	-1.29714	-0.872116	-1.3693	-1.49735	-1.5469	-1.47643	-1.6851	-1.55093	-3.54292	-1.65766	-1.81875	-1.90223	-1.76911	-1.71922	-3.49504	-2.33901	-3.53153	-2.03559	-1.64144	-0.229134	-0.830881	-1.26359	-1.10071	-1.16104	-1.30477	-1.46824	-1.42248	-1.44427	-1.62273	-1.6917	-1.38212	-1.68065	-3.40794	-3.46167	-1.61438	-1.7319	-1.57971	-3.32518	-1.56882	-1.52726	0	-0.155303	-1.2961	-0.837755	-1.26061	-1.41371
YDL121C	0	-2.15219	-4.0267	-3.36364	-2.13115	-2.42311	-2.20248	-2.08914	-2.05293	-2.98282	-2.15021	-2.3014	-2.28292	-2.57596	-2.52674	-2.54192	-2.63931	-4.03526	-3.41948	-3.32018	-2.97046	-2.93885	-0.776616	-2.65652	-2.23302	-1.80589	-2.95042	-3.18655	-2.22201	-1.97254	-1.93808	-1.91354	-1.96264	-3.90195	-2.97486	-2.53274	-2.34902	-2.12868	-2.16218	-2.07644	-3.15471	-2.31917	-2.38034	0	-0.704878	-2.90406	-1.69038	-2.35308	-2.20064
YDL122W	0	-0.186265	-1.31888	-1.71994	-1.59536	-1.27975	-1.3213	-1.23026	-1.24453	-1.18828	-1.3087	-2.15116	-1.47442	-1.35024	-1.24014	-1.03619	-0.730705	-0.201408	0.454965	0.328873	0.560099	0.483772	-0.345685	-1.19879	-1.47932	-1.34438	-1.31819	-1.21067	-1.1403	-1.09121	-1.2118	-1.18326	-1.2654	-1.15349	-1.30517	-1.26788	-1.45763	-1.34387	-1.38297	-1.21413	-1.35944	-1.35224	-1.53737	0	-0.107096	-1.39131	-0.920509	-1.18829	-1.30162
YDL123W	0	-0.536138	0.331267	0.31492	0.298178	0.191521	0.490331	0.308609	0.452355	0.630117	0.462039	0.523269	0.550123	0.504638	0.38056	0.468062	0.404955	0.266545	0.351707	0.152724	0.169183	0.156585	-0.326298	0.527981	0.405518	0.463962	0.359965	0.341002	0.572717	0.693208	0.580734	0.806462	0.866914	0.622572	0.773231	0.743474	0.821673	0.982569	0.662333	0.722641	0.709959	0.732951	0.673946	0	-0.00222244	0.638897	0.331188	0.658377	0.992499
YDL124W	0	-1.55823	1.06939	0.894989	1.26032	1.88239	1.98849	2.04788	2.10605	1.83596	0.194495	1.60971	1.3269	1.21812	1.12415	1.01275	1.05918	-0.481629	0.652707	0.652337	0.609999	0.858342	0.243572	0.970355	1.02008	-0.331884	1.81498	2.14425	1.99494	1.90874	1.9224	1.78653	1.67195	1.40278	1.43465	1.35713	1.18358	1.26183	1.35527	1.18058	1.18925	1.06285	1.13601	0	0.48906	0.931378	0.790782	1.40266	1.2399
YDL125C	0	-0.280074	-0.00303724	0.103628	0.240596	0.0601646	0.0869944	-0.0448132	-0.0431486	-0.0171054	-0.0402147	-0.0337186	0.106682	0.0880432	0.063889	0.343091	0.209618	-0.0482198	0.204654	0.19872	0.141528	0.0542701	-0.377639	-0.189805	-0.119093	-0.151955	-0.0118947	-0.103302	-0.103477	-0.109201	-0.177729	-0.173986	-0.146575	-0.275788	-0.205723	-0.214054	-0.39067	-0.243729	-0.177642	-0.196843	-0.303295	-0.214583	-0.202704	0	-0.074289	0.208361	-0.13068	0.251262	0.232113
YDL126C	0	0.813398	1.90103	2.4284	2.69757	2.19058	1.85208	1.90008	1.76133	1.70662	1.88107	2.1898	2.2698	2.37412	2.48808	2.42055	2.57428	2.39	2.1284	2.56849	2.2826	2.49133	0.710613	2.25178	2.76754	2.31468	1.89483	2.04571	1.7138	1.63556	1.78342	1.77373	1.82957	2.19225	1.71827	1.58419	2.40717	2.03296	2.11731	2.08346	0.535291	2.2301	2.01957	0	0.603306	2.17579	1.49291	1.88676	1.82699
YDL127W	0	0	-0.0336344	-0.0442739	-0.0511838	0	0	0	0	0	0	0	1.39e-17	0	0	0	0	0	0	0	0	0	0	0	0	-0.0193664	-0.0505475	-0.0709118	0	0	0	0	0	0	0	0	-0.239808	0	0	0	0	0	0	0	0.0104469	0	0.00697728	0	0
YDL128W	0	-0.138693	0.176254	0.608991	0.848576	0.864521	0.875598	0.505151	0.539666	0.507742	0.270504	0.0536164	-0.00475629	-0.0573283	-0.105655	-0.0228077	-0.129534	-0.031628	-0.236758	-0.433343	-0.166176	-0.439044	0.193713	0.114489	0.445054	0.785083	0.822931	0.717863	0.696039	0.741672	0.732636	0.522006	0.498877	0.210888	0.386898	0.405683	0.441513	0.613186	0.580712	0.604326	0.430899	0.444055	0.42739	0	-0.336749	0.762687	0.620704	0.830182	0.775688
YDL129W	0	-0.42281	-0.42281	-0.450595	-0.271859	-0.153762	0.242616	0.0991681	0.209775	-0.181105	0.260756	0.238135	0.0565057	-0.315909	-0.0766342	-0.13783	-0.00783279	-0.345431	-0.0140096	-0.132608	-0.262563	-0.325988	-0.38222	-0.472096	-0.485134	-0.472096	-0.033627	-0.128388	-0.112434	-0.228668	0.162688	0.36413	0.333314	-0.278521	0.27811	0.345126	0.00751929	0.278027	0.311889	0.268563	0.129835	0.347186	0.439483	0	-0.516797	-0.101625	-0.0880489	0.118926	-0.0154494
YDL130W	0	-0.574732	-3.18462	-5.09852	-3.84709	-3.42909	-3.25055	-3.15513	-2.96892	-3.01287	-3.27156	-3.14119	-3.06321	-2.86024	-2.88811	-2.60285	-2.90616	-4.31582	-2.88138	-2.83914	-2.73559	-2.8126	-0.816833	-3.57835	-4.4259	-3.81831	-3.34038	-3.24551	-3.17344	-3.1004	-3.36071	-3.0414	-2.909	-2.83415	-2.5537	-2.37071	-2.67741	-2.47462	-2.19038	-2.38715	-2.54182	-2.5334	-2.60086	0	-0.259028	-4.0996	-2.47714	-3.4601	-3.43577
YDL130W-A	0	0.0281022	0.0845525	-0.149405	0.126879	0.449337	0.514639	0.500643	0.526248	0.38714	0.28263	0.148053	-0.00818737	-0.0919754	-0.10135	-0.280258	-0.253241	-0.382628	-0.53241	-0.469481	-0.504346	-0.483117	0.0911079	0.15653	-0.190544	0.189217	0.401535	0.594958	0.616896	0.512835	0.198629	0.453312	0.377755	0.227276	0.159585	0.218464	0.847604	-0.0494797	0.138395	-0.0985996	-0.049107	-0.0840332	-0.210975	0	0.129822	0.568178	0.526293	0.829107	0.684292
YDL131W	0	0.102813	-0.157743	-0.216176	-0.500972	-0.526416	-0.647972	-0.506894	-0.444609	-0.671414	-0.4539	-0.671535	-0.753356	-0.828057	-0.987238	-0.927966	-0.953187	-0.990677	-1.1562	-1.15701	-1.36942	-1.1117	-0.18827	-0.418286	-0.430427	-0.633929	-0.75645	-0.694419	-0.678019	-0.745832	-0.717804	-0.830214	-0.929724	-0.791597	-0.854864	-0.864279	-1.19757	-0.936228	-0.918416	-0.970895	-0.998011	-1.00846	-1.02346	0	-0.164408	0.134765	-0.0547194	-0.399996	-0.598472
YDL132W	0	0.252572	1.311	-0.760481	1.04303	-0.0885664	-0.0613959	1.05161	1.03736	1.03749	1.17519	1.23415	1.33839	-0.0559458	-0.0496777	1.00597	1.3615	-0.0112888	1.50998	1.3086	1.22675	-0.0833494	-0.432846	0.123241	1.28694	0.0217152	1.09896	1.16517	1.20985	-0.0265194	0.0753914	1.10026	1.10892	0.952644	1.13529	1.04808	0.0235183	-0.0324835	0.988438	0.905655	-0.256136	1.26919	1.2592	0	0.167091	1.06311	0.896773	0.983386	0.863661
YDL133C-A	0	-2.8727	-2.60152	-2.53357	-2.4593	-2.41733	-1.05223	-1.01099	-1.02144	-2.8727	-2.8727	-1.7838	-2.00497	-2.09508	-1.63905	-1.5493	-1.58278	-2.8727	-2.76021	-2.49551	-1.7275	-2.27017	-0.199752	-0.719236	-1.42737	-3.01854	-1.60836	-1.27781	-1.09413	-1.38959	-1.83295	-1.2728	-1.01884	-2.96336	-1.91812	-1.0239	-1.5702	-1.22405	-1.03455	-1.16711	-2.62313	-2.40448	-2.15981	0	0.516953	-1.35891	-0.973165	-1.45363	-1.48365
YDL133W	0	0.308786	1.12712	0.945267	0.792243	0.82273	0.818352	0.718542	0.849067	0.76877	0.746477	0.559488	0.573649	0.4205	0.372459	0.430411	0.414028	-1.58504	0.295704	0.24121	0.355177	0.457054	0.557973	1.43588	1.02998	0.816478	0.817159	0.706838	0.821872	0.778395	0.87084	0.688767	0.609168	0.478978	0.498502	0.398891	0.637285	0.49815	0.432365	0.43047	0.380372	0.450337	0.42304	0	0.27909	1.32136	0.760613	0.748557	0.708111
YDL134C	0	-0.0810709	-0.0663803	-0.194914	-0.222149	0.0662799	0.1106	0.0943577	0.172471	0.15782	0.261376	0.109426	0.00921065	0.0393813	0.017688	-0.0246726	-0.0444351	-0.150261	-0.174419	-0.297252	-0.440651	-0.273167	-0.00588633	-0.158491	-0.250776	-0.168683	-0.0378031	0.00746323	0.0326883	0.0231197	0.144764	0.0819347	0.015779	-0.0952943	0.0142766	-0.000580588	-0.103667	-0.0912975	-0.0301995	-0.245299	-0.31561	-0.277216	-0.237004	0	-0.280732	0.134165	-0.0389028	0.118543	0.0273726
YDL135C	0	0.176275	0.465372	-0.0423867	-0.050904	0.0676219	0.0304477	0.00328748	-0.0375816	-0.12655	-2.12547	0.0582236	-0.0636271	-0.0869871	-0.0272494	-0.223507	-0.256626	-0.307022	-0.418681	-0.637806	-0.766095	-0.668207	0.27631	0.988491	0.25425	0.109471	0.224081	0.277595	0.177418	0.234732	0.102466	0.168839	0.327928	0.195186	-0.81581	0.183586	-0.269026	0.197983	0.0887256	0.110631	-0.0857725	0.0161331	-2.04146	0	-0.104694	0.321024	0.0156461	0.0339001	0.260299
YDL136W	0	0.223131	-2.27569	-2.82605	-2.50288	-3.83233	-2.94276	-3.56046	-1.84391	-1.73629	-3.60452	-3.58406	-1.90679	-1.90156	-2.68033	-1.88931	-1.95375	-1.93266	-3.62745	-3.6395	-1.79867	-3.55661	0.0731324	-2.92959	-2.77589	-3.66529	-3.64472	-2.04754	-2.02356	-1.63644	-2.2864	-1.85794	-1.59568	-1.6842	-1.41415	-3.13482	-1.66376	-1.55193	-1.22447	-1.40716	-3.28976	-1.60036	-1.72554	0	0.610273	-2.7166	-1.5407	-2.4738	-2.54606
YDL137W	0	-0.312115	-0.543803	-0.366944	-0.0124059	0.0357564	0.0348723	-0.167817	-0.230617	-0.350419	-0.191113	-0.389953	-0.35438	-0.319584	-0.281869	-0.211467	-0.243319	-0.647816	-0.613844	-0.707493	-0.495099	-0.214132	-0.49021	-0.446583	-0.349241	-0.436488	-0.244918	0.00904716	-0.206212	-0.26241	-0.223607	-0.387194	-0.388436	-0.410077	-0.457066	-1.60383	-0.283662	-0.521498	-0.225354	-0.433385	-0.676703	-0.796037	-0.552431	0	-0.529733	-0.0950236	-0.110849	0.111635	0.219327
YDL138W	0	-0.105768	-0.105768	-0.105768	0.170493	0.39076	1.11371	0.928964	0.851811	-0.105768	-0.105768	0.203305	-0.105768	0.746071	0.265962	0.670984	0.65795	-0.105768	-0.105768	0.0348053	-0.105768	0.136375	-0.10139	0.43057	0.323574	-0.134846	0.102864	0.0902889	0.306126	0.352338	0.907895	0.34809	0.574579	0.0127745	-0.134846	-0.134846	-0.134846	0.243431	0.643106	0.588634	0.256312	0.163894	0.330776	0	-0.2604	0.631655	0.701586	0.808531	0.722257
YDL139C	0	-0.49024	-0.657515	-0.292004	0.101342	0.712197	0.823578	0.835667	0.922918	0.888353	0.250456	0.276764	0.776668	0.716135	0.774687	0.664425	0.534495	-0.51693	0.013189	-0.137565	-0.0402064	0.381197	0.0260964	0.155926	0.249291	-0.0548724	0.619411	0.0552407	0.551563	0.924191	1.04286	0.904949	0.95241	0.251167	0.837906	0.236681	0.131149	0.907504	0.898542	0.252157	0.302551	0.935488	0.65301	0	-0.412487	0.424969	0.480719	0.613492	0.637441
YDL140C	0	-1.15285	-0.896315	-0.976687	-0.222798	-0.457496	-0.340098	-0.406122	-0.426648	-0.413405	-1.35273	-1.24985	-0.400292	-0.416659	-0.822332	-0.437455	-0.362598	-0.510687	-0.768671	-1.26372	-0.319045	-0.57439	-0.365312	-0.118039	-0.0710867	-0.358194	-0.528187	-0.664371	-1.47554	-0.562776	-0.495376	-0.393353	-0.201889	-2.42423	-1.36781	-0.240594	-1.49285	-0.0428727	-0.196214	-0.219398	-1.52962	-0.208771	-0.238217	0	-1.16947	-0.121723	-0.429587	-0.487647	-0.446926
YDL141W	0	-0.153692	0.0104298	-1.32939	0.076286	-0.0170582	-0.224418	-0.28199	-0.519921	-0.489173	-0.636472	-0.575851	-0.797261	-0.482293	-0.61858	-0.677228	-0.701247	-0.802511	-0.710157	-0.744065	-0.901926	-0.885004	-0.26842	-0.162173	0.163692	-0.0061369	-0.104258	-0.283988	-0.415428	-0.472823	-0.474704	-0.561393	-0.575598	-0.694958	-0.521535	-0.581346	-2.56692	-0.523057	-0.710243	-0.662264	-2.28727	-0.602442	-0.519543	0	-0.0217391	-0.450133	-0.360577	-0.524178	-0.631009
YDL142C	0	-1.39635	-1.22554	-1.37043	0.266099	-1.25272	-1.20811	-1.34448	-0.174447	-1.34004	-1.34933	-0.367412	-1.54848	-1.3843	-1.46593	-1.41829	-0.502298	-1.59784	-0.902289	-0.698991	-0.719187	-1.5125	5.15e-05	-1.28841	-0.0185061	-1.43568	-0.0590519	-0.1309	-0.100644	-1.42844	-0.185004	-0.126205	-0.311655	-0.200597	-0.355824	-0.318861	0.00428876	-0.332922	-1.48166	-0.522945	-1.0716	-0.470784	-0.409228	0	-0.301545	0.826463	0.379511	0.523654	0.397681
YDL143W	0	-0.066239	0.156667	-0.0144298	-0.681856	-0.873742	-1.01318	-0.879045	-0.674915	-0.655084	-0.310616	-0.155835	0.0440727	-0.00631225	0.0629821	0.149603	0.232367	0.137038	0.167589	-0.0864328	-0.255826	-0.13032	-0.0633181	0.301832	0.0676747	-0.415044	-0.740103	-0.925533	-0.845327	-0.756461	-0.599883	-0.511298	-0.454656	-0.485997	-0.395578	-0.437579	-0.562219	-0.237891	-0.242112	-0.203024	-0.246313	-0.105455	-0.0821184	0	0.00831976	-0.00387587	-0.31962	-0.460768	-0.241532
YDL144C	0	0.150406	0.488617	0.848167	0.836761	0.585314	0.610508	0.665372	0.701115	0.643311	0.839971	0.679342	0.704707	0.603651	0.420401	0.424296	0.476411	0.336564	0.0466021	0.184429	0.0760567	0.238716	0.0690604	0.616994	0.846708	0.750039	0.637909	0.690132	0.670887	0.418947	-1.89154	0.666691	0.665505	0.498507	0.656829	0.616502	1.54065	0.5574	0.54594	0.502287	-0.691608	0.556433	0.471698	0	0.278838	0.569187	0.295334	0.341281	0.262661
YDL145C	0	-0.308044	-0.651811	-1.14689	-1.06971	-0.979028	-1.09494	-1.17651	-1.14418	-1.10293	-2.78956	-1.14531	-1.11872	-1.05578	-1.14758	-1.08663	-1.17539	-2.85873	-1.3559	-1.33423	-1.40576	-1.35118	-0.630158	-0.9291	-1.2708	-1.22285	-1.18079	-1.17839	-2.78951	-1.23681	-1.29839	-1.27707	-1.29977	-1.1547	-1.19986	-1.14158	-3.01644	-1.11627	-1.16454	-1.13012	-1.12513	-2.77138	-1.13992	0	-1.02999	-0.736857	-0.712975	-0.886497	-0.936679
YDL146W	0	0.0861921	-0.0803592	-0.64716	0.230669	0.146119	0.0309501	-0.0899245	-0.115758	-0.0341469	-0.162908	-0.161041	0.0135146	-0.147543	0.14075	0.0423922	-0.180483	0.0994765	-0.433204	0.424929	0.560697	0.048505	0.0912455	-0.367324	-0.20008	-0.504165	0.438662	0.43429	-0.0327158	0.000870497	0.236134	0.269316	-0.13219	0.170206	0.298382	-0.49574	-0.67131	0.270036	0.270959	-0.194281	0.00880057	0.139289	0.242795	0	-0.0420202	0.107021	0.19401	0.121409	-0.00466825
YDL147W	0	0.579069	1.79598	1.76732	1.53175	1.20716	1.05258	0.966145	1.03862	1.04161	0.948241	1.16433	1.36502	1.22756	1.48818	1.46634	1.60836	1.69968	1.47037	1.55795	1.37583	1.33379	0.658899	1.92093	1.84299	1.52892	1.19247	1.00493	0.911114	1.10121	1.30445	1.13154	1.08076	1.14151	0.893812	0.78064	-0.77693	0.983976	0.836183	1.08873	0.171642	1.00522	0.172063	0	0.440409	1.69458	1.17873	1.29485	1.42303
YDL148C	0	-0.360986	-1.46456	-1.32732	-1.32732	-1.32732	-1.32732	-1.47754	-1.67631	-1.42936	-1.48144	-1.42469	-1.41615	-1.43355	-1.4224	-1.51292	-1.55474	-1.4387	-1.42928	-1.45394	-1.53062	-1.32732	-1.06375	-1.37559	-1.54622	-1.37559	-1.37559	-1.37559	-1.61932	-1.64158	-1.61467	-1.73615	-1.61832	-1.48089	-1.54839	-1.44245	-1.04568	-1.43119	-1.4712	-1.43238	-1.44309	-1.42976	-1.43463	0	-0.489398	-0.826309	-1.23867	-1.71816	-1.71816
YDL149W	0	-0.859483	1.1784	1.33291	1.8706	2.02039	2.0658	2.10522	2.00828	1.51339	1.7798	1.6532	2.09209	2.38572	2.401	2.27925	2.38998	2.06121	-0.0920962	1.90945	1.68641	2.12634	0.14199	1.97318	1.86698	1.42051	1.12645	1.84964	0.113392	1.9128	1.51242	2.07367	2.10964	1.85324	1.35423	1.13133	0.031278	2.04931	1.86244	1.98975	0.248538	2.02878	1.51752	0	-0.613898	1.98562	1.39738	2.20849	2.24279
YDL150W	0	0	0	0	0	0	0	0	0	0	0	0	0	0	0	-0.0024256	0	0	0	0	0	0	0	0	0	0	0	0	0	0	0	0	0	0	0	0	0	0	0	0	0	0	0	0	0	0.318608	0.00989579	0	0
YDL151C	0	0	0	0	0	0	0	0	0	0.169502	0	0	0	0.0320603	0	0	0	-0.0138275	0	0	0.125967	-0.0698083	0	0	0	0	0	0	0	0	0	0	0	0.032201	0	0	0	0	0.0279297	0	0.0654796	-0.0133485	0.025271	0	0.282956	0.482083	0.0101604	1.20504	0.422384
YDL152W	0	0	0	0	0	0	0	0	0	0	0	0	0	0	0	0	0	0	0	0	0	0	0	0	0	0	0	0	0	0	0	0	0	0	0	0	0	0	0	0	0	0	0	0	0	0	0.0866569	0	0
YDL153C	0	-0.363174	-2.49249	-2.49827	-2.42862	-2.68079	-2.44987	-1.99532	-1.95392	-3.20619	-1.64974	-1.74197	-1.81677	-1.81518	-1.71851	-1.73684	-1.94324	-2.12342	-2.11384	-2.31313	-2.26416	-2.34319	-0.660566	-2.18871	-1.85804	-1.94609	-2.4519	-3.47647	-1.88478	-1.83822	-1.70967	-1.68083	-1.51715	-1.42997	-1.44935	-1.46822	-2.27443	-1.39191	-1.54053	-1.38612	-1.49939	-1.48146	-1.61621	0	-0.537223	-1.98663	-1.65792	-2.27765	-2.10766
YDL154W	0	-0.441806	0.135199	-0.264428	-0.775805	-0.308121	0.88789	1.08637	1.22992	0.096306	0.414877	0.722909	2.91462	3.3215	3.52737	2.49775	3.64666	2.91133	1.84921	-1.28572	3.25569	3.34932	0.562066	0.296873	0.878794	-0.410619	-0.408902	-0.937716	0.873029	1.04838	1.18503	1.51784	1.94439	0.268406	0.271983	0.34548	0.358371	2.67047	2.79691	2.90836	0.782208	0.878129	1.51572	0	-0.31963	0.51198	0.662638	0.942317	1.91439
YDL155W	0	0.296191	0.283295	0.01177	-0.175957	-0.13936	-0.198464	-0.111281	-0.145279	-0.115616	0.0291887	0.131522	0.275195	0.237814	0.293933	0.232034	0.613737	1.22932	1.79322	2.07562	1.1606	2.40201	0.217564	0.0243415	0.0158468	-0.00274736	-0.134282	-0.0704095	-0.110767	-0.135587	-0.0749832	-0.106237	0.0388261	0.130764	0.0888602	0.208521	0.320861	0.518656	0.481704	0.649911	0.661818	0.930836	0.991309	0	0.0863658	0.136875	0.0672642	-0.0315007	0.303489
YDL156W	0	0.777781	1.43095	1.46231	1.34537	1.80641	1.83543	2.08705	2.00952	2.20676	2.43536	2.5855	2.39712	2.59878	2.40238	2.0071	2.05345	1.95168	2.0457	1.09398	1.60856	1.85631	1.04384	1.21233	1.24722	1.51665	1.32178	1.86853	1.97798	1.81127	1.77789	2.27364	2.49349	2.41038	2.23464	2.6329	1.79069	2.56859	2.26866	2.47058	1.62626	2.68361	2.59822	0	0.692967	0.347352	0.411613	1.15791	1.91549
YDL157C	0	-0.543872	-1.88786	-1.74277	-1.94956	-2.2585	-2.18611	-1.9617	-1.95617	-1.90043	-1.61257	-1.65423	-1.45611	-1.68734	-1.7297	-1.78364	-1.88656	-2.04384	-2.0345	-2.14447	-2.15849	-1.93859	-0.475737	-1.24899	-1.48316	-1.43609	-1.96767	-2.0845	-1.9082	-1.86411	-1.9059	-1.67875	-1.57037	-1.82023	-1.54384	-1.6527	-1.77486	-1.58787	-1.66782	-1.6381	-1.80127	-1.59501	-1.67789	0	-0.604351	-2.00334	-1.18781	-1.82925	-1.44822
YDL158C	0	-0.420491	-1.47506	-0.974393	-0.707206	-1.01057	-1.08358	-1.15673	-1.15279	-1.06782	-0.940935	-1.09221	-0.898173	-0.984452	-1.15467	-1.10479	-1.30926	-1.32399	-1.49068	-1.44663	-1.37109	-1.33164	-0.453226	-1.34882	-1.12853	-0.869291	-1.11371	-1.3501	-1.20038	-1.2033	-1.31165	-1.24869	-1.12824	-1.07779	-1.03738	-1.00415	-0.749223	-1.12478	-1.02623	-1.19499	-1.86625	-1.19013	-1.22697	0	-0.208707	-1.29305	-0.650369	-0.908527	-0.67711
YDL159W	0	-0.142582	0.802579	0.931039	0.903618	1.15263	1.07015	1.07708	1.03604	0.964572	1.00132	0.164586	0.690148	0.630089	0.515221	0.34752	0.480497	-0.0890875	0.522567	0.382277	0.266326	0.452191	0.426933	0.961042	0.756924	0.875316	0.350573	1.02195	0.936752	0.924939	0.999413	0.879268	0.717412	0.604803	0.225873	0.0262056	-0.256802	0.605594	0.447953	0.45594	0.403036	0.513707	0.476095	0	0.361934	0.871655	0.685556	0.782531	0.815384
YDL159W-A	0	0	0	0	0	0	0	0	0	0	0	0	0	0	0	0	0	0	0	0	0	0	0	0	0	0	0	0	0	0	0	0	0	0	0	0	0	0	0	0	0	0	0	0	8.67e-19	8.67e-19	0.00656357	8.67e-19	8.67e-19
YDL160C	0	-0.225274	-0.712589	0.196597	-0.179174	0.348288	0.342052	0.024088	-0.0532476	-0.0717684	-0.965963	-0.587629	-0.617111	-0.644833	-0.304537	-0.352051	-0.325922	-0.71395	-0.556609	-0.316701	-0.0475964	-0.208446	0.304338	0.473921	-0.0995327	-0.488594	-0.0887383	-0.139932	-0.454567	-0.124682	-0.340532	-0.263364	-0.397001	-0.254448	-0.445906	-0.680376	-0.768846	-0.252893	-0.528358	-0.700845	-1.08661	-0.624833	-1.01121	0	-0.118592	0.710737	0.321961	0.273262	0.192988
YDL161W	0	0.506514	1.2508	-0.422453	0.789495	0.877629	0.869968	0.855031	0.871289	-1.11989	0.967428	0.968427	0.899002	0.830752	0.828326	0.659923	0.61011	0.46352	0.467387	0.239923	0.125782	0.148166	0.561345	1.31849	1.26475	1.0703	-0.392988	0.993596	1.08541	1.09518	1.22758	1.16751	1.17925	1.20825	1.18605	1.12489	1.3011	1.2245	1.07894	1.20539	1.23693	1.25445	1.1211	0	0.445342	1.28573	0.914897	0.859188	0.903639
YDL162C	0	0	0	0	0	0	0	0	0	0	0	0	0	0	0	0	0	0	0	0	0	0	0	0	0	0	0	0	0	0	0	0	0	0	0	0	0	0	0	0	0	0	0	0	0	0	0.00654143	0	0
YDL163W	0	0	0	0	0	0	0	0	0	0	0	0	0	0	0	0	0	0	0	0	0	0	0	0	0	0	0	0	0	0	0	0	0	0	0	0	0	0	0	0	0	0	0	0	8.67e-19	8.67e-19	0.006594	0	8.67e-19
YDL164C	0	-1.12165	-0.134984	-0.313016	-0.94556	-0.123006	-0.00864816	0.109997	0.214035	0.281454	0.596034	0.688835	0.628042	0.730313	0.575123	0.498996	0.366207	0.263793	-1.0829	0.14007	0.168653	0.157259	-0.0102868	0.0702819	-0.293786	-0.192585	-0.0471421	-0.015248	-0.492493	0.120403	0.167572	0.596548	0.857276	1.29011	0.791236	0.909547	-0.790415	1.03787	1.10929	1.00006	-0.463288	1.08643	1.12127	0	-0.559966	-0.242597	-0.0511219	-0.0224327	0.480266
YDL165W	0	-0.157807	0.233844	-0.958464	0.230326	0.225932	0.0715928	0.000126658	0.0692329	-0.126747	0.0117654	-0.0869317	-0.0217904	-0.214062	-0.201261	-0.162313	-0.0721722	-0.143861	-0.0703447	-0.151682	-0.24252	0.115358	-0.0440373	0.396883	0.478801	0.465437	0.292847	0.132038	0.0660655	0.0156875	-0.0319454	-0.081814	-0.148604	-0.371176	-0.147959	-0.256246	-0.33499	-0.136098	-0.263604	-0.19296	-0.339856	-0.25115	-0.304759	0	-0.0344836	0.391212	0.345675	0.368322	0.297766
YDL166C	0	-0.345265	-0.80843	-0.704602	-1.73355	-0.969461	-1.00441	-1.02172	-1.04388	-1.79512	-1.94606	-1.15349	-1.22859	-1.30542	-1.22985	-1.57601	-2.19881	-1.44329	-1.53395	-1.5522	-1.36926	-1.67754	-0.637771	-0.738017	-0.490323	-1.75796	-0.879363	-1.03527	-0.995523	-0.974128	-1.1773	-1.74532	-0.875965	-1.74902	-1.08783	-0.906109	-1.44515	-1.25307	-0.829705	-1.17948	-1.43455	-1.95745	-1.39435	0	-0.403493	-1.15577	-0.980504	-0.70488	-0.796435
YDL167C	0	-0.89497	-3.24444	-3.23092	-3.27152	-3.56352	-3.46975	-3.27906	-3.32446	-2.54954	-2.58079	-2.60828	-2.9084	-2.41051	-2.50787	-2.46823	-2.58378	-2.94382	-3.05184	-3.21528	-3.50348	-2.81121	-1.06652	-3.18065	-2.83048	-3.10883	-3.27376	-3.06632	-2.87555	-2.94587	-2.71989	-2.67179	-2.96227	-2.04139	-2.3802	-2.03919	-2.12159	-1.99104	-1.92523	-2.15018	-3.7178	-2.07329	-2.74413	0	-0.427582	-1.74029	-2.82941	-3.73267	-3.62349
YDL168W	0	-0.279254	-0.288441	-2.37994	0.0134297	0.199975	0.248367	0.365725	0.512333	0.350811	0.633246	0.410522	0.448578	0.297907	0.291791	0.300569	0.449513	0.398834	0.252894	0.284568	0.135472	0.302105	-0.251532	-0.425137	-0.19727	-0.049041	0.01304	0.131054	0.194241	0.254055	0.443625	0.445128	0.367113	0.315691	0.364166	0.384372	-2.12711	0.348365	0.374321	0.255723	-0.95927	0.372486	0.423906	0	-0.256563	-0.124634	-0.300376	-0.426632	-0.622948
YDL169C	0	-1.17559	0.613652	0.203543	1.95931	1.66798	0.389121	1.57786	1.94899	-0.0805048	0.0692159	1.88936	1.83042	-1.38265	1.23016	0.173184	1.59969	-0.129129	1.21679	1.33712	1.34925	-1.53274	-0.831961	1.59397	1.73139	0.25856	1.91855	2.11094	2.16672	0.131258	1.69245	1.45428	1.98451	2.40045	0.299469	1.91557	1.50283	1.85465	1.59415	1.88045	1.02276	1.80232	1.67995	0	-0.151515	2.27846	1.75012	2.52232	2.578
YDL170W	0	-0.163686	0.867059	2.78825	3.23162	2.49137	1.43102	2.25224	2.01404	-1.65805	0.0700228	1.27726	0.85843	1.07642	0.89364	0.619109	0.681713	0.49184	-0.614826	0.445091	0.573033	0.579307	-0.0116628	0.472575	2.17551	2.04442	1.96193	1.7863	1.87256	1.72442	1.57169	1.45338	1.08958	1.70914	0.828361	-0.374547	1.1695	0.616866	0.872278	0.710822	0.480951	0.541679	0.542822	0	0.164875	0.868375	1.26878	1.45814	1.09509
YDL171C	0	-0.22697	-0.239435	1.17535	1.73303	-0.102551	1.99341	1.83196	1.55917	-2.55397	1.10906	0.881123	-0.375723	0.756694	0.785194	0.981234	0.977294	0.843764	0.394417	0.762267	0.884212	0.835278	-1.7415	-1.75057	1.09563	1.36881	1.71396	1.77771	1.59333	1.29243	1.203	0.786264	0.717323	-1.21027	-0.596421	0.520206	-1.43671	0.693997	0.863059	0.751063	-2.29342	0.597645	0.834006	0	-0.522704	1.09269	1.31046	2.30067	2.17577
YDL172C	0	0	0	0	0	0	0	0	0	0	0	0	0	0	0	0	0	0	0	0	0	0	0	0	0	0	0	0	0	0	0	0	0	0	0	0	0.0899614	0	0	0	0	0	0	0	0	0	0.00651983	0	0
YDL173W	0	-1.69732	1.24494	1.35634	1.20508	0.802308	0.635478	0.701905	0.778182	0.792663	0.885294	0.834692	0.878026	0.828346	0.912969	0.748122	0.646478	0.568536	0.174372	0.291599	0.340125	0.352552	0.372772	1.64923	1.51631	1.10678	0.641048	0.763502	0.84801	0.992617	1.07705	1.29074	1.36027	1.61706	1.16349	1.0933	-1.56163	1.11518	1.10593	1.14516	-0.391313	0.934983	0.765306	0	0.448752	1.54054	1.13388	1.04595	1.03829
YDL174C	0	-0.93766	-2.67934	-1.69022	-2.26746	-2.48061	-2.99178	-3.17894	-3.2393	-3.2902	-3.28599	-4.53977	-3.38389	-3.61018	-3.67631	-3.84935	-3.69362	-3.71306	-3.72507	-3.88984	-3.88475	-4.18203	-1.3354	-1.30772	-1.71745	-1.92221	-4.9814	-2.48342	-2.90698	-3.10856	-3.35725	-3.16774	-3.10393	-3.15385	-3.25219	-3.30284	-3.1975	-3.34987	-3.26259	-3.34172	-4.58127	-3.57578	-3.45092	0	-1.34382	-0.808389	-1.3858	-1.64794	-1.94232
YDL175C	0	-0.204767	-0.097231	0.605193	0.568727	-0.0114226	-0.126134	-0.112707	-0.129688	-0.597434	0.425367	0.347696	-0.153827	-0.219397	-0.302871	-0.294482	-0.277891	-0.313637	-0.235765	0.199741	-0.325536	-0.20812	-0.182367	0.0148339	-0.0744715	0.0652566	0.622095	0.652439	-0.0669579	-0.00180344	0.0853156	0.344148	0.0888791	0.375926	0.323726	0.339448	0.00961984	0.286875	-0.159546	-0.199816	0.0413941	0.338613	-0.0682948	0	0.0273189	0.226732	0.403322	0.315772	0.199577
YDL176W	0	-1.10199	-0.77869	0.687033	-0.810694	-0.819434	0.302846	-0.85396	-0.804913	-0.243996	-0.145625	-0.223594	-0.728062	0.379234	0.4356	0.391334	0.524272	-0.655678	-0.545813	-0.0224696	-1.92488	0.290863	-0.322369	0.372113	0.483892	-0.824964	-0.877465	-0.864205	-0.861684	-2.01986	0.412968	0.251174	0.324606	-0.928721	-0.839543	-0.869356	-1.57064	0.412182	0.335083	0.182945	0.423911	-0.748885	-0.781478	0	-0.94001	0.280664	0.232708	0.126909	0.195077
YDL177C	0	0.267533	-0.276158	0.777809	-0.206771	0.298381	0.213577	0.219428	0.181239	0.130492	0.126425	0.0952645	-0.56816	0.120643	0.218774	0.142121	0.116605	-0.446514	0.493047	0.766797	1.08616	0.951695	0.374762	0.98302	0.721346	0.386115	0.309738	0.219011	-0.532156	0.289685	0.230803	0.321102	0.35299	0.388389	0.129428	0.279292	0.308848	0.0509449	0.251652	0.186564	0.112171	-0.618597	0.0419011	0	-0.0963425	0.287547	0.182096	0.131616	0.0147814
YDL178W	0	-1.76996	-1.52285	-0.846809	-0.37364	-0.793486	-0.92645	-0.921572	-0.959499	-0.961575	-0.965605	-2.53869	-1.16051	-1.14636	-1.09745	-1.09492	-1.11067	-1.3085	-1.81819	-1.29635	-1.36793	-1.32093	0.349636	-2.19235	-0.676356	-2.25914	-0.590712	-0.740777	-0.765009	-0.793121	-0.777592	-0.851933	-0.884999	-0.61697	-1.03649	-0.944228	-0.632363	-1.07177	-1.10362	-1.01049	-1.69658	-1.05511	-1.12281	0	0.171203	-0.724421	-0.310818	-0.514563	-0.595472
YDL179W	0	-0.786437	-0.61676	-0.345517	-1.65913	-1.77632	-1.78305	-1.87328	-1.94415	-2.12632	-1.71124	-2.08266	-2.47786	-2.49796	-2.56226	-2.56911	-2.55778	-2.36543	-2.04181	-1.90849	-1.82533	-2.23572	-1.37129	-1.64298	-1.58776	-0.497288	-0.610336	-0.743099	-0.974439	-1.85085	-1.93783	-2.08287	-2.27245	-1.92722	-1.99218	-2.13536	-2.10959	-2.50527	-2.52938	-2.57459	-2.63141	-2.63176	-2.74048	0	0.0467961	-0.0441523	-0.367409	-1.2136	-1.16904
YDL180W	0	-0.203074	-0.63373	-0.266006	-1.1753	-0.655085	-0.659325	-0.842807	-0.933568	-0.817044	-1.83425	-1.07204	-1.9249	-0.923378	-0.94023	-0.774877	-0.750096	-0.570544	-0.793821	-1.52159	-0.362845	-0.475649	-0.27286	-0.682724	-0.450151	-0.498926	-1.83948	-0.881389	-0.918334	-0.928085	-0.827566	-1.07313	-1.0669	-1.80021	-1.04734	-0.989617	-0.733083	-0.932066	-0.956141	-1.00948	-0.961223	-0.996467	-0.925607	0	-1.06571	-0.397976	-0.507221	-0.679167	-0.955412
YDL181W	0	-0.198031	-0.828998	-0.94349	-1.48903	-1.28528	-0.345151	-0.410287	-0.426965	-1.39329	-0.916513	-1.48009	-1.42615	-1.55893	-0.869489	-1.42336	-0.669456	-0.800312	-0.838521	-0.740121	-0.883539	-1.60296	-0.205544	-1.40742	-1.19117	-1.00451	-0.26612	-0.375871	-0.437463	-1.5162	-0.71782	-0.549567	-0.577898	-0.792263	-0.507254	-2.45258	-2.61373	-0.691917	-0.626238	-1.63089	-2.53507	-0.830286	-1.58047	0	-1.32429	-1.11198	-0.447457	-0.612839	-0.654197
YDL182W	0	-0.472681	-1.61172	-3.18653	-1.89797	-2.04978	-1.71331	-3.17361	-1.34297	-1.56473	-1.28591	-1.42922	-4.08486	-1.83802	-1.99565	-1.97205	-1.91477	-2.10619	-2.2076	-2.056	-2.02138	-3.38473	-0.361552	-1.72354	-3.02809	-1.01461	-1.63691	-1.22419	-1.03389	-1.09661	-0.944625	-1.13582	-3.07954	-1.52941	-3.03549	-1.18848	-1.45746	-1.32705	-1.29433	-1.38407	-1.41722	-2.32183	-1.39	0	-0.295859	-0.895794	-0.845106	-1.60256	-1.5134
YDL183C	0	-1.24187	-0.606488	-0.927359	-0.829799	-0.555491	-0.471296	-0.570738	-1.07678	-0.958114	-0.576454	-0.787204	-0.747848	-0.380074	-0.379469	-0.23234	-0.473827	-0.784007	-1.24187	-0.754794	-0.85665	-0.210951	-0.833258	0.260141	-0.368524	-0.891215	-1.33339	-0.834233	-0.700801	-0.870823	-0.798301	-0.347951	-0.897697	-0.828396	-1.33339	-1.33339	-0.728225	-0.796247	-0.778327	-0.215791	-0.169197	-0.495355	-0.671006	0	-1.19939	0.232415	0.16719	0.478035	0.609619
YDL184C	0	-3.34092	-2.15155	-2.68629	-2.68908	-2.49719	-1.17886	-1.05542	-1.04808	-3.34092	-2.48982	-1.45592	-2.46871	-2.57102	-1.78376	-1.57041	-1.5575	-3.34092	-2.77065	-2.0499	-1.80792	-2.573	-0.21538	-0.750011	-0.870725	-3.44482	-2.05759	-1.33253	-2.34572	-2.34326	-2.1158	-1.4814	-1.20226	-3.44482	-2.4749	-2.43753	-2.78674	-1.56622	-1.14906	-1.44136	-2.43076	-2.54582	-1.65282	0	0.818915	-1.32519	-0.920799	-1.24151	-1.37377
YDL185C-A	0	0	0	0	0	0	0	0	0	0	0	0	0	0	0	0	0	0	0	0	0	0	0	0	0	0	0	0	0	0	0	0	0	0	0	0	0	0	0	0	0.119367	0	0	0	8.67e-19	0	0.00660961	0	0
YDL185W	0	0.161086	-0.646007	-0.471141	-0.312311	-0.210519	-0.046297	0.00657354	0.0587394	0.209882	-0.0394125	0.0490672	0.0310701	0.0272352	0.115785	0.183286	0.0771827	-0.361081	-0.202581	-0.285226	0.0196379	-0.287288	-0.0777638	-0.711207	-0.46776	-0.450494	-0.242372	-0.0194985	-0.029476	-0.0152881	0.0638237	0.0356675	0.182173	-0.00219349	0.121152	0.0790403	-2.60928	0.471362	0.317607	0.347489	-0.123503	0.0646357	0.136503	0	0.0749148	-0.444168	-0.242133	-0.447536	-0.283828
YDL186W	0	0	0	0	0	0	0	0	0	0	0	0	0	0.306977	2.20815	3.81004	4.19981	4.15983	4.50633	4.43217	4.47435	4.52482	0	0	0	0	0	0	0	0	0	0	0	0	0	0	0	0	0	0	0.0210952	0.0360308	0.230677	0	0	0	0.272765	0	0
YDL187C	0	0	0	0.459466	0.264147	0.270657	0.27475	0.200135	0.298873	0.741226	0.552759	0.292557	0.234577	0.618873	0.496055	0.530394	0.325113	0.421129	0.566144	0.497551	0.547223	0.663269	0.141262	-0.00710435	0.497319	0.678961	0.591811	0.284089	0.71458	1.01103	0.764499	0.686656	0.673789	0.529857	0.750754	0.803625	0.442842	0.664562	0.67212	0.518138	0.423135	0.419529	0.668472	0	0.502251	0.124922	0.347736	0.548226	0.676885
YDL188C	0	-0.0429078	0.0945304	0.223234	0.496918	0.738253	0.882054	0.87438	0.877524	0.901286	0.913784	0.78631	0.770632	0.775606	0.708482	0.802514	0.791156	0.637437	0.744907	0.748342	0.678519	0.727538	0.0764619	-0.139527	0.0605511	0.284608	0.574251	0.518218	0.694589	0.678363	0.759357	0.7707	0.737646	0.53597	0.781498	0.734924	0.572661	0.783753	0.774021	0.638139	0.730103	0.742115	0.786324	0	-0.0781401	0.0251278	0.227731	0.302132	0.252459
YDL189W	0	-0.605526	-0.231845	-0.0717429	0.620487	0.331828	0.311822	-0.0807998	0.35155	-0.569828	-0.212999	-0.141343	0.217451	0.187061	0.301063	0.0968173	0.158551	-0.284812	-0.479403	-0.400443	-0.217245	-0.313505	0.287053	0.323982	0.590026	0.280357	0.417395	-0.328998	0.354604	0.400033	0.366313	0.270193	-0.142175	0.422569	-0.568798	0.225006	0.152715	0.378715	0.239386	0.372985	-0.480965	0.333434	0.226535	0	0.361243	0.128171	0.152031	0.0636799	-0.0461814
YDL190C	0	0.327842	0.332297	0.36732	0.373964	0.418273	0.432302	0.392235	0.312985	0.313265	0.311599	0.417249	0.480209	-0.19241	0.504899	0.506423	0.666097	0.701145	0.822593	0.778598	0.643108	0.628758	0.214643	-0.135196	0.329988	0.304029	-1.25098	0.292857	0.344908	0.207243	0.194392	-0.132125	0.235602	0.137095	0.297545	0.268319	-0.566295	0.348571	0.327972	0.289117	-0.461453	0.3994	0.390359	0	-0.299746	0.332887	0.317458	0.301455	0.175923
YDL191W	0	0.122353	-2.45866	-3.01648	-2.42629	-2.80745	-2.55039	-2.17864	-2.19454	-2.25496	-2.16315	-2.23703	-2.10917	-2.14721	-2.00927	-2.04277	-2.09945	-2.18357	-2.61605	-2.32178	-2.13145	-1.97628	-0.0820639	-2.17789	-2.90268	-2.52798	-2.61497	-2.55526	-2.38453	-2.21878	-2.67614	-1.99353	-1.83191	-1.56732	-1.68666	-1.46034	-1.24336	-1.73469	-1.50146	-1.57009	-1.84384	-1.90524	-1.97922	0	0.28444	-2.87391	-1.518	-2.5089	-2.65031
YDL192W	0	-0.274118	-1.68817	-2.05551	-2.18041	-2.52729	-2.75951	-2.63329	-2.62963	-2.6827	-2.53028	-2.48599	-5.89326	-2.31227	-2.24221	-2.23184	-2.19664	-2.59054	-4.095	-2.44384	-2.40698	-2.34209	-0.401643	-1.55737	-1.78735	-2.04878	-3.14933	-2.51545	-4.21289	-2.54825	-2.68673	-2.50949	-2.34285	-2.47229	-2.28487	-3.1712	-2.29515	-2.31368	-2.08418	-2.14866	-2.35769	-2.36708	-2.31755	0	-0.484842	-1.64311	-1.26888	-1.86278	-1.82763
YDL193W	0	-1.08177	0.645142	-0.180468	0.718757	0.874252	0.867213	0.901189	0.981322	1.01032	1.35121	1.70352	2.08637	2.22945	2.33043	2.41806	2.46244	2.22595	2.18319	-0.109767	1.92234	1.99655	0.170945	0.780696	0.495264	0.49273	0.720141	0.81938	0.771259	0.932317	1.05405	1.22232	1.30217	1.42046	1.41331	1.36843	-0.580353	1.63702	1.6507	1.88692	2.02462	2.05476	-0.0708098	0	0.211148	0.637871	0.772984	1.51924	1.97343
YDL194W	0	-0.628164	-0.51313	-3.00782	-0.27665	-0.481163	-0.407666	-0.350793	-0.406951	-0.463982	-0.37433	-0.561078	-0.243441	-0.310657	-0.373528	-0.375735	-0.486754	-0.522605	-2.97753	-0.531093	-0.888493	-0.573135	-0.613066	-0.47745	-0.507123	-0.402775	-0.497399	-0.308576	-0.249784	-0.359233	-0.291205	-0.31517	-0.335269	-0.290945	-0.332675	-0.417366	-3.10503	-0.389996	-0.585102	-0.43481	-0.291735	-0.268016	-0.31707	0	-0.83918	-0.161939	-0.197477	0.0927716	0.271129
YDL195W	0	-0.165857	-0.878776	-2.01427	-1.10553	-0.758614	-0.744376	-0.795596	-0.754062	-0.581098	-0.768532	-1.80413	-0.752489	-0.523177	-0.650038	-0.472704	-0.721671	-0.783387	-0.59337	-0.753185	-0.617979	-0.879489	-0.53914	-1.35018	-1.48452	-1.12968	-0.921558	-0.857184	-0.848939	-0.874202	-1.03357	-0.793486	-0.769614	-0.993251	-0.736248	-0.664186	-2.20308	-0.596865	-0.504838	-0.732531	-1.71479	-0.594791	-0.644024	0	-0.206706	-0.561822	-0.573271	-0.408412	-0.504234
YDL196W	0	0	0	0	0	0	0	0	0	0	0	0	0	0	0	0	0	0	0	0	0	0	0	0	0	0	0	0	0	0	0	0	0	0	0	0	0	0	0	0	0	0	0	0	0	0	0.00656357	-8.67e-19	0
YDL197C	0	-0.395678	-0.248653	-0.221995	-0.441637	-0.52913	-0.0298074	-0.0298097	0.258701	0.246048	0.427686	0.587807	0.0869731	0.609238	-0.273301	0.402557	0.534891	0.516829	0.698985	0.495053	0.395178	0.395441	-0.431724	-0.163846	-0.130053	0.00344845	0.109905	0.292081	0.309677	0.277228	0.17456	0.344273	0.417386	0.427133	0.589595	0.529172	0.648947	0.790871	0.686078	0.708309	0.766074	0.808384	0.728534	0	-0.151042	-0.352629	0.271469	0.449491	0.590503
YDL198C	0	-0.711505	-1.211	-0.622357	-0.890046	-2.39603	-2.70334	-3.0642	-3.15347	-3.1208	-3.24554	-3.23189	-3.08618	-3.0703	-3.0533	-2.88243	-3.04583	-2.98722	-3.54272	-3.22242	-2.97876	-3.02182	-0.824934	-1.16615	-0.724243	-1.55236	-2.27416	-2.85764	-3.03169	-3.10398	-3.17714	-3.23794	-3.13009	-2.71271	-2.88784	-3.99093	-1.93877	-2.5745	-2.58183	-2.4927	-4.81675	-2.8495	-2.97851	0	-1.07423	-1.06539	-0.738574	-1.45046	-1.70483
YDL199C	0	-1.23903	-0.218514	-0.135851	-0.921302	-0.800826	-0.448007	0.215761	0.866919	0.240083	0.260243	-0.675731	-0.651747	0.100696	1.26924	1.28943	0.376647	0.0464252	-0.643706	1.15961	1.4512	0.934705	-1.32998	-0.835843	-0.132882	-1.1159	-1.03282	0.68847	0.682754	-0.264359	-0.137207	1.34006	-0.40177	0.932168	0.181596	0.383527	0.280935	1.33872	1.54173	1.35383	1.03391	0.380137	0.413236	0	-0.454398	0.931497	0.573992	1.5221	1.62632
YDL200C	0	-0.392466	-0.46281	0.233427	0.165308	0.343998	0.39688	0.376452	0.306514	0.263445	0.169992	-0.0917	-2.40743	-0.350286	-0.347093	-0.425428	-0.581353	-0.691765	-0.410821	-0.449384	-0.261614	-0.216401	-0.38686	0.130526	0.36062	0.354547	0.44801	-0.226958	0.569471	0.506605	0.249332	0.372756	0.235604	-0.0423181	0.0526614	0.11672	-1.11655	-0.218714	-0.0717182	-0.128325	-1.31705	-0.20487	-0.338162	0	-0.754598	0.0560547	0.188466	0.443837	0.535461
YDL201W	0	-2.83135	-2.26718	-2.28091	-3.69547	-2.35057	-2.10976	-1.81017	-1.76394	-1.81515	-1.50171	-1.58247	-1.57177	-1.77836	-1.75691	-1.60248	-1.64254	-1.62051	-1.32763	-1.31775	-1.10146	-1.1128	-0.58364	-1.78051	-1.78076	-1.81054	-2.08547	-1.94254	-1.7499	-1.68102	-1.48545	-1.53493	-1.31391	-1.33799	-1.37455	-1.28593	-1.51685	-1.49454	-1.38788	-1.29945	-1.38495	-1.41855	-1.59796	0	-1.86805	-1.67236	-1.8065	-2.29303	-2.25436
YDL202W	0	-0.0434055	-1.19357	-1.66794	-1.83381	-1.97405	-2.05718	-2.02742	-2.06297	-2.84395	-2.26779	-2.2871	-3.0255	-2.50698	-2.39109	-2.43127	-2.75436	-2.34174	-2.8793	-2.73058	-2.96301	-2.28354	-0.0435104	-1.1037	-1.52024	-2.46451	-1.73006	-1.75882	-1.88711	-2.74234	-2.0535	-1.97622	-2.04602	-2.00657	-2.08964	-2.81351	-3.70174	-2.07279	-2.1119	-2.0133	-2.17429	-2.03261	-2.14808	0	-0.233311	-1.27986	-0.985059	-1.53822	-1.5969
YDL203C	0	0.0379677	0.183142	0.181128	0.165513	0.109395	0.245191	-1.13809	0.128517	0.0906021	0.047034	-0.0866366	-0.200527	-0.183425	-0.29339	-0.402995	-0.359396	-0.61374	-1.41022	-0.477655	-0.417633	-0.255471	0.273508	0.226637	0.436928	-1.11989	0.269323	0.395918	0.428828	0.431486	0.422795	0.40732	0.256806	0.147885	0.105546	0.0484127	-0.161427	0.0648777	-0.106337	-0.0346486	0.0390175	-0.0368674	-0.0164048	0	0.246886	0.000454938	0.0978714	0.0165303	-0.213635
YDL204W	0	-0.292668	0.912253	0.672726	1.40161	2.42027	2.74257	1.81457	2.89384	2.96662	3.02379	2.82327	3.02108	2.82886	2.56248	2.66059	2.82988	2.82751	2.79094	2.84568	2.71065	2.86909	0.546105	0.579661	0.44953	1.00735	1.98972	2.5512	2.59786	2.63434	2.78	2.99888	2.9794	2.62599	2.84659	2.18121	0.00283319	2.81186	2.77747	2.56863	-0.202841	2.82001	2.77275	0	-0.19932	1.74939	1.18907	1.99969	2.02745
YDL205C	0	-2.49587	-3.54942	-3.58186	-4.03727	-3.25371	-2.46447	-2.566	-2.54308	-2.37523	-3.3625	-3.33258	-4.03727	-2.21595	-2.42747	-3.23742	-2.52802	-3.20042	-3.23989	-2.89428	-3.11381	-2.24556	-0.887608	-3.4911	-2.92075	-3.19264	-3.27448	-3.35932	-3.34196	-2.31613	-2.84627	-2.6631	-2.45629	-4.11636	-3.33416	-3.30335	-2.33789	-2.1979	-1.72033	-2.30312	-3.41	-3.64771	-3.29889	0	-1.6842	-1.61607	-1.47254	-1.32133	-1.70769
YDL206W	0	0.288016	0.289048	0.592042	1.08998	0.977105	1.25215	1.01586	1.04814	1.02921	0.732259	0.844354	0.848845	0.856032	0.768731	0.791302	0.706687	0.660458	0.119711	0.569819	0.679226	0.67849	0.606379	0.264183	0.334085	0.503911	0.912246	0.969186	0.935031	1.09113	1.09087	1.07272	1.00219	0.842395	0.952387	0.874731	0.228672	0.919303	0.71582	0.823342	-1.7191	0.565347	0.744205	0	0.177801	0.955745	0.708121	0.970297	1.06252
YDL207W	0	-1.35413	-0.633722	-0.4772	0.597804	0.516031	0.392308	0.424567	0.419212	-0.494127	0.360863	-1.19605	-1.21461	0.224305	0.210675	0.159473	0.0883928	-0.713473	-1.35835	-1.34729	-1.29605	-0.00074754	-0.0675524	0.0374961	0.491048	-1.04262	-0.258797	-0.57135	-1.03772	0.474816	0.523362	0.438163	0.444148	-1.00729	-1.095	-1.05854	-0.997365	0.535527	0.57538	0.594841	-0.976062	-0.933194	0.552076	0	-1.02259	0.3076	0.408624	0.522505	0.381615
YDL208W	0	-0.709464	-3.18818	-2.71778	-2.63535	-2.93609	-2.84184	-2.62473	-2.56984	-2.61478	-2.52801	-2.57855	-2.5309	-2.6285	-2.52069	-2.61392	-2.69059	-2.7174	-2.95243	-3.04364	-2.84056	-2.79645	-0.713424	-2.57162	-2.29946	-2.20313	-2.69731	-2.72081	-2.53214	-2.43358	-2.57658	-2.35499	-2.28252	-2.15101	-2.28425	-2.10099	-1.4289	-2.25456	-2.07837	-2.20645	-2.43493	-2.26144	-2.55023	0	-0.434619	-2.83024	-1.96773	-2.54376	-2.52211
YDL209C	0	0.145104	-0.732485	-0.131235	-0.541022	-0.0134536	-0.0786604	-0.0336096	0.0310334	0.110271	0.273451	0.300522	0.329544	0.294966	0.298221	0.20301	0.172978	0.122905	0.169136	-0.140135	-0.815918	-0.211528	0.081675	-0.550613	-0.0390131	0.109771	-0.154036	-0.0982863	-0.690887	0.131012	0.183654	0.224786	0.213873	0.235343	0.293869	0.183595	0.0126098	0.300097	0.234257	0.358552	0.284293	0.376907	0.366927	0	0.132001	-0.140186	-0.0311343	-0.164397	-0.305754
YDL210W	0	0	1.65476	2.78576	5.00198	6.19118	5.95401	5.55398	5.53094	5.53695	5.44722	5.41801	5.1442	5.39984	5.23659	5.06381	4.89879	4.72449	4.90323	4.53626	4.54072	4.18565	0	1.50052	3.47851	4.41348	5.98402	5.45349	5.59052	5.57521	5.47268	5.3277	5.53417	4.82545	5.34579	3.9618	4.03561	5.24804	5.06489	4.95138	4.85499	5.06497	4.79672	0	0	0.0184824	1.52639	3.83559	4.34204
YDL211C	0	-0.825483	-1.32393	-1.12056	-0.707173	-0.598584	-0.536197	-0.548705	-0.521452	-0.386008	0.0191429	-1.14023	-0.338266	0.331651	0.307177	0.252907	-0.415186	-1.14819	-0.0750582	-0.527736	-0.0916877	0.0656028	-0.554326	-0.459485	-0.482777	-0.464868	-0.55472	-0.65047	-1.02338	-0.670787	-0.67621	-0.619674	-0.469827	-0.244761	-0.70714	-0.679819	-0.137179	0.0552545	0.0993477	0.0980245	-0.754523	-1.08975	-0.279999	0	-0.253178	0.119344	-0.489788	-0.390488	0.19967
YDL212W	0	-0.338228	-1.69717	-2.56276	-0.946043	-1.91568	-1.26645	-1.48324	-1.47247	-0.450423	-1.60118	-1.62919	-0.802794	-1.76336	-1.76337	-1.85646	-1.79984	-0.884482	-2.04316	-1.55017	-0.999544	-2.01368	-1.15668	-1.48027	-1.45522	-0.189341	-1.29073	-0.181192	-0.293824	-1.64087	-1.49789	-1.56908	-1.47926	-0.664946	-0.583828	-2.49882	-1.21155	-1.55943	-0.562821	-1.1566	-1.42677	-0.930187	-0.894222	0	-0.186068	-0.534186	-0.444393	-0.372352	-0.211718
YDL213C	0	-0.189139	-1.19077	-1.08841	-0.810258	-1.19711	-1.18355	-1.11481	-1.08686	-1.15105	-1.06389	-0.988461	-1.04108	-1.12276	-0.986859	-1.18234	-1.32286	-1.43793	-1.51936	-1.63876	-1.65583	-1.88246	-0.476233	-0.971213	-0.634207	-0.717905	-1.02761	-1.01359	-0.981713	-0.941747	-0.994936	-0.931497	-0.885255	-0.583187	-0.891171	-0.88006	-2.07923	-1.00305	-1.04968	-0.888609	-1.12242	-2.10673	-1.21652	0	-0.291067	-1.14886	-0.804955	-1.02158	-0.979336
YDL214C	0	0	1.37174	0.441393	0.22402	0.946262	1.13342	0.994111	1.46323	0.568283	0.66688	0.550945	1.1789	0.952195	0.845677	0.856785	1.44114	1.47683	1.18187	1.97082	1.78258	2.91613	0	1.58902	0.451614	0.456421	0.97463	1.46095	1.63261	1.08123	1.35388	1.60536	1.76212	1.32242	1.10207	1.26903	1.0759	1.74277	1.42664	1.50278	1.39817	1.73587	1.56178	0	0	1.01067	0.661263	0.733184	0.705113
YDL215C	0	0.170672	-0.57212	-0.505915	-0.985993	-1.6962	-1.86242	-2.16906	-2.27405	-2.20569	-3.75668	-2.41261	-2.14464	-2.13718	-1.94902	-1.85506	-1.66193	-1.59715	-1.38243	-2.29034	-1.37342	-0.940914	0.100119	1.05313	-0.0337562	-1.21108	-1.68832	-1.94487	-1.97628	-2.06184	-2.0641	-2.1678	-2.12187	-1.90056	-2.31936	-3.05784	-3.87605	-1.95733	-2.04708	-2.00689	-2.55734	-2.11815	-3.01209	0	-0.26921	0.699968	-0.309442	-0.932248	-1.11348
YDL216C	0	0.0619667	0.0151361	0.296606	0.64072	0.391191	0.575596	0.548946	0.550654	0.59769	-0.400242	0.721921	0.871056	0.665638	0.765882	0.588408	0.646684	0.453112	0.244419	0.317259	0.109027	0.199136	0.139024	0.180451	0.417035	0.472737	0.44125	0.64882	0.647687	0.745616	0.758079	0.728288	0.711622	0.978396	0.597729	0.563768	0.917826	0.66511	0.492359	0.692684	0.801273	0.796707	0.681336	0	-0.628754	0.741275	0.656888	0.931701	1.12721
YDL217C	0	-0.424138	-1.52698	-1.83578	-1.7543	-2.21491	-2.13041	-2.13548	-2.0959	-2.21179	-2.16258	-2.02324	-2.11253	-2.22155	-2.13806	-2.17928	-2.25512	-3.01895	-3.19395	-2.28184	-2.34233	-2.30463	-0.285073	-1.34212	-1.69752	-1.82536	-1.99458	-2.02065	-2.50387	-2.01043	-1.93986	-2.14127	-2.16052	-1.82348	-2.06282	-2.02402	-2.94375	-1.91257	-2.16921	-2.01151	-2.95105	-2.05434	-2.14291	0	-0.518593	-1.30347	-1.30194	-1.7311	-1.71366
YDL218W	0	-1.87923	-1.23914	-0.54713	0.00469579	0.280796	0.468559	0.400237	0.534913	0.703422	-0.676362	0.939143	1.38538	1.59453	1.85252	2.17873	2.24601	2.29065	2.71791	2.6144	2.35896	3.04055	-1.4451	-0.446412	-0.170119	-0.212642	0.0405797	-0.100785	0.13628	0.373583	0.26623	0.550814	0.893125	-0.660929	1.40479	0.566222	1.83836	2.17805	2.57086	2.36253	2.72865	2.82576	2.82668	0	-1.23477	-0.415917	-0.605879	-0.296566	0.0168921
YDL219W	0	-0.245068	-0.479396	-0.587552	-0.565909	-0.502551	-0.515976	-0.50948	-0.508498	-0.631569	-0.479396	-0.588175	-0.599543	-0.508013	-0.512763	-0.521108	-0.479396	-0.479396	-0.479396	-0.479396	-0.479396	-0.479396	-0.437783	-0.437783	-0.437783	-0.49676	-0.459483	-0.476511	-0.582856	-0.484323	-0.437783	-0.459828	-0.506799	-0.466855	-0.504029	-0.468715	-0.4579	-0.437783	-0.437783	-0.437783	-0.573892	-0.437783	-0.437783	0	0.0382775	-0.310323	-0.134785	-0.310323	-0.310323
YDL220C	0	0	0	0	0	0	0	0	0	0.00680014	0	0.0350301	0.0237278	0	0	0	0	0.00296592	0.0148407	0	0	0	0	0	0	-0.0252143	0	0	0	0	0	0	0	0.0425101	0.0204252	0	0	0	0	0	0.200837	0	0.00792866	0	0	0	0.00651983	0	0
YDL221W	0	0	0	0	0	0	0	0	0	0	0	0	0	0	0	0	0	0	0	0	0	0	0	0	0	0	0	0	0	0	0	0	0	0	0	0	0	0	0	0	0	0	0	0	0	0	-0.0559013	0	0
YDL222C	0	0.573219	1.71009	0.964413	1.86354	2.68922	3.43536	3.60539	3.63908	3.75537	2.74976	3.27894	3.23538	3.50771	3.37717	3.22731	3.21564	2.99708	2.56335	2.84127	3.22369	1.91957	2.03842	1.43369	0.812639	1.4587	2.39917	3.17806	2.84574	3.64001	3.59695	3.98436	3.95726	3.80239	3.54068	2.21557	3.54214	3.56561	3.5587	3.40024	2.06881	3.27821	3.22546	0	1.66207	2.32971	2.02001	2.42373	2.38034
YDL223C	0	-1.23776	1.37417	0.809827	0.270789	2.35073	2.91919	3.25804	2.62396	3.23177	3.09259	3.15643	3.19864	1.29485	2.89419	2.67408	3.04576	2.7206	2.65568	2.67315	2.80272	2.81937	-0.273407	1.34584	0.533673	-0.330261	1.84669	2.48845	2.23701	1.97061	2.68678	3.07203	3.3226	3.1022	2.46708	2.72104	2.1422	2.59175	2.75402	2.63467	1.46215	2.57598	2.63183	0	0.0753609	1.33123	0.708653	1.5925	1.69145
YDL224C	0	-1.49639	0.169568	0.0472096	0.662144	-0.947374	0.223093	0.0980179	0.107882	0.3256	0.0142881	-0.850396	0.12408	0.373901	0.359713	0.427981	0.386107	0.347028	-0.241293	-0.723249	-0.0575364	0.339908	0.010098	-0.0144895	0.0921765	-0.945711	-0.872198	-0.113068	0.0288601	0.112835	0.221267	0.204742	0.222397	-0.253264	-0.795275	-0.871833	-0.848423	0.471907	0.296356	0.316908	-0.828763	0.290103	0.328392	0	-0.596662	0.320942	0.0732119	0.0284545	-0.0014351
YDL225W	0	0.201431	0.201431	0.144414	0.0703223	0.201431	0.201431	0.201431	-0.0039189	0.201431	0.181643	0.273627	0.290797	0.231617	0.360493	0.514515	0.620891	0.201431	1.00349	1.15862	0.499338	0.242659	0.241013	0.288812	0.147907	0.241013	0.241013	0.147473	0.241013	0.241013	0.241013	0.0681583	0.113949	0.241013	0.241013	0.204166	0.241013	0.241013	0.231532	0.287019	0.252524	0.241013	0.594911	0	-0.492087	0.325047	0.181163	0.0162068	0.151253
YDL226C	0	-2.90071	-1.25039	-0.24414	-0.163065	-0.654339	-0.597398	-0.543672	-0.543179	-1.51244	-0.536544	-0.412639	-0.399284	-0.499777	-0.357361	-0.408421	-0.285436	-0.26674	-0.298138	-1.91066	0.142104	0.16909	-0.108604	-0.148187	-0.206177	-3.70675	-0.500687	-2.14749	-0.623425	-0.579253	-0.536206	-0.571041	-0.541434	-0.0819313	-0.490568	-0.616418	0.184529	-0.421706	-0.622242	-0.400595	-2.06917	-0.461253	-0.350932	0	-0.0146459	-0.208385	-0.294927	-0.634591	-0.593459
YDL227C	0	0	0	0	0	0	0	0	0	0	0	0	0	0	0	0	0	0	0	0.0244989	0.0701777	0	0	0	0	0	0	0	0	0	0	0	0	0	0	0	0	0	0	0	0.122676	0	0	0	0	0	0.00691336	0	0
YDL228C	0	0	0	0	0	0	0	0	0	0	0	0	0	0	0	0	0	0	0	0	0	0	0	0	0	0	0	0	0	0	0	0	0	0	0	0	0	0	0	0	0	0	0	0	0	0	0.00668339	0	0
YDL229W	0	-0.198811	-4.57879	-4.54492	-5.64506	-5.85735	-5.8766	-5.78501	-4.56084	-4.38484	-4.45381	-4.28021	-4.36752	-3.9951	-3.94322	-4.76798	-3.82655	-4.7226	-3.88091	-3.84979	-3.73554	-3.78131	-0.601259	-3.37963	-4.14233	-4.19277	-4.54837	-4.67219	-4.60724	-4.57493	-5.57519	-4.34596	-4.17234	-3.66398	-3.53148	-3.33434	-2.73675	-3.05173	-2.98473	-3.16005	-3.53116	-3.28418	-3.62881	0	-0.382444	-3.60137	-2.60301	-3.26064	-3.45387
YDL230W	0	-0.736358	0.738404	0.548328	0.40744	0.656499	0.56726	0.484925	0.577102	0.408066	0.498622	0.45283	0.58254	0.655483	0.695475	0.783295	0.864716	-0.377384	1.36804	1.27788	1.44418	1.47502	0.316857	0.959597	0.536636	0.612024	0.593933	0.489458	0.374692	0.385031	0.398465	0.270651	0.23089	-0.621466	-1.33282	0.221479	-0.736116	0.354063	0.35649	0.349698	0.347662	0.52168	0.542282	0	0.0822118	0.689418	0.536552	0.715673	0.70414
YDL231C	0	-0.330089	0.0262423	0.742252	0.590944	0.563916	0.524254	0.362366	0.464645	0.456739	0.533509	0.497308	0.271937	0.315265	0.271368	0.190424	0.259349	0.120931	0.0939825	-0.0603357	-0.117202	0.00694697	-0.480397	0.0984368	0.715246	0.448937	0.426158	0.39567	0.345936	0.289009	0.272962	0.229885	0.15092	0.0906588	0.148276	0.111984	-0.0954118	0.159483	0.0598584	0.0537492	-0.0574896	0.0965222	0.0470651	0	-0.66292	0.575682	0.402837	0.634286	0.674192
YDL232W	0	-0.698873	-1.47908	-1.69872	-1.65425	-2.89159	-2.03812	-2.95891	-2.10562	-2.13459	-2.98863	-2.10408	-1.89351	-2.79107	-2.17905	-1.93789	-1.86076	-1.97828	-2.09587	-1.86805	-1.94243	-1.78142	-0.714351	-1.50629	-1.78192	-1.679	-1.88732	-2.13929	-2.22696	-2.31739	-3.14912	-2.45624	-2.96004	-2.42991	-2.91869	-2.12027	-2.42791	-2.13955	-2.05033	-2.30821	-3.28633	-2.87275	-2.08886	0	-0.126915	-1.42259	-1.24388	-1.72833	-1.75711
YDL233W	0	0.762889	1.94049	1.76415	1.82295	1.88075	1.77099	1.67632	1.68563	1.5997	1.62324	1.84124	1.90449	2.07529	1.99978	1.95987	2.08525	2.01347	0.636113	0.393227	1.83275	1.97108	1.37191	2.3767	1.87738	0.919713	1.91742	1.88914	0.912746	1.91323	1.91974	1.96748	1.90984	2.08562	1.63268	1.7003	0.566688	1.86954	1.67003	1.86778	0.90228	0.966691	2.002	0	0.860999	1.82976	1.5592	1.8297	1.82515
YDL234C	0	0.288538	1.06165	0.955911	2.70469	1.88358	0.908828	2.70378	2.75708	0.931622	0.710508	0.990307	2.93878	1.05646	1.00967	2.81721	2.91242	-0.271509	2.53474	-0.00450541	2.39567	0.809941	1.88384	3.09417	3.02407	0.830321	0.889778	2.83298	2.91363	2.05048	3.13105	3.33552	3.30637	3.02579	3.12083	2.70295	2.83949	3.04942	2.89019	2.88764	2.86045	2.6862	2.70333	0	0.485818	2.77896	2.26832	2.7128	2.67978
YDL235C	0	0.135506	-0.378794	0.16105	0.136426	0.223993	-1.08386	0.0486735	-1.13533	-0.0838555	-0.0436064	-0.298505	-1.44676	-0.576627	-0.723398	-0.786482	-0.710955	-0.551658	-0.475303	-0.538662	-0.484591	-0.422901	0.296222	-0.113899	0.0717334	0.194241	-1.02486	0.0725227	-0.0357359	-0.100506	-0.149773	-0.730712	-0.479743	-0.582718	-0.509327	-0.633401	-1.36366	-0.854793	-0.805791	-0.893631	-1.7216	-1.0197	-1.66546	0	0.0258768	-0.310991	0.00884768	-0.130659	-0.220182
YDL236W	0	-1.26234	-1.97949	-1.42473	-1.52748	-1.60051	-1.73243	-1.73862	-1.70405	-2.71669	-1.80507	-1.02825	-1.01558	-1.92563	-1.96995	-1.93031	-1.91838	-0.793989	-0.529762	-0.221686	0.134519	0.0162398	-1.1408	-1.42281	-1.44889	-1.4208	-1.98291	-0.78155	-0.936924	-1.70744	-1.02528	-1.46544	-2.28304	-1.14652	-1.0683	-1.08539	-1.18476	-1.9538	-1.52263	-1.2774	-2.5737	-2.12566	-1.75755	0	0.0287921	-1.04406	-0.522678	-0.857462	-1.01694
YDL237W	0	-1.12299	0.217053	0.592649	0.798369	0.724626	0.710537	0.618344	0.486071	0.533906	0.336206	0.352574	0.179261	0.197772	0.09425	0.0226966	0.00834222	-0.0577294	-0.22373	-0.178156	-0.328263	-0.26258	0.266775	0.0603611	0.440212	0.734487	0.715116	0.729026	0.599922	0.511911	0.611423	0.436328	0.332342	0.261021	0.37945	0.282006	-2.19598	0.168854	0.154083	0.204267	-1.26875	0.0201927	0.0921431	0	-0.0824152	0.385483	0.464639	0.44372	0.490311
YDL238C	0	-0.886599	1.21961	1.20094	0.464441	0.602769	0.836301	1.02525	1.17197	1.15269	1.27129	1.13363	1.25539	1.31421	1.37594	1.46281	1.50165	1.29358	1.39917	1.2364	1.28796	1.41549	0.469526	1.46308	1.37906	0.945327	0.851728	0.914877	1.10663	1.13445	1.30701	1.33082	1.43276	1.01193	1.16603	1.3515	0.401025	1.48944	1.5694	1.43279	1.57498	1.65364	1.63292	0	0.00882635	1.17078	0.692326	0.897809	0.894903
YDL239C	0	0.455258	2.54697	1.88935	3.22643	3.41068	3.28112	3.22851	3.10746	2.9089	2.80276	2.6889	2.85889	3.06219	3.45161	3.67455	4.08925	3.84429	4.81619	4.09097	4.75306	5.09837	1.61297	2.47228	2.98941	3.03103	3.26682	3.35994	3.17617	3.17556	3.17971	2.84494	2.71699	1.56089	2.57246	2.44706	0.87288	2.5531	2.60366	2.92313	2.92269	2.65402	3.23645	0	0.980519	2.51677	2.24219	2.78161	2.62875
YDL240C-A	0	0	0	0	0	0	0	0	0	0	0	0	0	0	0	0	0	0	0	0	0	0	0	0	0	0	0	0	0	0	0	0	0	0	0	0	0	0	0	0	-0.00929254	0	0	0	0	0	0.00651983	0	0
YDL240W	0	-1.17565	-0.810112	-0.638334	-0.696281	-0.422758	-0.613389	-0.646583	-0.806783	-0.742623	-0.856225	-0.987431	-0.926518	-0.957849	-1.08377	-1.06194	-1.06051	-1.15158	-0.985826	-1.06558	-1.13067	-0.992645	-0.875248	-0.823741	-0.65087	-0.569343	-0.472677	-0.534024	-0.480567	-0.706353	-0.718584	-0.784264	-0.924835	-1.10524	-0.877484	-0.926192	-1.11025	-0.948403	-1.02979	-0.983148	-1.11025	-0.947483	-0.945905	0	-0.810844	-0.482475	-0.386454	-0.390141	-0.612773
YDL241W	0	1.07401	1.64424	0.560475	0.972471	0.872798	0.569473	0.82419	0.888412	0.754692	0.898291	0.785853	0.38683	0.854511	0.773	1.18818	1.62281	2.27154	2.8069	3.10005	1.7107	3.29056	1.31458	2.28141	1.28011	0.603612	1.20773	1.05631	0.970901	1.05593	1.09579	0.891159	0.600317	1.02745	0.924644	0.734438	0.695634	0.795389	0.590218	0.523873	0.501366	0.656007	0.756607	0	0.411888	0	0.170737	0	0
YDL242W	0	0	0	0	0	0	0	0	0	0	0	0	0	0	0	0	0	0	0	0	0	0	0	0	0	0	0	0	0	0	0	0	0	0	0	0	0	0	0	0	0	0	0	0	0	0	0.0199288	0	0
YDL243C	0	-0.527534	-0.0974756	-0.123324	-0.337156	0.286954	-1.00904	-0.20409	-0.144014	-0.598821	-0.496701	-1.00904	-0.711591	-0.628318	-0.337592	-0.144146	-0.2533	-0.528681	-0.617739	-0.727756	-0.724574	-0.692087	0.128633	0.984706	0.930719	-0.874511	-0.185286	-0.874511	-0.47177	-0.471481	0.0568627	-0.216682	-0.583033	-0.663771	-0.599315	-0.603249	-0.874511	-0.513941	-0.094683	-0.546549	-0.874511	-0.512234	-0.288943	0	-0.518827	0.387756	0.0445401	-0.217284	-0.46893
YDL244W	0	0	0	0	0	0	0	0	0	0	0	0	0	0	0	0	0	0	0	0	0	0	0	0	0	0	0	0	0	0	0	0	0	0	0	0	0.0517174	0	0	0	0.00262102	0	0	0	0	0	0.0690318	0	0
YDL245C	0	0	0	0	0	0	0	0	0	0	0	0	0	0	0	0	0	0	0	0	0	0	0	0	0	0	0	0	0	0	0	0	0	0	0	0	0	0	0	0	0	0	0	0	0	0	0.00676348	0	0
YDL246C	0	0	0.0623443	0.0789953	0	0	0	0	0	0	0	0	0.0768765	0.0123926	0	0	0	0.159647	0.201168	0.232271	0.129697	0.149195	0	0.0641746	0.045543	0.0214186	0	0	0	0	0	0	0	0	0	0	0	0	0	0	0.165487	0	0	0	0	0	0.00596039	0	0
YDL247W	0	0	0.731184	1.14841	0.631714	2.04037	1.5975	1.24013	1.42463	1.39841	1.22469	1.42842	0.938497	1.91207	1.92812	2.32125	2.76034	1.85087	3.34651	3.50449	4.00363	3.63373	0	0.455388	0.553744	0.747268	1.13788	1.17415	1.09915	0.779749	0.904928	0.938971	1.11122	0.468735	1.26037	0.956506	0.859467	1.63874	1.51512	1.84098	1.91802	2.18699	1.78874	0	0.307125	0.854278	1.0773	2.1141	1.92543
YDL247W-A	0	0	0.797936	0	0.480987	1.29822	0.793081	1.5027	1.71322	1.9005	1.03842	2.37815	2.1188	1.21269	1.26867	2.52633	2.51698	2.51889	1.18154	0.157988	2.07454	1.91928	0	0.42295	0.491286	0.697068	0.621704	0.71784	0	0.817281	0.861245	1.92211	1.95335	0.967558	2.02714	1.44216	0.915094	2.10751	1.00446	2.1316	1.14207	2.15961	2.37972	0	0.0713262	0.820855	1.46033	2.79133	3.34373
YDL248W	0	0	0.00788416	0	0	0	0	0	0	0.0245692	0.0094247	0.301493	0.611377	0.329165	0.510598	0.488942	0.294249	0.359311	0.553709	0.67416	0.437187	0.0928726	0	0.0310651	0	0	0	0	0.0333365	0.0126243	0.0601785	0.0801432	0.124143	0.120658	0.548372	0.177554	0.0572485	0.346022	0.119433	0.331828	0.223484	0.627306	0.523364	0	0	0.029362	0.00919772	0.0584915	0.587628
YDR001C	0	0.898919	1.58677	1.65069	1.87126	2.36366	2.42766	2.39912	2.53924	2.33856	2.31937	2.27689	2.21198	2.31096	2.28349	2.2708	2.46433	2.45519	2.48183	2.36196	2.29574	2.29948	1.14944	1.65218	1.63771	1.79826	2.25334	2.50216	2.45212	2.32727	2.40626	2.40793	2.33283	2.13148	2.23101	2.25445	2.29706	2.23932	2.39966	2.14234	2.23615	2.32448	2.40585	0	0.898965	1.40379	1.34164	1.75873	1.64921
YDR002W	0	0.177228	-0.561523	-0.589441	-0.482849	-0.590782	-0.735612	-0.749659	-0.78284	-0.793411	-0.783739	-0.537182	-0.287573	-0.304202	-0.0755801	-0.0410085	-0.0215677	0.0822358	0.0896131	-0.0654851	-0.0312581	-0.00704034	0.150802	-0.00829573	-0.185219	-0.111291	-0.214877	-0.259082	-0.475247	-0.463143	-0.554515	-0.613024	-0.566726	-0.425293	-0.488172	-0.435155	-0.583555	-0.46955	-0.389871	-0.238409	-0.280296	-0.111744	-0.405202	0	-0.028198	-0.888891	-0.327721	-0.569838	-0.566999
YDR003W	0	-1.16932	1.51461	1.48154	1.41823	1.48886	1.54927	1.32629	1.44708	1.42535	1.44128	1.32842	1.18245	1.11157	0.982423	0.962823	1.10929	1.14356	0.965589	0.910869	0.871271	1.0554	0.715233	1.78029	1.50266	1.60444	1.63242	1.69565	1.61068	1.57603	1.40721	1.43626	1.42483	1.33254	1.32147	1.15981	1.22018	1.2877	0.975628	1.1535	0.814095	1.11254	1.02244	0	0.283868	1.97754	1.4091	1.83233	1.94476
YDR004W	0	0.13887	0.951473	0.805915	-0.408627	-0.409839	0.187298	0.000900642	0.145195	0.0427551	0.0717908	0.103389	-1.17719	0.0760161	0.154353	0.00229869	0.0336118	-0.00856779	-0.0408814	-0.214314	-0.297938	-0.228187	0.264518	0.969638	0.860074	0.391742	0.321032	-0.529801	-0.564926	0.177327	0.0896352	-0.0086995	0.00958231	-0.710218	-0.699221	-0.640369	-0.44025	-0.0761181	-0.0778636	0.020395	-0.0310755	-0.08491	-0.0823621	0	-0.180073	0.559092	0.176027	0.15211	0.199419
YDR005C	0	-0.151102	-0.215888	0.13748	-0.0717285	0.0225704	0.106564	0.200761	0.332461	0.242754	0.325276	0.290819	0.290814	0.217912	0.12299	0.150791	0.16358	0.0681973	-0.0875793	-0.114268	-0.30301	-0.0594892	-0.0927265	-0.00026931	0.266513	0.0512079	0.112099	0.12865	0.179107	0.240543	0.280918	0.202013	0.238552	0.0962503	0.159919	0.149787	-0.206672	0.137103	0.218262	0.158973	0.130101	0.197972	0.252636	0	-0.256235	-0.0223216	0.0713692	0.222106	0.360702
YDR006C	0	0.128533	0.579661	0.334826	0.228271	0.31421	0.329027	0.32427	0.426962	0.477605	0.515013	0.374359	0.369216	0.433936	0.348864	0.289468	0.247367	0.131244	-0.0254464	0.063053	-0.0174987	0.158298	0.0725835	0.697085	0.331001	0.207691	0.187914	0.326288	0.381693	0.309056	0.411191	0.488929	0.476147	0.430437	0.465402	0.593165	-1.67498	0.472999	0.569074	0.365937	0.300108	0.40806	0.505747	0	0.186712	0.311624	0.0598211	0.0158952	-0.0341507
YDR007W	0	-2.42551	-0.906942	-1.68954	-0.146807	0.538236	0.540167	0.423893	0.46253	-1.12522	-1.19168	-1.31977	-1.38777	-0.345921	-0.422421	-0.363383	-0.528247	-1.57495	-1.72786	-1.67542	-1.64608	-0.80459	1.0586	0.726625	0.549032	-0.94186	0.51169	0.418363	-0.347121	0.432363	0.463436	0.253539	0.156097	-1.20102	-2.44712	-2.44712	-2.44712	-0.279673	-0.25211	-0.291994	-2.44712	-1.48396	-0.574562	0	0.133407	0.636177	0.622152	0.430407	0.449938
YDR008C	0	0	0	0	0	0	0	0	0	0	0	0	0	0	0	0	0	0	0	0	0	0	0	0	0	0	0	0	0	0	0	0	0	0	0	0	0	0	0	0	0	0	0	0	0	0	0.00651983	0	0
YDR009W	0	0.0248068	0.269381	-0.252501	-0.588582	-0.581861	-0.586841	-0.604055	-0.622621	-0.504466	-0.546295	-0.526722	-0.623663	-0.603929	-0.689777	-0.640661	-0.674771	-0.526722	-0.559754	-0.576533	-0.59189	-0.600405	0.677319	1.16489	0.189074	-0.441702	-0.513264	-0.549786	-0.567083	-0.534279	-0.471565	-0.485452	-0.571284	-0.559988	-0.506792	-0.549362	-0.542883	-0.496991	-0.509198	-0.550565	-0.600945	-0.539859	-0.492551	0	0.524335	0.459066	-0.0097628	-0.515541	-0.730767
YDR010C	0	0.614203	1.41378	2.37188	2.39367	1.92422	2.10282	2.02956	2.14351	1.58743	1.50542	2.24991	2.1953	2.14763	2.08576	2.20426	2.03903	2.04801	1.91636	1.69718	1.42247	1.91031	0.947729	1.92063	2.14272	2.35546	2.22325	1.99393	2.12679	2.26233	2.30676	2.41339	2.50217	2.11387	2.45504	2.51047	2.77735	2.46274	2.32281	2.22524	1.39284	2.11855	2.01907	0	-0.0875475	1.15767	1.19543	1.44072	1.55672
YDR011W	0	0.24468	-0.295069	0.0679647	0.410982	0.54998	0.642246	0.451764	0.39383	0.575852	0.2447	0.193857	0.0594429	0.159227	0.0961081	0.0760305	0.0207441	0.0356613	0.0233112	-0.105916	0.139882	-0.129345	-0.0895769	-0.810402	-0.185847	0.0684547	0.283515	0.323151	0.441789	0.45895	0.432972	0.354204	0.229546	0.0476169	0.183045	0.19718	-1.83568	0.277573	0.252619	0.254568	0.216687	0.332557	0.261126	0	0.649305	-0.784346	-0.142818	-0.0157011	-0.135968
YDR012W	0	-0.253823	-1.44795	-3.05209	-5.10775	-2.84746	-2.76013	-2.71646	-2.70326	-2.37203	-2.52937	-2.33099	-2.21356	-2.05848	-1.78694	-1.52493	-1.65596	-1.79915	-1.87663	-1.81908	-1.56747	-1.55718	-0.460479	-1.82235	-2.55935	-2.84327	-2.93356	-2.9317	-2.78328	-2.63645	-2.57651	-2.65828	-2.43029	-1.84777	-1.66125	-1.4145	-1.36727	-0.959099	-0.985539	-0.959912	-1.01903	-1.25965	-1.56285	0	-0.444658	-2.32421	-1.59304	-2.36732	-2.1464
YDR013W	0	0	0	0	0	-0.0464847	0	-0.0471687	-0.209287	0	0	0	-0.0431198	-0.0673729	0	-0.0895167	0	0	0	0	0	0	0	0	-0.0770447	0	0	0	-0.071817	-0.112343	-0.0730465	-0.125757	-0.0993413	0	0	0.003271	0	-0.082318	0	0	0	0	0	0	0	0	0.00663612	0	0
YDR014W	0	0.489525	0.733127	0.658799	0.239857	0.466719	0.657735	0.769571	0.867753	1.03471	1.11249	1.29985	1.25586	1.23896	1.11996	0.948117	0.954426	0.950569	0.91943	0.569656	0.71291	0.836067	0	0.227918	0.353785	0.216138	0.210738	0.582166	0.690225	0.680761	0.650137	0.831126	0.922499	0.847908	0.677783	1.00955	0.318392	1.01855	0.875575	0.892147	0.689065	0.817587	1.13851	0	0	0.187824	0.0121909	0	0.0272848
YDR015C	0	0	0	0	0	0	0	0	0	0	0	0	0	0	0	0	0	0.0221481	0.184426	0.0653175	0.0435491	0.0770635	0	0	0	0	0	0	0	0	0	0	0	0	0	0	0	0.123727	0	0	0.0616793	0.0202852	0.00236094	0	0.0132305	0	0.0166877	0.0652593	0.239562
YDR016C	0	-1.28609	-0.110058	0.265014	-0.248857	0.000525611	-0.15722	-0.344151	-0.529898	-0.565732	-0.64642	-1.01345	-0.649262	-0.678198	-0.676894	-0.820598	-0.889767	-1.18129	-1.14276	-1.21027	-1.10947	-1.02984	-0.162718	0.0467623	0.200913	-0.594182	-0.466219	-0.647457	-0.381355	-0.293421	-0.555576	-0.395957	-0.383557	-0.506896	-0.988808	-0.772941	-1.10976	-0.707123	-0.633395	-1.00991	-0.743145	-0.78992	-1.30365	0	-0.158629	0.848999	0.788633	0.939509	0.988789
[truncated: 5,207 more rows]
[truncated: 64 more columns]
