# Supplementary material for: Kar4 is required for the normal pattern of meiotic gene expression
Source: PLoS Genet. 2023 Aug 28;19(8):e1010898. doi: 10.1371/journal.pgen.1010898 (PMC10491391; doi:10.1371/journal.pgen.1010898)
Supplement: S3 Data — The data is presented as log2 fold-changes from a starvation condition control sample. (XLSX) [file pgen.1010898.s007.xlsx]

## Sheet: Sheet1
YORF	pIME1 WT 0	pIME1 WT 2	pIME1 WT 4	pIME1 WT 6	pIME1 WT 8	pIME1 WT 12	pIME1 kar4-- 0	pIME1 kar4-- 2	pIME1 kar4-- 4	pIME1 kar4-- 6	pIME1 kar4-- 8	pIME1 kar4-- 12	pzevIME1 WT 0	pzevIME1 WT 2	pzevIME1 WT 4	pzevIME1 WT 6	pzevIME1 WT 8	pzevIME1 WT 12	pzevIME1 kar4-- 0	pzevIME1 kar4-- 2	pzevIME1 kar4-- 4	pzevIME1 kar4-- 6	pzevIME1 kar4-- 8	pzevIME1 kar4-- 12	pzevIME1 pzevRIM4 WT 0	pzevIME1 pzevRIM4WT 2	pzevIME1 pzevRIM4 WT 4	pzevIME1 pzevRIM4 WT 6	pzevIME1 pzevRIM4 WT 8	pzevIME1 pzevRIM4 WT 12	pzevIME1 pzevRIM4 kar4-- 0	pzevIME1 pzevRIM4 kar4-- 2	pzevIME1 pzevRIM4 kar4-- 4	pzevIME1 pzevRIM4 kar4-- 6	pzevIME1 pzevRIM4 kar4-- 8	pzevIME1 pzevRIM4 kar4-- 12
YAL001C	0	0.120054	-0.0493122	-0.310206	0.0878096	0.019583	-0.594666	-0.208361	-0.0542377	-0.0984209	-0.153564	-0.122721	-0.0484532	-0.150718	-0.203083	-0.270318	-0.124232	-0.199756	-0.536184	-0.678042	-0.428011	-0.479856	-0.614712	-0.302252	-0.120823	0.157648	0.0966772	-0.383951	0.0075061	1.04047	-0.0542686	0.173125	-0.0275944	-0.0298624	-0.0187475	0.226597
YAL002W	0	0.490813	0.236239	0.0914285	0.240706	0.195035	-0.370644	0.0258655	0.11182	0.0974035	0.0281029	-0.0267342	0.454424	-0.200109	-0.373963	-0.428387	-0.452575	-0.614935	-0.0152869	-0.371325	-0.51856	-0.489774	-0.542267	-0.46115	-0.148069	-0.257935	-0.563658	-0.777705	-0.988528	-0.553301	0.332026	0.260187	0.0830045	-0.196784	-0.00283542	0.00766516
YAL003W	0	0.2288	0.394414	0.558538	0.219052	0.266963	0.571217	-0.0911353	-0.111616	-0.00350734	0.107503	0.274499	-1.76368	0.0545805	-0.188556	0.120833	-0.257932	-0.70703	-1.29817	0.614648	0.330052	0.182821	0.0394578	-0.56642	-0.893965	-0.57718	-1.07759	-1.24174	-1.48412	-0.889569	-1.11985	0.267018	0.114821	-0.127784	-0.404156	-1.63173
YAL004W	0	0.971571	0.845827	0.763132	0.648153	0.434382	-0.873106	0.0167718	0.230948	0.312201	0.318758	0.342815	-0.675598	0.187522	-0.0295436	-0.139687	0.115579	0.121985	-1.41093	-1.0359	-0.869164	-0.385791	-0.288492	0.113744	-0.225347	0.402805	0.63063	0.468301	0.399514	-0.394355	-0.535506	0.04423	-0.00432856	-0.321901	0.434416	0.540642
YAL005C	0	0.911132	0.969892	0.84617	0.760614	0.578715	-0.944475	-0.0228887	0.153216	0.23711	0.213981	0.249992	-0.858869	0.150987	-0.0593596	-0.108196	0.120935	0.133291	-1.48186	-1.24428	-0.791778	-0.487098	-0.387048	0.0192982	-0.427716	0.248168	0.487279	0.28004	0.227433	-0.546853	-0.765185	-0.180302	-0.262212	-0.448755	0.244234	0.295805
YAL007C	0	-0.169318	-0.37836	-0.587115	-0.648614	-0.754878	0.46236	-0.170709	-0.329181	-0.379721	-0.504318	-0.506202	-1.05015	-0.158004	-0.144597	0.0046916	0.146041	-0.00359636	-0.662054	0.501404	0.778287	0.431496	0.750803	0.644567	0.259191	1.22101	0.791719	0.25906	-0.207033	-1.03485	-0.323956	0.162562	0.767198	0.358761	1.00006	0.0547738
YAL008W	0	-0.249174	-0.0977492	-0.164939	-0.321743	-0.530321	-0.503932	-0.381779	-0.207336	-0.220593	-0.233943	-0.17968	-0.48838	-0.976962	-0.743585	-1.12244	-1.07688	-1.17523	0.378607	-0.631215	-0.933003	-0.542896	-0.523922	-0.470975	-0.0517106	-0.903321	-0.962788	-0.811507	-0.810043	-0.821252	0.0243641	-0.964881	-0.867524	-0.890072	-1.05404	-1.37975
YAL009W	0	0.0852062	0.323707	0.238345	0.200899	0.21919	-0.0407974	0.222004	0.0862626	0.0796185	0.0940235	0.147603	0.064137	0.128646	0.137545	-0.0813111	-0.105115	-0.209071	0.198323	0.243978	0.128495	0.0995672	0.198052	0.0655648	-0.424569	-0.154115	-0.341846	-0.349027	-0.501821	-0.739915	-0.0407149	-0.0517669	-0.154245	-0.444644	-0.350379	-0.596577
YAL010C	0	0.107519	-0.22507	-0.365799	-0.12348	-0.299806	-0.0947659	-0.195106	-0.192927	-0.125771	-0.186242	-0.128774	0.795165	-0.159126	-0.157116	-0.335764	-0.174652	-0.207693	0.440504	-0.165508	-0.52765	-0.21731	-0.252677	-0.428946	0.317925	0.0297033	-0.0623477	-0.262023	-0.488139	-1.38643	0.332214	-0.301654	-0.141141	0.00449364	-0.0145078	-0.597804
YAL011W	0	0.0472049	-0.00893689	-0.0683421	-0.195452	-0.0148797	0.0803663	0.138998	0.139707	0.105992	0.140795	0.0955714	0.301462	-0.136381	-0.179896	-0.114202	-0.28129	-0.474172	0.134877	-0.072217	-0.204061	-0.265298	-0.377817	-0.311986	-0.268557	-0.31917	-0.322191	-0.571835	-0.619448	-0.814488	-0.0193462	-0.24216	-0.350665	-0.608639	-0.639119	-0.560615
YAL012W	0	-0.241537	1.74237	1.5453	1.62071	1.68821	0.977891	1.61406	1.27464	1.31269	1.31675	1.40603	-1.6376	2.86363	2.69543	3.08403	2.49029	1.96196	-1.53099	0.807523	3.72415	3.0156	2.61731	2.74465	0.549544	0.843078	2.37217	2.07787	1.55147	0.689374	-0.362564	4.01705	3.84257	3.88452	3.41178	4.31829
YAL013W	0	-0.410742	-0.126	0.199477	-0.00241849	0.0161907	0.100245	0.192757	0.152616	0.0939517	0.0917042	0.0716614	0.761413	0.402408	0.330393	0.443084	0.238619	0.411641	0.687077	-0.113723	0.229015	0.242044	0.0395106	0.334043	0.594678	0.537187	0.665531	0.682547	0.639524	0.774053	0.903878	0.412769	0.557287	0.708271	0.399896	0.728137
YAL014C	0	0.0472489	0.179551	0.497937	0.313902	0.366344	0.141867	0.435907	0.437237	0.215006	0.33703	0.239241	0.58335	0.564954	0.606188	0.47344	0.348603	0.556075	0.751836	0.378873	0.408933	0.42539	0.341151	0.376825	0.306265	0.342674	0.493504	0.526813	0.346822	0.727214	0.81336	0.570078	0.447561	0.450267	0.336371	0.0871948
YAL015C	0	0.126031	0.307287	-0.0163144	-0.0236612	-0.0307968	-0.0918118	0.273732	0.0978909	0.0704213	0.0163958	0.118507	-0.463645	0.254903	-0.0581446	-0.00922769	-0.112986	-0.371575	-0.200932	0.0157748	0.294254	0.255655	0.18859	0.307213	-0.105299	-0.22402	-0.4752	-0.801968	-1.02061	-2.07359	0.0367297	0.197102	-0.332956	-0.341373	-0.49513	-0.750999
YAL016C-A	0	-0.338261	-0.568745	-0.32744	-0.190605	-0.376963	-0.592838	-0.36483	-0.455366	-0.54732	-0.526439	-0.582691	0.340552	-0.343196	-0.504686	-0.648575	-0.547331	-0.475274	0.42731	-0.774282	-0.830705	-0.679012	-0.691938	-0.763509	0.077999	-0.55548	-0.518439	-0.660062	-0.644966	-1.04851	0.44788	-0.440594	-0.560982	-0.383242	-0.631896	-0.548912
YAL016C-B	0	-0.784937	0.497123	0.190428	0.164354	-0.107512	-0.977642	-0.338485	-0.521496	-0.316951	-0.377399	-0.548091	-0.428647	-0.708799	-1.01297	-1.70577	-0.980079	-1.26807	0.0233795	-1.50264	-0.346424	-0.485381	-0.656748	-0.493056	-0.256502	-1.08387	-0.49608	-0.359521	-0.460311	-0.153806	-0.168856	-0.640313	-0.511177	-0.530683	-1.22425	-0.318257
YAL016W	0	-0.327605	-0.402295	-0.202181	-0.314451	-0.353076	-0.629315	-0.554843	-0.512927	-0.547729	-0.568403	-0.601793	0.487674	-0.464646	-0.523548	-0.716364	-0.496413	-0.623764	0.358237	-0.874031	-0.806091	-0.725768	-0.744521	-0.788004	0.237582	-0.43358	-0.41255	-0.494701	-0.608064	-1.04596	0.541196	-0.355109	-0.617651	-0.26659	-0.42108	-0.553338
YAL017W	0	-0.0344184	-0.107404	-0.224236	-0.00329815	-0.0938623	-1.09858	-0.484952	-0.301636	-0.284102	-0.383327	-0.369707	0.830401	-0.762529	-0.854955	-1.04431	-0.793101	-0.664602	0.108161	-1.58613	-1.22203	-1.10491	-1.0791	-0.85264	0.249223	-0.327418	-0.102085	-0.0407441	0.283711	0.436955	0.743804	-0.189824	-0.336627	0.0168573	-0.062424	0.398502
YAL018C	0	-0.0589107	-0.0969324	-0.673091	0.837459	3.66341	0.191593	0.249697	0.145701	0.172102	0.425787	0.244181	0.156564	0.318585	1.06502	1.3861	3.32287	9.16477	0.592838	1.44826	1.39157	0.914824	1.92679	3.41303	1.4081	5.0532	7.15751	11.5798	13.4029	13.7831	0.20757	-0.288729	0.703357	1.2535	1.49425	6.7138
YAL019W	0	0.134899	0.00572761	-0.15288	0.0955471	0.102438	0.305318	-0.500175	-0.273877	-0.274004	-0.23706	-0.134405	-1.52859	0.00944838	-0.345621	-0.109222	-0.177977	-0.66572	-0.879515	0.751294	0.0548765	0.0830743	0.17578	-0.496696	-0.755354	0.623983	0.181287	0.138721	0.658518	1.41347	-0.863512	0.420717	0.596814	0.445814	0.510049	-0.244878
YAL019W-A	0	-0.842632	0.011864	0.202278	-0.0291635	-0.0743156	-0.118121	-0.238023	-0.288583	-0.456676	-0.520532	-0.476793	-1.95322	-0.247288	-0.237462	-0.498738	-0.463977	-0.603044	0.543497	-0.199671	-0.464651	-0.225472	0.00652235	-0.370197	-1.18439	-1.33494	-1.46047	-1.51045	-1.58979	-2.2033	-0.84003	-1.07779	-0.775759	-0.8722	-1.47127	-2.08178
YAL020C	0	-0.670033	-0.168465	0.0454352	-0.119202	-0.140263	-0.220604	-0.23715	-0.383197	-0.451244	-0.40094	-0.512123	-1.3607	-0.253835	-0.293777	-0.41471	-0.367859	-0.614796	0.444634	-0.216235	-0.416446	-0.381102	-0.117053	-0.341474	-0.885626	-1.17676	-1.32376	-1.41512	-1.51981	-2.04341	-0.689995	-0.91495	-0.553684	-0.710851	-1.09706	-1.9148
YAL021C	0	0.116047	-0.197553	-0.254264	0.0206796	-0.0261571	-0.067026	-0.284678	-0.187213	-0.210106	-0.164709	-0.128561	0.39333	0.0201595	0.00222491	-0.0315925	0.0929997	-0.0590106	-0.157342	-0.102651	-0.366354	-0.282039	-0.250303	-0.493584	0.142666	0.222716	0.120479	-0.0849409	-0.295068	-0.832181	0.300327	0.142897	0.230324	0.255587	0.169244	-0.442258
YAL022C	0	0.116461	0.16661	0.112743	0.215797	0.289921	0.124253	0.13748	0.213828	0.203044	0.332084	0.277623	-1.23194	0.220103	0.0740684	0.192348	0.360983	0.0094984	-0.636971	0.334177	0.536515	0.683184	0.608196	0.317238	0.0286386	-0.0264839	-0.463848	-0.561681	-0.367644	0.141981	-0.295555	0.121504	0.263881	-0.0758869	0.334666	-0.00197064
YAL023C	0	-0.130622	-0.349496	-0.586499	-0.186252	-0.0625567	0.419884	-0.205494	-0.18927	-0.192797	-0.233605	-0.181951	-1.16932	0.411853	0.231065	0.362501	0.739542	0.812984	-0.778466	0.756001	0.930892	0.658202	1.00609	0.932253	0.388427	1.51932	1.40114	1.01926	0.623028	-0.590861	-0.194336	0.634011	1.12051	0.9681	1.47448	1.21863
YAL024C	0	0.391124	-0.199044	-0.843697	0.142769	0.273943	0.110184	-0.147435	-0.180816	-0.0373024	0.0448814	0.160462	-0.611381	0.0311068	0.11319	0.548152	0.924598	1.12949	-1.76351	0.170512	0.673631	0.323356	0.739017	0.898608	0.396627	1.64798	1.82753	1.68272	1.48431	1.23004	-0.637447	0.650544	1.23468	1.49059	1.86216	1.92538
YAL025C	0	-0.453156	-0.341277	0.687109	-0.306754	0.0591833	0.933599	-0.698497	-0.688788	-0.581685	-0.402804	-0.242196	-1.51945	0.00997246	-0.21535	0.380932	-0.164648	-0.790577	-1.57028	1.4362	0.0436055	0.209648	0.184093	-0.811346	-1.54577	-1.0055	-1.39333	-1.83383	-2.54113	-0.432024	-1.42769	-0.602155	-0.235453	-0.508823	-0.941706	-1.64049
YAL026C	0	0.0772682	-0.299307	-0.481626	-0.267853	-0.368892	-0.223378	-0.394819	-0.427526	-0.421942	-0.564962	-0.528327	0.181118	-0.290777	-0.313138	-0.465225	-0.180969	0.08832	-0.247503	-0.487571	-0.588248	-0.574515	-0.474932	-0.63982	-0.192346	0.10563	0.349769	0.977913	2.09537	2.81112	0.0393514	0.0854424	0.0874062	0.0883282	0.193462	0.113709
YAL026C-A	0	-0.109056	0.0338778	0.289997	0.609989	0.178401	-0.132028	0.26714	-0.00135453	0.00273115	0.204907	0.0955371	0.664532	-0.0357213	0.0966551	-0.0477011	-0.0636725	-0.0752654	0.756512	-0.0845143	0.368284	0.536675	0.367506	0.832121	-0.0957993	-0.148807	-0.568236	-0.447	0.176384	1.13794	0.0427879	-0.110647	0.24653	0.357753	0.166583	0.445598
YAL027W	0	0.059679	0.141045	0.27725	0.517743	0.582771	-0.0897964	0.253446	0.222134	0.368131	0.400581	0.441031	0.716344	-0.270744	0.0565418	0.101845	-0.106291	0.0276143	0.48319	0.000271917	0.255069	0.37889	0.319472	0.54057	-0.052385	-0.365008	-0.432514	-0.529306	-0.034254	0.487246	0.105406	-0.305706	-0.0118825	0.2144	-0.0307871	0.371227
YAL028W	0	0.313534	0.286037	0.904986	0.262292	0.311882	-0.52529	0.352689	0.497143	0.572745	0.447409	0.451839	0.883819	-0.671613	-0.602093	-1.07845	-1.42712	-0.951989	0.264707	-1.20295	-1.31464	-1.05234	-1.18727	-0.865629	0.0748503	0.189226	0.543307	0.397677	0.485775	0.904458	0.806473	-0.111128	-0.0400514	-0.377605	-0.201434	0.278753
YAL029C	0	0.00818374	-0.237603	-0.55565	-0.311202	-0.396868	0.125189	-0.446414	-0.519729	-0.672991	-0.640214	-0.597128	-1.28506	-0.36702	-0.40671	-0.552383	-0.302644	-0.371195	-1.61672	-0.145251	-0.484874	-0.510732	-0.579768	-0.479112	-0.281252	0.156753	0.196006	0.234869	-0.0654493	-0.871468	-1.03036	0.0795892	0.00697658	-0.0125638	0.0111259	0.050008
YAL030W	0	-0.0976982	0.156737	-0.0110066	0.312382	0.230255	-0.198865	0.227742	0.216722	0.204922	0.247423	0.199509	0.816569	-0.0466679	0.221115	0.197639	-0.0632819	0.437163	0.796198	-0.0911591	-0.102861	0.130829	0.0394114	0.230905	0.240618	-0.227282	-0.233088	-0.0451791	0.37589	0.280282	0.491651	-0.460776	-0.288898	-0.413454	-0.332905	-0.335987
YAL031C	0	0.042999	-0.110999	0.121109	-0.252847	-0.240103	-0.121047	0.207861	0.146595	0.0420552	0.0166478	-0.0882313	1.58772	0.364795	0.410269	0.418693	0.368994	0.55197	0.858207	-0.301189	-0.0130637	0.165089	0.0782954	0.113399	0.755759	0.646888	1.00035	1.0858	1.13704	0.836151	1.3464	0.450331	0.425549	0.640433	0.446182	0.686855
YAL031W-A	0	0.138611	0.152808	0.500546	-0.0164194	-0.169988	-0.111875	0.281159	0.330293	0.333439	0.119633	-0.0947428	1.61698	0.584541	0.546204	0.724729	0.357191	0.580221	0.834942	-0.114732	0.299972	0.565333	0.400086	0.500399	0.95078	0.879378	1.12307	1.30899	1.24585	1.0518	1.22911	0.653713	0.670771	0.840655	0.530222	0.806592
YAL032C	0	-0.0428092	0.0101229	0.318405	-0.0779539	0.0194212	0.15523	0.0844154	0.0726747	0.00720223	-0.0152726	0.034211	0.924647	0.111021	0.159969	0.297661	0.0583861	0.0478647	0.503263	-0.34166	-0.297308	-0.31248	-0.241018	-0.222051	0.178403	-0.328259	-0.119976	-0.220777	-0.444345	-0.827592	0.677538	-0.392899	-0.366562	-0.435773	-0.409199	-0.243288
YAL033W	0	0.250764	0.146763	0.081081	-0.0142144	0.00300143	0.547191	0.0618472	-0.0208944	-0.0388207	0.134796	0.175087	-0.0200405	0.705025	0.632191	0.698932	0.592989	0.422581	-0.199774	1.0484	1.00816	0.791543	1.09747	0.728009	-0.323002	0.672687	0.371574	0.276003	-0.0758837	0.361022	-0.14297	0.654179	0.675217	0.613854	0.842423	0.0493036
YAL034C	0	-0.0853708	-0.129335	0.135253	0.12214	0.0346071	-0.926545	-0.386331	0.0149043	-0.0325403	0.0244684	0.0555156	1.9176	-0.410696	-0.0768382	-0.266934	-0.371543	-0.108584	1.18617	-1.19558	-1.21274	-0.88883	-0.81068	-0.623246	0.746776	-0.0437157	0.0242613	-0.320992	-0.601542	-1.36963	1.10548	-0.0512247	-0.137047	0.146267	0.163759	-0.378787
YAL034C-B	0	-0.184679	-0.0335721	-0.217436	0.187008	0.0161729	0.17476	-0.116655	-0.129837	-0.282819	-0.0886796	0.0675708	0.516381	0.870757	0.775793	0.569081	0.78153	0.737544	-0.0489071	0.615528	0.624816	0.539212	0.592286	0.573429	-0.00983469	1.19472	0.970208	0.844542	1.27123	1.6501	-0.31983	0.293115	0.586895	0.634122	0.271219	0.211838
YAL034W-A	0	0.0846155	-0.163698	-0.323417	-0.0178397	-0.0565784	0.0459466	-0.154354	-0.034828	-0.0542697	-0.0276098	-0.10195	0.975993	0.219534	0.542461	0.539482	0.66159	0.839236	0.0676	0.518365	0.836516	0.598478	0.844795	0.8806	0.547334	1.54631	1.42895	1.35839	1.74421	2.14511	0.23789	0.37323	1.11455	1.03733	1.01661	0.818739
YAL035W	0	-0.195207	-0.549616	-0.362881	-0.406784	-0.342991	0.389412	-0.626277	-0.561599	-0.497311	-0.407092	-0.295391	-0.328975	-0.23117	-0.30412	-0.10727	-0.101029	-0.328937	-0.49841	0.210799	-0.310565	-0.265369	-0.255169	-0.784643	-0.432572	-0.366974	-0.324492	-0.354164	-0.690338	-1.65136	-0.555911	-0.312522	-0.207396	-0.260699	-0.453387	-0.476352
YAL036C	0	0.157842	0.207602	1.0584	0.185362	0.295511	1.12959	0.385862	0.265007	0.250208	0.225801	0.280502	-1.79932	0.361525	-0.00766538	0.234287	0.101002	-0.619068	-0.47386	1.62228	0.726484	0.783736	0.817953	-0.0504898	-0.782312	0.012667	-0.271995	-0.473518	-0.857623	-0.688688	-0.880892	0.211917	0.242785	-0.0426861	-0.495384	-0.352215
YAL037C-A	0	0.894865	2.17375	1.80174	2.17581	1.07141	0.161158	0.0544357	-0.0769618	0.195701	0.0038476	0.0531393	-0.115066	0.811454	0.561455	0.882565	1.27375	1.86674	0.422002	1.00128	1.59152	0.796429	1.41102	1.95907	0.29241	1.89253	2.06244	1.77251	2.18573	1.18095	0.0184643	0.117549	1.05062	-0.028825	0.558833	0.93998
YAL037C-B	0	-0.341414	-0.0787438	0.21595	-0.129095	-0.180993	-0.290755	-0.607386	-0.486078	-0.475704	-0.44103	-0.36364	-1.53932	-1.30866	-1.4419	-1.76153	-1.65587	-2.46729	-0.639726	-0.883261	-1.91622	-1.30297	-1.57569	-1.79538	-0.973873	-2.55481	-2.92627	-3.07677	-3.54298	-4.37126	-0.461024	-1.00109	-1.40595	-1.23177	-1.86295	-2.61185
YAL037W	0	0.413233	0.680493	0.485731	0.614233	0.982199	0.101963	0.480726	0.393742	0.441327	0.609858	0.635557	-0.358242	0.755947	1.21769	1.40821	1.42539	1.63449	-0.699748	0.625043	0.877053	0.683153	1.027	1.42714	-0.274873	1.20429	0.863672	0.950217	0.960838	0.422566	-0.495252	0.509347	1.19207	1.22158	1.51076	1.29096
YAL038W	0	-0.318603	-0.151878	0.10027	-0.215006	-0.228424	-0.310694	-0.672588	-0.513071	-0.496525	-0.434102	-0.327442	-1.40908	-1.34231	-1.43273	-1.80015	-1.73954	-2.49682	-0.723059	-0.951305	-2.07162	-1.38814	-1.70215	-1.87474	-0.927872	-2.54723	-2.89448	-3.14892	-3.49622	-4.31268	-0.443429	-1.00375	-1.43442	-1.24885	-1.76811	-2.60637
YAL039C	0	-0.967666	-0.720352	-0.109333	-0.200013	0.0724515	0.0876633	-0.350446	-0.389915	-0.316735	-0.0879809	0.0511784	-0.0575355	-0.730717	-0.728437	-0.643584	-0.943654	-1.02959	0.365333	0.0901472	-0.449241	-0.555496	-0.593532	-0.922532	-0.569152	-1.35498	-1.34524	-1.43061	-1.22553	-0.809338	-0.334709	-1.46364	-1.44499	-1.16241	-1.45738	-1.82191
YAL040C	0	-0.801125	-1.53458	-1.4289	-1.83684	-1.54695	0.263366	-1.31355	-1.43999	-1.43102	-1.44456	-1.21936	-0.376973	-0.283317	-0.592905	-0.368904	-0.107102	-0.588433	-0.497501	-0.434584	-0.866263	-0.812021	-1.05269	-1.41936	0.291417	-1.25426	-2.44641	-2.69064	-2.55013	-2.64448	0.288293	-0.363287	-1.04653	-1.06118	-1.24032	-2.00851
YAL041W	0	0.11143	0.0733202	0.0661909	-0.0555561	0.048021	-0.129372	-0.0518134	0.002551	-0.0464962	-0.0585594	-0.0309597	0.687231	0.0211169	-0.0101852	-0.10504	0.0180391	-0.0375922	0.410021	-0.538986	-0.442246	-0.432053	-0.489425	-0.354683	0.52799	-0.098622	0.0122199	0.163969	0.103957	0.226016	0.971126	0.000554823	-0.0788944	0.227095	0.118486	0.245862
YAL042C-A	0	-0.704517	-0.59101	-0.614941	-0.411618	-0.5981	-0.238809	-0.164069	-0.506563	-0.565703	-0.601148	-0.613597	-0.592821	-0.504592	-0.679934	-0.995039	-0.598166	-0.81065	0.297175	-0.263336	-0.404617	-0.454187	-0.392845	-0.332838	-0.598547	-0.899281	-1.14494	-1.35807	-1.24384	-1.3805	-0.246215	-0.937827	-0.959828	-0.974367	-0.885835	-0.938574
YAL042W	0	-0.432052	-0.415964	-0.514605	-0.350943	-0.533156	-0.0102098	-0.0770789	-0.288772	-0.288412	-0.443337	-0.426164	-0.176589	-0.249472	-0.514216	-0.585327	-0.37734	-0.5731	0.35955	-0.158611	-0.240122	-0.348099	-0.277547	-0.276892	-0.29741	-0.749235	-0.85898	-1.00384	-0.966088	-0.962746	-0.0538715	-0.635537	-0.68061	-0.576723	-0.667054	-0.589964
YAL043C	0	-0.204005	-0.519559	-0.582209	-0.440101	-0.432396	-0.253413	-0.384719	-0.260424	-0.394483	-0.448772	-0.362268	-0.453887	-0.335155	-0.388094	-0.378883	-0.351642	-0.257633	-0.264822	-0.537973	-0.612891	-0.760965	-0.69758	-0.704214	0.107552	-0.167836	-0.0645798	0.0726112	0.487617	1.17731	0.103526	-0.235225	-0.176432	-0.0422589	-0.226597	0.0139018
YAL044C	0	-1.05502	-1.11833	-1.13109	-1.16362	-1.28999	-0.250575	-0.260094	-0.998692	-1.00953	-0.959272	-1.11063	-1.25666	-1.13947	-1.29494	-1.29313	-1.27182	-1.59698	-0.265208	-0.530269	-0.937082	-1.20091	-1.15506	-1.41344	-0.663766	-2.11647	-2.19222	-1.90893	-1.22536	-0.252074	-0.563326	-2.0102	-1.80165	-1.66199	-1.94448	-2.51674
YAL044W-A	0	-0.399103	-0.102675	-0.253377	-0.319133	-0.420319	0.120025	-0.0751589	-0.0423977	0.0726765	0.00485837	-0.0699735	0.0335754	-0.410019	-0.454959	-0.467944	-0.738719	-0.565542	0.184002	-0.273053	-0.0913267	-0.140267	-0.239664	-0.439548	-0.0202093	-0.57694	-0.872436	-1.09568	-0.450056	0.0851816	0.0617965	-0.427426	-0.756844	-0.825486	-0.805247	-1.46784
YAL045C	0	-0.293526	-0.0804206	-0.149755	-0.400498	-0.453548	0.0467632	-0.0916123	-0.122794	-0.0974337	-0.0134416	-0.174843	-0.138143	-0.690841	-0.613956	-0.333256	-0.836015	-0.66625	0.0891315	-0.361375	-0.25541	-0.314439	-0.188633	-0.548995	-0.188492	-0.722705	-1.08168	-1.33144	-0.674106	0.0256726	-0.0715412	-0.720312	-0.925645	-1.1115	-0.719976	-1.78194
YAL046C	0	-0.413197	0.222086	-0.0356811	0.23198	0.114609	0.259776	0.0156034	-0.124081	-0.089897	-0.0408987	0.0313323	-0.369057	0.520559	0.341658	0.399306	0.0947571	0.144476	-0.142239	0.169707	0.767293	0.749281	0.461114	0.33069	-0.260436	0.283371	0.00500998	-0.16204	0.275107	1.14133	-0.405548	-0.012655	-0.0697998	-0.166718	-0.362836	-0.522983
YAL047C	0	0.427457	0.26604	-0.0276701	0.229945	0.328509	-0.058125	0.311039	0.390199	0.274377	0.3278	0.382228	-0.323611	0.147789	0.20192	0.365899	0.290957	0.406242	-0.415712	0.134123	0.263265	0.170906	0.38209	0.356928	-0.0263315	0.672923	0.660168	0.471823	-0.0427001	-0.0722759	-0.200057	0.306456	0.620952	0.615769	0.685862	0.322162
YAL047W-A	0	-0.330952	-0.711822	-0.482975	-0.187455	-0.307707	-0.492593	-0.446373	-0.709878	-0.570092	-0.625849	-0.553569	-0.345575	-0.199908	-0.573471	-1.03591	-0.509182	-0.474406	-0.184713	-0.645264	-0.855312	-0.649205	-0.777524	-0.830129	-0.204102	-0.381299	-0.711359	-0.510525	-1.0147	-1.38261	-0.0301176	-0.0172034	-0.646509	-0.588905	-0.535769	-0.451967
YAL048C	0	0.126928	-0.169369	-0.113651	-0.0356015	0.0278871	-0.482818	-0.170518	-0.0864265	-0.222233	-0.262416	-0.183996	0.466519	-0.132456	-0.29977	-0.396427	-0.171136	-0.343355	-0.0692477	-0.666399	-0.63481	-0.661952	-0.513913	-0.528824	0.112964	-0.0183135	-0.1101	-0.135916	-0.250234	-0.838802	0.234238	0.12386	-0.27772	-0.0488975	-0.207132	-0.126795
YAL049C	0	-0.281925	0.0629351	0.0959399	0.296366	0.318088	-0.512691	-0.253611	-0.165257	-0.0644841	0.0457527	0.0794843	-0.226609	-0.627689	-0.396662	-0.517531	-0.301541	-0.414823	0.28971	-0.416381	-0.409646	-0.287936	-0.165039	0.0816967	0.280262	-0.358141	-0.359048	-0.477699	-0.693613	-1.12656	0.00200553	-0.561679	-0.334898	-0.0784099	-0.164256	-0.369589
YAL051W	0	0.136827	-0.128476	-0.287011	0.0593522	0.0635436	-0.515586	-0.276494	-0.124116	-0.159422	-0.155079	-0.164469	0.246031	-0.239265	-0.033419	-0.235883	0.0421563	0.438445	0.0375472	-0.46258	-0.631003	-0.416999	-0.275327	0.128334	0.386677	0.502373	0.773454	0.81703	0.772339	0.445172	-0.022738	-0.0321437	0.0886817	0.305709	0.473479	0.709181
YAL053W	0	0.0541846	0.376367	-0.0377836	0.514338	0.372705	-0.299732	0.183484	0.365326	0.627785	0.596695	0.463236	0.39151	-0.0624264	-0.22109	-0.499937	-0.355605	-0.680956	0.593696	0.0328636	-0.335963	-0.466807	-0.535342	-0.7548	0.620889	0.714264	0.355444	-0.373726	-0.909076	-1.23708	0.66131	0.243287	-0.197294	0.0969802	-0.0111013	-0.00992304
YAL054C	0	0.639685	0.272881	-0.256124	0.283526	0.106464	-1.10138	0.061377	0.327332	0.290017	0.221783	0.209315	0.698144	-0.695563	-0.207274	-0.288929	-0.318006	0.215243	0.197674	-0.380975	-1.46248	-0.544637	-0.210509	-0.270235	1.05651	0.91157	1.00473	0.786025	0.325402	-1.31066	0.666894	0.0127711	0.531442	0.430389	0.845549	0.581808
YAL055W	0	0.25867	0.434609	0.272085	0.387618	0.364048	0.0523813	0.601678	0.719988	0.672881	0.701476	0.509902	0.990397	0.232692	0.324178	-0.235789	-0.207371	-0.0849728	0.750655	0.0684709	0.10093	0.0166518	-0.241199	0.0665475	-0.132103	-0.415394	-0.497726	0.128925	1.29002	3.07428	0.300281	-0.426665	-0.440277	-0.482663	-0.854063	-0.803744
YAL056C-A	0	-0.240676	0.0598315	-0.121987	0.105726	-0.143262	-0.228288	-0.0789222	-0.0899936	0.0128525	-0.142259	0.0666063	-1.22169	-0.178406	-0.240809	-0.471608	-0.209861	-0.546805	-0.393586	-0.22199	-0.473293	-0.29892	-0.266949	-0.220607	-0.868935	-0.522064	-0.73949	-0.389271	-0.596533	-1.71894	-0.708209	-0.457939	-0.250365	-0.529574	-0.027909	-0.378768
YAL056W	0	-0.0234442	-0.126652	-0.145292	-0.0556444	-0.0649456	-0.351776	0.00329503	-0.00547505	-0.0295324	-0.0920143	-0.155552	0.474174	-0.238628	-0.139566	-0.247734	-0.172048	-0.359539	0.0767229	-0.461185	-0.570086	-0.508592	-0.537739	-0.191486	-0.0691381	-0.605722	-0.625401	-0.923787	-1.16658	-1.31412	0.336691	-0.151164	-0.157892	0.0512898	-0.175119	0.0553887
YAL058W	0	0.250561	0.143104	0.170584	0.319155	0.229503	-0.0180142	0.102239	0.129194	0.107725	0.156785	0.226744	-0.786745	0.0183941	-0.230116	-0.195199	-0.0402424	-0.250738	-0.163271	0.282157	-0.214092	-0.0485216	0.0161448	-0.108509	-0.25101	-0.204066	-0.303653	-0.307688	-0.553192	-1.55395	-0.344107	-0.207715	-0.197153	-0.156043	-0.0599974	-0.369257
YAL059C-A	0	-0.121902	0.10476	0.12888	0.0911955	0.229556	0.779979	-0.230903	0.00478637	-0.118597	0.0642656	0.0646689	-1.99268	-0.0962716	-0.0715356	0.386271	-0.127308	-0.370103	-1.21224	1.25862	-0.137871	0.195168	0.496599	-0.183888	-1.17416	-0.853548	-0.731656	-0.75005	-0.906562	0.395595	-1.79817	-0.251565	-0.0526585	-0.329537	-0.985154	-0.852086
YAL059W	0	-0.181585	0.0985134	0.250896	0.211986	0.341463	0.766579	-0.192378	0.148217	-0.0511499	-0.0537078	0.248639	-1.83212	0.0509746	-0.125459	0.557981	0.122	-0.117415	-1.10967	1.31312	0.00012765	0.38662	0.547831	-0.0351746	-1.17724	-0.726435	-0.509725	-0.717541	-0.706761	0.504773	-1.90657	-0.463041	0.00926868	-0.396818	-0.79547	-0.839041
YAL060W	0	-0.34174	-0.397095	-0.330337	-0.252114	-0.342876	-0.27801	-0.104221	-0.330405	-0.384432	-0.453256	-0.423578	0.110568	-0.863095	-1.1395	-1.13039	-0.87367	-1.64752	0.58925	-1.21092	-0.647166	-0.812787	-1.03945	-0.111895	-0.193393	-1.9354	-2.55588	-2.78375	-2.62333	-1.51501	0.478424	-1.28192	-1.38536	-0.8099	-1.45823	-1.72359
YAL061W	0	-1.83489	-1.1039	-1.49943	-1.05414	-1.2456	-1.40207	-1.23574	-1.09753	-0.948927	-1.06997	-1.16251	0.930803	-2.58335	-2.57642	-2.10517	-3.13884	-3.45965	0.801696	-3.41261	-4.0862	-3.12773	-2.90714	-2.37557	-0.405137	-3.83697	-4.1277	-3.42404	-1.98858	-0.734872	1.06348	-2.79998	-2.84783	-2.36381	-2.55215	-3.73989
YAL062W	0	1.21349	0.802532	1.18411	1.42024	1.49519	-0.195929	0.880603	1.21265	1.31146	1.47893	1.54299	-0.514275	-1.30739	-0.535057	-0.251791	-0.0975039	-0.0232479	-0.510856	1.27559	-2.16193	-0.679151	0.46572	0.417999	-1.4605	-2.22054	-2.53565	-2.73676	-3.17406	-3.77766	-1.137	-2.18071	-0.612683	0.00853796	0.146851	-1.19744
YAL063C	0	0.113105	0.0992783	0.278673	0.322807	0.516951	-0.527724	-0.354283	-0.307366	-0.169919	-0.0951587	0.161525	-0.195093	-0.421467	-0.309453	-0.281154	-0.217481	-0.0714812	-1.02761	-0.974159	-1.00195	-0.954117	-0.661156	-0.720919	-1.2992	-1.59769	-1.47153	-0.888136	0.74488	1.87713	-1.14161	-1.02617	-0.711722	-0.482778	-0.62858	-0.911734
YAL063C-A	0	0.389074	0.0644064	0.416801	-0.0346539	0.0324485	-0.233916	-0.20985	-0.332936	-0.128584	-0.0800326	-0.00313869	0.140374	-0.257964	-0.066134	-0.132661	0.253413	-0.114979	-0.755464	0.0282327	-0.20475	-0.418869	-0.336641	-0.0586181	-0.287759	-0.0391457	-0.131727	-1.26327	-0.362597	-1.39718	-0.884382	-0.926498	-0.503282	-0.54216	-0.432058	-0.373281
YAL064C-A	0	0.399396	0.045818	-0.0589899	0.378286	0.00814775	-0.217976	0.0181688	0.00789803	0.219165	0.226278	0.126121	0.0146917	0.144829	-0.266053	-0.440468	0.0494956	-0.0185536	-0.527134	-0.492691	-0.879978	-0.553718	-1.01938	-0.704067	-0.351756	-0.0509898	-0.399	-0.406531	0.280304	0.882394	-0.437521	0.211138	-0.0549632	-0.450278	-0.122291	0.0339962
YAL064W	0	0.195908	2.09679	2.82005	1.54249	1.88425	-0.0546672	0.290411	0.262161	0.309498	0.023094	0.147602	0.23645	0.538088	0.253128	0.531216	0.527156	0.601667	0.123088	0.766989	0.540008	0.595418	0.207083	0.708836	-0.122129	0.520159	0.0695022	0.835565	0.927412	-0.748241	-0.152804	0.280399	0.607784	-0.0437122	0.794197	0.361318
YAL064W-B	0	0.46814	0.177537	-0.0743582	0.321184	0.105155	-0.378784	0.0454268	0.0585333	0.269547	0.138389	0.300014	-0.0827545	0.194172	0.112113	-0.599889	0.09363	-0.0304999	-0.163262	-0.456409	-0.69253	-0.949483	-1.38652	-0.443059	-0.395064	-0.302115	-0.118324	0.0817125	0.458786	1.51554	0.503585	0.113629	0.11258	-0.508211	-0.0041189	-0.0611286
YAL065C	0	0.160715	-0.117887	-0.420867	-0.00797208	-0.116349	-0.539946	-0.163972	-0.122597	0.0600434	-0.241445	0.0395089	-0.0542305	-0.151989	-0.306965	-0.499791	-0.183151	-0.506895	-0.723374	-0.421249	-1.34605	-1.41809	-1.5179	-1.38246	-0.634754	-0.568488	-0.79121	-0.0679683	-0.185659	0.992736	0.0111517	-0.204387	-0.529482	-0.729363	-0.398422	-0.237706
YAL066W	0	1.1241	1.40993	1.03569	1.08337	1.17436	-0.0715544	0.438199	0.336646	0.625514	0.25484	0.659525	-0.313758	0.285723	0.624529	0.600575	0.617636	0.730866	-0.3075	0.437413	0.524391	0.434241	0.412698	0.642747	-0.197668	0.410976	0.512094	1.43747	2.85842	3.86374	-0.33846	-0.295641	0.0515879	0.148354	0.302226	0.231411
YAL067C	0	0.872198	3.56421	3.37601	4.1577	4.20247	0.17369	1.94857	1.79328	1.0859	1.18022	1.57114	-0.153225	2.12924	4.68275	4.82382	4.55375	3.85955	-0.057997	0.760414	4.73349	4.93361	4.92726	4.2778	0.451561	0.7984	2.27626	2.72896	3.98487	4.87305	-0.458221	4.76801	5.49928	5.59554	5.08056	2.69379
YAL067W-A	0	3.63138	-0.143771	2.04293	-0.37651	2.09152	NA	0.218527	0.153846	0.123802	0.25867	0.11529	0.261495	NA	NA	0.0803708	NA	NA	NA	0.106635	NA	NA	0.121231	NA	NA	0.29845	0.600567	3.33991	5.56887	7.02981	NA	NA	0.325147	NA	NA	4.72786
YAL068C	0	-2.39287	-0.0188536	2.12489	-2.6673	-2.63908	-0.0756278	0.19893	0.0967179	0.0764128	0.101542	0.0536493	-0.241433	-0.162935	-0.182648	-0.223775	-0.0950506	0.47676	-0.140343	-0.121263	-0.257905	-0.00736416	-0.252864	0.307409	-0.108116	-0.122693	1.2602	2.05046	4.27629	5.924	0.0329364	-0.101748	-0.309626	-0.0883412	-0.126252	3.4422
YAL068W-A	0	-0.102002	-0.143734	-0.290725	-0.37645	-0.348222	NA	NA	NA	NA	NA	NA	NA	NA	NA	NA	NA	0.128933	NA	NA	NA	NA	NA	NA	NA	NA	NA	0.872721	0.425322	0.664497	NA	NA	NA	NA	NA	NA
YAL069W	0	NA	NA	NA	NA	NA	NA	NA	NA	NA	NA	NA	NA	NA	NA	NA	NA	NA	NA	NA	NA	NA	NA	NA	NA	NA	NA	NA	NA	NA	NA	NA	NA	NA	NA	NA
YAR002C-A	0	-0.499378	-0.392995	-0.485805	-0.500027	-0.512134	0.103881	-0.365701	-0.478839	-0.430456	-0.49061	-0.383298	-1.36238	-0.170942	-0.0944243	0.0806016	0.0637461	0.0798396	-0.156859	0.433375	0.388041	0.109324	0.353783	0.152659	0.176638	0.406934	0.0694272	-0.18902	0.00915133	0.903073	-0.11267	-0.465664	-0.10314	-0.129926	0.137908	-0.782967
YAR002W	0	0.40806	0.246646	0.342333	0.265374	0.339981	0.343499	0.40487	0.29303	0.252767	0.422861	0.29162	0.171321	0.395218	0.348252	0.507419	0.380586	0.407981	0.0568882	0.774479	0.361332	0.466275	0.225788	0.29775	0.104237	0.296079	0.49096	0.375174	0.285876	-0.019328	0.0767267	0.596548	0.288306	0.180461	0.0528448	0.38726
YAR003W	0	0.431458	0.210329	0.162591	0.174235	0.126754	0.066086	0.443019	0.329961	0.376726	0.255602	0.203796	-0.608061	0.497555	0.583143	0.735397	0.626096	0.873369	-0.771144	0.457963	0.58709	0.457731	0.717766	0.606616	0.047727	1.05077	1.0276	1.38269	2.64689	3.43414	-0.379808	0.710319	0.832698	0.372354	0.708695	0.548794
YAR007C	0	0.0970512	0.100813	-0.279511	0.381019	0.413656	0.0563955	0.0561554	0.102807	0.160441	0.265402	0.306106	-1.20125	0.546217	1.12892	1.16967	1.45805	1.86091	-0.9506	1.1776	0.851012	0.980848	1.45578	1.47139	1.40394	2.39864	2.39853	2.12964	1.76748	0.627172	-0.812929	1.0048	1.82255	1.80671	2.09236	1.77241
YAR008W	0	0.305577	0.0571076	-0.454695	0.330236	0.62573	0.759295	0.239001	0.314484	0.365867	0.565241	0.730448	-2.15722	0.811587	1.50485	1.73095	1.68702	1.99489	-2.17109	1.56108	1.4265	1.26157	1.74163	1.82588	0.758039	2.37202	2.04123	1.3666	0.578642	0.0234464	-1.42864	0.821337	1.68129	1.23922	1.80229	1.07257
YAR009C	0	1.33758	0.0714813	-0.261983	-0.289582	-0.510478	-0.507455	-0.525355	-0.387772	-0.262454	-0.457117	-0.257019	0.557402	-0.151016	-0.196319	-0.391387	-0.404374	-1.1817	-2.09562	-2.47984	-3.40597	-3.30139	-2.87088	-3.03311	-2.64391	-3.56787	-4.48001	-3.99295	-4.32772	-5.67809	-2.27247	-3.75502	-2.72442	-3.58665	-1.15866	-4.3866
YAR010C	0	-0.681811	-0.992706	0.889709	-0.32476	0.290526	-0.126456	-0.245044	-0.3297	-0.318453	-0.287145	-0.199053	-0.809554	0.241904	-0.218754	-0.534307	-0.132067	-1.09148	-0.523393	-0.121295	-0.777537	-0.893308	-0.715765	-0.763099	-0.406114	-1.27983	-1.46753	-1.11261	-2.24228	-1.89634	-0.236079	-0.986015	-0.820919	-0.991675	-1.19982	-1.6968
YAR014C	0	-0.102659	-0.256708	-0.284705	-0.0103248	-0.0830859	-0.132242	-0.393407	-0.284222	-0.328139	-0.277449	-0.162228	-0.892262	-0.196274	-0.28073	-0.195696	0.00657428	-0.132653	-0.614797	0.041438	-0.173433	-0.209198	0.0219532	-0.0305086	-0.0443402	0.224842	0.10452	-0.138439	-0.578151	-0.899954	-0.54884	-0.0182557	0.226925	0.498369	0.446478	0.200288
YAR015W	0	-0.664365	-0.454911	-0.0904331	-0.607264	-0.767385	-0.258629	-0.628349	-0.890561	-0.973695	-0.893781	-0.796621	0.0866744	0.0533145	-0.336947	0.0711847	0.153926	-0.825754	0.480388	-0.242432	0.0904884	-0.386677	-0.419675	-1.00985	-0.815086	-1.26212	-1.7229	-1.83461	-2.10888	-2.80186	0.211632	-0.582129	-1.06661	-0.165436	-1.18387	-2.51978
YAR018C	0	-1.21485	-0.465381	-1.01369	-0.787893	-0.84918	0.191484	-0.0926369	-0.287616	-0.649192	-0.78656	-0.72541	-0.427583	0.321849	0.224089	-0.0356332	-0.021042	-0.117325	-0.494239	-0.401477	0.459316	0.678549	-0.310577	-0.682637	-0.263784	-0.743856	-1.31457	-0.437549	0.530279	0.549195	-0.0747125	0.0593166	-0.344149	-0.465517	-0.922096	-1.21431
YAR019C	0	0.00663281	-0.112023	-0.441398	-0.189653	-0.281326	-0.490657	-0.12939	0.0377021	-0.0439191	-0.00877193	0.0212537	1.40873	0.111725	0.283855	0.194537	0.297527	0.686887	0.79779	-0.536538	-0.405604	-0.240464	-0.225482	-0.0385799	1.10467	0.859686	1.17984	1.23648	1.52752	1.00032	1.34527	0.489329	0.660312	0.832293	0.779222	0.970874
YAR019W-A	0	-0.89837	-0.62959	-0.502455	-0.217251	-0.447649	-0.306194	-0.0610113	-0.232204	-0.14341	-0.330625	-0.356032	-0.145423	-0.467526	-0.0594034	-0.420008	-0.273843	0.405207	0.664111	-0.349405	-1.00559	-0.363457	-0.129725	0.00195093	0.447802	0.359812	0.465799	0.521471	0.861853	0.221112	1.08573	-0.305531	0.225405	0.397735	0.300587	0.471805
YAR020C	0	0.469775	0.468527	0.706596	-0.0387277	0.348959	-0.532291	0.187032	0.456625	0.34144	0.647544	0.242318	-0.365698	-0.320444	-0.512071	-0.567949	-0.544476	-0.426864	-0.163874	0.0591757	0.0509913	-0.12534	-0.164394	0.316509	0.0185893	0.265998	0.0956429	0.193373	0.74219	1.74759	-0.0751672	0.446599	0.457619	-0.172345	-0.0372081	0.123285
YAR023C	0	-0.109837	-0.0723073	0.303	0.0979236	0.0378099	-0.523081	-0.0861493	-0.147564	-0.0896129	-0.0456592	-0.0101683	0.443588	-0.0198046	0.426915	0.0324319	0.21899	0.313659	0.688503	-0.315415	-0.556859	-0.219761	0.217973	0.433106	-0.0597499	0.0916815	0.0400353	0.230546	-0.347105	-0.360958	0.303191	-0.415189	-0.0805446	0.044128	0.00397021	0.0596716
YAR027W	0	-0.98776	-0.521354	-0.714043	-0.671468	-0.820342	-0.795424	-0.566016	-0.754952	-0.677859	-0.71387	-0.806233	0.475525	-0.75783	-0.711555	-1.00165	-1.02798	-1.19627	1.0421	-0.943687	-1.50008	-1.17687	-1.06704	-1.12778	-0.114476	-1.22474	-1.69916	-1.89591	-2.05404	-1.83879	0.565623	-1.11075	-1.46524	-1.02398	-1.33567	-1.61415
YAR028W	0	-1.24212	-1.01105	-1.27498	-1.72016	-2.08314	-0.0167251	-0.247576	-0.643865	-0.891676	-1.24843	-1.30242	-0.56648	-0.316829	-0.738995	-0.949834	-0.745087	-0.329958	-0.369149	-1.17499	-1.04854	-1.21418	-0.943792	-0.846019	0.219259	0.138928	-0.125679	0.950582	2.769	3.77303	-0.14705	-0.448206	-0.583894	-0.873623	-0.867623	-0.150501
YAR029W	0	-0.351358	-0.273178	-0.632944	-1.18741	-1.54543	-0.0725974	0.495433	0.178413	0.155111	-0.285836	-0.597096	-0.387585	-0.309514	-0.702925	-0.816356	-0.295039	-0.304731	-0.648975	-0.138035	-0.680695	-0.46528	-0.990526	-0.0614679	-0.193123	0.847467	0.787753	1.25262	2.77636	3.67412	-0.375486	0.056767	0.0205547	-0.762831	-0.212865	1.57864
YAR030C	0	0.751441	0.875967	0.426839	-0.0946178	-0.347664	0.273116	0.672428	0.680073	0.598751	0.226465	0.133011	-0.537195	0.582155	0.204597	0.177644	0.261071	0.398737	-0.565913	0.436833	0.453776	0.50128	0.682445	0.583079	0.313023	1.21356	1.36656	1.52925	2.21931	2.73705	0.353497	1.19315	1.13862	0.383577	0.302493	1.60445
YAR031W	0	0.488555	0.562185	0.518368	0.416761	0.232056	-0.356487	0.0939476	0.319237	0.426102	0.358896	0.266975	-0.115415	0.61436	0.34168	0.220932	0.28469	0.419462	-0.269308	0.359618	0.148044	0.0720405	0.279497	0.107611	0.385937	0.845017	0.728542	0.438475	0.66639	0.0983089	-0.59285	0.553576	0.507152	0.137971	0.610638	0.273201
YAR033W	0	-0.00828242	0.0767633	-0.0428112	-0.121165	-0.324521	-0.266694	-0.189905	-0.199788	-0.0194514	-0.256576	-0.0635035	0.0747881	0.247341	0.527974	0.240845	0.310387	0.708152	-0.537445	-0.750309	-0.683601	-0.671866	-0.623843	-0.511432	-0.305019	-0.446632	-0.20374	-0.253549	-0.515112	-0.441643	-0.608397	-0.537223	-0.809108	-0.582093	-0.00832689	-0.451409
YAR035C-A	0	-0.37549	-0.227235	-0.910723	-0.882849	-1.50993	-0.523574	0.173316	0.330784	-0.18035	-0.395946	-0.613101	0.668123	0.566163	-0.0538587	-0.896503	-0.620808	-0.344874	0.571374	-0.893991	0.0882206	0.381352	-0.374366	-1.28362	1.15189	0.840802	0.722995	0.538121	-0.26061	-0.76458	0.965402	0.897908	0.49455	0.150459	-0.18458	-0.984979
YAR035W	0	0.160635	-0.125982	-0.610075	-0.420874	-0.787891	-0.19372	0.532724	0.597979	0.0784476	-0.0861582	-0.167317	0.957232	0.0680729	-0.589605	-0.444282	-0.602722	-0.372515	0.474972	-0.86262	-0.334767	0.0682683	-0.505816	-1.22234	1.18903	0.754596	0.563318	0.17427	-0.238363	-1.43649	0.951975	0.975461	0.359853	0.171959	0.00280958	-1.52776
YAR042W	0	0.153259	-0.180182	-0.201234	0.0258808	-0.184992	-0.267862	-0.106344	-0.00554226	-0.00381079	-0.0463596	-0.0231382	0.402503	-0.459711	-0.574786	-0.542186	-0.345373	-0.143551	0.136966	-0.208061	-0.475975	-0.444196	-0.530662	-0.27775	0.643083	0.399652	0.491609	0.510327	0.975182	1.23444	0.822443	0.125738	0.175042	0.338072	0.416164	0.302826
YAR047C	0	0.118505	-0.18304	-0.350862	-0.234557	-0.128499	-0.13943	-0.151522	-0.216356	-0.248882	0.0193671	0.100038	0.268432	0.0672641	0.0768474	0.168771	0.186798	0.251407	-0.188643	-0.348337	-0.354035	-0.294406	-0.270734	-0.104916	0.413216	0.539305	0.131204	0.114219	0.688941	0.582941	0.206275	0.65296	0.343277	0.344515	0.577649	0.218935
YAR050W	0	-0.268068	-0.680115	-0.553878	-0.385982	-0.510244	-0.752673	-0.805002	-0.726201	-0.977229	-0.923349	-0.887748	-0.591426	-0.503244	-0.838337	-0.950116	-0.602542	-0.950479	-1.34608	-1.16748	-1.45085	-1.46794	-1.40346	-1.62614	-0.573211	-0.661784	-0.844082	-0.901299	-0.510371	-0.25403	-0.913824	-0.670995	-0.815636	-0.848386	-0.951557	-1.30411
YAR053W	0	0.475244	0.4364	0.451551	0.408196	0.356264	-0.0587229	0.35169	0.0825234	0.235326	0.301859	0.21922	-0.465475	0.1809	-0.0278835	0.138227	0.652754	0.285242	-0.245856	0.318759	0.150889	0.281383	0.274569	0.806275	-0.2079	0.392408	0.195971	0.417134	0.632694	0.569308	-0.496879	0.233772	0.194483	0.181846	0.423487	0.336713
YAR060C	0	NA	NA	NA	NA	NA	NA	NA	NA	NA	NA	NA	NA	NA	NA	NA	NA	NA	NA	NA	NA	NA	NA	NA	NA	NA	NA	NA	NA	NA	NA	NA	NA	NA	NA	NA
YAR064W	0	-0.277049	-0.351749	-0.0697089	-0.161497	-0.0227514	-0.0998675	-0.244599	-0.541808	-0.526408	-0.329615	-0.233919	-0.861613	0.620861	0.447022	0.890713	0.597543	1.15683	-2.21269	-0.620985	-0.864514	-1.2679	-0.743069	-1.77504	-1.01073	-1.62275	-1.80087	-1.92502	-2.59483	-2.77771	-2.01923	-2.04268	-1.48858	-1.80275	-1.71984	-2.32721
YAR066W	0	-0.388228	0.416059	0.630926	-0.288425	0.159692	-0.0481236	-0.58237	-0.427074	0.0759874	0.000607331	-0.120784	-0.654674	0.123621	0.325067	0.881435	0.704052	1.14148	-1.68861	-1.60349	-1.48777	-1.63932	-1.26798	-1.49412	-1.45696	-3.02409	-1.49138	-2.13459	-1.8986	-1.74741	-1.52576	-2.61278	-2.67983	-2.32174	-3.23503	-3.78609
YAR068W	0	0.297023	-0.0985248	0.0984402	0.0865238	0.319315	-0.290406	-0.393514	-0.545641	-0.224582	-0.0442544	-0.42773	-1.23042	0.309983	0.632061	0.225702	0.851518	0.770399	-2.11305	-2.05445	-2.35193	-2.56914	-2.05771	-1.94611	-1.29876	-2.87398	-1.93759	-2.49304	-1.89335	-2.34423	-1.92613	-3.47587	-2.40377	-2.57102	-1.80145	-3.28299
YAR069C	0	-0.102158	-0.143853	-0.290844	1.12046	-0.34834	NA	NA	NA	NA	NA	NA	NA	NA	NA	NA	NA	NA	NA	NA	NA	NA	NA	NA	NA	NA	NA	NA	NA	NA	NA	NA	NA	NA	NA	NA
YAR070C	0	-0.896238	0.309675	0.543528	0.206002	-0.88637	-0.097086	-0.00382642	-0.189719	-0.169902	-0.249966	-0.0314698	0.328659	0.336396	0.438473	0.399831	0.0971762	0.437152	-0.0766196	-0.293526	-0.564826	-0.238183	-0.320424	-0.0625501	-0.427359	-0.468064	-1.76818	-2.35653	-0.586118	-0.0724985	-0.456773	-1.06768	-1.13461	-0.408002	-0.0133722	-1.37017
YAR071W	0	0.223627	0.310132	0.439686	0.118419	0.25043	-0.139132	-0.597068	-0.351373	-0.20377	-0.36679	-0.312638	0.63345	1.52564	1.08807	1.06387	0.640995	0.254309	-1.68051	-0.530847	-0.891925	-0.685158	-0.967336	-1.2236	-1.52949	-2.1602	-1.43002	-1.17346	-0.313919	1.28232	-1.38814	-0.95139	-0.956704	-1.10526	-2.4457	-2.47967
YAR073W	0	-1.15809	1.13927	1.02671	1.37493	-0.399558	-0.0431425	0.363905	0.312628	0.129297	0.207934	0.0418762	-0.159141	0.28728	0.749577	1.00059	2.49221	4.88343	-0.169066	0.496748	1.42771	1.17407	1.46927	3.56308	0.293742	1.17727	3.3808	4.40344	4.52586	4.64145	-0.132568	0.451107	0.780452	2.32814	2.31718	5.24313
YAR075W	0	2.39508	3.63016	-0.290775	-0.376528	1.09319	NA	0.115938	0.310695	NA	NA	0.10183	0.323974	NA	0.154282	NA	1.00115	2.99425	NA	0.638318	0.446754	0.215964	0.388099	2.88796	0.115605	1.41912	3.07745	4.07678	4.73566	0.664497	0.139793	0.244537	0.454806	0.771365	0.356968	3.74862
YBL001C	0	-0.36057	0.136489	0.0340044	0.0454608	-0.0962758	-0.387645	0.0307504	0.0694572	0.0834204	0.0378118	-0.0350583	-0.676747	-0.795621	-1.06889	-1.31242	-1.42784	-1.76484	0.188691	-0.51448	-0.518629	-0.465302	-0.570215	-0.954895	-0.743253	-1.75395	-2.25932	-2.48935	-2.80957	-2.74783	-0.449175	-1.19272	-1.55284	-1.85693	-1.87027	-2.4762
YBL002W	0	-1.1161	-1.78755	-1.74967	-1.74347	-1.58168	0.365167	-0.419879	-1.26055	-1.35463	-1.40653	-1.35971	-0.00973271	0.885799	0.227856	0.879237	1.48697	2.25155	-3.09844	-0.678315	2.16667	-0.0980325	0.140194	1.89231	0.276658	2.61411	3.10722	2.42546	0.873661	-0.84955	-0.175158	0.85371	0.253703	1.55161	2.39486	2.02462
YBL003C	0	-1.00217	-1.01335	-1.45419	-1.02451	-0.840774	0.2532	-0.242868	-0.83664	-0.809078	-0.989925	-1.11608	-0.530939	0.415724	-0.457778	-0.114885	0.950551	1.65489	-2.07246	-1.43849	1.78961	-0.720423	-0.571917	1.52541	-0.587229	1.87711	2.18277	1.25724	-0.412926	-1.93032	-0.441242	0.0659921	-0.945641	0.810515	1.47165	1.58754
YBL004W	0	-0.00138123	-0.309592	-0.491439	-0.343178	-0.214779	0.0244034	-0.971697	-0.747558	-0.699397	-0.77276	-0.636202	-1.88425	-0.423557	-0.573784	-0.337841	-0.213864	-0.42599	-2.08047	-0.00787872	-1.14272	-1.0774	-1.00529	-0.992761	-0.769991	-0.409728	-0.254366	-0.611345	-1.30576	-0.379289	-1.21925	-0.346957	-0.0957962	-0.0291096	-0.483848	0.320645
YBL005W	0	0.49629	-0.0163456	0.0252703	0.0731539	-0.0134347	-0.0263154	0.0380621	0.123874	0.0376187	0.111941	0.13107	0.625656	-0.083331	0.0663527	0.164043	0.251569	0.0247232	0.436821	0.195425	-0.369076	-0.0167188	0.388817	0.487724	0.00902023	0.00962508	0.16865	0.0404603	-0.13096	-0.705874	0.52855	0.088487	0.458369	0.484526	0.509788	0.561687
YBL005W-A	0	NA	NA	NA	NA	NA	NA	NA	NA	NA	NA	NA	NA	NA	NA	NA	NA	NA	NA	NA	NA	NA	NA	NA	NA	NA	NA	NA	NA	NA	NA	NA	NA	NA	NA	NA
YBL005W-B	0	0.75645	-0.440552	-0.694802	-0.838004	-0.72078	-1.06147	-0.978814	-0.851907	-0.237479	-0.210233	-0.254493	-0.580385	-1.30617	-1.30615	-1.40028	-0.999011	-1.75438	-3.20225	-3.25607	-4.01846	-3.19167	-2.49694	-2.49927	-2.8849	-5.0602	-4.12481	-5.3114	-3.44168	-3.62303	-3.56365	-3.82725	-2.97653	-3.47931	-2.51508	-4.70226
YBL006C	0	-0.41332	-0.119618	0.0830038	-0.255566	-0.191883	0.0115848	-0.0368917	-0.0790213	-0.0803578	-0.144761	-0.194181	0.38088	-0.176738	-0.199504	-0.227197	-0.364826	-0.451133	0.32177	-0.155975	0.0662363	-0.0814774	-0.0595583	-0.375714	-0.499601	-0.474972	-0.748629	-0.834918	-0.976445	-0.762994	0.0574309	-0.381016	-0.571357	-0.697816	-0.629757	-1.22049
YBL006W-A	0	-0.482124	-0.277359	-0.0160742	-0.442683	-0.504331	-0.149066	-0.134234	-0.24543	-0.206478	-0.283939	-0.290679	-0.0457126	-0.246619	-0.380409	-0.503899	-0.488601	-0.511297	0.260168	-0.251397	-0.075209	-0.197141	-0.192569	-0.380374	-0.592787	-0.569129	-0.807659	-0.993303	-1.12544	-1.04094	-0.109494	-0.463321	-0.559626	-0.708361	-0.979406	-1.22456
YBL007C	0	-0.113154	-0.303884	-0.325585	-0.167449	-0.380541	-0.504693	-0.195038	-0.0473247	-0.121365	-0.137275	-0.21763	0.615341	-0.426442	-0.584919	-0.829008	-0.575261	-0.659568	0.2769	-0.969174	-0.716851	-0.794088	-0.862228	-0.560285	0.298114	-0.38417	-0.286105	-0.540874	-0.487798	-0.0821097	0.89619	-0.0115993	-0.116352	0.183487	0.140372	0.361672
YBL008W	0	0.484322	0.500998	0.517856	0.504445	0.61418	0.325989	0.369961	0.410764	0.393988	0.400872	0.583401	-0.874075	0.226399	0.553863	0.583147	0.463837	0.655021	-0.768632	0.429707	0.342219	0.349181	0.496007	0.393079	-0.0839368	0.709831	0.701721	0.58391	0.856398	0.956511	-0.635598	0.0553692	0.663025	0.303111	0.649726	0.985955
YBL008W-A	0	-0.314077	-1.77929	-1.9263	2.74143	2.04844	0.098127	-0.0651785	0.257176	-0.0555352	0.0906764	-0.00496177	-0.133792	0.0671891	0.236492	0.047424	-0.024561	0.375155	-0.0753941	0.278042	0.0910604	-0.0334729	0.110862	0.0985979	-0.00619608	0.091382	-0.318626	-0.383465	-0.294123	0.198574	-0.0547646	-0.145354	-0.180494	-0.144781	0.952059	0.893574
YBL009W	0	-0.295455	-0.324087	-0.783609	-0.297071	-0.378295	0.49354	-0.0554622	-0.137466	-0.289112	-0.100687	-0.233593	-1.93975	0.51044	0.233677	0.561915	0.774471	0.858906	-1.96667	0.466113	1.18488	0.299509	0.473202	0.830654	-0.0615796	1.35489	1.37097	1.74754	3.00819	3.74413	-0.915015	0.564425	0.832018	0.812912	1.16404	1.16301
YBL010C	0	0.153995	-0.318145	-0.72827	-0.174738	-0.0971478	0.598177	0.0917391	0.219753	-0.031459	0.191823	0.0815995	-1.40455	0.205929	0.295391	0.640967	0.769942	0.645867	-1.28016	0.561977	0.990427	0.684168	1.03963	0.982044	-0.302363	0.933295	0.895473	1.3882	2.685	3.23862	-0.737055	0.364551	0.836559	0.905265	1.22821	0.425482
YBL011W	0	0.0861838	-0.187067	-0.399063	-0.273628	-0.347085	0.172057	-0.189337	-0.218564	-0.259579	-0.226806	-0.155074	-0.142723	0.336088	0.221475	0.414501	0.388351	1.01063	-0.138818	-0.2604	-0.261572	-0.0671487	-0.155879	-0.08178	0.502828	1.41759	1.70726	1.53888	1.12425	0.458403	0.176882	0.588522	0.690068	-0.0515254	0.61686	1.02705
YBL012C	0	-0.143202	-0.679355	-0.658086	-0.62618	-0.77607	-0.0339401	-0.347514	-0.448676	-0.477185	-0.408635	-0.650409	-0.259832	0.151411	0.0963406	0.225407	0.34769	1.08566	-0.29946	-0.424522	-0.609719	-0.302379	-0.289963	-0.251962	0.485058	1.36926	1.67633	1.4102	1.07986	0.178485	0.185526	0.354908	0.765436	0.202513	0.77685	1.03396
YBL013W	0	0.461369	-0.443631	-0.629454	-0.0585186	-0.393509	0.00984338	0.221467	0.102661	0.0535101	-0.148926	-0.156732	-0.289623	1.01629	1.0247	1.14898	1.5038	2.4924	-0.397498	0.357266	0.0318887	0.624523	0.701608	0.997541	1.14472	2.5443	2.86027	2.70693	2.42249	1.01086	0.178544	1.3675	1.66541	1.32322	1.79671	2.35067
YBL014C	0	0.314209	-0.108933	-0.24446	0.17021	0.107838	-0.103069	-0.0771563	0.110277	0.0848124	-0.00588105	0.057182	-0.933708	-0.110605	0.155962	0.272142	0.513681	0.962759	-1.04927	0.26866	-0.357424	-0.184049	0.193581	0.523337	0.197074	1.2644	1.54849	1.46584	1.26747	0.194263	-0.501431	0.50238	0.747355	0.480007	0.958868	1.72995
YBL015W	0	-0.218666	-0.368753	-0.867394	-0.504782	-0.7996	-0.175928	-0.264446	-0.343579	-0.513702	-0.469923	-0.559615	1.10298	-0.380381	-0.133827	-0.164208	-0.312754	0.0951996	0.3935	-1.00348	-0.834753	-0.17348	-0.231217	-0.740419	0.64448	0.219031	0.249291	0.0220603	-0.131878	-0.564481	0.866849	-0.0314224	0.0559445	0.332019	0.0718328	-1.0709
YBL016W	0	0.466897	0.683319	0.338563	0.735782	0.720116	0.640381	1.41558	1.27338	1.27115	1.45066	1.44608	1.29739	1.13105	1.3673	1.12228	0.930209	1.2713	1.30638	1.44479	1.43611	1.54106	1.69634	1.73895	0.612983	0.894122	0.896204	0.683075	0.374999	1.10614	0.835784	1.54762	1.4361	1.48178	1.50647	1.79919
YBL017C	0	-0.555246	-0.378463	-0.530869	-0.505656	-0.521587	-0.906454	-0.663818	-0.823482	-0.765846	-0.833778	-0.841242	1.24047	-1.3702	-1.73309	-1.99241	-1.64647	-1.91823	0.770056	-1.50167	-1.49127	-1.72643	-1.80231	-1.81571	-0.024979	-0.957644	-1.15598	-1.36195	-1.10284	-0.550648	1.06426	-0.84088	-1.11211	-0.854657	-1.10893	-1.00158
YBL018C	0	0.017796	0.404305	0.492577	0.391217	0.629432	0.046646	0.0333721	-0.0789772	-0.245945	-0.203836	-0.0131105	-1.45623	0.269983	0.167476	0.256611	0.195412	0.154975	-0.685569	0.243443	0.623685	0.319052	0.598623	0.226993	-1.23335	0.0343642	-0.578319	-0.938881	-1.84196	-1.29671	-1.39831	-0.11308	-0.200065	-0.641494	-0.536962	-1.04307
YBL019W	0	0.0793968	0.177619	0.241882	0.303469	0.285277	-0.099083	0.103475	0.0864518	0.160027	0.150605	0.155754	0.483135	0.138351	0.243806	0.192006	0.184689	0.260412	0.281141	-0.143864	-0.0387914	-0.0517485	0.0895627	0.155513	-0.216021	-0.314735	-0.485437	-0.39575	-0.941538	-1.7159	0.276272	-0.0642655	-0.0741183	0.317432	-0.0838955	-0.627687
YBL020W	0	0.15617	0.0173511	-0.112455	-0.152138	-0.155209	0.645235	0.29944	0.0927297	-0.035273	-0.0208199	-0.0743994	-1.00762	0.414083	0.2	0.207723	0.332411	0.303359	-0.757229	0.212172	0.217072	0.158845	0.142991	0.236869	0.0637073	0.677794	0.725079	0.468025	1.00652	1.44714	-0.548689	0.302475	0.450484	0.242305	0.34184	0.347601
YBL021C	0	0.0310587	-0.142521	-0.317015	-0.129008	-0.165918	0.466305	0.216137	0.256463	0.150333	0.150579	-0.122418	-1.04336	0.180981	0.373874	0.655649	0.215744	0.507352	-0.951002	0.39461	0.568906	0.527144	0.460875	0.616718	-0.389204	0.554922	0.455263	0.704952	1.21491	1.92113	-0.777794	0.127763	0.219885	-0.173979	-0.0663178	0.2213
YBL022C	0	0.0297641	-0.294341	-0.386313	-0.138283	-0.277586	-0.560423	-0.548174	-0.356229	-0.391235	-0.346403	-0.299136	0.404074	-0.468244	-0.322025	-0.432193	-0.380567	-0.143352	-0.184721	-0.664043	-0.752921	-0.574571	-0.603996	-0.866034	0.175545	-0.130032	0.149304	0.447947	0.915305	1.20602	0.239218	-0.184386	-0.155122	0.0465397	-0.00647005	-0.0325968
YBL023C	0	0.219405	-0.0756441	-0.745673	-0.0574942	0.0764019	0.12305	-0.209428	-0.172476	-0.0671735	-0.0450633	0.0148164	-1.94918	0.101878	0.475462	0.832379	1.06795	1.04854	-2.75421	0.528119	0.311783	0.63019	0.906038	0.802381	0.0688019	1.60156	1.30662	0.862248	0.518434	-0.0741075	-1.54353	0.570511	1.32132	0.711804	1.44982	0.78634
YBL024W	0	-0.122484	-0.316437	-0.231504	-0.372251	-0.324241	0.544831	-0.471356	-0.608628	-0.565837	-0.408944	-0.321107	-1.91601	0.0486683	-0.241263	0.0359588	0.0501649	-0.145068	-1.59355	0.900807	0.125451	0.209802	0.314681	-0.309116	-0.601467	0.345513	0.476474	0.294749	-0.0343864	0.114165	-1.14797	0.139279	0.366715	-0.0101344	0.0530782	-0.494713
YBL025W	0	0.225986	0.106668	0.508281	0.105749	0.458383	0.0263868	0.304386	0.174909	0.275039	0.154357	0.401803	-0.432197	0.00911721	0.175636	0.328894	0.187966	0.31221	0.143027	0.280972	0.0647606	0.285849	0.337839	0.317919	-0.299461	-0.0432925	0.0129135	0.285238	0.550229	0.948677	-0.358922	-0.186936	-0.107187	-0.183434	0.111167	0.0537066
YBL026W	0	-0.222749	-0.334667	-0.545999	-0.390002	-0.404895	-0.0142119	-0.22643	-0.178197	-0.29705	-0.279911	-0.37806	-0.27923	-0.380849	-0.177716	-0.346961	-0.645065	-0.441502	-0.213652	-0.273545	-0.0810519	-0.320771	-0.477894	-0.465579	-0.317871	-0.531229	-0.785697	-0.79076	-0.628419	0.254557	-0.144687	-0.73267	-0.904855	-0.921709	-1.0138	-1.38583
YBL027W	0	-0.294791	-0.364414	-0.370807	-0.37629	-0.370333	0.544832	-0.572429	-0.657306	-0.621499	-0.546592	-0.385869	-2.659	-0.578725	-0.851569	-0.385613	-0.492553	-1.12327	-1.42848	0.427411	0.148399	-0.056723	0.0119745	-0.861096	-0.572217	-1.67609	-2.21802	-2.21116	-2.56931	-2.72444	-1.31193	-0.808201	-0.662969	-0.401473	-1.22173	-2.70456
YBL028C	0	0.188019	0.388141	0.59049	0.250245	0.320118	0.923724	0.38171	0.465762	0.428931	0.415939	0.36769	-1.6086	0.55035	0.484111	0.706767	0.472591	0.048945	-1.15493	1.62312	0.836332	0.928393	0.843883	0.474165	-1.30583	-0.106411	-0.364844	-0.473534	-0.645312	-0.0095374	-1.49186	0.153912	0.27619	-0.318543	-0.592287	-0.432191
YBL029C-A	0	-0.407874	-0.011906	-0.0882023	-0.0310724	-0.257399	-0.605888	-0.189199	-0.0634471	-0.0770825	0.00996779	-0.15956	1.01802	-0.368307	-0.230375	-0.585174	-0.691352	-0.736521	1.09002	-0.646737	-0.319243	-0.229468	-0.323856	-0.428008	0.507672	-0.255602	-0.20529	-0.280526	-0.050175	0.410011	0.711628	-0.282726	-0.693621	-0.290367	-0.618836	-1.07622
YBL029W	0	0.649981	0.759396	0.770388	1.08918	0.8637	0.146181	0.749645	0.985867	1.02761	0.950556	0.935928	0.478445	1.13431	1.36649	1.23622	0.833426	1.23565	0.906693	1.15889	1.10795	1.31052	1.24453	1.15197	0.514248	1.30247	1.34198	1.29749	1.18366	1.85797	0.151416	0.946511	1.09164	0.687402	0.589257	0.564454
YBL030C	0	-0.33474	-0.330961	-0.538396	-0.584673	-0.705247	0.198188	-0.247939	-0.551788	-0.729228	-0.700239	-0.578102	-1.67029	0.0852346	-0.0107485	-0.104434	0.0881916	-0.219132	-1.01995	-0.613178	0.210501	0.117986	-0.245054	-0.544443	-0.0161316	-0.343487	-0.871537	-0.988401	-1.49259	-1.52622	-0.74668	-0.20612	-0.406039	-0.350124	-0.785609	-1.27058
YBL031W	0	0.180272	-0.308589	-0.647084	-0.270294	-0.52806	0.724595	0.446178	0.102379	0.166431	0.210609	-0.0870061	0.249811	0.653598	0.420508	0.754168	1.1331	1.32343	-1.28561	-0.033228	1.35776	0.431143	1.28952	1.3663	0.4886	1.90005	2.08488	1.78872	1.3065	1.52226	-0.338973	0.290097	1.08395	1.00499	1.7872	1.8479
YBL032W	0	-0.191943	-0.344276	-0.422313	-0.721623	-0.5336	0.610097	0.199388	0.036256	-0.217066	-0.265156	-0.286387	-0.276836	0.544234	0.612401	0.674875	0.698144	1.34724	-0.0846549	0.597278	0.969801	0.693831	0.683628	1.02136	0.694676	1.99151	2.15944	2.10763	2.28016	2.5723	0.26793	1.16623	1.22129	0.997003	1.51594	1.77425
YBL033C	0	0.230851	0.223599	0.449538	0.297724	0.210357	0.260825	0.600833	0.406052	0.418831	0.274512	0.185848	0.063628	0.809449	0.693698	0.61101	0.481709	0.526289	0.467307	0.892723	1.07258	1.05269	0.89264	0.718917	0.101379	0.770493	0.696477	0.550651	0.51338	0.790444	0.0306123	0.818769	0.595964	0.657551	0.492928	0.592958
YBL034C	0	0.275365	-0.174075	-0.605162	0.238163	0.128964	-0.437863	-0.185683	-0.1358	-0.23776	-0.260389	-0.107799	-0.532004	0.0410269	0.404834	0.518956	0.888454	1.44699	-1.00726	0.178834	0.0532419	0.138513	0.566067	0.977082	0.818413	2.1645	2.33837	2.08835	2.0934	2.52335	-0.659339	0.862922	1.37206	1.12919	1.93192	2.41703
YBL035C	0	0.0424348	0.0385424	0.00563432	0.252944	0.32203	0.352359	-0.054922	-0.0101962	-0.130685	-0.0207258	0.236569	-1.42101	0.435988	0.94311	1.20485	1.2443	1.48813	-1.62272	0.830309	0.625503	0.629052	1.23136	1.12127	0.702837	2.2885	1.77183	1.07769	0.722646	0.173292	-1.17302	0.821912	1.92453	1.43041	2.04776	1.11742
YBL036C	0	-0.151235	0.0529756	0.0853022	-0.0670647	0.0420332	0.102685	0.0306231	-0.0330412	-0.0835311	-0.138582	-0.063157	-0.276772	-0.110837	0.0648066	0.181916	0.0888766	0.0691881	-0.271831	0.510309	-0.034627	0.154761	0.164511	0.402452	-0.343026	-0.229064	-0.215791	-0.27116	-0.327589	-0.469733	-0.468199	-0.337508	-0.193645	-0.197536	-0.141119	0.109079
YBL037W	0	-0.299735	-0.203649	-0.0639018	-0.183893	-0.135203	-0.290247	-0.346081	-0.356823	-0.351061	-0.372293	-0.298854	0.730856	-0.237514	-0.162378	-0.269848	-0.194795	-0.063442	0.391157	-0.790408	-0.633183	-0.572317	-0.636364	-0.620058	0.477241	0.461145	0.696595	0.467669	-0.0422074	-0.912322	0.60741	-0.168584	0.00994521	0.0991945	0.233195	0.113572
YBL038W	0	-0.629825	-0.621688	-0.263183	-0.58029	-0.580786	-0.0661256	-0.416604	-0.556137	-0.632492	-0.696097	-0.677376	0.0688964	-0.75253	-0.542964	-0.584299	-0.682083	-0.695634	0.132071	-0.733543	-0.343206	-0.378631	-0.589485	-0.609513	-0.320723	-1.09766	-0.972321	-0.889235	-0.53862	0.310819	-0.194942	-1.20958	-1.18509	-1.21174	-1.25958	-1.04463
YBL039C	0	-0.723758	-0.508916	0.428392	-0.735077	-0.32119	1.05303	-0.981976	-1.14685	-1.26272	-1.19557	-0.998239	-2.65019	0.180067	-0.126039	0.429768	0.441039	-0.330788	-1.52082	1.75593	0.146735	0.281837	0.481993	-0.628443	-1.02187	-0.725835	-0.86771	-1.13726	-1.67518	-1.03461	-1.15538	-0.232854	0.333571	0.198917	-0.678014	-0.964492
YBL039C-A	0	NA	NA	NA	NA	NA	NA	NA	NA	NA	NA	NA	NA	NA	NA	NA	NA	NA	NA	NA	NA	NA	NA	NA	NA	NA	NA	NA	NA	NA	NA	NA	NA	NA	NA	NA
YBL039W-B	0	-0.14436	0.275897	-0.0317971	0.360863	0.0451439	-0.191001	0.210914	0.218806	0.158768	0.181376	0.0571204	0.850206	-0.317498	-0.102731	-0.686132	-0.753301	-0.790045	0.903264	-0.727224	-0.521095	-0.497968	-0.554789	-0.407308	-0.141497	-0.856954	-1.06921	-1.42429	-2.01189	-1.63807	0.474881	-0.592334	-0.862412	-1.11919	-0.971401	-1.47616
YBL040C	0	-0.0479629	-0.0958565	-0.556053	-0.279408	-0.30475	-0.0237833	0.050755	-0.0758003	-0.0872334	-0.0761989	-0.225027	-0.113736	-0.170556	-0.303908	-0.196758	-0.296619	-0.238237	0.694545	0.387118	0.233129	0.134518	0.244787	0.396398	0.344488	0.498254	0.309034	-0.120508	-0.582487	-1.34119	0.281748	0.0194776	0.0722933	-0.0812823	-0.00644018	-0.0985683
YBL041W	0	-0.117761	-0.126854	-0.0534533	-0.0883962	-0.128052	-0.171795	-0.115276	-0.179937	-0.169164	-0.254614	-0.332132	-0.0293988	-0.277738	-0.124931	-0.30608	-0.391629	-0.092009	0.322722	0.0432489	-0.347499	-0.212967	-0.207553	-0.28563	0.12304	-0.00443167	0.161169	0.215951	0.175266	-0.36702	0.0125903	-0.351728	-0.215397	-0.299307	-0.294492	-0.317346
YBL042C	0	0.549779	0.121246	-0.207278	0.0214992	0.026973	0.329364	-0.208552	-0.339046	-0.33158	-0.398748	-0.460011	-1.93641	-1.01666	-1.24908	-0.971712	-1.23851	-1.60425	-1.23386	0.360623	-1.32489	-1.5009	-1.46723	-1.56777	-0.212122	-0.743964	-2.14915	-1.99619	-0.629316	0.413892	-1.33979	-1.45032	-1.52564	-1.62014	-1.73684	-2.09708
YBL043W	0	1.45159	0.759018	0.159244	0.4574	-0.113058	0.351258	1.44309	1.49846	1.34004	1.2351	0.990493	-1.15422	0.772834	0.318922	0.513326	0.350708	0.337081	-0.96046	0.446397	1.48312	0.940162	0.585386	0.0864556	-0.388137	0.828633	0.186494	-0.0424891	-0.611997	-1.23594	-0.885376	0.903286	0.279662	-0.673575	-0.556264	-1.09972
YBL044W	0	-2.68379	-0.413897	-1.93533	0.392146	-0.933414	0.0867543	0.012374	-0.262135	-0.0562211	0.0919429	-0.211195	-0.737748	0.355964	-0.480747	-0.187656	-0.375194	-0.202299	-0.436322	-0.0987634	-0.140904	0.0860772	-0.430956	0.216523	-0.274707	-0.283747	0.140579	0.434378	0.253123	0.622259	-0.334006	-0.797439	-0.604978	-0.706924	-0.807331	0.497412
YBL045C	0	0.0645012	0.335287	0.0559799	0.0710777	-0.201437	0.465039	0.135579	0.225141	0.121296	0.0335972	-0.0268806	-0.153101	0.480559	0.191987	0.0813893	0.0806168	0.139702	-0.298813	-0.332239	0.658954	0.826712	0.538349	0.129907	0.488486	1.01471	0.943474	0.927723	1.21887	1.49597	0.0223911	0.973555	0.669755	0.824951	0.59167	0.194923
YBL046W	0	-0.151318	-0.132317	-0.15876	0.197112	0.112447	-0.203339	0.0749868	-0.0117899	0.0862537	0.0680329	-0.0481274	-0.424246	0.178124	0.473521	0.535965	0.804433	1.06252	-0.585964	0.354085	0.539198	0.628465	1.01851	1.48465	0.237349	1.09934	1.12383	0.929554	0.696184	0.778282	-0.245932	0.276825	1.01731	1.28036	1.40252	1.64839
YBL047C	0	-0.062806	-0.23096	-0.367159	-0.184209	-0.307745	-0.798295	-0.337025	-0.147741	-0.168976	-0.243976	-0.272345	0.560306	-0.688697	-0.921494	-1.12233	-0.945276	-1.17124	0.0449485	-1.30036	-1.10193	-1.09609	-1.17682	-0.788514	0.0733389	-0.634193	-0.80316	-0.993084	-1.16334	-1.52614	0.683228	-0.178124	-0.310787	-0.107613	-0.194127	-0.00514512
YBL048W	0	0.167841	0.874145	0.68297	0.949919	0.901512	-0.349197	0.0827654	0.178898	0.544616	0.339967	0.485233	-0.28416	-0.0799819	0.213522	-0.436421	-0.48757	-0.566222	0.0479064	0.0655493	-0.14951	-0.107225	-0.142445	-0.153351	-0.301785	-0.521674	-0.912485	-1.1902	-0.309567	0.197839	-0.547634	-0.748361	-0.778478	-0.947226	-0.891755	-1.18896
YBL049W	0	0.340567	0.435672	0.524026	0.705612	0.798547	-0.594496	0.0979705	0.352218	0.45414	0.527028	0.577318	-0.471902	-0.498281	-0.292421	-0.317466	-0.304989	-0.361858	-0.0555879	-0.0359896	-0.523027	-0.206427	0.0383674	-0.0488194	-0.386763	-0.528032	-0.556438	-0.640952	-0.41567	-0.480713	-0.771862	-0.498285	-0.48098	-0.38636	-0.0988078	-0.951589
YBL050W	0	-0.254327	-0.254151	-0.295966	-0.192276	-0.192554	-0.367515	-0.234632	-0.253099	-0.327313	-0.198263	-0.241428	0.56096	-0.467171	-0.276511	-0.219123	-0.39384	-0.240047	0.323319	-0.514706	-0.399066	-0.409392	-0.370309	-0.371086	-0.336224	-0.862314	-0.823724	-0.430995	0.273369	0.929312	0.164353	-0.592085	-0.705113	-0.604938	-0.766372	-0.849879
YBL051C	0	0.447384	0.209212	0.350277	0.275135	0.266012	0.250088	0.190572	0.347651	0.410095	0.420526	0.407754	1.09911	0.391467	0.454865	0.236286	0.248484	0.298358	0.644658	0.432499	0.151403	0.337388	0.167231	0.075676	0.541226	0.659346	0.849143	1.09282	2.15573	3.44855	1.15992	0.766034	0.591297	0.83084	0.745629	1.04792
YBL052C	0	0.542692	0.374116	0.537848	0.507554	0.562087	0.222455	0.324706	0.520703	0.462086	0.589781	0.717542	-0.104058	-0.0182242	0.0359466	0.0355074	0.0591636	0.0208003	-0.0570273	0.170759	0.381933	0.0648504	0.0932154	0.225463	-0.569876	0.397749	0.417563	0.163534	0.298238	0.895123	-0.504005	0.452636	0.237932	0.152071	0.418087	0.491548
YBL053W	0	0.538298	0.792431	0.792884	0.635275	0.85526	0.263504	0.322761	0.411372	0.592899	0.557142	0.854487	-0.614992	-0.152342	-0.450606	-0.18782	-0.0323432	-0.383162	-0.388153	0.157518	0.428014	0.0484412	-0.128916	0.362546	-0.964931	0.334523	-0.152106	0.0908545	0.276178	0.820066	-0.739725	0.329878	0.243071	-0.136896	0.365404	0.471912
YBL054W	0	-0.363217	-0.296885	0.0660215	-0.197537	0.0122775	0.464776	-0.447535	-0.204963	-0.21333	-0.0361294	0.0783915	-0.827979	-0.20977	-0.261468	0.176746	-0.0388044	-0.249914	-0.785353	0.968601	-0.693057	-0.448175	-0.0857764	-0.38509	-0.533842	-0.0187899	0.10392	-0.166357	-0.693282	-0.999869	-0.95773	-0.25016	-0.0142767	0.103372	-0.249919	0.333431
YBL055C	0	-0.67485	-0.287047	-0.492552	-0.229127	-0.259783	0.115422	-0.5082	-0.531144	-0.373487	-0.472771	-0.454081	-0.73778	0.0829221	-0.0593456	0.157261	0.102861	-0.0990708	0.0141517	-0.0315355	0.00335297	-0.153266	-0.203323	-0.533356	-0.115359	-0.402719	-0.517561	-0.447121	-0.417509	-0.639978	0.0747635	-0.0047273	-0.264397	-0.0945837	-0.421767	-0.780882
YBL056W	0	-0.274727	-0.218104	-0.123498	-0.330071	-0.343737	-0.268284	-0.275434	-0.428266	-0.381121	-0.499824	-0.440914	0.567578	-0.310504	-0.127647	-0.0683635	0.102678	0.429344	0.321738	-0.469301	-0.138402	-0.0589422	-0.0464762	0.282877	0.538738	0.390069	0.624713	0.990765	1.27199	1.39179	0.601353	0.096161	0.16638	0.253515	0.274393	0.289532
YBL057C	0	-0.257221	-0.0138875	-0.150412	-0.116076	-0.110087	0.233858	0.0246093	0.0244578	-0.0383421	-0.015184	-0.0985901	0.105258	0.266813	0.173927	0.0680091	0.105762	0.0987196	0.281358	0.210588	0.355217	0.235827	0.338146	0.372986	-0.0737414	-0.103451	-0.2848	0.0428903	0.459067	1.01691	0.205385	-0.104373	-0.0794654	-0.54248	-0.278138	-0.354645
YBL058W	0	-0.271178	-0.211149	-0.217222	-0.347941	-0.410855	-0.399405	-0.333966	-0.147482	-0.16318	-0.243764	-0.260398	0.50942	-0.448876	-0.434152	-0.455662	-0.573354	-0.438327	0.503495	-0.736974	-0.640509	-0.512408	-0.497051	-0.52554	0.0917587	-0.509328	-0.297144	-0.430691	-0.847557	-1.71302	0.332687	-0.521863	-0.582481	-0.580573	-0.473201	-0.400196
YBL059C-A	0	-0.451993	-0.579204	-0.531768	-0.567756	-0.559245	0.181784	-0.555467	-0.544011	-0.581842	-0.551978	-0.467395	0.241731	-0.762043	-0.46649	-0.123252	-0.702	-0.368311	-0.225694	-0.842422	-0.254648	-0.252283	-0.313417	-0.626222	0.000432112	-0.459463	-0.453823	-0.468313	-0.388823	-0.786704	-0.0305994	-0.824336	-0.824579	-0.658518	-0.532796	-1.39969
YBL059W	0	-0.469171	-0.510749	-0.295799	-0.501828	-0.684168	0.366195	-0.109182	-0.155868	-0.140334	-0.17483	-0.25597	0.225686	0.211421	0.477734	0.317419	0.237803	0.251437	0.170722	0.159145	0.411572	0.318193	0.250904	-0.0953697	0.114376	0.000973701	-0.210322	-0.241737	-0.150958	-0.463604	-0.0849368	-0.521852	-0.330247	-0.413888	-0.648793	-0.758324
YBL060W	0	0.361977	0.168392	0.0654026	0.172675	0.14679	0.0962768	0.0872603	0.389696	0.210846	0.341651	0.262652	-0.0995668	0.13886	0.144922	0.0306189	0.177024	0.0446057	-0.423316	0.0884268	0.0285906	0.152868	0.0969612	0.247502	-0.0731389	0.266132	0.162522	0.111283	-0.0370947	-0.926195	-0.0353706	0.136673	0.210934	-0.141745	0.118846	0.265793
YBL061C	0	0.266041	0.457964	-0.220446	0.396802	0.289809	0.583456	0.476293	0.650372	0.518384	0.523328	0.588004	-1.45775	0.621725	0.27295	0.3898	0.605491	0.350446	-0.972317	1.14949	1.06297	1.02506	1.20092	0.945012	-0.30452	1.10615	0.552045	0.206936	-0.285611	-0.96595	-0.602261	1.09037	1.08609	0.692212	0.956119	0.827256
YBL062W	0	0.0283247	0.63178	-0.413396	0.311916	0.500929	0.614989	0.349777	0.331374	0.596079	0.465646	0.3262	-1.79618	0.344398	-0.182107	0.225612	0.307775	-0.123846	-1.06951	1.17215	1.13432	1.09756	1.09802	0.839344	-0.29255	0.845991	0.522379	-0.0806222	-0.0884385	-1.35089	-0.51477	0.935633	1.14664	0.810269	0.627487	0.698857
YBL063W	0	0.865397	0.205254	-0.188157	0.620621	0.571921	0.324043	0.566005	0.594942	0.740231	0.68731	0.743533	0.10893	1.17633	1.46314	1.48456	1.65959	2.55095	-0.00636048	0.810036	1.19102	0.903229	1.06385	1.38536	1.40862	2.44545	2.90118	3.01668	3.39155	3.7077	-0.241524	1.57641	1.65599	1.70355	2.13823	2.36896
YBL064C	0	-0.015651	0.232757	0.217697	0.102847	-0.0809202	-0.54638	0.230437	0.182222	0.173823	0.102759	0.0139553	-0.492776	0.0972171	0.0777665	-0.0887112	-0.0925194	-0.0152383	0.475637	0.368491	-0.240831	0.25462	0.376403	0.336969	0.532541	0.424951	0.102598	-0.053332	-0.509549	-1.1066	0.0587937	0.393635	0.305786	-0.023002	0.356103	0.0104619
YBL065W	0	-0.0708145	-0.157129	-0.174169	-0.0869538	-0.735822	-0.0709015	-0.0572137	0.057429	-0.258874	0.103114	-0.103714	2.05163	1.7646	1.60553	1.1312	1.36534	1.4976	0.353967	-0.384383	-0.939877	-0.184454	-0.524732	-0.282398	0.544554	0.177811	0.242227	-0.0278564	-0.550614	-0.910113	0.780987	0.0481879	0.227669	0.395357	0.190247	0.270915
YBL066C	0	0.0884229	-0.113741	-0.194826	-0.0218238	-0.0683541	-0.030294	-0.203105	0.000319204	-0.0311288	-0.0455931	-0.0855542	1.01159	0.263633	0.289875	0.124579	-0.0375199	0.126403	0.513832	-0.667034	-0.458982	-0.216758	-0.416319	-0.184426	0.877585	0.597914	0.675278	0.427489	0.00324284	-0.332271	1.14235	0.673982	0.475668	0.926537	0.414681	0.884988
YBL067C	0	-0.0463913	-0.03372	-0.309044	-0.222675	-0.14031	-0.47709	-0.543483	-0.371202	-0.374359	-0.378796	-0.372914	0.886494	-0.647328	-0.705628	-0.901295	-0.876968	-1.1382	0.322124	-1.09412	-1.46778	-1.43514	-1.49259	-1.52576	0.443156	-1.00866	-1.05272	-1.21837	-1.794	-1.71615	0.88163	-0.940545	-1.04055	-0.950435	-1.04401	-0.922627
YBL068W	0	-0.352593	-0.2982	-0.317557	-0.378048	-0.218645	0.513801	-0.539394	-0.579786	-0.511873	-0.316639	-0.320521	-1.85433	-0.33429	-0.312261	-0.171045	-0.2762	-0.486862	-0.826345	0.253468	-0.221108	-0.0460531	-0.133624	-0.588018	-0.0797103	-0.292303	-0.311633	-0.276751	-1.11512	-1.09759	-0.73762	-0.140217	-0.0761366	0.289835	-0.366159	-0.841902
YBL068W-A	0	NA	NA	NA	NA	NA	NA	NA	NA	NA	NA	NA	NA	NA	NA	NA	NA	NA	NA	NA	NA	NA	NA	NA	NA	NA	NA	NA	NA	NA	NA	NA	NA	NA	NA	NA
YBL069W	0	0.368052	0.474872	0.204512	0.515425	0.699416	0.69519	0.18772	0.0390792	0.000183011	0.274984	0.0985495	-1.69042	1.0315	1.00958	1.25967	1.14191	0.904105	-0.747279	1.2649	1.40812	1.2501	1.27906	0.530348	-0.124743	1.02433	1.3067	1.25635	0.854993	0.332145	-0.950074	0.995277	0.982696	0.960851	0.663926	1.19159
YBL070C	0	-0.17111	0.409631	0.373075	0.197931	0.812252	0.624715	0.285909	0.135883	0.067657	0.182885	0.428504	-1.73139	0.994556	0.803922	1.21146	0.934466	0.523359	-1.01089	1.39009	1.30236	1.31856	1.20374	0.807286	-0.145462	1.14729	1.10836	1.49224	0.527012	0.420374	-1.26148	1.13633	1.37348	1.26305	0.96959	0.923956
YBL071C	0	0.249033	-0.00561492	0.410658	-0.0970292	-0.0433148	0.464263	0.452297	0.413886	0.146252	0.329595	0.310872	-1.22001	0.0986341	0.0217908	0.317993	-0.0250071	-0.340566	-0.0744589	1.12723	0.515351	0.317764	0.155125	0.0172832	-0.873878	-0.631283	-0.754586	-0.913582	-1.50002	-0.0557604	-0.666704	-0.250077	-0.151183	-0.632586	-0.821381	-0.424805
YBL071C-B	0	-0.957879	-1.03172	-0.900107	-0.912499	-1.33899	-0.230005	-0.840838	-0.674314	-0.855416	-0.774924	-0.359718	-1.83829	-2.1416	-2.17003	-2.19803	-2.39654	-2.62042	-0.213064	-0.162971	-0.731129	-0.593064	-0.285181	-1.80509	-0.306172	-1.32495	-2.77557	-1.9623	-2.56377	-2.40425	-0.883082	-0.744111	-1.21355	-2.09733	-1.87727	-2.89158
YBL071W-A	0	0.182541	-0.0905916	0.279424	-0.122956	0.0244999	0.784952	0.4641	0.453331	0.399857	0.446623	0.484065	-0.762327	0.0322847	0.0279654	0.473812	-0.0513059	-0.26273	-0.0412584	1.14957	0.558201	0.333282	0.419966	0.0733554	-0.912291	-0.661926	-0.732424	-1.20325	-1.31374	-0.161991	-0.647525	-0.355744	-0.387272	-0.59684	-0.958444	-0.512341
YBL072C	0	-0.551878	-0.512174	-0.428855	-0.535385	-0.506544	-0.253743	-1.86787	-1.80535	-1.63639	-1.5565	-1.36958	-2.65256	-0.75934	-1.16603	-0.861677	-0.803496	-1.75962	-2.15394	-1.16535	-1.471	-1.75442	-1.72529	-2.43676	-2.35671	-3.96356	-4.96373	-5.18035	-4.8786	-4.84888	-2.34627	-3.3814	-3.3294	-3.16671	-3.8396	-5.88103
YBL073W	0	0.00972798	-0.0633065	-0.452902	-0.0711813	-0.200033	-0.532858	-0.398645	-0.202057	-0.105574	-0.309358	-0.48244	-0.490326	-0.272603	-0.312655	-0.313619	-0.300572	-0.556073	-0.350783	-0.394121	-0.685408	-0.321878	-0.718522	-0.775566	-0.362463	-0.846292	-1.12189	-1.12133	-1.25072	-1.91066	-0.419118	-0.0823985	-0.581185	-0.949028	-0.796716	-1.08118
YBL074C	0	0.260331	-0.158705	-0.105467	-0.0184378	-0.208221	-0.36636	-0.231656	-0.120789	-0.205423	-0.377654	-0.367596	-0.651921	-0.377456	-0.444817	-0.3279	-0.119145	-0.522692	-0.397765	-0.341256	-0.757856	-0.504141	-0.616425	-0.674137	-0.315724	-0.292518	-0.748531	-1.00461	-1.04213	-1.19672	-0.123989	-0.0142094	0.156998	-0.446616	0.0152874	-0.258546
YBL075C	0	0.573584	0.530938	0.780454	0.882762	0.89312	-1.41476	-0.418739	-0.135181	0.139151	0.328547	0.570895	-1.80079	-3.19263	-2.57309	-2.90167	-2.9078	-1.08828	-0.663245	-2.2985	-4.40175	-2.90604	-2.39942	-1.03712	0.317304	-0.628625	0.172147	0.819483	0.972285	0.0951079	-2.14378	-4.1914	-3.45036	-3.24962	-2.05586	-0.274389
YBL076C	0	0.401864	0.323744	0.0469733	0.112052	0.0123593	0.148896	-0.0365759	-0.182622	-0.429509	-0.495275	-0.514517	-1.8704	1.0172	0.398672	0.350835	0.607302	-0.412969	-1.29728	0.096394	0.899856	0.648554	0.36117	-0.555225	-0.992791	0.0971489	-0.575131	-0.774633	-0.716386	0.141603	-1.10232	1.19793	0.507659	0.358771	-0.132127	-0.46519
YBL077W	0	0.0322564	0.661854	0.218376	0.0941553	0.0840957	0.123209	-0.186785	-0.396296	-0.465333	-0.485097	-0.423452	-1.9412	1.11041	0.446325	0.310451	0.555026	-0.620127	-1.44899	0.0339347	1.02824	0.763874	0.394027	-0.500752	-1.04644	-0.00115479	-0.447084	-0.603194	-0.826206	0.0646714	-1.08213	1.20706	0.456732	0.213684	-0.165339	-0.584892
YBL078C	0	0.472536	0.518091	0.546008	0.477858	0.472278	-0.395762	0.453418	0.627355	0.742084	0.696583	0.63993	0.581478	0.104682	0.511481	0.52378	0.485073	0.997685	0.778474	0.882185	0.308827	0.70448	0.988809	1.13639	0.71437	1.29314	1.47444	1.78852	3.03325	5.00544	0.500712	0.651775	0.938425	1.09374	1.10238	1.14703
YBL079W	0	0.083807	-0.203776	-0.583552	-0.225609	-0.275813	-0.0751457	-0.468946	-0.422502	-0.447825	-0.512474	-0.437084	-0.312002	-0.743535	-0.931207	-0.746673	-0.588714	-0.7505	-0.720383	-0.470194	-0.682108	-0.775731	-0.772881	-0.760515	-0.384518	-0.356196	-0.264027	0.0357405	0.946566	1.89745	-0.273646	-0.20169	-0.264923	-0.323144	-0.315812	0.159378
YBL080C	0	0.363154	0.340237	0.440787	0.409001	0.192309	0.0420644	0.398576	0.492528	0.371435	0.433048	0.381349	0.681367	-0.00576568	0.225324	0.245882	0.148133	0.219286	0.371668	-0.208705	0.218274	0.28462	0.180148	0.44569	0.0912737	0.141537	0.205305	0.312698	0.419183	0.938564	0.48328	-0.00802355	0.0701275	0.0425743	0.137447	0.257478
YBL081W	0	-0.311783	-0.599477	-0.387155	-0.463243	-0.178424	1.19219	0.0850487	-0.151137	-0.546939	-0.122944	0.0392585	-0.74168	1.26391	0.931078	1.57504	1.42764	1.32258	-1.43024	2.04069	1.43194	1.09509	1.23349	0.603159	0.0601801	1.23112	0.966506	0.942229	0.778689	-0.517279	-0.562325	1.48212	1.3819	1.06872	0.791128	1.29429
YBL082C	0	-0.138175	-0.173513	-0.658959	-0.113742	-0.180949	0.19344	-0.193658	-0.275011	-0.133124	-0.454508	-0.160904	-2.28467	0.462653	0.0650627	0.29617	0.437562	0.344483	-0.692364	0.642055	0.563864	0.424054	0.570548	0.307842	-0.269966	0.392633	-0.0501843	-0.0353418	-0.199513	-1.0866	-0.703333	0.327977	0.372866	0.279711	0.147926	-0.424271
YBL083C	0	NA	NA	NA	NA	NA	NA	NA	NA	NA	NA	NA	NA	NA	NA	NA	NA	NA	NA	NA	NA	NA	NA	NA	NA	NA	NA	NA	NA	NA	NA	NA	NA	NA	NA	NA
YBL084C	0	0.118488	0.0802026	0.384572	0.278358	0.577135	0.141788	0.412217	0.400145	0.450703	0.37798	0.350685	1.48671	0.54475	0.798179	0.734093	0.74188	1.48796	1.01845	0.267051	0.305661	0.359762	0.489127	0.761702	0.77145	1.09858	1.46589	2.70292	4.8801	6.63017	1.3028	0.67081	0.778316	0.987259	0.93557	1.45245
YBL085W	0	-0.00016426	-0.109034	-0.411004	-0.0725602	0.122034	0.0905273	-0.0344539	0.0496518	0.0364727	-0.0222621	-0.0253667	1.28548	0.529742	0.642145	0.492529	0.572683	1.20175	0.69579	0.280552	0.356868	0.195532	0.219574	0.0307143	0.746728	1.49347	2.12164	2.17071	1.85908	1.2753	1.25893	0.693192	0.835105	0.759943	0.84041	1.15487
YBL086C	0	-0.0219917	-0.0393444	0.0353825	0.0455802	-0.053105	-0.293169	0.461369	0.693874	0.63002	0.610922	0.526354	1.27905	0.243747	0.147197	0.0324957	-0.117115	0.0145709	1.23288	-0.138955	0.208838	0.528896	0.539604	1.13779	0.65035	0.032207	-0.244941	-0.28854	-0.311575	0.0520303	1.29413	0.892449	0.898398	1.08441	1.01198	1.5338
YBL087C	0	-0.328786	-0.0979826	-0.288869	-0.223548	-0.144479	0.696658	-0.452834	-0.5724	-0.506937	-0.517609	-0.353401	-2.7891	-0.557678	-0.847118	-0.31389	-0.507763	-0.981264	-1.45359	0.512361	0.152157	-0.031398	0.0502559	-0.560856	-0.98898	-1.45733	-1.91117	-2.17793	-2.45421	-2.26647	-1.64518	-0.850155	-0.902106	-0.923328	-1.3157	-2.04596
YBL088C	0	0.0680505	-0.203368	-0.345218	-0.106482	-0.137915	-0.616795	-0.517674	-0.516245	-0.499642	-0.562446	-0.614243	0.330011	-0.58955	-0.495255	-0.449876	-0.237086	-0.202397	-0.823834	-0.918747	-1.00535	-0.990989	-0.868457	-0.470029	0.204155	-0.170559	-0.13388	-0.0852545	0.196973	0.569939	0.104629	-0.332641	-0.134077	0.0111237	0.0575693	-0.0729775
YBL089W	0	0.0635318	0.0640649	0.0714427	-0.0370228	0.212066	0.295736	0.216589	-0.0226721	0.087715	0.0567016	0.0995596	0.446444	0.381938	0.339168	0.434987	0.368291	0.527	0.396189	0.101137	0.418417	0.351135	0.284526	0.201358	0.508136	0.495259	0.489624	0.5795	1.24578	1.84438	0.485077	0.419961	0.455582	0.147226	0.481297	-0.0950922
YBL090W	0	-0.147616	-0.344481	-0.251544	-0.173714	-0.265401	0.185442	-0.401026	-0.207654	-0.519051	-0.257962	-0.218334	0.381018	-0.384513	-0.176793	-0.0901131	-0.25577	-0.32715	0.262241	-0.272738	-0.132434	-0.14349	-0.155839	-0.438927	-0.411834	-0.861037	-1.09791	-1.15274	-1.38633	-1.5412	-0.185592	-1.00192	-0.810963	-0.595579	-0.950656	-1.63145
YBL091C	0	-0.172272	-0.00756691	0.0822841	-0.156512	-0.235776	0.176453	0.0670099	0.06185	0.00255901	-0.0528947	-0.0670953	-0.0743791	-0.0908896	-0.134099	-0.214053	-0.0510627	-0.208604	0.35514	-0.117319	0.0763649	0.0173031	0.0629081	0.0667378	0.210841	-0.057213	-0.168979	-0.276941	-0.641064	-1.7186	0.370064	-0.0176715	-0.0738169	0.0938094	-0.138485	-0.331825
YBL091C-A	0	0.0755941	0.0373565	0.267746	0.0264387	-0.0512796	0.0695569	0.297534	0.0201084	0.0534418	-0.164869	-0.194302	1.07473	0.913661	0.967618	0.887332	0.797155	1.09502	1.1218	0.340289	0.827933	0.908386	0.836031	0.667039	0.508418	1.03707	1.18802	1.15904	0.769254	0.322041	0.863939	0.821758	0.509949	0.465317	0.482652	0.310147
YBL092W	0	-0.108725	0.0343281	0.045523	-0.102127	-0.0353199	0.767273	-0.453307	-0.531337	-0.42847	-0.302395	-0.0850337	-2.61957	-0.283921	-0.84108	-0.5538	-0.580809	-1.56206	-1.56257	0.675222	0.378276	0.110964	0.11714	-0.850757	-1.072	-2.19338	-2.89104	-3.106	-3.16204	-2.96789	-1.78353	-0.902236	-0.907009	-0.739534	-1.48386	-3.22082
YBL093C	0	-0.0151399	-0.193721	-0.0573832	0.029022	0.139144	0.000173817	-0.0405686	-0.118888	-0.0737407	-0.0106979	-0.0660891	-0.410306	-0.650923	-0.554258	-0.558653	-0.560094	-0.517366	-0.0331539	0.419687	-0.68349	-0.553646	-0.360837	-0.146132	-0.627389	-0.550993	-0.524129	-0.531599	-0.72265	-0.851759	-0.880669	-1.04577	-0.716385	-0.712672	-0.732355	-0.530706
YBL094C	0	-0.185305	0.116193	-0.117873	-0.0135678	-0.0568946	-0.0889005	0.00784428	-0.170426	-0.048396	-0.169071	-0.125309	0.806258	0.579229	0.527692	0.634389	0.487926	0.70226	0.598684	0.180414	0.665205	0.7301	0.784614	0.731496	0.814669	0.392993	0.634856	0.934409	1.94097	2.70233	0.418791	0.659042	0.595168	0.676665	0.784254	0.185922
YBL095W	0	-0.241438	0.0497694	-0.134169	-0.202978	-0.0545606	-0.196766	0.074588	-0.19408	-0.234646	-0.250079	-0.359869	0.339711	0.27752	0.323369	0.460208	0.195924	0.374948	0.538188	0.152645	0.454175	0.641577	0.670143	0.676294	0.545982	0.280848	0.428303	0.779428	1.7248	2.53445	0.333447	0.323567	0.364556	0.37072	0.430413	-0.0561879
YBL096C	0	-0.361575	-0.0701826	-0.276244	-0.0633427	-0.113108	-0.316141	0.0378548	-0.208773	-0.365305	-0.406088	-0.345137	-0.162317	0.0736616	0.0444313	0.327468	0.178748	0.284543	0.588427	0.23104	0.51101	0.730547	0.670476	0.735045	0.195326	-0.0837333	-0.0398539	0.331629	1.36696	2.33194	0.178485	-0.11091	0.129772	0.0465283	-0.158906	-0.473225
YBL097W	0	-0.0617521	0.0489056	-0.371924	-0.00369748	-0.349216	0.000295795	-0.384701	-0.0404254	-0.279926	-0.284511	-0.268724	-1.16518	-0.73229	-0.991726	-1.06007	-0.350111	-0.335584	-1.1846	-0.398074	0.0472646	-0.422147	-0.279951	0.257029	-0.179514	0.554771	1.09068	1.23213	1.99344	2.63224	-0.668613	-0.204805	-0.279999	0.15008	0.627348	0.781833
YBL098W	0	0.129499	0.113227	-0.0530927	-0.467248	-0.676211	-0.561287	0.135139	-0.11567	-0.192795	-0.552179	-0.680791	-0.673236	0.772905	0.103286	0.0469579	0.173631	0.302811	-0.0446907	-0.121185	0.939486	0.050828	-0.487478	-0.0814267	0.151201	0.291278	0.652919	0.711114	0.934099	0.228818	0.107083	-0.00148195	-0.759124	-0.802559	-1.05584	0.539409
YBL099W	0	-0.356218	-0.361138	-0.473524	-0.745412	-0.989064	0.163323	-0.27982	-0.482899	-0.62095	-0.683623	-0.677598	-0.71216	-0.122426	-0.480012	-0.676441	-0.36771	-0.884028	-0.26957	-0.987808	0.0149321	-0.0888309	-0.489235	-0.936537	0.283614	-0.432532	-0.959057	-1.16826	-1.47796	-1.58456	-0.127903	-0.157766	-0.676119	-0.370149	-0.999422	-1.98848
YBL100C	0	-0.189289	-0.489805	-0.586938	-0.886858	-1.14066	0.264985	-0.271301	-0.408911	-0.614124	-0.641344	-0.673904	-0.4743	-0.115487	-0.421605	-0.605325	-0.339874	-0.86729	-0.189159	-0.88459	-0.0117103	-0.0667585	-0.497114	-0.957362	0.35642	-0.373032	-0.942657	-1.08116	-1.50891	-1.53579	0.0266983	-0.0627618	-0.546115	-0.334105	-0.947392	-1.90421
YBL100W-A	0	NA	NA	NA	NA	NA	NA	NA	NA	NA	NA	NA	NA	NA	NA	NA	NA	NA	NA	NA	NA	NA	NA	NA	NA	NA	NA	NA	NA	NA	NA	NA	NA	NA	NA	NA
YBL100W-B	0	0.879165	0.257956	-0.0955403	0.319741	0.298737	-0.577048	-0.209321	-0.13381	-0.14899	0.0215761	0.0825606	0.0130444	-0.229843	-0.619028	-0.69778	-0.466902	-0.942595	-2.39963	-1.98225	-2.27804	-2.4703	-2.59003	-1.85542	-2.57195	-2.53102	-2.62731	-3.48051	-2.9037	-2.65014	-2.55176	-2.83975	-2.13411	-2.61767	-1.92407	-1.92054
YBL100W-C	0	0.342578	-0.978209	-0.700809	-0.27824	-0.701622	-0.423512	-0.224897	-0.275658	-0.922679	-0.451852	-0.407301	-0.464001	0.155584	0.39628	0.429622	0.247768	0.810101	-0.822211	-0.193094	-0.556353	-0.478816	-0.539671	-0.305625	-0.47202	0.082116	0.591896	1.37955	2.55876	3.51378	-0.577614	0.2025	0.472346	-0.213704	0.108801	0.517342
YBL101C	0	0.184001	0.32544	-0.227127	0.408172	0.324741	-0.975766	-0.0375003	0.149449	0.200405	0.21073	0.262791	0.999043	-0.0831245	-0.368952	-0.535838	-0.520767	-0.425833	0.456621	-1.15679	-0.817501	-0.83021	-0.952036	-1.13087	0.33866	0.0051087	0.127418	0.242162	0.931673	1.4834	0.947368	0.179913	-0.332662	0.127668	-0.0759377	-0.0319474
YBL102W	0	-0.213542	-0.0118468	0.183607	-0.213153	-0.302711	-0.151778	0.083851	-0.0110439	-0.116245	-0.201489	-0.240327	-0.225473	0.120572	-0.0142405	-0.0290412	0.129503	0.118914	0.342657	-0.066215	0.427259	0.583833	0.59426	0.323059	0.181417	0.453284	0.354822	0.309631	0.257887	0.230295	0.218392	0.406719	0.131305	0.0701633	0.0701907	-0.337343
YBL103C	0	-0.228224	-0.103383	-0.0175022	-0.394608	-0.484442	-0.131914	-0.0716116	-0.125882	-0.282645	-0.380617	-0.440975	0.790279	0.503489	0.315304	0.200237	0.191175	-0.108224	0.39172	-0.74625	-0.0497467	-0.105144	-0.223406	-0.562104	0.109821	0.0381931	-0.0751155	0.0441665	0.780289	1.40988	0.750631	0.407845	-0.445932	0.0267611	-0.303024	-0.297921
YBL104C	0	0.158426	-0.0162523	-0.0229879	0.0169187	0.109967	-0.275257	-0.0914683	0.00650712	-0.175283	0.0221784	-0.118741	0.00139945	-0.0931591	-0.116956	-0.111671	-0.00755838	-0.0435153	-0.362853	-0.553054	-0.53849	-0.547403	-0.408569	-0.31636	-0.246247	-0.00301782	0.0147784	-0.114375	-0.40828	-0.509979	-0.0586501	-0.00311527	0.043837	-0.00679991	-0.0286447	-0.114434
YBL105C	0	-0.128803	-0.411307	-0.359555	-0.22397	-0.254835	-0.591366	-0.561241	-0.530007	-0.53546	-0.514446	-0.5174	0.874379	-0.513588	-0.477021	-0.612671	-0.33276	-0.30106	0.182553	-0.981787	-1.12001	-0.928644	-0.978458	-0.741168	0.147212	-0.304999	-0.0454574	-0.0606093	-0.109603	-0.163945	0.767796	-0.478202	-0.413051	-0.00212753	-0.103444	-0.138456
YBL106C	0	0.0402807	0.262152	0.203143	0.126101	0.315247	-0.621685	-0.459263	-0.196272	-0.127097	-0.197307	-0.249884	0.0543535	-0.527888	-0.416799	-0.49595	-0.34571	-0.283057	-0.61672	-0.582513	-0.664697	-0.79536	-0.580963	-0.469633	-0.172769	-0.262257	0.0156215	0.0328523	0.386256	0.956321	-0.296691	-0.080954	-0.108644	-0.170933	-0.271868	0.388216
YBL107C	0	0.326814	0.185548	0.664981	0.363303	0.356382	0.490321	0.173285	0.207103	0.20756	0.380648	0.418337	0.442737	0.667732	0.917136	0.975865	0.797337	0.917618	0.206293	0.865975	0.754526	0.791052	0.820463	0.584014	0.263176	0.773703	1.00126	0.964309	1.12475	1.35462	-0.283599	0.146192	0.572334	0.339276	0.380172	0.127202
YBL107W-A	0	-0.674435	0.51272	0.413304	0.787061	-0.246975	-0.4045	-0.326071	-0.15604	-0.195827	-0.429393	-0.111146	0.837759	0.68133	0.132386	-0.0703095	0.387201	0.559053	-0.507126	-1.55156	-1.50963	-0.883999	-0.967668	-1.26536	-0.712096	-1.77294	-1.94144	-2.16468	-1.54782	0.129478	-0.803112	-1.38064	-1.38286	-2.01447	-2.39619	-0.917503
YBL108C-A	0	-0.00110193	0.233589	-0.4286	-0.358008	-0.757537	-1.00723	-0.755669	-0.555594	-0.360876	-0.661528	-0.412611	-0.508441	-1.52868	-0.73956	-0.330049	-0.536828	0.525532	-1.62925	-2.80569	-3.27298	-3.01011	-2.64477	-0.838756	-1.65863	-2.87753	-2.03576	-1.38927	-0.310235	1.38718	-1.70286	-3.06679	-2.49221	-3.07447	-3.18106	-2.16446
YBL108W	0	0.273932	-0.576902	0.639154	-1.62978	-0.409014	-0.148333	0.0266206	-0.0348908	0.0574486	-0.0287089	-0.0226237	0.0116657	-0.440995	0.191029	0.0785139	0.0675867	0.258826	-0.604826	-0.80898	-0.0896173	0.797244	0.597922	1.39155	0.209865	0.939199	-0.017463	1.22239	2.90277	3.90371	-0.0269963	0.891314	0.633476	0.082733	-0.321501	1.00359
YBL109W	0	-0.0414879	-0.100309	-2.4753	-1.47512	-1.46619	-0.0680377	-0.196309	-0.353327	-0.217588	-0.0137537	-0.150602	0.381539	0.326503	0.352289	0.638238	1.73545	1.94314	-0.0693721	-0.338843	0.263516	0.34224	1.13557	0.901977	0.22969	-0.613124	0.49049	-0.253163	0.216399	-0.799038	-0.330333	-0.964456	0.108495	0.141257	-0.854269	0.0213017
YBL111C	0	0.589732	-0.535002	-0.0159124	-0.423724	-0.104843	-0.262083	-0.819129	-0.763786	-0.61179	-0.251289	-0.107919	-0.188581	1.42945	1.24457	1.49089	1.72375	1.85469	-1.14254	-1.53397	-0.518609	-0.580602	-0.836027	-0.914502	-0.939549	-1.14032	-0.956084	-1.22075	-2.36159	-0.637722	-0.4956	-0.954985	-0.868724	-0.850223	-1.06361	-1.36127
YBL112C	0	NA	NA	NA	NA	NA	NA	NA	NA	NA	NA	NA	NA	NA	NA	NA	NA	NA	NA	NA	NA	NA	NA	NA	NA	NA	NA	NA	NA	NA	NA	NA	NA	NA	NA	NA
YBL113C	0	0.0450031	0.0317494	-0.203942	0.0398842	0.242099	-1.43594	-1.53435	-1.18495	-1.27895	-1.16441	-1.00409	-0.931267	0.139758	0.215141	0.440365	0.512849	0.396573	-2.30367	-1.15272	-1.15339	-1.23563	-0.994561	-0.894843	-1.05973	-0.405976	-0.356918	-0.866104	-0.536251	0.0207732	-1.63253	-0.835084	-0.502181	-0.77518	-0.195877	-0.629219
YBL113W-A	0	-0.0363662	-0.072418	-0.12779	-0.0910093	-0.106469	-1.68418	-1.38715	-1.17301	-1.67406	-1.24922	-1.58312	-1.78938	-0.164583	-0.0111959	0.229606	0.28071	0.0460289	-2.90452	-2.78846	-2.41174	-2.91485	-2.42698	-2.37107	-3.17253	-2.79896	-2.82143	-3.59131	-2.89626	-4.02263	-3.51795	-3.59827	-3.36456	-3.27401	-3.33932	-3.99251
YBR001C	0	0.378142	0.528414	0.48951	0.602051	0.584935	-0.329131	0.283518	0.261575	0.367463	0.212625	0.207528	0.358538	0.0953693	0.224226	0.0566064	0.23286	0.512266	0.392668	-0.0332135	-0.150899	0.112939	0.192306	0.881281	0.410831	0.703149	1.00012	1.15163	1.22671	0.935895	0.569258	0.455815	0.635807	0.548513	0.582009	1.16213
YBR002C	0	0.0126001	-0.0158481	0.708174	0.0923141	0.357789	0.270143	0.0941054	0.037819	0.142434	0.0373788	0.0699584	0.651722	0.113493	0.234358	0.240668	-0.0649274	-0.223749	1.00825	0.557091	0.385747	0.384791	0.300751	0.0263606	-0.511929	-0.288776	-0.407329	-0.347957	-0.873671	-1.78544	0.699318	-0.0248354	-0.0425715	-0.194495	-0.363655	-0.163826
YBR003W	0	-0.0970821	-0.0193234	-0.21748	-0.197078	-0.113288	0.095491	-0.057099	-0.137415	-0.248554	-0.326577	-0.238027	0.604773	0.00280867	-0.152384	-0.149997	-0.185323	-0.487797	0.38751	-0.932955	-0.0665419	-0.0450965	-0.379245	-0.337644	0.414372	-0.284558	-0.306246	-0.364698	-0.703471	-1.66899	0.738584	-0.083604	-0.383218	-0.681514	-0.464011	-0.311232
YBR004C	0	-0.495227	-0.333052	-0.749824	-0.0888671	-0.143541	-0.206297	-0.325005	-0.557808	-0.287414	-0.355592	-0.343878	0.967755	0.0872159	0.139184	-0.166099	-0.279608	-0.6571	0.703873	-0.387859	-0.77781	-0.881249	-0.945121	-1.05147	0.051359	-0.735506	-1.00012	-1.78482	-2.30236	-2.01403	0.679219	-0.27773	-1.1185	-0.444435	-0.975	-0.351429
YBR005W	0	-0.7246	-0.0566654	-0.759944	-0.401008	-0.690515	-0.00566389	-0.00255031	-0.246013	0.0117689	-0.149309	-0.328705	0.867046	-0.399513	-0.512963	-0.731695	-1.1038	-1.38987	1.02854	-1.7959	-2.01236	-1.91993	-1.88923	-1.62037	-0.251343	-1.84355	-2.4413	-3.02476	-3.45081	-1.95828	0.6871	-1.19793	-2.18627	-1.6296	-2.13357	-0.790378
YBR006W	0	0.342348	0.144212	-0.138109	0.501296	0.617566	-0.394874	0.59225	0.495547	0.757951	0.806347	0.862391	1.19851	-0.321559	-0.369575	-0.460988	-0.465745	-0.538445	1.14458	0.453681	-1.06065	-0.404811	-0.128713	0.332531	0.314507	-0.979594	-1.2141	-1.33333	-1.58901	-0.411005	0.930422	-0.473302	-0.486945	-0.435443	-0.121094	1.26246
YBR007C	0	0.764254	0.856646	0.540164	0.514449	0.627281	0.565936	0.873283	0.895253	0.600345	0.688532	0.656114	-0.737915	1.30346	1.16362	1.3434	1.4204	1.51053	-1.99946	0.947305	1.53051	1.06188	0.868277	1.3091	0.0333019	1.96306	1.90188	1.70482	2.63178	3.15723	-0.796195	1.63051	1.41059	1.09835	1.65455	2.08503
YBR008C	0	0.392805	0.35172	0.613034	0.719821	0.910677	-0.13287	0.327855	0.43516	0.556285	0.69956	0.845567	-0.359413	0.362682	0.645768	0.551965	0.577766	0.761122	-0.454459	0.338731	0.175534	0.304018	0.407182	0.79772	-0.131024	0.333156	0.474128	0.501851	0.475731	0.484097	-0.550478	0.186104	0.650549	0.689113	0.771663	0.932754
YBR009C	0	-0.305734	-0.267301	-0.59917	-0.396603	-0.397521	0.329517	0.0609904	-0.170515	-0.144293	-0.219786	-0.271123	0.335433	0.675987	0.239555	0.546073	1.21033	1.96391	-1.14364	-0.792912	1.55789	-0.195958	-0.352566	1.71977	-0.0451326	2.60275	2.89347	1.74667	0.65304	0.449792	-0.146204	0.371058	-0.578781	0.758511	1.71346	1.59901
YBR010W	0	-0.610189	-0.28888	-0.314739	-0.374208	-0.460654	-0.130757	0.0604046	-0.316168	-0.39393	-0.488591	-0.516039	-0.697413	0.540258	-0.182383	-0.612231	0.700222	0.998358	-0.401203	-0.297699	1.22734	-0.152477	-0.360889	0.860804	-0.924714	1.33902	1.30627	0.542384	-0.225066	0.0658459	-0.558897	-0.0851481	-0.903953	-0.147247	0.369656	0.330141
YBR011C	0	-0.130518	0.434149	0.556253	0.448786	0.41838	0.281343	0.145881	0.215456	0.324552	0.40451	0.504781	-0.776682	0.284999	0.541189	0.55666	0.691917	0.460521	-0.0742956	-0.197679	0.976313	0.835688	0.849813	0.941089	0.424124	0.0907356	0.701914	0.598779	0.402239	0.296605	0.367437	0.587161	1.07029	1.07025	1.15778	0.650087
YBR012C	0	0.470465	0.149892	0.116185	-0.0870505	0.426793	0.121942	0.705528	0.250788	0.152061	0.118343	-0.143281	-0.678049	0.4306	1.0096	1.15599	1.1664	1.85609	-0.826326	0.786772	0.603077	0.890266	1.08748	1.45863	-0.32825	1.44545	2.02125	2.33533	2.34761	1.63145	-1.2124	0.705761	1.29175	0.570449	1.24202	2.07092
YBR012W-A	0	NA	NA	NA	NA	NA	NA	NA	NA	NA	NA	NA	NA	NA	NA	NA	NA	NA	NA	NA	NA	NA	NA	NA	NA	NA	NA	NA	NA	NA	NA	NA	NA	NA	NA	NA
YBR012W-B	0	0.314477	-0.0560686	-0.667253	-0.410368	-0.69266	-0.290198	-0.283273	-0.658806	-0.650834	-0.562071	-0.769973	-1.21914	-0.743891	-1.16145	-1.21742	-0.553831	-1.48868	-2.64121	-2.69671	-3.32614	-2.7775	-2.82406	-3.0311	-3.15767	-3.27799	-3.13698	-5.45179	-3.07364	-3.45803	-3.06977	-2.33649	-2.75698	-3.39854	-3.29391	-3.97381
YBR013C	0	-0.193488	0.0875891	-0.0632973	-0.0826543	-0.0354831	-0.699375	-0.403894	-0.395221	-0.216063	-0.294756	-0.262626	-0.434915	-0.45975	-0.41812	-0.653362	-0.413057	-0.617476	0.159211	-0.718138	-0.464031	-0.467128	-0.244264	-0.52424	-0.289348	-0.820398	-0.940524	-0.562762	-0.150497	-0.391844	-0.149867	-0.468026	-0.691737	-1.00733	-0.73753	-1.35939
YBR014C	0	-0.533245	-0.491881	-0.784465	-0.739647	-0.753848	0.218128	-0.117524	-0.344637	-0.348844	-0.377979	-0.471035	-1.03845	-0.989841	-1.41005	-1.33047	-1.092	-1.39254	0.647321	0.290938	-0.21328	-0.505345	-0.623514	-0.681129	0.310254	-0.909258	-1.06828	-0.598298	0.956579	2.55128	0.586967	-0.940493	-0.989159	-1.024	-1.11499	-1.90928
YBR015C	0	-0.27529	-0.260819	-0.51303	-0.332634	-0.309662	-0.102728	-0.366002	-0.309622	-0.232606	-0.131047	-0.152898	-0.413277	-0.0230924	-0.15722	-0.139713	-0.129088	-0.372928	-0.124827	0.0184629	0.0708451	-0.0893832	0.011392	-0.152457	0.0521365	-0.0449639	-0.455541	-0.750486	-0.493589	0.486007	0.150478	0.172922	0.410351	0.410319	0.501997	0.146866
YBR016W	0	-0.119667	-0.029582	-0.677222	-0.578768	-0.89313	0.160008	0.266186	0.0520694	0.146138	-0.0557372	-0.378403	0.786996	0.016563	0.0987992	-0.0169243	-0.360466	-0.321015	1.07835	-0.42972	-0.307214	-0.462815	-0.440867	-0.500397	0.461436	-0.457239	-0.888235	-1.28621	-1.75164	-0.482981	0.847089	-0.33302	-0.582844	-0.625679	-0.65917	-0.740219
YBR017C	0	-0.110794	-0.154381	-0.135948	-0.0483804	0.0118964	0.0501191	-0.393508	-0.366265	-0.355933	-0.342494	-0.237262	-0.758217	-0.379993	-0.570876	-0.380389	-0.264395	-0.675268	-0.864279	0.0482538	-0.526371	-0.36794	-0.32573	-0.5931	-0.317982	-0.310319	-0.327397	-0.543045	-0.749524	-0.668514	-0.511808	-0.269641	-0.206357	-0.303259	-0.404546	-0.0585331
YBR018C	0	0.650718	0.642069	0.312198	0.635893	0.454936	-0.378363	0.447261	1.03131	0.97977	0.812533	0.609482	0.614297	-0.225377	-0.617186	-0.405434	-0.560743	0.904041	0.453058	-1.28591	-1.23985	-0.512791	-0.470972	0.976807	0.267431	-0.0636804	0.712012	2.93913	4.89191	5.95466	-0.0179353	-0.267223	-0.123268	-0.426584	0.266518	1.71452
YBR019C	0	0.143506	-0.48217	-0.24476	-0.0850524	-0.156629	-0.257294	-0.071034	0.0230832	0.0938328	0.154175	0.0872323	1.17347	0.2398	0.850013	0.972687	1.07123	2.27726	0.722026	0.102318	-0.399022	0.140663	0.69419	1.10185	0.838156	1.71742	2.59787	2.74056	2.90548	2.8581	0.798001	0.533987	1.32809	1.38652	1.78816	2.28359
YBR020W	0	0.376242	0.324265	0.31469	0.56753	0.640763	-0.210514	0.308588	0.515514	0.478475	0.557798	0.274025	0.518952	1.2908	2.14996	3.32664	2.76492	3.34923	0.148909	3.73146	3.50558	3.65771	3.84744	3.66897	3.25119	4.48451	4.49406	4.44689	4.13687	3.29465	0.794411	4.28779	4.35952	4.46346	4.11016	4.51278
YBR021W	0	0.0572581	-0.410486	-0.256299	-0.107948	0.00959654	0.214931	-0.460188	-0.587103	-0.473671	-0.265711	-0.104957	-0.214243	-0.690643	-0.691401	-0.491257	-0.479338	-0.571082	-0.370396	1.06156	-0.750792	-0.628158	-0.440433	-0.60296	-0.461294	-0.832383	-1.15043	-1.4	-1.46964	-1.11806	-0.52112	-1.25771	-0.926452	-1.19361	-1.07398	-0.857254
YBR022W	0	-0.183479	-0.0746521	-0.150129	-0.110423	-0.175203	-0.235371	-0.446451	-0.478519	-0.443136	-0.30852	-0.319816	0.544453	-0.363986	0.0159556	-0.218551	-0.379456	-0.524528	0.0600273	-0.774553	-0.739827	-0.494457	-0.556238	-0.71372	-0.575726	-0.93243	-1.03657	-1.25809	-1.40635	-1.61978	0.0300183	-1.02636	-0.999436	-0.988444	-0.811755	-1.38582
YBR023C	0	0.4188	0.357975	-0.150593	0.401301	0.330375	-0.0132493	0.0551072	0.183192	0.297491	0.188524	0.154427	-1.4341	0.602179	0.338961	0.312311	0.617434	0.672008	-1.30193	0.480335	0.617645	0.42094	0.653726	0.602035	0.407853	1.93337	1.73945	1.65603	2.46188	3.0199	-0.646966	1.35114	1.30464	1.11639	1.44539	1.31718
YBR024W	0	0.0833991	0.281095	0.151007	0.31337	0.29076	-0.0790609	0.264228	0.287734	0.425304	0.34554	0.429273	-0.0186283	-0.546397	-0.504694	-0.477798	-0.419353	-0.399819	0.342618	-0.377686	-0.205202	0.158507	0.193172	0.411702	0.327938	0.190233	0.396752	0.411518	0.65494	0.686827	-0.102785	-0.216096	-0.0683065	-0.10079	0.0288552	0.0223343
YBR025C	0	-0.116172	-0.0430603	0.168152	0.0981079	0.252815	-0.207625	-1.01194	-0.777726	-0.61131	-0.444425	-0.157965	-2.4898	-1.02225	-1.3426	-1.13513	-0.787062	-1.1609	-0.954152	-0.566975	-0.910661	-0.657667	-0.491028	-0.953503	-0.391694	-1.25883	-0.982255	-0.475968	-0.0698341	0.564999	-0.669563	-1.42791	-1.10235	-0.756999	-1.06373	-1.61011
YBR026C	0	-0.291036	-0.245467	-0.0608171	-0.182344	-0.154018	-0.757702	-0.326293	-0.330335	-0.230745	-0.135301	-0.133587	0.633706	-1.03173	-0.539257	-0.636059	-0.761784	-0.757099	0.619067	-0.639979	-1.10107	-0.621088	-0.438752	-0.512227	0.948093	-0.415651	-0.678303	-0.846813	-1.11438	-1.97357	0.648206	-0.651752	-0.386816	-0.377624	-0.289396	-0.882967
YBR027C	0	0.0369903	1.06253	0.534468	0.75771	1.8422	0.0832583	0.155083	-0.101582	0.0123599	-0.0274161	0.269423	0.70124	0.474987	1.00137	0.0828713	0.112753	0.123383	-0.0469174	-0.156163	0.0176685	0.329454	0.203327	0.521611	0.0163218	-0.158112	-0.526137	-0.626285	-0.536245	0.0590229	-0.106029	0.142558	0.12707	-0.0883412	-0.337644	0.682967
YBR028C	0	0.0645843	-0.0523724	0.00826405	-0.278628	-0.0560137	0.484828	0.193705	0.139534	-0.068002	-0.00424114	-0.0528829	0.508778	0.642763	0.536862	0.70515	0.713374	0.202934	0.277467	0.181033	0.706888	0.523656	0.383752	0.0585866	-0.000510352	0.283589	0.239948	-0.0396452	-0.323802	-0.495841	0.330262	0.629467	0.247878	-0.0809981	0.0704342	0.0703616
YBR029C	0	-0.113201	0.218272	0.36667	0.134944	0.100765	0.579834	-0.0295544	0.164275	0.0978681	0.0022451	-0.191271	-0.906086	0.283374	0.396695	0.408524	0.31866	-0.113884	-0.48545	0.922461	0.768152	0.518135	0.290168	-0.376529	0.0626336	0.255521	0.48537	0.650231	0.144608	0.0820133	-0.671873	0.791059	1.17964	0.534789	0.537864	0.243069
YBR030W	0	0.618512	0.54786	0.737315	0.665396	0.587433	0.704143	0.657456	0.834097	0.680477	0.441568	0.484933	-1.66343	0.567413	0.565964	0.520938	0.504948	-0.132342	-0.589216	1.2905	1.06713	0.962836	0.864805	0.628076	-0.594606	0.161719	0.313659	0.18047	-0.297609	0.348455	-0.638861	1.12667	1.33098	0.789441	0.817243	1.02805
YBR031W	0	-0.789639	-0.439334	-0.0594708	-0.859285	-0.769533	-0.217154	-1.5164	-1.60629	-1.63992	-1.4164	-1.33144	-2.15153	-0.0733434	-0.62118	-0.323478	-0.157919	-1.12936	-2.32529	-1.28177	-1.4195	-1.69496	-1.77683	-2.48278	-1.96275	-2.94503	-3.3179	-3.73261	-4.15899	-4.17915	-1.71159	-2.26543	-2.3461	-1.9268	-2.92343	-4.34014
YBR032W	0	-0.558126	1.14442	0.592861	0.504589	1.01545	-0.00867953	0.913592	0.54771	0.475709	0.496735	0.701634	0.474326	0.566245	0.167714	0.220999	0.091923	-0.599117	0.856241	0.844018	0.782413	0.485499	0.152056	0.490566	-0.55143	-0.606285	-0.374055	-0.059898	-0.876253	-0.162459	0.43685	0.167338	-0.266814	-0.191444	-0.144621	0.516759
YBR033W	0	-0.037054	0.319024	0.0292117	0.327829	0.273322	-0.234603	-0.0389647	0.0649699	0.141484	0.199814	0.33212	0.30553	0.298357	0.206518	0.110738	0.243423	0.279534	0.18272	-0.381682	-0.0643678	-0.102409	-0.0884559	0.120031	0.154932	-0.0191515	0.347441	0.249825	-0.227364	-0.915636	0.329066	0.319789	0.145839	0.415417	0.465773	0.0192669
YBR034C	0	0.132909	0.156805	1.14762	-0.160079	0.282217	1.4691	0.683877	0.398128	0.406969	0.506339	0.245865	-0.719946	0.755583	0.526509	1.04799	0.738645	0.531839	-0.856884	2.25549	1.16877	1.48002	1.27928	0.659086	-0.00581802	1.12917	0.876241	0.810452	0.636742	0.657919	-0.599912	1.00732	0.875687	-0.0489704	0.248391	0.314599
YBR035C	0	-0.244303	0.276553	0.093729	-0.0188524	-0.277176	-0.394483	0.109868	-0.00831973	-0.136809	-0.284934	-0.346243	-0.125675	0.4122	0.00503686	-0.0445659	-0.0262951	-0.49759	0.31753	-0.400701	0.508456	0.360183	0.275128	-0.0612582	0.00801368	0.174607	-0.268633	-0.619526	-1.06844	-2.45484	0.293522	0.619952	0.0128783	-0.016047	-0.0738177	-1.04343
YBR036C	0	-0.614737	-0.354364	-0.322559	-0.350116	-0.421188	-0.466397	-0.432348	-0.570797	-0.508643	-0.533953	-0.611386	0.58257	-0.254076	-0.424386	-0.536251	-0.577818	-0.636519	0.433593	-0.386155	-0.590598	-0.72496	-0.824707	-1.10676	-0.177535	-0.96518	-1.05026	-1.12355	-0.905881	-0.54373	0.359744	-0.635709	-1.01988	-0.636806	-0.933268	-1.20996
YBR037C	0	-0.503454	-0.35606	-0.0155399	-0.170079	-0.127071	-0.364685	-0.341274	-0.31349	-0.229321	-0.267366	-0.269233	-0.314573	-0.577567	-0.3996	-0.529484	-0.597579	-0.29079	0.030272	-0.831097	-0.389593	-0.11671	-0.163279	-0.0308681	-0.292339	-0.0744734	0.0410366	0.368649	1.28358	2.11996	-0.390731	-1.01873	-0.695784	-1.07795	-0.633177	-0.53754
YBR038W	0	-0.448349	-0.524389	-1.01127	-0.709255	-0.810651	0.00235555	0.176015	-0.0531758	-0.216661	-0.362976	-0.57091	-0.126689	0.0837869	-0.0939738	-0.844205	-0.580726	-0.34895	-1.57168	-1.52989	0.33917	0.263815	-0.97879	0.131568	0.37036	-0.230033	-1.03292	-0.783883	0.237702	0.832333	0.547464	0.997073	-0.592097	-1.01863	-0.493459	0.456828
YBR039W	0	-0.456756	-0.670551	-0.705321	-0.995298	-1.2943	0.307135	-0.462795	-0.532339	-0.693673	-0.765579	-0.843396	-0.495352	-0.552658	-0.714651	-0.781027	-0.571904	-1.01075	-0.338054	-0.909823	-0.215824	-0.280834	-0.633719	-0.882596	0.141927	-0.827606	-1.12359	-1.42806	-1.56471	-1.75526	-0.222422	-0.618717	-0.890286	-0.643578	-1.01689	-1.74854
YBR040W	0	0.76811	0.233898	0.855047	-0.677575	-0.153705	0.122996	0.096708	0.320481	-0.139343	0.0873516	-0.10343	-0.199497	0.310771	-0.171509	0.0816959	0.650771	2.65114	-0.367997	0.573406	0.0444685	-0.468217	-0.248574	1.00285	0.352978	2.17706	3.21228	4.32727	5.03481	5.29098	-0.177803	-0.549503	-0.212193	0.112784	0.199312	3.0311
YBR041W	0	0.145825	0.337394	0.604967	0.283577	0.507352	0.0966727	0.572001	0.406852	0.388543	0.328196	0.363852	0.607475	0.734205	0.572082	0.530538	0.745546	0.795481	0.278026	0.637271	0.772558	0.7391	0.756751	0.785307	0.391467	1.46127	1.41002	1.43842	1.44715	1.36836	0.554544	0.797967	0.898981	0.391491	0.952973	1.34198
YBR042C	0	0.155711	-0.0859983	-0.000988936	0.137582	0.232477	0.357964	0.499333	0.344205	0.154104	0.144071	0.227596	0.0309851	0.254076	0.513245	0.785695	0.449399	0.666027	-0.357684	0.880799	0.603685	0.564725	0.89493	0.941001	-0.448334	0.795381	0.87097	0.508844	0.291923	-0.340615	-0.642226	0.0689389	0.65399	0.347859	0.827821	1.25452
YBR043C	0	0.187242	0.309064	0.212573	0.043566	-0.0918554	-0.432107	0.716597	0.428799	0.142162	-0.0582482	-0.169584	0.317239	0.83723	0.350932	0.193123	0.329899	-0.472632	0.293357	-0.270003	0.329984	0.0229844	-0.035124	0.308522	-0.325285	-0.57116	-1.25134	-1.53822	-1.56057	-1.58762	0.49118	0.741869	-0.367219	-0.328625	-0.744447	-0.178461
YBR044C	0	0.0301913	0.272585	0.137821	0.0506125	0.0991446	0.245882	0.198282	0.271428	0.221891	0.230749	0.171896	0.349913	0.0494301	-0.0380889	-0.235113	-0.459628	-0.60919	0.370507	-0.845479	-0.273951	-0.376485	-0.672617	-0.586331	-0.327013	-0.898207	-0.952375	-1.02023	-1.47832	-2.03821	0.380835	-0.381584	-1.09076	-0.925808	-0.991389	-0.538705
YBR045C	0	0.581065	0.446722	-0.063984	-0.247644	-0.449264	-0.374846	0.583788	0.143245	-0.165025	-0.418357	-0.579221	0.622665	0.475936	-0.355212	-0.74559	-0.796284	1.00892	0.142471	-0.114262	-0.451113	-0.712767	-0.803023	-0.357772	0.910465	0.647329	0.878071	3.6336	5.86136	7.02706	0.54361	1.18307	0.204471	-0.3553	-0.439703	0.154225
YBR046C	0	0.155215	-0.0497641	-0.30838	-0.397206	-0.782633	-0.277437	0.512772	0.200988	0.0149637	-0.27183	-0.512334	0.58995	0.57979	0.0874953	-0.17415	-0.0826933	-0.422149	0.478438	-0.449216	0.0506926	0.0637071	-0.111641	-0.309031	0.318427	-0.211148	-0.93075	-1.15651	-1.47385	-2.28651	0.599353	0.516871	-0.0378803	-0.225951	-0.406115	-1.18454
YBR047W	0	0.253241	0.0465039	-0.448788	-0.347512	-0.666999	0.00518152	0.667864	0.341821	0.157633	-0.0573063	-0.417772	0.677247	0.782488	0.469675	0.238502	0.330027	-0.0947988	0.403002	0.0295268	0.710346	0.52128	0.40547	0.283749	0.0814194	-0.0217493	-0.854677	-1.51844	-1.99389	-2.3763	0.415214	0.531858	-0.0569008	-0.220728	-0.204828	-0.942565
YBR048W	0	-0.437357	-0.448312	-0.562015	-0.414911	-0.31579	0.262447	-1.13894	-1.16189	-1.18053	-0.985573	-0.728267	-2.73112	-1.08432	-1.35463	-0.574586	-0.820472	-1.52305	-1.27106	-0.0452067	-0.26216	-0.423192	-0.426331	-1.23935	-0.744119	-1.96129	-2.62332	-2.49928	-2.44899	-2.06284	-0.834837	-1.01248	-0.947115	-0.365679	-1.3279	-3.42698
YBR049C	0	0.0352899	-0.324391	-0.605082	-0.0919871	-0.257187	-0.0278469	-0.165514	-0.00229169	-0.115804	-0.183215	-0.227058	-0.493229	-0.485737	-0.515183	-0.530474	-0.242827	-0.00711405	-0.665104	-0.969731	-0.409431	-0.712688	-0.795811	-0.476594	0.0219566	0.170265	0.689629	0.618858	0.913124	1.45928	0.014264	-0.075743	-0.378032	-0.239461	0.267399	0.702792
YBR050C	0	0.743378	0.165503	-0.188666	-0.178932	-0.730648	-0.437238	0.645098	0.82788	0.505449	0.457884	0.162008	0.954581	-0.202204	-0.382421	-0.775422	-0.933612	-1.48298	0.6869	-0.86338	-0.127523	-0.326147	-0.814502	-1.49337	-0.199344	-1.66604	-2.05499	-2.11451	-1.36309	-0.82796	0.432893	-0.160984	-0.989295	-0.868476	-1.14577	-3.00816
YBR051W	0	0.93575	0.299725	-0.0218365	-0.170092	-0.667058	-0.353648	0.808364	0.92365	0.536009	0.53861	0.21522	0.827531	-0.163485	-0.233112	-0.733504	-0.842441	-1.45902	0.851731	-0.646857	-0.118207	-0.188767	-0.772715	-1.3443	-0.0693098	-1.59293	-2.06424	-2.01718	-1.41799	-0.750076	0.496539	-0.102076	-0.768932	-0.896855	-1.09501	-2.58729
YBR052C	0	-0.516786	-0.281013	-0.834192	-0.627313	-0.848768	-0.144757	0.431161	-0.0188215	-0.0559307	-0.202459	-0.45712	0.0878972	-0.151725	-0.397117	-0.835994	-0.936216	-1.31927	0.514211	-0.648076	0.0120764	-0.0931209	-0.533488	-0.346967	0.0159905	-1.17624	-1.48044	-1.72908	-1.66298	-0.3642	0.673457	-0.089152	-0.589314	-0.643285	-0.944604	-1.17656
YBR053C	0	-0.37633	-0.139287	-0.0906168	-0.18829	-0.393238	-0.891907	-0.205319	-0.138084	-0.191905	-0.238918	-0.362194	-0.099656	-0.933459	-0.950132	-1.21182	-0.946524	-1.01844	0.29548	-1.49635	-1.10609	-0.838384	-0.852711	-0.63911	0.0805452	-0.744336	-0.629658	-0.747936	-1.18156	-2.06038	0.351827	-0.958621	-1.04611	-1.02362	-0.892218	-1.20061
YBR054W	0	1.17237	1.37435	1.43335	1.35869	1.35897	-0.889648	-0.0872158	0.462646	0.555812	0.625229	0.629351	-0.430913	0.233586	-0.480606	-1.13407	-1.27743	-1.91355	-0.993837	-1.10283	-1.25746	-0.797454	-1.8363	-3.12611	-0.452814	-0.66427	-1.4508	-1.16243	-0.629479	-0.504915	-0.828646	0.216359	-2.00956	-2.52903	-3.35266	-4.17044
YBR055C	0	0.184967	-0.0125147	-0.169187	-0.0945585	-0.111412	-0.00506684	-0.250079	-0.197092	-0.254305	-0.266794	-0.368648	-0.217507	0.0657427	-0.0449324	0.0110366	0.0735498	-0.217208	-0.288743	0.122608	-0.158689	-0.225272	-0.244204	-0.468335	-0.244678	0.0720771	0.051727	0.0967349	0.258676	0.769008	-0.354254	0.0897619	0.224566	0.0123258	0.0459258	-0.345571
YBR056C-B	0	-0.377338	-0.104195	-0.573264	-0.550944	-0.706705	-0.281338	-0.0981924	-0.503165	-0.324726	-0.461368	-0.63777	0.907941	-0.340918	-0.385034	-0.713642	-1.21136	-1.40737	0.874698	-1.61502	-1.83706	-2.33618	-2.33148	-2.34559	-0.383898	-2.03852	-2.88406	-3.73625	-3.56799	-3.39685	0.571361	-1.45129	-2.59375	-1.68486	-2.12278	-1.33974
YBR056W	0	-0.366283	-0.0914526	-0.129393	-0.225061	-0.363294	-0.979956	-0.452085	-0.331087	-0.256906	-0.379757	-0.43871	0.321175	-0.953916	-0.944019	-1.26494	-1.2263	-1.30696	0.44084	-1.45118	-1.61436	-1.29384	-1.20563	-0.922897	0.0181174	-0.999463	-1.00276	-1.0984	-1.49176	-2.43728	0.50328	-1.01547	-1.3427	-0.83271	-0.957624	-0.952503
YBR056W-A	0	-0.386213	-0.117684	-0.607996	-0.458794	-0.709648	-0.260637	-0.0940157	-0.475851	-0.267692	-0.439502	-0.59919	0.923041	-0.372034	-0.413414	-0.712901	-1.16303	-1.37643	0.914456	-1.59636	-1.72127	-2.39644	-2.26813	-2.28829	-0.368068	-2.07465	-2.84098	-3.57832	-3.40768	-3.12161	0.594928	-1.36442	-2.62406	-1.68558	-2.16833	-1.3017
YBR057C	0	0.00409712	-0.0319566	0.121589	0.0719001	0.0763707	0.0950369	0.195877	0.170162	0.151215	0.192381	0.214569	0.457216	0.15147	0.575257	0.718679	0.818933	1.42047	0.691588	0.394687	0.365543	0.59734	0.914535	1.21023	1.13615	1.39424	1.67765	1.84132	1.83611	1.35131	0.428612	0.635378	0.882215	1.10628	1.25017	1.36319
YBR058C	0	-0.117465	-0.352387	-0.295723	-0.17715	-0.286295	-0.309527	-0.413302	-0.292405	-0.246625	-0.346883	-0.238179	0.00790139	-0.464037	-0.419301	-0.319219	-0.274662	-0.386438	-0.0735077	-0.280405	-0.679046	-0.478907	-0.324174	-0.298381	0.420076	-0.0798072	-0.0292512	-0.167686	-0.573394	-1.02191	0.113734	-0.032363	0.0953745	0.398175	0.277611	0.109647
YBR058C-A	0	-0.161089	0.201975	0.311824	0.503413	0.1674	-0.166021	0.156168	-0.109293	-0.183288	-0.331176	-0.454324	-0.319296	0.509977	1.00595	0.610015	0.752154	1.19329	0.132629	0.685521	1.17447	1.09528	1.31809	1.14666	0.479909	1.29315	1.1865	1.00264	0.647747	0.696931	-0.354569	0.750403	0.862741	0.992175	0.791605	0.39495
YBR059C	0	0.0927911	0.0113707	0.064577	0.106561	0.028543	-0.768187	-0.325535	-0.0683189	-0.107515	-0.0655098	-0.101584	0.531214	-0.433726	-0.561967	-0.744497	-0.501884	-0.811078	0.499005	-1.06133	-0.751714	-0.730273	-0.685098	-0.447408	0.603036	-0.131817	-0.098542	-0.205394	-0.374238	-0.372232	0.792949	-0.0173009	-0.149793	0.285989	0.119342	0.210255
YBR060C	0	0.264135	0.161081	0.236184	0.222431	0.260992	0.503175	0.153323	0.159126	0.22986	0.181584	0.357797	-0.699019	0.187216	0.221042	0.418022	0.341993	0.137943	-0.545092	0.386589	0.375326	0.339841	0.469439	0.418854	0.644784	0.803131	0.682781	0.360553	-0.176848	-0.332922	-0.6365	0.688522	0.767491	0.947715	0.967912	0.584281
YBR061C	0	-0.125086	-0.332651	0.312463	-0.413742	-0.199636	0.590979	-0.100267	-0.129496	-0.125046	-0.126851	-0.166973	-1.57441	0.347112	0.00823794	0.490946	0.364342	0.118538	-0.792348	1.2255	0.601024	0.537447	0.428424	-0.0903717	-0.573491	0.17447	-0.0898208	-0.149182	-0.294576	-0.164869	-1.02384	0.156242	0.248818	-0.0395539	-0.183563	-0.820975
YBR062C	0	-0.0539611	-0.0983672	-0.0563606	0.0646136	0.150506	-0.273173	-0.0433683	-0.0140544	0.105855	0.059035	-0.018163	0.334593	0.24815	0.764619	0.638629	0.62158	1.11851	0.805308	0.801399	0.372519	0.695282	0.933618	0.821651	0.804794	0.901049	1.23242	1.26446	1.01579	0.454949	0.394932	0.386318	0.67223	0.663804	0.734357	0.765612
YBR063C	0	0.297996	0.35029	0.390617	0.226631	0.380658	-0.293547	-0.0143756	0.0790317	0.10722	0.168195	0.110954	-0.464844	-0.404551	-0.45993	-0.321763	-0.264506	0.627364	-0.466116	0.264838	-0.477371	-0.449173	-0.236527	-0.126449	-0.268728	0.0690242	0.787784	2.39139	4.06686	4.96197	-0.609969	0.0137884	0.100478	-0.0164835	0.0955017	0.864851
YBR064W	0	0.534356	0.397129	0.588256	0.328355	0.5922	-0.188573	0.230058	0.267557	0.215994	0.199077	0.201096	-0.384968	-0.480114	-0.387359	-0.48864	-0.458897	0.341041	-0.0669317	0.545397	-0.576261	-0.29898	-0.323868	-0.260893	-0.242377	0.0342851	0.581516	2.40073	4.21702	5.06621	-0.37374	0.279305	0.198627	0.012999	0.149694	0.870999
YBR065C	0	0.139494	-0.188266	-0.0665632	0.029973	0.0394637	-0.101307	0.0060731	0.081629	0.044024	0.0593084	0.00279582	0.00766274	-0.362806	-0.291174	-0.172266	-0.197619	-0.258759	0.0574639	0.327031	-0.680765	-0.29516	-0.355803	-0.335639	-0.327164	-0.40965	-0.293346	-0.252175	-0.481988	0.256554	-0.0834658	-0.122391	-0.0610727	-0.126684	-0.14824	0.314965
YBR066C	0	-0.566862	-0.284889	-1.10798	-0.69583	-0.900357	0.352139	-0.573744	-0.510594	-0.358078	-0.411183	-0.417587	-0.475579	-0.695263	-0.635992	-0.779154	-1.33728	-2.18367	-0.411041	-1.02772	-1.57115	-1.1924	-1.47929	-1.99954	-1.02655	-2.95164	-3.72686	-3.92881	-2.96761	-1.65918	-0.870651	-1.5482	-1.75307	-1.78466	-2.06823	-3.40882
YBR067C	0	-0.0477354	-1.08251	-1.99467	-2.98826	-3.9292	0.205301	-0.3314	-0.526696	-1.40303	-2.00169	-2.1627	-0.516918	-1.36275	-1.69309	-2.32575	-2.73707	-3.13089	-1.72068	-2.44801	-4.13207	-3.03416	-3.54336	-2.79798	0.91077	-0.792541	-1.42596	-1.77853	-2.14875	-2.62934	-0.254287	-1.69005	-2.17512	-2.74558	-3.39723	-3.73096
YBR068C	0	-0.514085	-0.582403	-0.563547	-0.590452	-0.714651	-0.408465	-0.965662	-0.702432	-0.782235	-0.93971	-0.961268	0.526544	-0.49577	-1.19349	-1.27963	-1.40703	-2.07918	0.300339	-1.96973	-1.00305	-1.61348	-1.70429	-2.05722	0.24741	-0.751727	-1.61901	-2.27889	-2.39921	-1.42173	0.166392	-0.936676	-2.51036	-1.13421	-2.1981	-2.23753
YBR069C	0	-0.156802	-0.773824	-1.56214	-1.80742	-2.30977	0.355685	-0.271692	-0.527884	-0.957463	-1.2977	-1.4356	-0.680686	-1.00053	-3.07875	-2.47851	-2.20597	-2.08056	-0.63897	-0.00172621	-1.45325	-2.10821	-2.05271	-2.43989	0.61733	-0.933342	-2.47155	-1.08549	0.968819	2.2438	-0.176158	-1.68014	-3.45013	-2.70474	-3.23181	-2.66008
YBR070C	0	-0.652517	-0.22614	-0.701873	-0.389212	-0.280089	0.218111	0.273142	0.252403	0.333234	0.352801	0.218804	-1.22135	0.197027	0.50738	0.747818	0.93921	1.2885	-0.757033	0.433918	1.05497	0.640443	1.20637	1.57372	0.585016	1.9789	1.68968	1.35884	1.90607	2.74513	-0.46027	-0.161748	0.906332	1.05878	1.73535	1.14674
YBR071W	0	-0.340511	-0.0516785	-0.0285173	0.14808	0.191837	-0.126694	0.102568	0.330312	0.705961	0.761121	0.735347	0.649221	-0.433351	-0.315421	-0.326231	-0.43237	-0.0180507	0.200448	-0.944612	-0.60327	-0.283433	-0.458885	-0.0725643	0.117249	0.037922	-0.278775	0.160576	1.78889	3.11982	0.474303	-0.85193	-0.618875	-0.380853	0.175733	0.0930803
YBR072C-A	0	-1.99997	-0.796464	0.0485341	-0.176713	-0.761791	-0.763214	-0.792268	-0.804233	-0.431693	-0.536138	-0.0693121	0.819222	-1.25026	0.617628	-0.796929	-0.485497	-0.427991	0.152977	-3.49807	-2.78607	-1.29193	-0.990446	-1.01209	1.76232	-0.173325	0.24924	1.07805	0.823279	0.325926	-0.47308	-1.43475	-0.780747	-0.34648	-0.451739	-0.141746
YBR072W	0	-0.747216	-0.167383	0.204724	0.146959	0.0692058	-1.59191	-1.17923	-0.777114	-0.551569	-0.440288	-0.406465	-0.316396	-2.33989	-0.934694	-1.40114	-1.59193	-1.29948	-0.204138	-5.06403	-3.88962	-1.87126	-1.57339	-1.7946	0.106881	-1.60183	-0.743183	-0.1703	0.0799416	-0.981248	-0.453875	-3.31627	-1.8245	-1.34705	-1.28325	-2.04763
YBR073W	0	0.556206	0.645639	0.194422	0.657053	0.735641	0.0718883	0.814014	0.86917	1.10443	1.21548	1.22615	-0.931147	0.851992	1.18079	1.25741	1.3923	2.05932	-0.539444	1.72035	1.45826	1.58281	2.22125	2.40531	0.80452	2.53818	2.55902	2.20099	2.18023	2.45989	-0.502582	2.23126	2.80287	2.6871	3.32092	3.74131
YBR074W	0	-0.139525	-0.0804955	-0.115914	0.0608931	0.0704129	-0.122584	-0.397045	-0.228877	-0.217537	-0.157387	-0.185681	-0.939165	-0.312454	-0.417879	-0.154189	-0.111315	-0.48662	-0.793282	0.215122	-0.403042	-0.251645	-0.154348	-0.282221	-0.440256	-0.378678	-0.568331	-0.493243	-0.33192	-0.583552	-0.721235	-0.33953	0.0074671	-0.186743	-0.111227	-0.112325
YBR076C-A	0	-0.503531	0.275138	0.0319739	0.476996	0.259312	-0.13739	0.490219	0.310723	0.333359	0.151028	0.110492	0.42108	0.13599	0.0961284	-0.13605	-0.230288	0.879898	0.65832	0.0082691	-0.208103	-0.285315	-0.254658	0.185442	0.483808	0.347166	0.819925	2.55646	4.72575	6.66601	0.306334	-0.539739	-0.624144	-0.650213	-0.470705	0.291816
YBR076W	0	-0.643921	0.14407	-0.0862293	-0.249048	-0.133792	-0.659989	0.276248	0.348142	0.434304	0.261037	0.189426	0.57305	-0.178031	-0.276581	-0.763396	-0.595354	1.90784	0.83228	-0.345909	-1.10288	-0.869692	-0.880233	-0.00989736	0.822232	0.723008	1.90017	4.04885	6.50108	8.39672	0.392548	-0.60189	-0.451031	-0.538281	-0.261291	1.01545
YBR077C	0	-0.328388	-0.201428	-0.210774	-0.180167	-0.187875	-0.317265	0.0644513	0.0407718	0.105069	0.0802068	-0.0637892	0.166874	-0.233163	-0.166674	-0.108771	-0.285253	0.0437283	0.291842	-0.281827	-0.212644	-0.369204	-0.248273	-0.278991	0.0323543	-0.193313	-0.0584345	-0.326301	-0.299059	-0.0786887	-0.0990555	-0.289672	-0.61608	-0.565094	-0.338482	-0.587402
YBR078W	0	-0.0821824	0.24474	0.195068	0.291051	0.454328	0.689714	-0.0418819	-0.204435	0.138594	0.175236	0.325369	-0.85948	0.810438	0.78451	0.8501	0.998449	0.531498	-1.86159	0.304315	1.17135	0.285233	0.14995	-0.0858515	0.0554619	0.285179	0.576877	0.316763	0.636653	1.16703	-0.749254	0.347853	-0.154689	0.69008	0.567785	-0.159744
YBR079C	0	-0.216568	-0.640781	-0.45312	-0.450052	-0.330268	0.383378	-0.81323	-0.858178	-0.746063	-0.667845	-0.409598	-1.05336	-0.0997921	-0.13101	0.251191	0.212035	-0.26084	-1.2012	0.300407	-0.114009	-0.138426	-0.0423756	-0.664593	-0.495259	-0.546542	-0.7556	-0.983955	-1.39509	-1.45077	-0.790292	-0.142226	0.171691	0.521871	-0.0601698	-0.775825
YBR080C	0	-0.147998	-0.181553	-0.42466	-0.150507	-0.0443085	-0.185196	-0.237581	-0.372618	-0.268856	-0.31242	-0.326102	0.220173	-0.132077	-0.190826	-0.213015	0.0307789	-0.160159	-0.00611356	-0.193913	-0.383917	-0.416209	-0.34065	-0.233227	0.0959892	-0.215162	-0.0537067	0.193743	0.481188	0.351308	0.298285	-0.231854	-0.211909	-0.0396823	-0.0771196	-0.149498
YBR081C	0	0.14912	-0.0776456	-0.441651	-0.00616982	-0.0126224	-0.352025	-0.372713	-0.271697	-0.213857	-0.261065	-0.214116	-0.128076	-0.539405	-0.499551	-0.441077	-0.316292	-0.305299	-0.774161	-0.658118	-0.801634	-0.704858	-0.5637	-0.39216	0.11976	0.145385	0.216784	0.124785	0.143304	-0.145714	-0.253507	-0.0121129	0.0464934	0.309526	0.133557	0.490262
YBR082C	0	0.325347	0.275758	0.123598	0.0832466	0.150913	0.402154	0.017475	0.0932124	0.168015	0.241764	0.232393	-1.19212	-0.382038	-0.641938	-0.492274	-0.444765	-0.258944	-0.559024	0.124617	-0.0410122	-0.178191	-0.0782348	-0.0687281	-0.124233	-0.10244	0.0699842	0.0672902	-0.342824	-1.6708	-0.15311	-0.180292	-0.443921	-0.226529	-0.208775	-0.205396
YBR083W	0	0.27781	0.134638	0.0238694	-0.215267	-0.0829873	0.327323	0.375549	0.450863	0.268542	0.31249	0.189634	0.622284	-0.00375152	0.108315	0.0104729	-0.0475545	0.218975	0.0608374	-0.256427	-0.041172	-0.104147	-0.252297	0.120716	0.0879354	-0.812417	-0.78435	0.495697	2.02946	3.29583	0.416297	-0.346201	-0.129394	0.0242459	0.0331288	0.543317
YBR084C-A	0	-0.0818408	-0.00421664	0.0806239	0.132243	0.162386	0.468682	-0.364031	-0.341294	-0.245817	-0.149256	0.0162082	-2.66888	-0.392301	-0.815487	-0.568574	-0.460409	-1.18118	-0.851135	0.566427	0.334102	0.116245	0.170202	-0.743529	-0.658396	-1.68721	-2.26918	-2.28221	-2.60481	-2.12237	-0.854713	-0.718249	-0.751448	-0.498186	-1.2709	-2.5019
YBR084W	0	-0.541305	-0.690978	-0.890445	-1.04537	-0.93647	0.609186	-1.18888	-1.20386	-1.32772	-1.41818	-1.22443	-3.02301	-0.0330263	-0.384934	-0.026428	0.164565	-0.158971	-2.10779	1.04033	0.110759	-0.0858128	0.230375	-0.277861	-0.338552	0.444404	0.364594	-0.0662842	-0.849739	-1.5561	-1.21147	-0.0179688	0.53933	0.637872	0.330923	-0.179007
YBR085C-A	0	0.68049	1.14538	1.05116	1.06285	1.0998	-0.335851	0.722938	0.791688	0.949763	0.830674	0.690903	0.954492	0.233892	0.524147	0.767347	0.567977	1.48831	1.82165	1.10803	0.27166	0.987723	1.59021	1.87361	1.09217	0.955329	1.4804	1.87843	2.10347	1.2935	0.985458	0.729698	1.27818	1.46232	1.79542	1.91682
YBR085W	0	0.450883	0.599125	1.52887	0.442976	0.392928	0.232192	0.179432	0.505733	0.00682868	0.145022	-0.168385	0.19765	0.0968351	0.558667	0.381115	0.640145	1.75432	-0.325877	1.86423	0.687354	0.174928	0.571512	0.84439	0.783032	2.00604	2.93612	3.16069	3.01019	2.77588	-0.297344	0.733551	0.745061	1.16586	1.00805	2.22937
YBR086C	0	0.159441	0.00170941	-0.207326	-0.0271091	-0.150416	-0.192842	0.156872	0.196108	0.256137	0.273014	0.230079	0.853903	-0.262519	-0.612605	-0.742239	-0.67433	-1.03276	0.376951	-0.411692	-0.0826763	-0.0528367	-0.0997195	-0.0171827	0.539764	-0.533767	-0.878346	-1.20109	-1.38064	-1.18151	0.886215	0.788016	0.720673	0.801447	0.896305	1.1152
YBR087W	0	0.213202	0.057396	-0.276149	0.253915	0.12009	0.461904	-0.0150252	0.296128	0.338114	0.287019	0.413428	-1.45935	0.731712	0.804892	1.22141	1.25569	1.15464	-1.20705	1.12811	1.25243	1.21432	1.66051	1.59402	0.939669	1.94603	1.66115	1.12131	0.175178	-1.32732	-0.577873	0.916227	1.63019	1.57714	1.79142	1.1973
YBR088C	0	0.246733	0.309917	-0.26793	0.529744	0.730873	0.989567	0.289241	0.457932	0.633109	0.654901	0.916031	-2.70164	1.38057	1.27923	1.40652	1.76561	1.70137	-2.75953	2.24424	2.44541	1.84456	2.42488	2.34085	0.780783	3.37864	2.5888	1.74275	1.1768	0.924231	-1.46153	1.60213	2.57569	1.80891	2.90447	2.06859
YBR089C-A	0	-0.730674	-0.397581	-0.544803	0.318863	0.0710556	0.361738	-0.281446	0.134504	-0.202426	-0.191896	-0.0833143	1.29675	0.733364	0.939562	0.262104	0.501538	1.09617	0.765059	0.377697	0.619467	0.323257	0.0830139	0.148306	0.677118	1.22002	1.59985	1.34615	0.95569	0.911289	0.669519	0.220161	0.244645	0.25983	0.536075	0.250746
YBR089W	0	0.307826	0.366085	0.0371983	0.597611	0.942889	1.15769	0.485945	0.711364	0.944789	0.952718	0.893077	-2.59234	1.53513	1.49175	1.5776	1.8553	1.85705	-2.3894	2.47633	2.6478	2.01621	2.63432	2.57003	0.858645	3.54319	2.74334	1.82985	1.36602	1.16356	-1.58611	1.7511	2.69863	2.09006	3.09161	2.16992
YBR090C	0	-0.816937	-0.380985	-0.499398	-0.211095	-0.171262	-0.0849456	-0.000809717	-0.28593	-0.18026	-0.49565	-0.52321	-0.241665	-0.399009	-0.0544731	-0.452745	-0.839703	0.0795827	0.835856	0.370518	-0.0036825	-0.422757	-0.409083	-0.0163363	-0.446251	-0.239415	0.205834	0.0978642	-0.722262	-0.218267	0.252685	-0.550859	-0.420695	-1.18259	-1.44975	-0.634967
YBR091C	0	-0.190745	-0.488077	-0.0634749	-0.0626143	-0.300307	0.358678	0.288334	0.216204	0.263548	0.155108	0.0451344	-0.753953	0.350233	0.524204	0.935795	0.625313	1.01391	-0.215707	1.28584	1.03222	1.15935	1.29941	1.21677	0.175795	1.01661	1.17674	1.0928	1.35179	1.42478	-0.566636	-0.115272	0.637717	-0.344595	0.188328	0.837276
YBR092C	0	-0.193212	-0.555569	-0.118087	-0.822593	-0.702267	0.731247	-0.602446	-0.697277	-0.916651	-0.760877	-0.781429	-1.54794	0.30916	-0.567788	-0.183481	-0.802359	-0.749194	-1.65984	1.67392	-0.581003	-0.383317	-0.555613	-1.29565	-0.791198	-0.058157	-0.628824	-0.872869	-1.16734	-1.42938	-0.893892	-0.20237	-0.552031	-0.752772	-0.970277	-1.45409
YBR093C	0	-0.257774	-0.471732	-0.556083	-0.591179	-0.386476	0.371111	-0.127366	-0.135373	-0.427959	-0.507323	-0.519518	0.118074	0.529986	0.251254	0.0956652	-0.201663	-0.407897	-0.909212	-0.155263	0.0528002	-0.0820588	-0.505718	-0.30467	-0.785403	-0.585227	-0.524319	-0.545252	-0.547277	-0.416949	-0.348165	0.566361	-0.0424271	-0.480844	-0.718458	-0.322286
YBR094W	0	0.135928	0.267652	0.235256	0.374723	0.38129	-0.234342	-0.154046	-0.00350934	0.238167	0.236084	0.219288	-0.646715	-0.513193	-0.639273	-0.644812	-0.408951	-0.254308	-0.691171	-0.441141	-0.679007	-0.427297	-0.324848	-0.339126	0.0219888	0.464923	0.613117	0.957682	1.58365	2.18443	-0.784947	-0.224656	-0.0686939	-0.221193	0.0741578	0.203175
YBR095C	0	-0.432544	-0.203654	0.0155875	-0.500275	-0.436058	-0.17258	-0.319563	-0.216786	-0.340545	-0.402398	-0.276161	0.372281	-0.267168	-0.304282	-0.281305	-0.526595	-0.520196	0.344399	-0.429424	-0.226864	-0.395889	-0.615173	-0.562226	0.000666341	-0.207834	-0.0562562	-0.307357	-0.737373	-1.01659	0.463763	-0.00482084	-0.352256	-0.346729	-0.427896	-0.233734
YBR096W	0	-0.348639	-0.109555	-0.232877	-0.466665	-0.681358	0.0914789	0.228328	-0.160597	-0.345697	-0.620595	-0.667327	0.0204928	0.726284	0.310225	0.431438	0.379716	0.550422	0.578483	0.882657	0.959514	0.854797	0.601705	0.489534	0.582993	1.01776	1.08427	0.917341	0.45444	-0.668978	0.455979	1.00467	0.626316	0.185725	0.563445	0.857439
YBR097W	0	0.431262	0.228027	-0.13526	0.333525	0.362962	-0.574197	-0.260952	-0.244719	-0.207499	-0.0918169	-0.13995	0.0433757	-0.771555	-0.634927	-0.864205	-0.530021	-0.670031	-0.882417	-0.819449	-1.01525	-0.904523	-0.891666	-0.768431	-0.141381	-0.188157	-0.140469	-0.21022	-0.69259	-1.31844	-0.24224	-0.184517	-0.169878	-0.211272	-0.126368	0.0149431
YBR098W	0	0.765618	0.711469	0.775319	0.765166	0.982274	-0.353855	0.220394	0.481184	0.598758	0.758665	0.884081	-0.579962	-0.069066	0.00636712	0.120679	0.286667	0.579455	-0.778119	-0.0384076	-0.0888028	-0.0149327	0.31926	0.771306	0.217224	0.878333	1.0433	1.00438	0.915079	0.45691	-0.643984	0.0335643	0.436855	0.328356	0.72177	0.880279
YBR099C	0	1.11404	1.06255	1.34051	1.22754	1.40841	-0.318836	0.374469	0.658688	0.910491	0.852074	1.00516	-0.324337	0.0378652	0.132002	0.233244	0.375303	0.828642	-0.466671	0.238921	0.0557902	0.0344715	0.532397	1.09639	0.417123	1.11676	1.13939	1.23259	1.1366	0.690663	-0.396266	0.214795	0.475787	0.366743	0.805038	1.22674
YBR101C	0	0.739752	0.66871	1.44738	0.976004	0.961972	-0.364828	0.0443088	0.369393	0.571066	0.630902	0.66981	-0.222593	-0.468474	-0.342318	-0.368618	-0.167875	0.18999	0.480469	-0.36368	-0.429975	-0.188678	0.0717979	0.538388	0.31814	0.375495	0.595864	0.713611	0.475659	0.0740161	0.581318	-0.272027	-0.298922	0.0333418	0.176931	0.48796
YBR102C	0	0.164686	0.100092	0.149166	0.137371	-0.0130237	-0.256634	-0.0796607	-0.100679	-0.126339	0.0982834	-0.0250873	0.586796	-0.0297611	0.0453314	-0.0474735	-0.0871302	-0.0506727	0.259078	-0.413801	-0.39306	-0.385554	-0.381638	-0.468549	0.0797207	0.0393788	0.116398	-0.0212573	-0.244464	-1.26836	0.637369	0.166012	0.0792056	0.238123	0.0743451	0.0822276
YBR103C-A	0	-1.28141	-0.232468	-0.474524	0.292571	-0.0552217	-0.483299	-0.364528	-0.331609	-0.13612	-0.0696719	-0.315238	-0.300971	0.235786	-0.187592	-1.2485	-1.0173	-0.933691	0.197956	-0.549299	0.21794	-0.252946	-0.281992	-0.214926	0.222989	0.46894	0.340057	0.165069	-0.857414	-1.29241	0.0900144	0.248739	0.0788948	0.249939	0.395167	0.628488
YBR103W	0	-0.110628	-0.0189954	0.0149384	0.151018	-0.0259211	-0.328136	-0.141919	0.0254511	-0.040844	-0.0144507	-0.0355079	-0.138809	-0.0979862	-0.289426	-0.473787	-0.215381	-0.230741	0.165029	-0.400504	-0.0840335	-0.211918	-0.296602	-0.0941135	-0.0964514	0.0126966	0.0403481	-0.143979	-0.55043	-0.771606	-0.0414271	0.0966407	-0.161583	0.119594	0.089759	0.165749
YBR104W	0	0.900937	1.44765	1.29055	1.15812	1.30975	0.311559	1.12035	0.969524	0.913843	0.747182	0.751033	-0.786757	2.52048	2.13883	2.27033	2.08055	1.83337	-0.150763	1.81999	2.88984	2.63302	2.52268	1.43948	-1.40401	1.29064	0.650324	0.302946	-0.535786	-0.100007	-1.35758	2.32503	1.82589	1.40571	1.45318	-0.0365025
YBR105C	0	0.00121348	-0.344185	1.5682	0.0891375	0.55876	0.383229	0.589423	0.0836688	0.176793	0.318576	0.158138	0.115983	0.0303365	0.211037	0.657158	-0.0108929	-0.117961	-0.0296676	2.24076	1.15026	0.7814	0.723772	0.389691	-0.841331	-0.817516	-0.792259	-0.84794	-0.668718	-0.372364	-0.391095	-0.182139	0.0572589	-0.396096	-0.593004	-0.601589
YBR106W	0	-0.415147	-0.123959	0.0640223	-0.348036	-0.0686448	0.455032	-0.224111	-0.538157	-0.551764	-0.566098	-0.584868	-1.60729	0.0645724	-0.0705477	-0.0216645	0.00320988	0.0128515	-0.42648	1.25597	0.343367	0.196125	0.340137	0.0656732	-0.386503	-0.0132493	0.00955815	-0.00305426	-0.295602	-0.601292	-1.16969	-0.6479	-0.142978	-0.692511	-0.308998	-0.676665
YBR107C	0	0.0305927	0.146566	0.0730972	0.347914	0.386339	0.291291	0.463849	0.473071	0.530684	0.386716	0.52749	-0.411569	0.00523587	0.280636	0.394081	0.674282	0.948121	-0.437818	0.184447	0.428088	0.461478	0.604061	0.945666	-0.235134	0.493256	0.641447	1.3352	2.32885	2.99376	-0.420207	0.156782	0.35301	0.256167	0.788183	0.963448
YBR108W	0	-0.043151	-0.0106561	-0.392536	0.156039	0.0956914	-0.407598	0.0696901	0.250382	0.285099	0.226808	0.253813	-0.270371	-0.189965	-0.241863	-0.0665769	0.0886544	0.413042	-0.168631	-0.292053	-0.149987	-0.0579744	0.1856	0.573532	0.957765	0.845266	0.969965	0.814119	0.981982	1.14082	0.293149	0.498196	0.764497	0.949024	0.986067	1.13451
YBR109C	0	-0.306935	-0.0324444	-0.135439	-0.347063	-0.360619	-0.25826	-0.292401	-0.28631	-0.267994	-0.305298	-0.310161	-0.301299	-0.40047	-0.473888	-0.610533	-0.461421	-0.343046	0.184048	-0.276106	-0.331292	-0.371323	-0.261157	-0.340682	0.193396	-0.0544555	-0.0470645	-0.151273	-0.246678	-0.0758641	0.160897	-0.196405	-0.377839	-0.278112	-0.0286956	-0.558878
YBR109W-A	0	-0.284197	-0.30377	-0.436219	1.0596	0.63499	-0.107726	-0.253769	-0.309833	-0.392328	-0.252154	-0.172242	-0.640805	-0.480424	-0.151676	-0.331369	0.131683	0.0821862	0.0970456	0.448443	0.0669805	0.0398982	-0.158072	0.21426	-0.367728	0.0872418	-0.385592	-0.685454	-1.06146	-2.39446	0.0862685	-0.0607615	-0.630091	-1.24618	-0.737351	-1.39677
YBR110W	0	-0.0527149	-0.17544	-0.186769	-0.157847	-0.267634	-0.11096	-0.300016	-0.151526	-0.165937	-0.212918	-0.274216	-0.0887296	-0.075684	-0.136831	-0.266525	-0.0896308	-0.205574	-0.309547	-0.264584	-0.194372	-0.495216	-0.589816	-0.542796	-0.22197	-0.225324	-0.344161	-0.697846	-1.07328	-2.08113	-0.178283	-0.438309	-0.752784	-0.674537	-0.505557	-1.20203
YBR111C	0	-0.354407	-0.0815011	0.067037	-0.245695	-0.251875	-0.367386	-0.178486	-0.175115	-0.168786	-0.194195	-0.218759	-0.0378055	-0.404879	-0.349357	-0.538808	-0.464971	-0.410289	0.222305	-0.433503	-0.616305	-0.346806	-0.230723	-0.147217	0.192553	-0.256971	-0.190506	-0.170919	-0.641301	-0.912747	0.0714973	-0.513112	-0.438093	-0.443685	-0.240049	-0.563943
YBR111W-A	0	0.142514	0.176453	0.247723	0.340546	0.320701	-0.12097	0.00453124	0.107267	0.220002	0.17984	0.139619	0.970833	-0.371795	-0.0647881	-0.0752648	-0.511434	-0.699711	0.636232	0.17175	-0.0856334	0.0217362	0.00325639	-0.261761	-0.180057	-0.499094	-1.04238	-1.18642	-1.37648	-1.41404	0.286335	-0.412136	-0.638692	-0.766776	-0.692427	-1.77294
YBR112C	0	0.0921648	-0.0572664	-0.3117	-0.00763473	0.242426	0.384975	0.165257	0.290494	0.273149	0.263534	0.379398	-0.0211163	0.486258	0.398051	0.54153	0.703928	1.26705	-0.763346	0.391765	0.709403	0.490025	0.360932	0.357025	0.755014	1.63942	1.95235	2.43413	3.48025	4.21587	0.131806	1.24504	1.17742	0.974348	1.36649	1.55849
YBR113W	0	-0.0434222	-0.587592	-0.542317	0.0361031	0.0102766	0.11812	-0.165893	0.0382732	-0.133606	-0.127961	0.0127309	-0.199989	0.280255	0.328654	0.252214	0.54133	1.32852	-0.673838	0.210919	0.308899	0.199105	0.288129	0.274604	0.362298	1.40466	1.65408	2.32856	3.30804	4.05889	-0.051467	0.793432	0.925619	0.75728	1.00716	1.35909
YBR114W	0	0.430085	0.488515	1.32635	0.698751	1.02862	0.00448021	0.211931	0.232129	0.515349	0.713133	0.72379	-0.312738	0.399811	0.0579475	0.0247091	-0.242927	-0.00104136	-0.0168932	1.30296	0.153474	0.124646	0.116506	-0.123436	-0.693557	0.238751	0.512606	1.13235	2.03417	2.63218	-0.326614	0.496356	0.502726	0.329343	0.444451	0.631593
YBR115C	0	0.824515	1.02471	0.607448	0.715446	0.520845	-0.423424	0.299493	0.309753	0.0140774	-0.000150563	-0.0991276	-0.232716	1.70999	1.23012	1.26314	1.62061	0.765939	-0.36503	0.817178	2.02563	1.46557	1.26869	0.539913	0.219799	1.89935	1.24994	1.07478	1.95474	3.26388	0.333282	2.66326	2.007	2.13515	1.55976	1.46835
YBR116C	0	-0.642727	0.986043	1.19286	0.960454	0.714008	-0.463351	-0.272048	-0.0661461	0.0734342	-0.0787388	0.145765	1.34934	-0.508351	-0.779555	-1.63185	-2.05113	-1.54976	0.597797	-1.5462	-1.84863	-1.29175	-2.58197	-1.761	-0.654481	-1.91917	-1.92291	-3.83427	-2.08394	-1.54595	0.167299	-1.35537	-2.61531	-2.33891	-2.15961	-3.17187
YBR117C	0	-0.0230063	-0.0589347	-0.255528	0.0734333	-0.136073	-0.978657	-0.670877	-0.319655	-0.202003	-0.256084	-0.327336	0.474927	-1.81269	-2.18394	-2.30608	-3.03464	-3.20798	0.987174	-2.35528	-3.38271	-1.94214	-2.15577	-2.48006	0.220903	-2.51184	-3.15085	-3.50485	-3.85687	-2.68033	0.815872	-1.56651	-2.10322	-2.47022	-2.52627	-3.72572
YBR118W	0	-0.221294	0.160228	0.319559	0.0855921	0.0580077	-0.875117	-1.1724	-1.31546	-1.36526	-1.26654	-1.24419	-2.47986	-0.189613	-0.606721	-0.780109	-0.362492	-0.513577	-3.01876	-2.65397	-2.57613	-2.82563	-2.79984	-3.11355	-3.27473	-3.46675	-3.18592	-3.78265	-3.31595	-4.18462	-3.83478	-4.00082	-4.03537	-4.11999	-4.03773	-4.73448
YBR119W	0	0.259793	-0.00286982	-0.0525417	0.249588	0.273889	-0.362707	0.211266	0.114879	0.330002	0.281811	0.239338	0.471718	0.0887067	0.456068	0.61835	0.610228	0.970233	0.457443	0.419697	0.404414	0.609016	0.907097	1.18752	1.02644	1.10272	1.1328	1.23328	1.10865	0.82967	0.476206	0.427329	0.795399	0.979611	0.915354	0.960162
YBR120C	0	-0.0583354	0.20863	0.407517	0.134934	0.365831	0.433609	0.141609	0.128028	0.239826	0.196231	0.331708	1.13463	0.457367	0.794469	0.672472	0.459693	0.340146	0.633899	0.126063	0.483791	0.671716	0.539178	0.436391	0.323613	0.250281	-0.362882	-0.167968	-0.752519	-0.0643691	0.577555	0.115891	0.300167	0.449786	0.424343	-0.11414
YBR121C	0	-0.624023	-0.676891	-0.547525	-0.563768	-0.492278	0.539984	-0.959224	-0.994432	-1.07105	-0.895203	-0.689627	-1.80733	-0.0681622	-0.425713	-0.094728	0.149413	-0.332946	-1.05679	0.346688	0.21031	0.0621758	0.0943069	-0.482646	-0.144524	-0.541215	-0.540079	-0.735641	-1.37952	-1.46691	-0.813359	-0.182931	-0.149982	0.150062	-0.160751	-1.24492
YBR121C-A	0	NA	NA	NA	NA	NA	NA	NA	NA	NA	NA	NA	NA	NA	NA	NA	NA	NA	NA	NA	NA	NA	NA	NA	NA	NA	NA	NA	NA	NA	NA	NA	NA	NA	NA	NA
YBR122C	0	-0.544301	-0.416704	-0.155596	-0.244489	-0.309637	0.0995558	-0.143725	-0.336073	-0.323172	-0.360619	-0.345813	0.529881	-0.294151	-0.266351	-0.205667	-0.259361	-0.338034	0.450549	-0.744998	-0.201283	-0.0995761	-0.280012	-0.234294	-0.0517425	-0.823791	-0.905384	-0.612153	-0.0943178	0.691615	0.206346	-0.828061	-0.735806	-0.872011	-0.809361	-0.970185
YBR123C	0	0.272298	0.207866	0.248267	0.22785	0.293064	-0.142914	0.0403344	0.139723	0.267326	0.208463	0.324612	-0.326645	-0.0813822	-0.134901	-0.200662	0.00459182	0.298191	-0.387622	-0.206329	-0.120405	-0.133467	-0.332624	0.0962748	-0.31295	-0.0718384	0.42673	0.711566	1.05403	0.931155	-0.240175	-0.116726	-0.216961	-0.0603585	0.0399138	0.209704
YBR124W	0	0.0378528	-0.124521	-0.062424	0.226332	-0.00903145	-0.263122	0.0480354	0.053307	0.255942	0.197073	0.103183	-0.552883	-0.49695	-0.345681	-0.422019	-0.366396	0.24831	-0.437243	-0.328857	-0.197637	-0.118796	-0.399038	0.0526524	-0.62389	-0.126566	0.0724146	0.462964	0.610579	0.697653	-0.303823	-0.25701	-0.698029	-0.248041	-0.351123	0.0793288
YBR125C	0	-0.197075	-0.266664	-0.149513	-0.266544	-0.198963	-0.0948724	-0.307714	-0.337503	-0.394464	-0.405399	-0.426098	0.168732	-0.159338	-0.111459	-0.259214	-0.32069	-0.265809	0.336021	-0.0158613	-0.352136	-0.231338	-0.208858	-0.260211	-0.0313568	-0.137386	0.172962	0.0866484	-0.108708	-0.668334	0.0627108	-0.243741	-0.303931	-0.432485	-0.191421	-0.38644
YBR126C	0	-0.45804	-0.113414	-0.166282	-0.0890632	-0.268153	-1.15497	-0.674569	-0.504252	-0.485203	-0.529984	-0.548586	0.316479	-0.9297	-1.00682	-1.32813	-1.23681	-1.34234	0.661823	-2.0226	-1.3675	-1.08033	-1.23793	-1.06892	0.0855843	-1.01493	-1.12763	-1.09467	-0.956343	-0.907544	0.772783	-0.784568	-0.94689	-0.586116	-0.715863	-1.28487
YBR126W-A	0	0.340701	0.303039	-1.32344	-1.74196	-0.544118	-0.160097	-0.0222668	-0.0195624	-0.252367	-0.277132	-0.0679679	0.350131	-0.502177	-0.820205	-0.106539	-0.473534	-0.363907	0.105017	-0.517861	-0.0008128	-0.124573	-0.319392	-0.0131457	-0.442803	-0.800166	-1.67137	-0.586478	-1.21856	0.195677	-0.0192048	-1.15399	-1.11048	-1.15981	-1.20654	0.545865
YBR126W-B	0	-1.49864	0.65105	0.630668	0.91613	-0.744697	-0.000489098	0.0470322	0.0253938	-0.143566	-0.0899369	-0.00478113	0.091564	0.030126	0.00143705	-0.376085	-0.288065	-0.329841	0.390202	-0.457537	0.363955	0.259266	-0.253303	-0.0730501	-0.180073	-0.549661	-0.560906	-0.400488	-1.364	-1.07471	0.0499874	-0.435919	-0.36313	-0.421543	-0.539902	-1.09724
YBR127C	0	-0.299468	-0.115071	0.169534	-0.108778	-0.0984906	-0.120012	-0.324473	-0.268186	-0.262177	-0.205297	-0.106665	-0.0761349	-0.341974	-0.441867	-0.243904	-0.201513	-0.538458	-0.141074	-0.221997	-0.388654	-0.31639	-0.2769	-0.398131	-0.122459	-0.636637	-0.799553	-1.02618	-1.2844	-1.57437	0.179997	-0.216258	-0.216496	0.0245853	-0.185624	-0.676285
YBR128C	0	0.0594626	0.180283	0.172089	0.287351	0.312968	-0.487439	-0.00267727	0.229383	0.263148	0.255338	0.293368	0.991613	-0.533281	-0.292944	-0.414492	-0.573252	-0.522143	0.759118	-0.866571	-0.803235	-0.429619	-0.387383	0.0427001	0.159001	-0.438198	-0.53565	-0.257717	0.59811	1.7001	0.670605	-0.40922	-0.386678	-0.476033	-0.285597	-0.35274
YBR129C	0	-0.330498	-0.124587	-0.171795	-0.392988	-0.38419	-0.280311	-0.31671	-0.468337	-0.334366	-0.381081	-0.42388	0.294688	-0.251275	-0.247761	-0.215347	-0.501689	-0.690778	0.227055	-0.673716	-0.606814	-0.565915	-0.652251	-0.681522	-0.233399	-0.520782	-0.635899	-0.70416	-0.515468	0.491772	0.116994	-0.301854	-0.601728	-0.734673	-0.659928	-0.98346
YBR130C	0	-0.167609	-0.178505	-0.124471	-0.381602	-0.273608	0.345083	0.126093	-0.0119906	-0.189376	-0.318227	-0.311253	0.718422	0.438943	0.382766	0.453906	0.472536	0.421246	0.484955	0.17287	0.681807	0.32765	0.213848	0.382194	0.337867	0.60052	0.742199	0.854331	0.901562	0.773191	0.822339	0.41302	0.181325	0.137157	0.252825	0.663677
YBR131C-A	0	0.519274	0.180509	0.214449	-0.552842	-0.377567	-0.259272	0.222197	0.0398378	0.191805	-0.0153255	-0.0710224	-0.0504139	0.139449	-0.118803	-0.135765	-0.064454	-0.272372	-0.174709	-0.388214	-0.240168	-0.0527994	-0.261141	0.0560705	-0.471406	0.11614	0.295006	0.344891	-0.0938641	0.278649	0.366848	0.301154	0.271436	-0.132961	0.132011	0.864307
YBR131W	0	0.371127	0.451253	0.650316	0.239654	0.263687	0.030338	0.492329	0.38756	0.460819	0.433494	0.210141	-0.309572	0.233353	0.279714	0.207246	0.0131677	0.0801072	-0.0478181	0.0428503	0.0433942	0.0369572	-0.0676242	0.435483	-0.321706	0.302311	0.379156	0.482502	0.237605	-0.0172057	-0.236867	0.379903	0.219695	0.0765597	0.12971	0.821466
YBR132C	0	-0.650552	-0.574275	-0.944254	-0.862107	-1.01386	-0.356141	-0.149564	-0.0168983	-0.290136	-0.595788	-0.759215	0.655256	-0.409659	-0.632564	-0.966113	-0.786634	-0.970955	0.306512	-1.62123	-1.39734	-0.794883	-0.979711	-0.818177	0.822893	-0.11131	-0.0919403	-0.216462	-0.335684	-0.95516	0.911523	-0.232723	-0.313066	-0.122212	-0.28894	-0.478079
YBR133C	0	0.0112159	0.132938	0.017575	0.0994333	0.0650626	0.171183	0.0481367	0.129857	0.135074	0.0598965	0.0479304	-0.391897	0.140539	-0.0511374	-0.239716	-0.0262995	0.023479	-0.155193	-0.263761	0.230542	-0.137034	-0.280331	-0.241449	-0.280268	0.16061	0.262449	0.538847	1.42555	1.82161	-0.186612	0.18148	0.0273729	-0.566748	0.182636	0.325511
YBR134W	0	0.0635594	-0.294477	-0.140577	-0.00372069	-0.204687	0.0235363	-0.325127	-0.0692971	-0.122065	-0.0737336	-0.319423	-0.572279	0.264036	0.139849	-0.280694	0.177065	0.130035	-0.0691947	-0.0571137	-0.206811	-0.36458	-0.382881	-0.164105	-0.387538	-0.267668	-0.15754	0.171214	0.912698	1.56846	-0.188701	-0.408048	-0.113701	-0.507064	-0.440064	-0.0357702
YBR135W	0	0.153802	0.405759	0.294152	0.522115	0.412854	0.534765	0.639238	0.596288	0.595495	0.4303	0.416767	-0.0621629	0.628609	0.781087	0.721131	0.826488	1.19658	0.373157	1.08389	1.11942	1.15438	1.33912	1.19548	0.9491	1.60039	1.7066	1.37552	1.01042	0.0985195	-0.130279	0.716559	1.09	0.922873	1.26813	0.891001
YBR136W	0	0.417907	0.153263	-0.255783	0.090558	0.166297	-0.644307	-0.268409	-0.146111	-0.0121248	-0.114458	-0.161417	-0.297158	0.192932	0.489069	0.454392	0.695896	1.11329	-0.716826	0.13078	-0.0456631	0.218259	0.529556	0.885602	0.450435	1.12722	1.50005	1.26633	0.658106	-0.352366	-0.33457	1.20197	1.48714	1.31698	1.92374	2.0665
YBR137W	0	-0.353602	0.00221943	-0.116311	-0.260518	-0.269536	-0.443876	-0.160353	-0.229515	-0.223564	-0.242501	-0.165323	0.539183	-0.261181	-0.494046	-0.576012	-0.528388	-0.632914	0.410566	-0.561903	-0.16775	-0.117679	-0.180748	-0.47742	0.185877	-0.6942	-1.01904	-0.987577	-0.451997	-0.293694	0.504508	-0.169868	-0.664432	-0.458962	-0.66325	-1.47981
YBR138C	0	0.0114371	0.0331529	-0.611293	0.0483013	-0.166772	-0.236683	0.205543	0.432544	0.493144	0.222972	0.410988	0.666489	0.0776393	0.0390429	-0.329477	0.166778	0.722198	-0.0349511	-0.729871	0.61364	0.530563	-0.110854	0.633876	0.789181	0.912736	1.19734	2.18469	3.03818	3.05098	0.95449	0.586337	0.0255799	-0.0183738	0.481856	1.25116
YBR139W	0	-0.0175122	0.139618	-0.0365024	0.0148522	-0.0612871	-0.836365	0.0154472	0.121957	0.160236	0.110603	0.0436948	0.617668	-0.242947	-0.31031	-0.475521	-0.267003	-0.278579	0.530984	-0.552782	-0.286815	-0.00476581	-0.0330318	0.147722	0.845668	0.361359	0.24058	0.104912	-0.0677753	-0.132163	0.966191	0.458357	0.245375	0.440537	0.616494	0.249148
YBR140C	0	-0.141477	-0.191503	-0.16195	-0.228394	-0.149714	-0.831443	-0.564357	-0.522294	-0.425998	-0.561468	-0.585623	0.427931	-1.09508	-1.0949	-1.14121	-0.889156	-0.875532	-0.760905	-1.45977	-1.50127	-1.5882	-1.39127	-0.774046	0.194199	-0.540197	-0.290236	-0.459492	-0.932817	-0.972178	0.211778	-0.46517	-0.658373	-0.369408	-0.329456	0.192469
YBR141C	0	0.0180339	-0.193456	0.352964	0.0420618	0.355114	0.555055	0.0101698	-0.0441979	-0.0232075	0.173946	0.0989183	-0.70981	0.157449	0.200974	0.504827	-0.128573	-0.0713425	-0.201773	1.10384	0.0186582	0.120164	0.256039	-0.273152	-0.851977	-0.295709	-0.480046	-0.478528	-0.8499	-0.248927	-0.327512	-0.0560622	0.0748065	-0.267317	-0.543635	-0.852818
YBR141W-A	0	-0.0317584	0.0421434	0.469999	-0.132971	0.164317	0.402187	0.0648304	0.156404	-0.00496423	0.131718	0.0683822	-0.179471	0.0427004	0.0899017	0.730264	-0.120189	0.0956941	0.00769371	0.912042	0.157667	0.102357	0.259937	-0.336664	-0.979513	-0.111594	-0.519639	-0.541889	-0.965022	-0.382703	-0.198553	-0.594928	-0.106395	-0.515253	-0.310045	-1.1061
YBR142W	0	-0.348042	-0.482844	0.167535	-0.562145	-0.346276	0.654787	-0.689144	-0.528019	-0.580893	-0.622226	-0.459221	-2.45493	-0.225634	-0.44157	-0.0561252	-0.26643	-0.997963	-1.56219	1.28867	-0.307637	-0.0577322	-0.0077261	-0.869697	-1.27932	-0.972438	-1.24579	-1.28817	-1.12777	-0.0986082	-1.49909	-0.410327	0.0135184	-0.0507297	-0.810155	-1.18709
YBR143C	0	-0.590518	-0.578166	-0.252277	-0.588905	-0.311549	0.525618	-0.776731	-0.746963	-0.809511	-0.619803	-0.344518	-0.692652	-0.0230441	-0.254733	0.132834	0.188176	-0.210742	-0.496421	0.55152	0.195745	0.136537	0.168349	-0.420139	-0.263647	-0.68908	-0.615084	-0.76503	-1.16472	-1.08546	-0.486751	-0.282804	-0.117055	0.1107	-0.303973	-1.1051
YBR144C	0	-1.00946	0.170473	0.20574	0.34897	-0.178556	0.191938	0.59743	0.559281	0.408651	0.281722	-0.170055	0.776429	0.86578	0.475518	0.406542	0.251239	-0.0625225	0.302395	-0.224788	0.734232	0.0100124	0.9763	0.372983	0.0824242	0.254468	-0.320717	0.237177	-0.217473	0.688208	-0.155223	0.885472	0.810618	-0.436555	-0.414183	1.24164
YBR145W	0	1.36437	1.88981	1.67023	1.559	1.1736	0.0566807	0.992805	1.04292	0.848258	0.786644	0.690647	0.460791	2.72339	1.92539	1.59081	1.64344	0.554347	0.323364	0.449808	2.51593	2.15618	1.83672	1.09901	-1.28996	0.389328	-0.51372	-0.825911	-1.19435	-1.03147	-0.278792	2.01723	0.916002	1.15223	0.633355	-0.146363
YBR146W	0	-0.461116	-0.474584	-0.195658	-0.627632	-0.555418	0.217916	-0.226185	-0.425637	-0.443896	-0.466225	-0.462495	0.706981	-0.187	-0.149657	-0.121082	-0.267371	-0.343912	0.290353	-0.675702	-0.203753	-0.180474	-0.474755	-0.652317	-0.111454	-0.855804	-0.830524	-0.740471	-0.493497	0.0219757	0.335857	-0.424491	-0.76354	-0.726643	-0.879862	-1.09095
YBR147W	0	0.660653	0.893656	0.799034	0.514386	0.442137	-0.725197	0.696054	0.730069	0.456168	0.497532	0.415759	1.02127	0.95877	0.489924	0.765642	0.708702	-0.0187851	0.935291	-0.424029	1.33641	0.907652	0.712392	0.173963	0.277506	0.205145	-0.229784	-0.191654	0.612403	1.51661	0.789065	1.01347	0.111272	0.297655	0.176666	-0.342851
YBR148W	0	0.355828	0.812852	0.65072	0.51361	0.78086	-0.418024	0.786628	0.576952	0.229907	0.22381	0.186116	0.823421	0.909625	0.295119	0.304636	0.538326	3.38751	0.612673	-0.123473	0.640478	0.302267	0.211941	0.848466	0.462613	1.68159	3.30395	5.55673	7.32615	8.16807	0.387759	1.14234	0.342651	0.19019	0.850514	2.16768
YBR149W	0	-0.343792	-0.160571	-0.318206	-0.311652	-0.491857	-0.608534	-0.377016	-0.259221	-0.232875	-0.30839	-0.329023	-0.122199	-0.945691	-1.035	-1.27764	-1.4193	-1.68759	0.259482	-1.30526	-1.40102	-1.20111	-1.21394	-1.29084	0.0261931	-1.11959	-1.4352	-1.71735	-2.19246	-2.73425	0.47045	-0.731802	-1.04168	-1.10636	-0.917264	-1.41351
YBR150C	0	-0.451117	-0.408606	-0.97014	-0.424836	-0.533567	-0.258132	-0.223125	-0.153439	0.00403087	-0.00475062	-0.0161665	0.63387	-0.557526	-0.546784	-0.833315	-0.782031	-0.881618	0.529009	-1.13982	-1.16766	-1.33301	-1.41728	-0.595159	0.115237	-1.50604	-1.62915	-1.8463	-1.47101	0.466312	1.03543	-0.32426	-0.649101	0.0514366	-0.407316	1.11271
YBR151W	0	-0.461747	-0.283103	-0.477884	-0.371224	-0.599186	-0.403391	-0.518762	-0.526528	-0.638846	-0.698397	-0.780406	0.320191	-0.14381	-0.0104569	-0.0350829	0.0368998	0.523927	0.129943	-0.707354	-0.170189	0.0764399	0.197485	0.380281	0.661995	0.64618	0.826489	0.791913	0.542019	-0.431952	0.152695	0.109631	0.197888	0.368453	0.519125	0.319653
YBR152W	0	0.160581	-0.0459069	0.161906	0.240836	0.159996	0.224265	-0.0545503	0.0148083	0.153612	0.216837	0.21229	0.336506	0.349056	0.614616	0.723711	0.424031	0.571253	0.109786	0.239634	-0.0789436	-0.0400189	-0.124544	0.219253	-0.139391	0.208247	0.550676	0.73896	1.10706	1.03177	0.13552	0.174661	0.307946	0.157494	0.391008	0.51653
YBR153W	0	-0.237709	0.139722	0.33539	0.0663854	0.148072	0.256268	-0.147086	-0.222663	-0.154909	-0.0199348	0.00640351	-0.12691	0.205785	0.26971	0.422422	0.285442	0.284174	-0.487972	-0.022262	-0.0578119	0.0807858	0.136632	-0.0530869	-0.0844212	-0.00539575	0.0779556	0.134653	0.582499	1.04231	-0.217457	-0.193638	-0.0751449	-0.16872	0.0942842	-0.201191
YBR154C	0	-0.478493	-0.344593	0.167749	-0.275611	-0.0858014	0.727297	-0.544354	-0.623931	-0.586107	-0.417456	-0.147323	-0.948838	0.1337	0.0983639	0.430119	0.311176	-0.220996	-0.827375	1.14671	0.627677	0.64152	0.647682	-0.0562187	-0.474655	-0.367728	-0.327668	-0.578526	-1.01595	-0.454635	-0.687454	-0.0393048	0.276492	0.269918	-0.19972	-1.20745
YBR155W	0	0.300879	0.235394	0.588227	0.0179482	0.292924	0.671707	0.408763	0.311639	0.274145	0.304701	0.305123	-1.68327	0.387661	0.0922815	0.499754	0.104987	-0.0342532	-1.15743	1.32089	0.491591	0.479549	0.51528	0.253823	-1.03401	0.00191714	0.073329	-0.0388804	0.272877	1.19829	-1.34648	0.205797	0.21866	-0.137899	-0.222855	-0.0835971
YBR156C	0	0.978687	0.810414	0.469237	1.00409	0.992267	0.622	0.97139	0.942154	1.08861	0.972524	1.21165	-0.442964	1.66119	2.31099	2.4789	2.85878	4.01946	-1.27325	2.12287	2.27926	2.27764	2.71303	3.13275	2.24567	4.33486	4.91656	4.76279	4.49035	3.28627	-0.74209	2.52971	3.33977	3.49087	4.20506	4.27956
YBR157C	0	0.144669	0.744326	0.988041	1.09957	1.64115	-0.314369	-0.248243	0.169646	0.291744	0.650721	0.858419	0.00731857	0.044177	1.35816	1.78052	1.17038	0.935733	-0.785415	-0.219727	-0.471575	0.829519	1.28966	0.996265	-0.844978	-0.99061	-0.355812	-0.105008	0.504504	1.52629	-1.00984	-0.454589	1.38356	1.67201	1.65861	0.50646
YBR158W	0	-0.260005	-0.0306272	0.0624242	-0.219457	0.0786952	0.770811	0.0950184	0.0689516	-0.0320338	0.075003	0.178253	0.563786	-0.0161843	0.310748	0.152953	0.0267451	0.291877	-1.06779	-0.774565	-0.618852	1.60915	-0.204273	-0.00960347	1.1183	0.400984	0.169596	-0.246133	0.203517	0.538818	0.699957	0.832465	0.728763	-0.261948	0.107087	0.257656
YBR159W	0	-0.18369	-0.150315	-0.441784	-0.29465	-0.279204	0.254569	-0.0682294	-0.10544	-0.171338	-0.248199	-0.241118	-0.382342	0.12395	0.225779	0.284662	0.308897	0.540849	-0.272693	0.40944	0.283666	0.237725	0.362019	0.394673	0.462802	0.65207	0.460334	0.506612	0.965698	1.49785	-0.0504374	0.0219678	0.18535	0.25187	0.513366	0.00362962
YBR160W	0	-0.652397	-0.805194	-1.25944	-0.734311	-0.883748	-0.0579752	-0.562848	-0.494578	-0.593871	-0.63191	-0.435994	-1.35294	0.00616484	0.126413	0.518951	0.89769	1.49968	-0.692865	0.232689	0.796063	0.392675	0.894356	1.0158	0.786118	1.66132	1.79517	2.00349	2.57733	2.94749	-0.063754	-0.125994	0.619033	0.97713	1.29383	1.06044
YBR161W	0	0.19111	0.281413	0.454428	0.604118	0.70466	0.19	0.510828	0.724065	0.828641	0.964721	0.931137	0.0213153	-0.386441	-0.163223	-0.307917	-0.22143	-0.170407	0.200236	-0.0728804	-0.31552	0.0794845	0.0992589	0.188272	-0.0763187	-0.0220169	0.00468835	-0.0321046	-0.239263	0.664609	0.129265	-0.697996	-0.365569	-0.467864	-0.0608197	0.453133
YBR162C	0	-0.869175	-1.04113	-1.5636	-1.60401	-1.3277	0.515531	-0.153752	-0.589902	-0.682356	-0.818849	-0.758174	-1.07017	0.586042	-0.309797	-0.719013	-0.46761	-1.11126	-2.20081	-1.08222	1.4167	0.358193	-0.949688	-0.620046	-0.42915	-0.91006	-1.38976	-1.59932	-1.32488	-0.0580252	0.438401	0.650151	-0.952521	-0.741449	-0.651422	-0.65751
YBR162W-A	0	-1.1865	0.027108	-0.68309	-0.0568415	-0.233262	0.157526	0.104879	-0.206141	-0.212262	-0.415858	-0.488991	-0.629017	0.210684	0.163277	-0.41754	-0.410941	-0.124717	0.213022	-0.0404443	0.537098	0.0728869	-0.114474	-0.168617	-0.480198	-0.965862	-1.08448	-1.08422	-0.828889	0.0431307	-0.534492	-1.26432	-1.3975	-1.31915	-1.4659	-1.41158
YBR163W	0	0.054648	0.237585	0.184235	-0.0364925	0.295722	0.00276176	0.23579	0.162547	0.201632	0.185076	0.179341	0.23496	-0.119194	-0.184215	-0.0955523	-0.310022	-0.157934	0.0800251	-0.0809625	-0.282339	-0.205098	-0.338122	-0.233961	-0.327421	-0.228834	-0.401233	0.0849859	1.10328	1.86807	-0.0208486	-0.0382697	-0.163777	-0.529547	-0.160091	0.109059
YBR164C	0	-0.253538	-0.124398	-0.454133	-0.416367	-0.596914	0.080369	-0.172572	-0.431149	-0.532438	-0.513794	-0.492933	-0.891568	-0.383648	-0.455362	-0.356806	-0.349508	-0.586893	-0.499002	-0.16509	-0.0945412	-0.124809	-0.145636	-0.038093	-0.392078	-0.781913	-0.843275	-0.650879	-1.00472	-1.6258	-0.332305	-0.460869	-0.651403	-0.721916	-0.829032	-0.897187
YBR165W	0	-0.250317	-0.210585	0.070388	-0.156452	-0.251405	-0.157088	0.158969	0.113901	0.0235787	-0.0926688	-0.0581521	0.981538	-0.0468629	0.0675735	-0.0132733	-0.0590761	0.0429266	0.867257	-0.199888	0.125595	0.00232682	0.0442021	0.34255	0.27458	0.166826	0.368837	0.492327	1.13715	1.55639	0.56361	0.0675685	0.0132447	0.234407	0.134329	0.656701
YBR166C	0	0.278291	0.260782	0.170369	0.167832	0.13866	0.0925614	0.157172	0.0710222	-0.0652231	-0.165807	-0.11237	-0.307403	0.778909	0.467182	0.471731	0.567441	0.454875	-0.256141	0.601739	1.01896	0.864695	0.776899	0.456883	-0.0986343	0.611663	0.629373	1.36392	2.77012	3.57927	-0.297802	0.958716	0.647985	0.671998	0.417305	0.285036
YBR167C	0	0.139767	0.102541	-0.00478425	-0.0648835	0.000218876	0.134703	0.356658	0.253964	0.215469	0.0493	0.100896	0.960292	0.385541	0.338351	0.225353	0.14536	0.408263	0.27678	0.311577	0.424081	0.270342	0.324244	0.233178	0.0947001	0.0903988	0.0541226	0.983608	2.36141	3.13008	0.233249	0.21474	0.143855	0.203634	-0.0619273	-0.302791
YBR168W	0	-0.0288271	0.0421436	0.0433211	-0.346252	-0.376002	-0.262254	0.0495499	0.110307	0.139727	0.00420959	0.0352971	0.684867	-0.439563	-0.33191	-0.306556	-0.521056	-0.244043	0.415185	-0.505252	-0.351421	-0.531027	-0.520814	-0.311589	0.261197	-0.474493	-0.314315	1.01335	2.9089	3.95301	0.731294	-0.33529	-0.245961	-0.791872	-0.622271	-0.46517
YBR169C	0	0.731676	0.856335	1.00564	1.08313	1.03537	-1.19219	-0.187919	0.215542	0.443586	0.476457	0.574579	-0.360713	-0.469178	-0.382618	-0.645871	-0.369789	-0.150789	-0.246173	-0.980531	-1.00238	-0.380002	-0.254657	0.472474	0.416274	0.510219	0.74608	0.77103	0.750067	0.962733	-0.128052	-0.0312468	-0.0555024	0.159718	0.386614	0.700597
YBR170C	0	0.0439881	-0.026949	-0.171717	-0.012701	-0.0269778	-0.665604	-0.364014	-0.236444	-0.250335	-0.29625	-0.394235	-0.238235	-0.303617	-0.279658	-0.226549	-0.336177	-0.0790847	-0.209683	-0.306014	-0.676877	-0.504304	-0.47542	-0.42097	-0.0866805	0.0549793	0.426138	0.544941	0.115571	-0.709095	-0.246983	-0.108983	-0.0559882	-0.182476	0.0404729	-0.0338109
YBR171W	0	-0.185142	-0.0569613	0.0148056	-0.239782	-0.00806224	0.517503	0.165725	0.0803565	-0.0575756	0.0169659	-0.108363	0.177241	0.260231	0.256802	0.69171	0.517629	0.561711	0.31269	0.951742	0.734463	0.705707	0.766842	0.536504	-0.00549059	0.694339	0.703052	0.545813	0.126672	-0.230603	-0.0903643	0.256976	0.554234	0.38496	0.462818	-0.111752
YBR172C	0	-0.176039	-0.577774	-0.316731	-0.442491	-0.442214	0.620912	-0.581553	-0.425321	-0.436755	-0.363708	-0.203438	-0.816758	-0.586009	-0.586709	-0.202743	-0.455514	-0.906498	-0.780803	0.611897	0.0818943	0.00885918	-0.110861	-0.711554	-0.699618	-0.647334	-0.750449	-0.733706	-0.800303	-0.711821	-0.695022	-0.410861	-0.10608	-0.395649	-0.699859	-0.376924
YBR173C	0	-0.402257	-0.26362	-0.218788	-0.311525	-0.444913	-0.212196	-0.281234	-0.248161	-0.235446	-0.218211	-0.412127	0.111915	-0.21936	-0.0692041	-0.15863	-0.278163	-0.0528096	0.514944	0.217937	-0.18232	-0.0478824	-0.00720928	-0.441625	0.411167	0.223775	0.359853	0.279185	0.0274771	-1.23171	0.175382	-0.133642	-0.182637	-0.272444	-0.236256	-0.656046
YBR174C	0	0.638009	0.631317	1.26699	0.0626354	0.340584	0.471897	0.555453	0.502561	0.366079	0.359319	-0.0949268	-0.589722	1.1718	1.36785	1.52393	0.703168	1.05132	-0.250624	1.48067	1.43203	1.43981	1.58811	1.23997	0.250136	1.48654	1.76293	1.63069	1.57242	1.18718	-0.415476	2.00101	1.54884	0.1369	1.12576	1.5988
YBR175W	0	0.0933051	0.353203	1.08151	0.142662	0.447449	0.493702	0.705195	0.125891	0.203295	0.224521	0.0898261	-1.06656	1.25893	1.31527	1.26236	0.764126	0.893716	-0.609665	1.48429	1.35589	1.58056	1.55752	1.16228	-0.287946	1.29628	1.45188	1.55584	1.12382	1.03052	-1.21489	1.37021	1.54253	0.230209	0.981556	1.14729
YBR176W	0	-0.361579	-0.0436887	-0.408837	-0.256323	-0.229301	0.249153	0.0968605	-0.137051	-0.14705	-0.238895	-0.105034	-0.511296	0.0384104	-0.166568	-0.18937	-0.164492	-0.763213	0.325227	0.139527	0.398767	0.577245	0.468391	0.0745647	-0.180574	-0.00838323	-0.410752	-0.63293	-0.588239	-1.02684	-0.311134	-0.120536	-0.0622975	-0.678725	-0.140976	-0.163026
YBR177C	0	-0.201385	0.502457	0.213839	0.325896	-0.110004	-0.161745	0.605341	0.778334	0.638759	0.259243	0.150502	-0.678648	0.553008	0.470667	0.0538167	0.213171	-0.308097	-0.50671	-0.942894	0.956368	0.642352	-0.060866	0.794229	0.677206	-0.154721	-0.0818512	-0.0157739	-0.265428	-1.63738	0.350299	1.11064	0.835938	0.464942	0.332533	0.542112
YBR178W	0	-0.33704	0.358744	0.0436248	0.0276257	-0.263565	-0.41562	0.640308	0.841899	0.495574	0.148319	0.102729	-0.911323	0.288072	0.320368	-0.00931805	-0.00703229	-0.384273	-0.583442	-0.948848	0.820555	0.617392	0.0821147	0.676961	0.492469	-0.221865	-0.255875	-0.166206	-0.296981	-1.82837	0.315428	1.01184	0.604333	0.251894	0.067931	0.699904
YBR179C	0	-0.0195213	-0.186919	-0.258188	-0.0823046	-0.209381	-0.172119	-0.152524	-0.089817	-0.0523908	-0.0774844	-0.0124342	0.482986	-0.502453	-0.456762	-0.454868	-0.307696	-0.364541	0.0520033	-0.622519	-0.70043	-0.550413	-0.533637	-0.363987	0.145406	-0.23427	-0.0594629	0.122169	0.777072	1.58779	0.0861303	-0.415297	-0.440645	-0.206916	-0.218042	0.224917
YBR180W	0	0.429433	0.13776	0.701204	0.637286	1.12181	0.226517	0.268295	0.225128	0.285866	0.448335	0.475017	-1.32198	1.02665	1.0325	1.54675	1.49882	4.8347	-0.347851	1.53908	0.925341	1.18948	1.493	1.36101	0.0937583	1.7452	3.96589	7.086	9.22155	10.3719	-0.604155	0.457311	1.09265	1.04512	1.13722	1.90857
YBR181C	0	-0.282166	-0.0579316	-0.0602145	-0.100092	0.109061	-0.238885	-1.74854	-1.765	-1.61633	-1.32805	-1.12932	-2.89537	-0.156281	-0.39276	-0.0569641	-0.0646194	-0.825731	-3.39764	-1.01849	-1.24685	-1.39094	-1.38762	-2.06118	-2.74023	-4.03843	-4.74477	-5.42016	-5.06207	-5.12526	-4.00502	-3.24996	-3.12164	-2.81442	-3.63723	-5.41066
YBR182C	0	-0.660241	-0.765187	-0.849316	-1.02901	-0.924863	0.398132	-0.413126	-0.410212	-0.335765	-0.23441	-0.255662	-0.0246845	0.0346228	-0.0406346	0.0271634	0.056266	0.0548763	-0.518357	-0.938914	-1.2038	-1.24526	-0.756544	-0.411789	-0.166663	-0.728809	-0.66505	-0.613918	-0.176508	-0.030217	-0.0561206	-1.11697	-1.10394	-0.430484	-0.393038	0.108806
YBR182C-A	0	-0.747293	-0.755612	-0.731774	-1.56125	-1.17309	0.0483942	-0.089236	-0.429888	0.027605	-0.28467	-0.404134	-0.529691	-0.338285	-0.59024	-0.876455	-0.00482449	-0.63149	-1.02499	-1.47965	-0.304344	-0.565497	-0.989929	0.00501667	-0.418472	-0.830106	0.0881757	-0.481976	-0.227357	0.359054	-0.746576	-0.581628	-0.654881	-0.43621	0.208767	0.778393
YBR183W	0	0.694591	0.548882	0.567959	0.451728	0.166901	-0.0473203	0.742561	0.618237	0.700388	0.535678	0.261028	-0.021125	0.577216	0.51804	0.169457	0.129416	-0.301387	0.0848812	-0.00245135	1.0824	0.868306	0.701024	1.7036	0.193797	0.496726	0.142414	-0.140468	-0.639916	-2.10298	0.267959	1.15943	0.776432	0.534779	0.270306	1.53875
YBR184W	0	0.509537	0.806581	0.901796	1.04472	1.39186	0.13386	0.301526	0.647184	0.494003	0.650314	1.01328	0.360171	1.76091	2.02551	2.26734	2.55735	4.0094	0.941166	2.51935	2.24261	2.24432	2.57415	2.77735	1.45162	4.52527	5.19281	5.64625	6.27385	6.37047	0.585569	2.67676	3.1352	2.88554	3.62023	3.97543
YBR185C	0	-0.391884	-0.38027	-0.139212	-0.441096	-0.455066	0.432096	-0.230054	-0.445493	-0.373464	-0.2805	-0.239436	0.392779	0.573186	0.876555	1.02083	0.836204	1.3808	-0.178213	0.232086	0.526359	0.681148	0.761423	0.694465	0.710557	1.24924	1.76611	1.61993	1.09711	0.0587777	0.185351	0.509271	0.757291	0.731945	0.82687	0.809144
YBR186W	0	1.35029	1.18362	1.09538	1.80999	1.93132	0.0272467	0.915217	0.842614	1.18299	1.23283	1.47925	-0.325736	2.71083	3.54807	3.55969	3.77089	4.86753	0.0910212	2.93936	2.47967	3.17734	3.65105	3.76273	2.72333	4.76806	5.38443	5.40733	5.01276	3.58677	-0.724781	3.58116	4.23328	4.09024	4.56537	4.8148
YBR187W	0	0.376391	0.852119	0.826318	0.895374	1.20308	0.772303	0.723527	0.689563	0.693816	0.876406	0.850689	-1.05744	1.37191	1.64385	1.85762	1.93643	2.46224	-0.576329	1.92959	1.81488	1.92087	2.18276	2.27238	1.23087	2.52367	2.66407	2.71553	2.72521	2.81094	-0.985366	1.78473	2.135	2.14636	2.26099	2.40455
YBR188C	0	-0.0660693	0.245235	-0.0458147	-0.0215866	-0.104674	0.104026	-0.083039	-0.0190492	-0.0536451	0.256465	0.0124991	-1.03525	-0.25334	-0.235755	-0.0117351	-0.0930459	-0.0965169	-0.00144702	0.248624	0.114609	0.287837	0.503906	0.293326	0.131664	0.251547	-0.0660584	-0.302145	-0.602411	-1.37609	-0.193731	-0.215209	0.0375942	-0.188216	0.119599	-0.63962
YBR189W	0	-0.835173	-0.62992	-0.6356	-0.741628	-0.742432	0.375695	-1.04509	-1.19903	-1.21408	-1.19472	-0.93636	-3.21333	-1.07857	-1.64705	-1.05026	-1.09358	-1.97688	-1.29121	0.0409795	-0.329792	-0.677341	-0.561982	-1.51848	-1.15393	-2.99088	-3.8619	-3.81047	-4.00412	-3.55888	-1.1915	-1.86948	-1.7002	-1.26672	-2.31118	-4.27008
YBR190W	0	-0.102254	2.86878	-0.290939	-0.376627	2.09876	NA	NA	0.132	NA	0.0993256	NA	NA	0.153244	NA	NA	NA	NA	NA	1.01299	NA	NA	0.293203	0.126147	NA	NA	NA	0.21857	NA	0.664497	NA	NA	NA	NA	NA	0.620523
YBR191W	0	-0.177236	-0.274424	-0.343708	-0.517984	-0.332343	0.609356	-0.76968	-0.924692	-0.862646	-0.676319	-0.558057	-2.85448	-0.74379	-1.18053	-0.609847	-0.805369	-1.78329	-2.03549	0.454883	-0.0168229	-0.287863	-0.221406	-1.20726	-1.26725	-2.43046	-3.14739	-3.52752	-3.57301	-2.28412	-1.88136	-1.14157	-1.14927	-0.924027	-1.78177	-4.31095
YBR191W-A	0	1.5848	0.981007	-1.65455	1.6723	-1.71205	0.087688	-0.00776025	-0.0564547	0.144063	-0.0496742	0.0692832	0.148759	-0.0912056	0.582015	0.657929	0.32989	-0.0148683	-0.0753941	0.757517	0.31976	-0.137668	-0.143799	-0.158557	-0.0589193	-0.209678	-0.318626	-0.383465	-0.294123	-0.145947	-0.0547646	-0.145354	-0.0281114	0.231582	-0.196707	-0.347954
YBR192W	0	0.254086	0.143637	0.438693	0.203606	0.348029	0.351343	0.014969	-0.0188017	0.0833103	0.179178	0.237702	-1.17981	-0.168885	-0.098287	0.0868328	-0.164822	-0.241015	-0.911901	0.343864	0.225858	0.283265	0.304465	-0.018531	-1.2454	-0.218514	-0.334579	-0.386307	0.168061	1.07774	-1.2496	-0.421648	-0.062305	-0.563164	-0.580181	-0.997931
YBR193C	0	0.0852474	-0.150705	-0.182047	-0.313725	-0.400174	0.0297476	-0.127203	-0.0832616	-0.0928961	-0.108596	-0.0346557	0.172766	-0.371027	-0.463726	-0.471662	-0.516763	-0.853322	0.196057	-0.190692	-0.339318	-0.358524	-0.311834	-0.497799	-0.178015	-0.634757	-0.842649	-0.946864	-1.25424	-1.74546	0.0913138	-0.591119	-0.632541	-0.61449	-0.404703	-1.42408
YBR194W	0	-0.205627	-0.178941	-0.384797	-0.214186	-0.327092	0.067133	-0.222577	-0.29919	-0.227821	-0.27852	-0.0774544	0.341903	-0.222177	-0.324426	-0.183672	-0.297346	-0.628238	0.453942	0.0224906	0.363904	0.215734	0.125971	-0.341715	0.491118	-0.298403	-0.499312	-0.397109	-0.689079	-0.549648	0.440252	-0.200235	-0.302825	-0.442683	-0.270775	-1.17758
YBR195C	0	0.328715	0.315276	1.04352	0.698883	1.07194	0.237432	0.489198	0.553825	0.648475	0.734056	0.767958	0.689817	1.00671	1.47517	1.6827	1.49112	1.89072	0.146297	1.62397	1.13611	1.1346	1.32371	1.24233	-0.00740508	1.33361	1.47916	2.15235	3.03156	3.28935	-0.26175	0.467282	1.27614	0.662639	1.2761	1.08313
YBR196C	0	0.106079	0.124404	0.217	0.0669572	-0.0535674	-0.432748	-0.337294	-0.273825	-0.231746	-0.298746	-0.317527	-1.0743	-0.808536	-1.05612	-1.30917	-1.14265	-1.74055	-0.817439	-0.757213	-0.806887	-0.779897	-0.906518	-0.808876	-0.549662	-1.18857	-1.62912	-2.09608	-2.51831	-3.49412	-0.498627	-0.130241	-0.61269	-0.485798	-0.752589	-1.00382
YBR196C-A	0	0.764482	1.12588	1.43758	1.2848	0.308393	0.351406	0.888938	0.732101	0.722765	0.427217	-0.0777012	-0.300621	1.29094	2.07227	1.70091	1.88115	3.13341	-0.259823	1.58021	1.25444	1.79893	1.97697	2.02248	1.14358	2.78935	3.82271	3.75441	3.55477	1.60475	-0.422877	2.0975	2.39707	1.93266	2.03859	3.47307
YBR196C-B	0	0.26122	0.00116845	0.334298	-0.0803288	-0.385367	-0.0266722	0.30238	0.208851	0.126035	-0.216274	-0.121306	-0.838892	0.416249	1.07876	0.888038	0.836334	2.03418	-0.978904	0.677463	0.285286	0.459825	0.824452	1.16204	0.171718	1.69201	2.59412	2.88144	2.27928	0.712917	-0.493849	0.72336	1.2754	1.0306	1.36106	2.05543
YBR197C	0	0.306328	0.149644	0.36988	0.393629	0.448793	0.00133601	0.163647	0.324448	0.283234	0.376899	0.399785	-0.612043	0.615072	0.76113	0.976961	0.883986	1.13655	0.154231	0.556326	0.46706	0.64081	0.821366	0.695295	0.285002	0.870116	0.921313	0.712086	0.227272	-1.11769	-0.369998	0.700974	0.88256	0.702306	0.826672	0.613575
YBR198C	0	-0.0367237	-0.0305527	-0.0511083	0.114139	-0.0197337	-0.0328798	-0.0926113	-0.0363621	0.0136685	0.0155906	-0.0254832	-0.017121	-0.136707	-0.286743	-0.373482	-0.279139	-0.274403	0.00175732	-0.137093	-0.391555	-0.247754	-0.33095	-0.278706	-0.130937	0.00436383	0.159284	0.194389	0.218573	0.0879277	0.172334	0.0417244	0.0565836	0.0212779	-0.20195	0.0422342
YBR199W	0	-0.278261	-0.298405	-0.293123	-0.345521	-0.437148	-0.3309	-0.205941	-0.28882	-0.334004	-0.456156	-0.534453	0.708588	-0.353576	-0.434239	-0.545393	-0.529507	-0.692296	0.570253	-0.350348	-0.501985	-0.36516	-0.418453	-0.274181	0.122049	-0.415761	-0.486406	-0.62893	-0.743614	-0.242341	0.627339	-0.187573	-0.323099	-0.330087	-0.33335	-0.172888
YBR200W	0	0.276055	-0.120318	-0.221221	-0.137164	-0.222153	0.104961	0.675038	0.715214	0.476436	0.434847	0.245216	0.342925	-0.136619	-0.103403	-0.36867	-0.351706	-0.647323	0.249641	0.00364067	-0.087117	-0.0318621	-0.218512	9.65668e-05	-0.163554	-0.886051	-1.16742	-1.28145	-0.958914	0.413465	0.413416	0.0501465	-0.0848632	0.0263832	-0.0811969	0.137248
YBR200W-A	0	1.72841	1.55123	2.64909	1.60808	1.41138	0.147863	0.282863	0.301503	0.334136	0.202216	0.435572	0.0862709	0.647314	0.399216	1.28554	1.14829	3.42842	0.335631	0.733901	0.39088	0.635723	1.39666	2.13287	0.277963	2.87993	4.5464	4.4679	5.37341	5.74628	0.0095479	0.518927	0.35778	0.855971	0.88145	3.83243
YBR201C-A	0	0.768735	1.43314	1.84378	1.63915	1.77944	0.0662993	0.569343	0.783949	1.19903	1.49798	1.52828	-0.559101	0.236556	0.479787	-0.128148	-0.635362	0.801875	-0.26272	1.16966	0.0419471	0.147115	0.034316	0.0601578	-0.469405	0.42275	0.869944	2.43455	4.16992	5.27916	-0.681872	-0.180261	-0.366034	-0.329922	-0.340664	0.0235889
YBR201W	0	0.137019	0.334609	0.586033	0.342169	0.344839	0.0815803	0.217971	0.156299	0.293953	0.465098	0.358895	0.458633	0.0419454	0.263445	0.0394545	0.0907769	-0.00436135	0.463889	0.348755	0.489333	0.655308	0.762847	0.438281	0.050763	0.406609	0.240948	0.215319	1.13172	2.29147	0.0818388	0.328118	0.277678	0.277596	0.522681	0.126346
YBR202W	0	0.114898	0.125052	-0.354074	0.132283	0.179106	0.207525	-0.0400948	-0.00801772	0.100197	0.112549	0.0213187	-1.44829	0.802556	0.987649	1.05053	1.28629	0.953646	-2.16664	0.390076	0.484557	0.892969	1.01693	0.821013	0.473137	1.57709	0.992979	0.22759	-0.00262497	0.31024	-1.14887	1.15204	1.58907	1.19508	1.41177	0.378195
YBR203W	0	0.533173	0.467063	0.814074	0.689272	0.945426	-0.108603	0.747642	0.714653	0.728422	0.800734	0.7747	0.649545	-0.0639247	0.145876	0.373783	0.262344	0.234986	0.339783	0.777319	0.131958	0.460881	0.605984	0.513489	0.485414	0.425312	0.314819	0.0816811	-0.141105	-0.712944	0.498408	0.720419	0.793479	0.884825	0.719279	0.78394
YBR204C	0	-0.0133765	0.0627115	0.0394466	0.125614	-0.0794167	-0.272765	0.201168	0.167803	0.15527	0.154354	0.0822902	0.351204	0.0519597	-0.099363	-0.190495	-0.00786329	0.221039	0.728764	-0.103731	0.217537	0.388987	0.455691	0.558916	0.643427	0.657763	0.766974	0.98313	1.83961	2.78491	0.554968	0.268554	0.28622	0.312925	0.600385	0.192562
YBR205W	0	-0.153863	-0.509395	-0.56041	-0.578106	-0.620286	0.15356	-0.269642	-0.399369	-0.422614	-0.491269	-0.387897	-0.729915	-0.525282	-0.591241	-0.585766	-0.463326	-0.458419	-0.249156	-0.105665	-0.263023	-0.377453	-0.240736	-0.513194	0.101866	0.0841918	-0.280974	-0.0521528	0.963434	2.07749	-0.163284	-0.726498	-0.740383	-0.678075	-0.426318	-1.0646
YBR206W	0	-1.50574	0.895171	1.23132	1.64305	1.69074	0.0866849	0.220855	0.23678	0.00148423	-0.0496742	-0.055068	0.422178	0.0976063	0.400271	0.238815	-0.118521	-0.00613337	0.11893	0.517721	0.590463	0.1418	-0.143799	0.572715	0.2898	-0.209678	0.254025	0.228689	0.518157	2.14528	0.323027	0.225959	0.300054	-0.144781	0.420512	-0.0667553
YBR207W	0	-0.633826	-0.857747	-0.86549	-0.919599	-0.914217	0.224065	-0.199984	-0.481444	-0.543932	-0.649208	-0.657777	0.677337	-0.304557	-0.15847	0.0355542	0.239396	0.525478	0.66547	-0.367099	-0.308877	-0.63928	-0.600272	-0.402807	0.593078	-0.692859	-0.664557	0.453559	1.88491	2.71204	0.314439	-1.32153	-1.2154	-0.783568	-1.0072	-1.02265
YBR208C	0	2.44065	1.72029	1.69693	2.74834	3.02582	-0.661039	1.81605	2.07817	2.36064	2.54743	2.53022	-1.22968	1.46003	1.27809	1.77713	2.96903	2.77498	-1.19157	2.16107	-0.220535	1.27505	2.50573	3.0307	0.225923	1.59078	1.13847	0.954845	0.0841297	-0.960288	-0.979799	1.88504	2.64078	2.86716	3.48847	4.73533
YBR209W	0	-1.79652	-1.67004	-1.82537	-2.19042	-2.77873	-0.7829	-0.0602402	-1.48872	-1.77561	-2.18656	-1.74472	0.613374	-1.55197	-1.15551	-0.783536	-1.53534	-1.50778	1.03585	-1.95143	0.367335	-0.97541	-2.22029	-2.97137	-0.130187	-0.441602	0.168189	-0.0124387	0.272337	0.0460211	0.359163	-2.14255	-2.25448	-2.24119	-4.42511	-3.28546
YBR210W	0	0.281371	0.264106	-0.0367742	-0.0487297	-0.275181	0.175562	0.607747	0.307099	0.220774	0.182908	-0.0574731	0.328729	0.415773	0.216075	0.0278037	0.0208243	-0.0635468	-0.117109	0.251665	0.272371	0.126659	0.0944236	0.259673	-0.19311	0.172632	-0.586307	-0.63209	-1.02775	-1.0158	0.216622	0.212148	-0.25415	-0.572944	-0.258423	-0.0607784
YBR211C	0	-0.109714	-0.139152	0.106911	-0.323651	-0.385385	-0.0395276	0.0945033	0.00073647	-0.189203	-0.13899	-0.148495	1.01503	-0.24532	-0.0386833	0.0298013	-0.240105	-0.259992	0.648663	-0.228786	-0.163717	-0.246065	-0.304892	-0.0549759	-0.0523643	-0.831312	-0.83508	-0.681943	0.21114	1.06669	0.883195	-0.319243	-0.347984	-0.820456	-0.335576	-0.0499856
YBR212W	0	0.424377	0.0185482	0.0252839	0.0978463	-0.0318697	-0.315694	0.321017	0.465024	0.446306	0.419414	0.388335	1.49775	-0.083087	-0.0898364	-0.210351	-0.196069	-0.0708997	0.688336	-0.369626	-0.456912	-0.274151	-0.165325	0.237242	0.702795	-0.0341419	-0.0222357	0.0739327	0.384446	0.915062	1.07418	0.243016	0.472544	0.701994	0.803225	1.20956
YBR213W	0	0.365147	1.55024	1.73295	1.85706	2.00169	0.553931	1.03362	1.10372	1.33544	1.37707	1.68095	-0.0465685	1.6378	2.02172	2.41021	1.81636	1.71684	0.131102	0.544669	2.56522	2.20056	2.10714	1.7724	-0.0791356	0.829012	1.81861	2.09009	1.58557	1.32703	0.0923505	1.63676	2.53116	2.09446	1.99949	2.31826
YBR214W	0	-0.18345	-0.155045	-0.219648	-0.0848169	-0.158696	-0.891096	-0.107627	0.18531	0.133929	0.0190347	-0.0457305	1.12915	-0.80065	-0.854042	-1.07829	-1.04135	-0.77087	0.748782	-1.41505	-1.47119	-1.10142	-1.19542	-0.207023	0.497778	-0.389358	-0.317056	-0.457817	-0.658011	-1.30162	0.916427	-0.355607	-0.588664	-0.26024	-0.17803	0.18303
YBR215W	0	0.145329	0.0473625	-0.0631148	0.153993	0.186504	0.0913527	-0.0518094	0.0871154	0.0578655	0.141072	0.266135	-0.261627	-0.175627	-0.0456246	0.120766	0.103805	0.1997	-0.0320773	0.256914	-0.0618518	-0.00990907	0.115535	0.192288	0.326888	0.657561	0.619773	0.519241	0.217482	-0.232209	-0.169116	0.0883396	0.322021	0.489272	0.607136	0.384698
YBR216C	0	0.181353	0.0518802	0.00392034	0.112057	0.119236	-0.480799	-0.194423	-0.217943	-0.20105	-0.0737681	-0.11987	0.442974	-0.00365995	0.0790089	-0.103291	-0.0055151	0.222881	0.0175521	-0.385057	-0.395873	-0.134367	-0.106415	0.136985	0.280309	0.375192	0.50113	0.431954	0.118725	-0.518024	0.363204	0.199553	0.248492	0.306411	0.43228	0.251211
YBR217W	0	0.255768	0.203744	0.329897	-0.0374993	0.0300865	0.199359	0.363572	0.354183	0.350403	0.260951	0.338582	0.780066	-0.122256	0.0771873	0.127411	-0.0531092	0.218813	0.247068	0.10996	-0.0188514	0.0717345	0.113963	0.460626	-0.237085	0.06715	0.34419	0.326465	0.42054	0.413769	0.355248	-0.0129039	0.0979403	-0.0906851	0.127737	-0.0436048
YBR218C	0	0.56003	0.957022	0.759644	0.890594	0.774555	-0.37323	0.498372	0.431083	0.326515	0.237109	0.251211	-0.492733	1.50212	0.885396	0.809971	1.06015	0.343965	-0.471544	0.173198	1.29111	1.12248	0.79194	0.122406	-0.0537078	0.719567	0.208402	0.173429	0.927755	1.61628	-0.257569	1.75327	1.00139	1.17129	0.632525	0.28458
YBR219C	0	-3.21293	-3.25461	-0.954333	-2.05793	-1.01309	-0.106496	0.165293	0.255224	-0.0150319	-0.123429	-0.124965	-0.293598	-0.0406068	-0.270926	-0.413393	-0.387279	-0.500403	-0.241326	0.180422	-0.533191	-0.230377	-0.181842	-0.598013	-0.170663	0.386607	-0.214468	0.819341	0.809118	0.0631779	0.0152569	-0.449422	-0.428275	-0.453028	0.112689	-0.374074
YBR220C	0	-0.130821	-0.305681	-0.330413	-0.308656	-0.289325	0.339404	-0.206209	-0.14282	-0.23608	-0.303715	-0.208395	-1.41305	-0.00101045	-0.224846	-0.340796	-0.16085	-0.559893	-0.601209	0.315774	0.218315	-0.155774	-0.106847	-0.153073	-0.551762	-0.610178	-0.831478	-1.08452	-1.37186	-1.43938	-0.437925	-0.337172	-0.313008	-0.483829	-0.413925	-0.702295
YBR221C	0	-0.500885	-0.322544	-0.380541	-0.558308	-0.565798	-0.191286	-0.336214	-0.505424	-0.530216	-0.604189	-0.632891	-0.234284	-0.545758	-0.403984	-0.439257	-0.246897	-0.223702	-0.0528834	-0.518752	-0.418431	-0.296473	-0.234854	-0.272594	0.267808	-0.145841	-0.146919	-0.230387	-0.559971	-0.95964	0.113615	-0.328643	-0.228517	-0.19055	-0.14108	-0.714693
YBR221W-A	0	-0.11638	0.309059	-0.577928	-0.197559	-0.656261	0.1088	0.763872	0.435771	0.222949	0.0260561	-0.269583	0.932055	1.3572	0.810663	-0.0339937	-0.216644	-0.515256	0.241967	0.854485	0.891553	0.821854	0.357647	0.620565	1.22382	1.93858	1.45844	0.856374	-0.055775	-0.563595	1.45459	2.42783	1.87222	1.33846	1.26895	1.43994
YBR222C	0	0.523728	0.179604	-0.247143	-0.267318	-0.646896	-0.11654	0.87718	0.423767	0.246387	-0.0639972	-0.350449	0.479611	1.02716	0.431295	0.269067	0.101151	-0.131165	0.147371	0.61576	0.544887	0.413351	0.207985	0.383637	0.653646	1.14858	0.655999	0.0939533	-0.4291	-1.44263	0.634666	1.6874	0.996907	0.611464	0.4913	0.690229
YBR223C	0	-0.152362	-0.125357	0.0255448	0.020473	0.147157	-0.451812	-0.143833	-0.238435	-0.0469376	-0.0901034	-0.0636009	0.772061	-0.104205	0.0411968	-0.0632622	-0.0978267	-0.157183	0.454456	-0.636658	-0.73198	-0.560146	-0.530344	-0.335892	0.362469	-0.0563271	0.0201456	-0.232863	-0.457196	-0.529101	0.629457	-0.102971	-0.186362	0.1728	0.230673	-0.0816731
YBR223W-A	0	-0.382509	0.100627	0.147871	-0.112217	0.00569332	-0.44606	-0.187708	-0.274565	-0.323557	-0.276794	-0.116426	0.139805	-0.0627067	-0.172787	0.0185226	-0.214065	-0.369894	0.324327	-0.64844	-0.615519	-0.490749	-0.370914	-0.39184	0.178792	-0.598745	-0.366757	-0.508692	-0.798835	-0.626169	0.19998	-0.659753	-0.508994	-0.333553	-0.301875	-0.492212
YBR224W	0	-0.505674	-0.461455	-0.317247	-0.106233	-0.101078	-0.678186	-0.216324	-0.29991	-0.245666	-0.30256	-0.211003	0.397887	-0.159068	0.0725914	-0.706776	-0.38183	-0.271088	0.322526	-0.765516	-1.06764	-0.586581	-0.873227	-0.709105	-0.100544	-0.297529	-0.455019	-0.453642	-0.463249	-0.431972	0.433009	-0.377997	-0.430122	-0.201127	-0.259062	-0.310474
YBR225W	0	0.111708	0.33169	0.267474	0.343624	0.388303	-0.335502	-0.0384392	0.234265	0.266587	0.310292	0.379478	1.22729	-0.0582124	0.0579573	-0.128629	-0.132021	0.01182	0.70129	-0.452041	-0.602268	-0.258981	-0.272127	0.0404344	0.75528	0.229327	0.426273	0.194676	-0.114746	-0.120451	1.07593	0.194906	0.227712	0.465564	0.588154	0.826032
YBR226C	0	0.184463	0.727067	0.812253	0.623448	0.744858	-0.48927	-0.0321818	-0.0338139	0.262939	0.363196	0.367401	0.350244	-0.31045	-0.208085	-0.351021	-0.640217	-0.387198	0.45703	-0.322161	-0.16075	-0.00709779	0.215922	0.127933	-0.163114	0.100745	-0.165811	-0.0214849	-0.544848	0.0475569	0.243595	0.0194017	0.240711	0.0231552	0.218417	0.574952
YBR227C	0	0.220149	0.402403	0.634488	0.376062	0.411451	0.110711	0.215891	0.152019	0.262677	0.179951	0.265396	0.103045	0.396325	0.395713	0.357681	0.405338	0.265527	0.216541	0.378438	0.342525	0.469368	0.547129	0.340881	-0.0375248	0.508808	0.406335	0.406954	-0.0429496	-0.34338	0.12239	0.614916	0.624373	0.800316	0.405459	0.272251
YBR228W	0	0.0827971	0.293989	0.476381	0.239585	0.390296	-0.0379554	0.0803672	-0.0312163	0.142631	0.196513	0.144262	0.244157	0.513171	0.534953	0.655871	0.533567	0.39238	0.585723	0.521077	0.472569	0.470155	0.461511	0.659858	-0.325054	-0.545373	-0.67844	-0.682971	-0.855266	-0.572933	0.199414	0.0347319	0.0771713	0.0759617	-0.0191682	-0.481502
YBR229C	0	0.263732	0.196051	-0.0280011	0.193817	0.188312	-0.244873	0.0299415	0.110549	0.0741706	-0.00110208	0.0152708	0.148696	-0.473365	-0.860848	-1.03231	-0.785662	-1.02537	-0.021279	-0.421911	-0.619351	-0.406869	-0.448237	-0.577283	0.246983	0.135986	0.0976153	0.0632987	-0.383585	-0.781931	0.425817	0.212497	0.121433	-0.053893	0.270381	-0.0466862
YBR230C	0	-0.0606995	-0.0327346	-0.317768	-0.111882	-0.380895	-0.238392	0.490076	0.545333	0.30454	0.159816	-0.00439497	0.431535	-0.0937687	-0.145913	-0.227123	-0.574938	-0.251034	0.376362	-0.290741	-0.237827	-0.0942029	-0.233395	-0.405841	0.425359	0.119775	0.0903266	-0.175489	-0.674341	-1.56642	0.234192	0.126172	-0.384929	-0.574725	-0.339089	-1.04757
YBR230W-A	0	-1.28007	0.0212334	-0.0133483	-0.0312763	-0.178738	-0.307912	-0.0382977	-0.266129	-0.205332	-0.286544	-0.281856	-0.585563	-1.41378	-1.5963	-2.66221	-1.90229	-1.82226	0.469137	-1.16866	-0.942983	-1.55559	-1.62459	-1.23689	-0.553819	-1.43085	-1.26284	-1.27888	-1.03923	-0.545001	0.117198	-1.51515	-1.99999	-1.76976	-1.54743	-1.86876
YBR231C	0	0.155654	0.360734	0.270526	0.664542	0.624896	-0.0287118	0.266859	0.319995	0.476807	0.459184	0.496108	-1.20907	0.573485	0.902386	0.964151	0.823198	1.21337	0.206051	0.942731	0.774678	0.908199	1.08717	1.26819	0.346792	0.925132	1.05843	1.03086	1.13465	1.38538	-0.883559	0.461672	0.853006	0.803117	0.801844	0.869703
YBR232C	0	0.842155	0.512103	0.0411778	0.135993	0.523657	0.663871	0.724406	0.823239	0.713587	0.775136	0.612438	-0.549813	0.994039	1.39338	1.55398	2.15145	2.4976	-0.491379	1.58592	1.7548	1.69216	2.24514	2.51542	1.76899	3.57152	3.76102	4.01075	5.05578	5.52941	-0.331445	2.16528	2.83095	2.68833	3.39046	3.11568
YBR233W	0	0.763439	0.626145	-0.0437813	0.666743	0.683115	0.683393	1.0406	0.965134	0.935428	0.929561	0.796901	-0.665357	1.21253	1.62994	1.80346	2.09625	2.61116	-0.719743	1.47163	1.96281	1.78945	2.29991	2.62107	1.69597	3.62395	3.84424	3.97354	4.8898	5.53252	-0.121327	2.04271	2.84068	2.77807	3.29951	3.00844
YBR233W-A	0	0.328493	0.159257	0.106799	0.149918	-0.00647346	0.555633	0.447022	0.247953	0.327083	0.085125	0.236219	-0.316941	0.284782	0.293492	0.295808	0.0720047	0.376458	-0.407444	0.409205	0.942748	0.386139	0.571495	0.246021	-0.0070322	0.842204	0.45551	0.915584	2.21792	3.39914	-0.583644	0.29996	0.00694926	-0.737648	-0.183296	-0.553485
YBR234C	0	-0.0944175	-0.121778	-0.17128	-0.126335	-0.373631	-0.191856	-0.116757	-0.239945	-0.249043	-0.303072	-0.341379	0.119119	-0.229451	-0.291547	-0.40694	-0.322067	-0.368163	0.292767	-0.661973	-0.408918	-0.319922	-0.60028	-0.332273	0.12319	-0.469879	-0.638341	-0.603558	-0.86119	-1.52993	0.556829	-0.26988	-0.358011	-0.364669	-0.483654	-0.633272
YBR235W	0	0.198848	0.10004	0.00186446	0.314359	0.388899	-0.54822	-0.044874	0.109313	0.0560832	0.129344	0.193588	-0.0451757	-0.164421	-0.162131	-0.164714	0.132428	0.136626	-0.275732	-0.224992	-0.572219	-0.406461	-0.266667	0.0132578	-0.154123	0.141721	0.343982	0.437486	0.489365	0.0901152	-0.178338	0.0754862	0.175706	0.33784	0.41151	0.479856
YBR236C	0	-0.15217	-0.204177	-0.137368	-0.276231	-0.330912	-0.254071	-0.481221	-0.377262	-0.427208	-0.472465	-0.532312	0.127696	-0.334322	-0.312281	-0.248573	-0.241708	-0.238217	0.0287698	-0.276561	-0.416291	-0.417591	-0.389364	-0.317623	-0.0742081	-0.27187	-0.0919614	-0.067741	-0.277355	-1.17569	0.0832454	-0.232253	-0.358001	-0.0988123	-0.242828	-0.65744
YBR237W	0	0.103241	-0.098088	-0.159561	0.101477	0.0866828	-0.393006	-0.0587402	-0.0823724	-0.115876	-0.184727	-0.236274	0.280124	-0.125203	-0.0682505	-0.0673318	-0.127913	0.0635037	-0.120556	-0.314129	-0.544031	-0.47677	-0.409942	-0.0207854	-0.141974	-0.0623054	0.159025	0.263406	0.259154	-0.0353936	0.362844	-0.0536109	-0.122057	1.94327e-05	-0.265548	0.374098
YBR238C	0	1.09036	0.507551	1.89723	0.71034	1.68689	1.45364	0.845536	0.380283	0.407141	0.366159	0.547635	0.382749	2.15989	1.85871	2.23032	2.05625	1.8223	-0.0296172	3.56633	2.4579	2.13229	1.74663	1.40417	0.279625	1.35021	1.93057	2.24329	1.97998	1.73633	0.365266	2.03306	1.63805	1.74912	1.18722	1.29222
YBR239C	0	0.259914	0.170408	0.825761	0.147208	0.408846	0.52638	0.448046	0.245927	0.284725	0.387966	0.560573	-0.0907393	0.927754	0.597726	0.701873	0.59268	0.32804	-0.254987	0.823533	0.615435	0.467026	0.514748	0.0875995	0.19967	0.544711	0.410213	0.297902	-0.00663054	0.252127	-0.0896996	1.42566	1.1193	1.01809	1.02343	0.618589
YBR240C	0	0.522581	0.320882	0.134197	0.432357	0.340423	-0.0126595	0.435228	0.48638	0.456771	0.635105	0.504313	0.291037	-0.354749	-0.105375	-0.37341	-0.117399	0.00535102	0.197819	-0.0742769	-0.664951	-0.594971	-0.250398	0.303374	-0.327012	-0.126531	-0.00628995	-0.33232	-0.528571	-0.958502	-0.312476	-0.700103	-0.683922	-0.926333	-0.486221	0.514904
YBR241C	0	-0.000292054	-0.106295	-0.0117221	0.183	-0.00717537	-0.847763	-0.172868	-0.00940014	0.118482	0.2338	0.231602	0.82308	-0.326832	-0.110313	0.0060753	-0.0741293	0.174636	0.28082	-0.853139	-0.741482	-0.366082	-0.0556817	-0.0882806	0.687821	0.378635	0.0822468	-0.455252	-0.59228	-0.741604	0.231386	-0.28645	-0.0434509	0.310386	0.397201	-0.383079
YBR242W	0	-0.0422873	0.0727468	-0.0174484	-0.00175887	0.00904858	-0.0545883	-0.040502	0.096155	0.129134	0.0803393	0.0579328	0.444138	0.251821	0.410431	0.420864	0.25381	0.397254	0.265185	0.638028	0.376346	0.189971	0.318638	0.335026	-0.126537	0.587643	0.491638	0.321003	0.267751	0.319781	-0.345143	0.17537	0.186026	0.177516	0.0300577	0.236881
YBR243C	0	-0.0267613	0.0420292	-0.257022	-0.130007	-0.117378	0.383395	0.309708	0.258933	0.0527295	-0.0692674	-0.0205427	-0.679434	0.823072	0.688593	0.864246	0.797661	1.19098	-0.623304	0.519298	1.40314	1.04264	1.05056	1.45848	0.368281	1.67547	1.71933	1.4939	1.64177	1.8175	-0.403908	0.82796	1.04409	1.04015	1.36375	1.63384
YBR244W	0	0.0834656	0.260961	0.0672492	0.219317	0.15118	-0.0318245	0.120795	-0.0778818	0.0988821	0.203311	0.161148	-0.458936	0.310786	0.444513	0.298696	0.293233	-0.00683825	-0.247685	-0.0955339	0.601662	0.753718	0.640238	0.318738	-0.841941	-0.398975	-0.207956	0.148232	1.10476	1.78571	-0.626897	-0.0421793	-0.381772	-0.0226955	-0.203077	-0.394742
YBR245C	0	0.446346	0.25805	-0.0159222	0.352614	0.398714	0.0379453	-0.186987	-0.0848938	-0.0366427	0.0513265	0.230105	-0.867361	0.30242	0.530329	0.71315	0.737446	0.882331	-1.33104	0.187971	0.193545	0.213422	0.467466	0.428921	0.129641	1.38923	1.35976	1.2287	1.41633	1.55126	-0.557759	0.761036	1.25973	1.21459	1.48752	0.9446
YBR246W	0	-0.0136444	-0.029058	0.17234	0.0969521	0.171426	0.443891	0.0372499	0.072765	0.0402059	0.207785	0.266534	-0.778497	0.076191	0.196309	0.390561	0.403955	0.418811	-0.726813	0.670008	0.40536	0.340874	0.607022	0.507576	-0.13854	0.643794	0.500813	0.153223	-0.305931	-0.830216	-0.452255	0.0836037	0.561067	0.588728	0.775496	0.404597
YBR247C	0	-0.227355	-0.179409	0.536605	-0.0332471	0.475754	0.798209	-0.27565	-0.206566	-0.194217	-0.0484155	0.102437	-1.43078	-0.0218105	-0.0773794	0.508699	0.120635	-0.187813	-0.938972	1.56042	0.0865633	0.242507	0.353854	-0.5441	-0.723636	-0.100372	0.0568784	-0.32824	-0.861769	-0.227671	-1.14792	-0.0977074	0.414684	0.261256	-0.345037	-0.678825
YBR248C	0	0.457507	0.839742	1.0999	0.625726	0.496917	0.266472	0.526734	0.39719	0.218366	0.195394	0.269662	-0.395568	1.58425	1.11484	1.22512	1.29925	0.32121	-0.365318	0.801013	1.72387	1.5704	1.42346	0.439186	-1.23179	0.152116	-0.566943	-0.762518	-1.14825	-0.514728	-0.720877	1.56448	0.85517	1.02852	0.3675	-0.335471
YBR249C	0	0.99617	1.4688	1.39092	1.08996	0.92041	0.755144	0.540053	0.564149	0.29845	0.327365	0.547444	-1.94664	2.64106	1.88489	1.94318	2.15418	1.07379	-0.930967	1.51632	3.04456	2.77376	2.52765	1.08733	-0.196795	1.59327	1.09664	0.648953	-0.193006	-0.381172	-0.814486	2.54051	1.73771	1.97733	1.06055	-0.493941
YBR250W	0	0.721184	0.670387	1.0804	0.823357	1.07728	0.0197603	0.483468	0.3933	0.556518	0.61399	0.552684	0.0948783	1.3567	1.67126	1.90851	2.058	4.43653	-0.199965	1.27555	1.09186	1.35228	1.7906	2.06021	0.576085	3.07415	4.88256	6.1884	7.06856	6.88265	-0.564005	1.13409	1.77196	2.00572	2.34889	3.48825
YBR251W	0	-0.561804	-0.391422	0.279919	-0.354394	-0.344267	0.180558	-0.436344	-0.29617	-0.344642	-0.258606	-0.297703	0.291772	-0.466977	-0.355666	-0.304601	-0.558636	-0.723663	0.119156	-0.395713	-0.461113	-0.441778	-0.436184	-0.743532	-0.450053	-0.742966	-1.1236	-1.05078	-1.03798	-1.2179	-0.0491376	-0.907644	-0.911811	-0.877426	-1.03171	-1.15198
YBR252W	0	-0.194451	0.110745	-0.236778	0.0653815	0.0251428	0.602424	0.361716	-0.060813	-0.0795409	-0.0211552	-0.130652	-1.25859	0.851537	0.85427	1.02986	0.912383	1.1431	-1.31501	1.30513	1.33314	1.04186	1.45865	1.30595	-0.331969	1.32987	1.02789	0.343735	-0.428284	-1.16679	-1.30545	0.485365	0.734499	0.198616	0.89455	0.284597
YBR253W	0	-0.278263	-0.114458	-0.0610363	-0.290919	-0.406072	0.17548	0.174655	0.06315	-0.00238414	-0.0656123	-0.165673	0.116787	-0.114522	-0.00535132	0.00910381	-0.156128	0.136324	0.348516	0.12702	0.332826	0.398897	0.279052	0.0527668	-0.080325	-0.137959	-0.327033	-0.0864925	-0.208279	-0.234112	-0.206225	-0.233983	-0.147043	-0.133242	-0.334697	-0.51808
YBR254C	0	-0.118055	0.216122	0.197509	-0.120883	-0.128959	0.0555895	-0.102113	-0.181993	-0.12957	0.122129	-0.0235713	-0.781021	-0.0869832	-0.0856657	-0.12334	-0.3543	-0.769417	-0.215117	0.208757	0.409459	0.196529	-0.0373423	-0.203894	-0.868691	-0.543167	-0.941213	-1.15704	-1.65218	-1.54319	-0.791957	-0.124366	-0.0287139	-0.491552	-0.318907	-0.983933
YBR255C-A	0	0.0450501	0.116548	0.127181	0.133882	0.153612	-0.0579884	-0.00374265	0.00203904	-0.0574289	0.0545534	0.0616274	0.171899	-0.431254	-0.223719	-0.290751	-0.41196	-0.180049	0.123931	0.173701	-0.0532871	-0.129955	-0.0950262	-0.45607	-0.147507	-0.117078	-0.0622834	0.198926	0.733714	1.03983	-0.152598	-0.49858	-0.651386	-0.567896	-0.750642	-0.96703
YBR255W	0	-0.00717928	0.100669	0.128038	0.100155	-0.000520332	-0.270902	-0.213768	-0.0415396	-0.0152163	-0.00312732	-0.00641932	0.499894	-0.246351	-0.348382	-0.708712	-0.678898	-0.926217	0.555856	-0.62736	-0.754392	-0.651276	-0.64293	-0.806498	-0.244202	-0.706237	-0.743354	-0.757338	-0.976059	-0.527396	0.349979	-0.413795	-0.58155	-0.321316	-0.754282	-0.823855
YBR256C	0	0.787124	1.14867	0.95932	0.543847	0.101949	-0.101911	0.937174	0.765996	0.383397	0.278359	0.110983	-0.120389	2.12578	1.55927	1.37014	1.35156	0.657801	0.26694	0.783916	2.64742	2.4243	2.07966	1.19717	0.355641	1.84236	1.08136	0.630936	0.324137	-0.0483317	0.152906	2.60285	1.34622	1.17539	0.923801	-0.481139
YBR257W	0	0.613329	0.38624	0.507035	0.524225	0.470303	0.305408	0.432054	0.531161	0.547414	0.617305	0.593419	-0.311843	1.46354	1.74166	1.58304	1.69003	2.16109	-0.0700732	1.79946	1.41745	1.72202	1.83694	1.85265	0.820767	2.35319	2.77035	2.73054	2.65401	2.42881	-0.696939	2.14154	2.3019	2.1683	2.41203	2.22756
YBR258C	0	0.761058	0.682643	0.497671	0.398764	0.21906	0.507417	0.743695	0.935213	0.791904	0.788208	0.681073	0.113616	0.793057	1.26608	0.938396	0.866346	1.19261	0.245168	0.976061	1.1204	1.14765	1.17485	1.3708	0.272305	1.17856	1.20298	1.35391	0.835069	0.813277	-0.106912	1.14298	1.25667	0.629322	0.825861	1.18283
YBR259W	0	0.469214	0.390466	0.13544	0.213573	0.172992	-0.0721884	0.0808708	0.255323	0.245431	0.304978	0.348614	-0.470701	0.126706	-0.0923241	0.0073749	0.109137	0.173816	-0.53664	0.241699	-0.0587913	-0.0562311	-0.028871	-0.0204477	-0.207114	0.476588	0.472075	0.415906	0.197934	-0.516512	-0.198767	0.186168	0.183987	-0.0192366	0.334362	0.137547
YBR260C	0	0.309309	0.160189	0.0552385	0.112339	0.160125	-0.0576899	0.0657972	0.172472	0.159846	0.180461	0.245837	0.449275	0.0441062	0.159859	0.037834	0.0400068	0.256122	0.0982795	-0.135806	-0.195529	-0.0645884	-0.113938	-0.0588669	-0.0639593	0.206668	0.490959	0.783214	1.46128	2.00511	-0.0187155	0.331155	0.253271	0.256793	0.397059	0.248906
YBR261C	0	0.26266	0.261883	0.165268	0.104209	0.187284	0.754628	0.594173	0.12411	0.173749	0.0969917	0.139611	-0.575421	0.60679	0.298474	0.292163	0.263312	-0.491262	0.0275054	1.27195	0.998944	0.920107	0.848815	0.651034	-0.766855	-0.665862	-1.27529	-1.59306	-1.77544	-2.01705	-0.614894	0.361153	0.465447	0.385796	0.0898456	-0.505897
YBR262C	0	-0.398348	-0.155366	-0.15335	-0.458474	-0.543001	0.489184	-0.120238	-0.17683	-0.216585	-0.205672	-0.215989	0.226837	0.0185345	-0.0960523	-0.154795	-0.367405	-0.599703	0.0978414	-0.233039	0.336883	0.218145	0.123425	-0.313147	-0.345199	-0.852924	-1.34301	-1.58287	-1.02833	0.0412493	-0.0708888	-0.37384	-0.704861	-0.733547	-0.987381	-0.908306
YBR263W	0	-0.0963202	0.0150359	0.0277952	-0.108796	-0.187675	0.095742	-0.170128	-0.172194	-0.190193	-0.212823	-0.139499	-0.603926	-0.147361	-0.721389	-0.666961	-0.423648	-1.03369	0.076064	0.0583358	-0.129248	-0.2041	-0.185083	-0.527771	0.139889	-0.271456	-0.365271	-0.558223	-0.823288	-1.40908	-0.0099316	-0.186203	-0.444514	-0.366104	-0.512762	-0.802657
YBR264C	0	-0.337971	0.195186	0.134481	0.197623	0.108985	0.200112	0.164438	0.144997	0.209595	0.176828	0.175149	-0.0792446	-0.119215	-0.037309	-0.117718	-0.330747	-0.311904	0.61	0.280792	0.34509	0.278342	0.373705	0.148299	0.109662	0.0123498	-0.0657815	0.0607699	0.874564	2.05286	0.201533	-0.125708	-0.232366	-0.451555	-0.152957	-0.443407
YBR265W	0	-0.510683	-0.474758	-0.402134	-0.434799	-0.497991	-0.192414	-0.419561	-0.594436	-0.479756	-0.598669	-0.528062	0.112216	-0.426554	-0.476586	-0.376736	-0.40139	-0.345287	0.145175	-0.508078	-0.681833	-0.777222	-0.695367	-0.598612	0.136066	-0.154037	-0.337034	0.0613188	1.01636	1.89141	0.03641	-0.686405	-0.640663	-0.762005	-0.529182	-0.720361
YBR266C	0	0.020621	-0.122386	0.325649	-0.0968179	0.114571	0.805398	-0.194428	-0.15448	-0.123641	0.0399358	0.205293	-1.51384	-0.0294851	-0.0192294	0.4753	0.0708365	0.0673152	-1.12633	1.41732	0.114035	0.293502	0.385052	-0.358223	-0.511945	-0.12593	-0.0875487	-0.0931348	-0.720721	-0.938263	-1.34892	-0.246554	0.197296	-0.121759	-0.442501	-0.686673
YBR267W	0	-0.207687	-0.215115	0.215984	-0.139837	0.146294	0.742992	-0.327018	-0.159711	-0.0824206	0.0578365	0.0462505	-1.79994	0.0284	0.00823272	0.448223	0.0810977	0.121043	-1.17132	1.33346	0.130623	0.169983	0.362323	-0.378289	-0.628206	-0.128775	-0.06142	-0.119895	-0.648408	-0.837954	-1.53394	-0.347074	0.0226409	-0.142775	-0.398432	-0.63783
YBR268W	0	-0.637502	-0.473051	-0.137555	-0.415837	-0.218968	0.491159	-0.0893018	-0.206404	-0.173287	-0.391988	-0.165953	-0.0343334	-0.19309	-0.165266	0.0252745	-0.313422	0.364117	0.105831	-0.117755	0.169793	0.140392	0.110734	-0.21876	-0.324531	-0.794071	-0.648464	0.576157	2.43395	3.82794	-0.16621	-1.04512	-0.669158	-1.17508	-1.4803	-1.5842
YBR269C	0	-0.418313	-0.0668743	-0.0239335	-0.0810962	-0.122891	-0.305291	0.0461579	0.0428563	-0.0231292	-0.132706	-0.125671	0.0916422	-0.268825	-0.357704	-0.572259	-0.492885	-0.423489	0.635325	-0.667188	-0.338156	-0.407295	-0.478228	-0.35001	-0.0700825	-0.674525	-0.883584	-0.71563	-0.346449	0.137433	0.0448327	-0.893035	-1.17507	-1.06836	-1.24417	-1.44399
YBR270C	0	0.396574	0.319552	0.394896	0.395644	0.490164	-0.240319	0.266015	0.409244	0.474575	0.452247	0.461822	0.262355	-0.232645	-0.0800638	-0.263972	-0.342626	-0.357534	0.252586	-0.0215265	-0.613505	-0.555813	-0.416888	-0.2519	-0.535058	-0.39764	-0.378875	0.153812	0.581129	0.671454	-0.220586	-0.731018	-0.305174	-0.792925	-0.360149	-0.29171
YBR271W	0	0.414564	0.656446	0.987408	0.457448	0.647189	0.625667	0.457401	0.565889	0.539904	0.605548	0.549106	-0.889092	0.34465	0.18309	0.612162	0.028805	-0.0611868	-0.426003	1.393	0.536059	0.645582	0.83493	0.418187	-1.1484	0.141755	-0.463638	-0.46325	-1.33789	-1.03796	-1.14284	0.332677	0.738208	0.318401	0.280979	0.0831318
YBR272C	0	-0.00464473	0.153358	0.314391	-0.00372517	0.00911995	-0.474558	-0.305785	-0.0931424	-0.0915857	-0.107123	-0.000374638	0.0428443	-0.325556	-0.233391	-0.269932	-0.181001	-0.172795	-0.059493	-0.619265	-0.39373	-0.340399	-0.381623	-0.0763437	0.248786	0.258107	0.365085	0.391068	0.275238	-0.113635	0.291565	-0.111642	-0.0229501	0.207052	-0.0132777	-0.0715753
YBR273C	0	-0.384723	-0.302199	-0.173159	-0.245408	-0.406114	-0.522148	-0.464106	-0.516853	-0.449796	-0.423704	-0.471275	0.585334	-0.587584	-0.599773	-0.85248	-0.895466	-1.20416	0.539155	-0.573725	-0.785368	-0.626755	-0.644744	-0.735286	-0.397765	-1.27576	-1.59326	-1.69165	-1.51588	-0.212153	0.357295	-0.761488	-0.705637	-0.498207	-0.544221	-0.885847
YBR274W	0	-0.20057	-0.120658	0.0403808	-0.149398	-0.107973	-0.238338	-0.131589	-0.211269	-0.124853	-0.346919	-0.182991	0.0241696	0.188705	0.0650765	0.106613	0.100747	0.340817	0.319483	0.113483	-0.121897	-0.0348752	0.0543299	0.0286857	0.01705	0.415109	0.526635	0.674503	0.161463	-0.13852	0.0695323	0.0359012	0.175519	-0.00104459	0.131411	0.187662
YBR275C	0	0.148109	0.152282	-0.0276682	0.264074	0.175435	-0.0106776	-0.387568	-0.188885	-0.131	-0.174884	-0.0336001	-2.21891	-0.140357	0.0279784	0.0694106	0.563032	0.705078	-2.05076	0.287913	0.427728	0.195211	0.611914	0.652421	0.311374	1.69899	1.64547	2.322	3.47062	4.08781	-1.21654	0.62677	1.21959	1.17619	1.49187	1.1574
YBR276C	0	0.189903	0.0115286	-0.221879	0.0190573	0.0316457	-0.171644	-0.0314709	-0.10988	-0.125924	-0.163668	-0.0971819	-0.354229	-0.23777	-0.413437	-0.470584	-0.428826	-0.636301	-0.831783	-0.0851854	-0.0599957	-0.298452	-0.0747689	-0.123198	-0.260869	-0.311958	-0.753375	-0.882359	-0.434372	0.103167	-0.310752	0.16244	0.279864	0.198645	0.434691	0.269997
YBR277C	0	0.408928	0.375898	-0.102003	-0.0285387	0.0450464	0.0450458	0.195386	0.208735	0.334723	0.417496	0.359266	0.0592778	0.20168	0.592598	1.14181	0.690495	1.08075	-0.0940689	0.406375	0.60235	0.629898	0.96591	1.16725	0.764811	1.07177	1.10587	0.837609	0.762936	0.262715	-0.0765604	0.517504	1.06317	1.00472	1.1902	0.583208
YBR278W	0	0.150487	0.158205	-0.122745	0.149721	0.0335441	-0.0158257	0.228774	0.138092	0.143933	0.205282	0.199931	-0.0643674	0.278558	0.697689	0.871208	0.820677	1.09429	0.118094	0.509327	0.701189	0.703336	1.02644	1.06831	0.87737	1.12529	1.17759	0.890707	0.763687	0.338453	-0.0525111	0.403007	0.991813	0.988406	1.3217	0.652619
YBR279W	0	-0.277561	-0.320913	-0.0821132	-0.548308	-0.610058	0.0427384	-0.156038	-0.232356	-0.350963	-0.429264	-0.621763	0.504431	-0.239572	-0.397839	-0.393196	-0.563991	-0.839279	0.0754747	-0.284355	-0.33833	-0.399017	-0.730074	-0.776866	-0.131223	-0.591714	-0.680313	-0.809133	-1.13445	-0.514142	0.509641	-0.0819464	-0.507397	-0.417536	-0.648593	-0.671466
YBR280C	0	-0.16867	0.0648244	-0.109173	0.241658	0.135772	-0.878199	-0.28061	-0.057528	0.0631307	0.0540712	0.0110581	1.26151	-0.54043	-0.282119	-0.521871	-0.47645	-0.199165	1.07627	-1.26843	-1.40517	-0.764851	-0.60452	-0.162501	1.10248	0.0640509	0.159755	0.0892615	-0.121987	-0.644321	0.978985	-0.403066	-0.192127	0.211692	0.0792306	0.164574
YBR281C	0	0.313084	0.541322	0.171568	0.688788	0.741676	-0.0189356	0.434913	0.381304	0.518248	0.386814	0.593236	-1.46842	0.757553	0.63453	0.648356	1.04406	1.34984	-1.13406	0.385836	0.858059	0.597441	0.895332	1.22502	0.379798	1.49277	2.08222	2.06386	1.68687	0.931549	-0.861587	1.19653	1.30214	1.23443	1.53747	1.94831
YBR282W	0	-0.103739	0.131066	0.610014	0.233892	0.213492	0.497602	0.419625	0.106567	0.366885	0.295933	0.273176	0.536154	0.767659	1.06026	1.10244	0.981147	1.16331	0.477364	0.709554	0.863576	1.09558	1.22322	1.04231	0.135152	0.822668	0.801562	1.19604	2.15613	3.494	0.176968	0.416399	0.582559	0.165793	0.586065	0.432677
YBR283C	0	-0.602821	-0.518162	-0.457037	-0.514293	-0.462329	-0.135742	-0.643043	-0.623016	-0.755846	-0.644802	-0.653636	-0.0494644	-0.445016	-0.418747	-0.52928	-0.401355	-0.296865	0.135699	-0.25694	-0.540883	-0.478859	-0.475713	-0.509109	0.122344	-0.0389215	0.361483	0.444475	0.387056	0.171446	0.151912	-0.314009	-0.0271796	0.0645919	0.101003	-0.051792
YBR284W	0	-0.336779	0.416076	0.00535485	0.353905	0.627989	-0.535622	0.238923	4.8007e-05	0.529162	0.626116	0.710379	0.922541	0.990175	1.31128	1.15128	1.14242	1.45069	0.838866	-0.261106	-0.0379317	0.340553	0.38611	0.271353	1.24539	0.975169	1.13754	1.15888	1.53333	1.74936	0.245465	0.690842	0.454348	0.36614	1.05418	1.55101
YBR285W	0	-0.106256	0.248599	-0.597857	-0.189563	-0.349776	-0.555229	0.0862347	0.057024	0.129293	-0.0200486	-0.21815	1.60308	-0.394367	-0.333138	-0.519705	-0.685038	0.516175	1.20724	-0.705845	-1.10913	-0.423627	-0.263032	0.30128	0.541921	0.0633265	0.652836	2.17139	4.22724	6.10122	1.216	-0.146436	-0.35133	-0.346227	-0.110089	0.247666
YBR286W	0	-0.504646	-0.372959	-0.643667	-0.692151	-1.03902	-0.658416	-0.140315	-0.266135	-0.343368	-0.500139	-0.604466	-0.169896	-1.13607	-1.57571	-1.85789	-1.81938	-2.04605	0.319925	-0.913385	-1.38665	-0.963281	-1.10388	-0.752436	0.336742	-0.431182	-0.388739	-0.579775	-0.433335	0.0207605	0.71099	-0.276817	-0.508254	-0.638234	-0.591117	-0.829197
YBR287W	0	-0.6276	-0.184146	-0.425314	-0.237084	-0.0845471	-0.355136	-0.593407	-0.6063	-0.378866	-0.301969	-0.204893	0.216645	-0.379231	-0.247936	-0.419964	-0.465784	-0.728924	0.401895	-0.901705	-1.08137	-0.943474	-0.779584	-0.895614	0.00973719	-1.31052	-1.26352	-1.39973	-1.26889	-0.927422	0.453732	-0.51696	-0.823152	-0.320095	-0.657869	-1.00087
YBR288C	0	0.0246495	0.193732	0.0435955	0.0984822	0.0914692	-0.0522271	-0.00854076	-0.0970682	-0.120146	-0.10492	-0.0763823	-1.12885	-0.169469	-0.194584	-0.264712	-0.0629048	-0.301665	-0.569156	0.242076	0.132304	-0.00222057	0.0909299	-0.0030627	-0.333358	0.317389	0.226691	0.212933	-0.18793	-0.852314	-0.559088	0.108514	0.156443	-0.0441291	0.139751	-0.162527
YBR289W	0	0.0978472	-0.340447	-0.435056	-0.1907	-0.330644	-0.308677	-0.336412	-0.193187	-0.228902	-0.250289	-0.110211	-0.203628	-0.512133	-0.535628	-0.562509	-0.436787	-0.236872	-0.420772	-0.643074	-0.510105	-0.628883	-0.739168	-0.436928	0.227519	0.733174	0.764729	0.52644	0.208795	0.166529	0.0097018	0.194383	0.17471	0.302067	0.351081	0.574379
YBR290W	0	-0.560754	-0.50699	-0.63056	-0.390565	-0.587518	-0.359111	-0.350613	-0.424198	-0.34957	-0.410844	-0.491288	0.667315	-0.616751	-0.419579	-0.468131	-0.637517	-0.611865	0.655708	-0.84931	-0.771317	-0.779858	-0.804846	-0.554983	-0.23022	-1.01967	-1.20268	-0.862689	-0.0753567	0.35464	0.405511	-0.823829	-1.12304	-0.814401	-1.03286	-0.874115
YBR291C	0	0.275648	0.605261	0.820798	0.343633	0.367427	0.146556	0.290844	0.406613	0.38048	0.414942	0.235998	0.096812	0.652937	1.06172	1.82569	1.67009	1.03095	-0.0625407	1.42095	2.2594	1.33386	1.18677	0.876987	-0.343814	0.310461	0.205564	0.234612	0.353964	1.00089	0.0177719	0.431542	0.79192	0.360937	-0.0324526	0.139353
YBR292C	0	0.491286	0.693628	0.737647	0.788857	0.972395	0.947663	0.527999	0.45262	0.715103	0.873803	0.878018	-0.0750068	0.903532	1.26232	1.3068	0.787638	1.13351	-0.00207705	0.849309	0.5929	0.795052	0.866727	1.16296	0.764969	1.11689	1.36909	1.56389	1.44403	2.37406	0.333295	0.798397	1.10942	1.05283	1.04756	1.66475
YBR293W	0	0.466336	0.681602	0.676166	0.773129	0.865024	0.104977	0.600133	0.68892	0.58255	0.685775	0.735366	-0.427081	0.852183	0.925742	0.995559	0.907051	0.72489	-0.196587	0.476217	0.750904	0.682025	0.624725	1.04766	-0.532298	-0.0289436	-0.0381631	0.409479	1.19867	2.31762	-0.475431	0.596177	0.671998	0.521258	0.168454	0.714268
YBR294W	0	0.962524	3.83437	4.04195	4.83209	4.87106	-0.268429	1.58985	0.882673	0.913825	0.890777	1.11479	-0.224031	1.67522	5.22308	5.60507	5.647	5.20897	-0.528196	0.317425	3.3474	5.13921	5.07635	4.06128	0.0807313	0.690629	1.77191	2.17189	2.26986	2.20583	-0.239594	3.65762	5.13267	5.97547	5.39216	3.64574
YBR295W	0	-0.169869	-0.127541	-0.531502	0.0752596	-0.0814415	-0.582278	-0.438726	-0.572801	-0.387202	-0.515568	-0.452363	0.0941822	0.0838174	0.336229	0.295352	0.682405	0.654721	0.166018	-0.215482	-0.467727	-0.583642	-0.437259	-0.494898	0.357972	0.286864	0.303272	-0.00399738	-0.514306	-1.1413	0.202795	0.132607	-0.0547977	0.27989	0.0606571	-0.00439944
YBR296C	0	-1.34605	-0.306951	-0.602003	-0.287916	-0.267814	-0.176438	-0.670015	-0.842826	-0.717941	-0.666904	-0.6219	0.658078	0.0201633	-0.0598137	-0.299079	-0.460794	-1.12516	0.591101	-0.63941	-0.31469	-0.34383	-0.416633	-1.08547	0.0738199	-2.91324	-2.2908	-3.39599	-4.27785	-4.74096	0.433403	-0.0259494	-0.468147	0.207129	-0.651539	-2.39583
YBR296C-A	0	-0.473843	0.182342	0.14028	0.0163482	0.365354	0.153885	-0.495603	-0.389222	-0.523523	-0.428532	-0.374778	0.730515	1.10528	0.927384	1.18625	0.652887	-0.203344	0.296722	0.265777	0.435778	0.332222	0.185764	-0.594026	-0.261378	-1.72725	-2.48917	-2.21885	-1.77294	-2.03942	0.199251	0.065892	-0.14689	0.309589	-1.02982	-3.28558
YBR297W	0	-0.274887	-0.185746	-0.044618	-0.54421	-0.457452	-0.101137	-0.414788	-0.392176	-0.531334	-0.441991	-0.500259	-0.433844	-0.356983	-0.573087	-0.78466	-0.983829	-1.01823	-0.674618	-1.24119	-0.799009	-1.05082	-1.42962	-1.91865	-0.693826	-1.29493	-1.47569	-1.28646	-0.635348	-0.489364	-0.629952	-0.851449	-1.36516	-1.70739	-1.95411	-3.02147
YBR298C	0	0.101499	-0.120876	0.239747	-0.0713437	-0.0942011	-0.214402	0.532162	0.696056	0.605298	0.410207	0.104882	1.06487	0.554901	0.432246	0.114795	0.00558817	-0.036594	0.842187	0.345109	0.259638	0.196816	-0.0556477	0.774183	-0.353034	-0.32461	-0.385748	-0.5674	-0.129137	0.912864	0.899899	0.288058	0.043343	-0.122459	-0.60718	0.783488
YBR298C-A	0	-0.0547708	-0.804847	-1.38996	-1.26535	-1.36779	-0.283734	-0.0526646	-0.251722	-0.298403	-0.150708	-0.496245	-0.6672	0.212222	-0.393006	-0.379128	-0.024979	0.00303458	-1.07636	-0.784967	-1.0413	0.0497868	-0.917135	-1.49147	-0.638749	-1.50916	-1.76639	-1.65814	-1.55058	-2.50089	-0.463189	-0.134072	-0.99623	-0.839457	-2.24704	-2.07661
YBR299W	0	0.355464	0.390268	-0.180607	-0.258107	-0.329609	-0.309012	-0.0612759	-0.311385	-0.259453	-0.385226	-0.61185	-0.189229	1.06213	0.538695	0.785227	1.11825	0.776249	-1.93796	-0.837847	-1.16181	-1.10046	-1.43132	-1.25995	-1.33986	-2.56286	-2.38346	-3.03286	-2.77332	-5.88211	-1.69441	-2.4227	-2.06114	-2.32582	-2.69698	-3.29651
YBR300C	0	0.891551	0.963844	0.131977	-0.639543	-0.653179	-0.0207706	0.0485408	-0.127514	-0.141537	-0.302296	-0.155254	-0.233352	0.385964	-0.206137	-0.115397	0.56975	0.874384	-0.779872	-1.00664	-0.707381	-1.45178	-1.33948	-0.825127	-0.2313	-0.528588	0.184973	0.509988	1.28671	2.36477	-0.859774	-0.647143	-1.49166	-1.0445	-0.19834	0.12493
YBR301W	0	0.437733	0.360496	0.516216	0.530175	-1.53788	-0.197809	-0.0508544	0.0111127	-0.241977	-0.321116	-0.0156316	0.231302	0.675756	0.159825	0.0468103	0.5329	0.979909	-0.418443	-0.752091	-0.99661	-0.409769	-1.06414	-0.420891	-0.0810292	0.073326	0.348545	1.00783	2.86247	5.05137	-0.434861	-1.00598	-1.18333	-1.00851	-0.97078	-0.486763
YBR302C	0	-1.52086	-0.0847822	-0.43124	-0.28373	-0.275071	-0.973344	-1.16998	-1.02106	-0.714759	-1.06202	-0.951624	1.07614	2.0304	2.1043	1.35189	1.19847	1.66663	-1.44461	-1.01219	-0.428441	-0.565086	-0.176242	-0.159522	-0.823535	-0.258608	0.349702	-0.973556	-1.69326	-2.26377	-1.78201	-0.836647	-1.25182	-1.21641	-0.776603	-0.287615
YCL001W	0	-0.153411	-0.163419	-0.321519	-0.321155	-0.33286	0.120113	0.104867	0.049819	0.0729013	0.0861063	-0.0247907	0.0331445	0.00818922	0.0359108	0.0974167	-0.0544503	-0.0344388	0.00103026	0.345477	0.144946	-0.0197885	0.0433577	0.143969	-0.033832	0.370112	0.0862764	-0.263607	-0.591262	-1.12289	-0.0746562	-0.215502	-0.260246	-0.426534	-0.182434	-0.503895
YCL001W-A	0	0.307254	-0.0455642	0.459382	-0.246087	0.109314	-0.0240845	0.26124	0.0664685	0.0285317	0.406344	0.608845	0.153849	0.388991	0.895575	0.947709	1.02241	1.47488	-0.531776	0.480159	0.129711	0.256392	0.616555	0.704715	0.594806	0.700173	1.30929	1.07758	1.04992	1.01003	0.167795	0.232415	0.57113	0.862277	1.1042	1.17603
YCL001W-B	0	0.508664	0.194207	0.76223	0.694258	0.582842	0.325167	0.35315	0.547475	0.402123	0.357902	0.658562	0.639303	0.942039	1.37979	1.20271	1.41181	1.75221	0.129085	1.1711	0.7792	0.774249	1.10082	1.00083	0.741182	1.22808	1.15116	1.21685	1.01894	1.74805	-0.020295	0.818032	1.33466	1.20132	1.60322	0.390469
YCL002C	0	-0.0581123	-0.0664151	0.206617	-0.201649	-0.132212	0.0609254	0.0151844	-0.0566534	-0.0366901	0.0238443	-0.0438309	-0.125087	-0.14348	-0.0648282	0.113351	-0.150817	0.0368782	-0.172213	0.105725	0.0614733	-0.0191151	0.0372164	0.0138392	-0.278451	0.0700515	0.241956	0.182258	-0.206113	-0.746614	-0.340546	-0.110553	-0.0640985	-0.234546	-0.00696834	-0.0627064
YCL004W	0	0.323695	0.371544	0.404608	0.199894	0.311771	0.050066	0.497847	0.491432	0.347025	0.32466	0.334743	0.800723	0.333095	0.33575	0.147466	0.101662	0.134905	0.721105	0.0650664	0.105768	0.0404357	-0.201068	-0.0985135	0.392052	-0.00809294	0.39877	0.457161	0.527429	0.517817	0.935782	0.257701	0.155695	0.0774713	0.10987	0.447018
YCL005W	0	0.554864	0.227096	0.574346	0.472538	0.426516	0.535365	0.810737	0.683441	0.499588	0.512903	0.471651	0.589664	0.648998	0.617604	0.678064	0.734587	1.11308	0.40784	0.645406	0.665543	0.72132	0.554064	0.676367	0.342002	0.714234	0.8974	0.950946	0.810898	0.690258	0.345324	0.415559	0.301063	0.0609006	0.210127	0.574162
YCL005W-A	0	-0.492258	0.0281695	-0.253145	0.05718	-0.0508232	0.244632	0.314887	-0.0259317	-0.00119628	-0.224724	-0.254594	-0.5053	0.119928	0.0740387	-0.10149	-0.00838413	-0.125416	0.193906	0.884615	0.968507	0.793056	0.719126	0.821673	-0.0315632	0.0917517	-0.196538	0.0659005	1.35382	3.05603	0.0676236	0.147045	-0.0210647	-0.0150122	-0.171034	-0.360966
YCL007C	0	-0.329529	0.110417	0.00432379	-0.0494328	-0.129625	0.335294	0.331805	0.132059	-0.00246125	-0.0585458	-0.127569	-0.477335	0.131815	0.158653	-0.0436689	-0.0145169	-0.0313379	0.225179	0.862591	1.01468	0.799033	0.746413	0.901072	-0.00339384	-0.0250492	-0.0950683	0.00182771	1.28253	2.97288	-0.0223866	0.0966044	0.0488873	0.012088	-0.0369348	-0.484348
YCL008C	0	-0.187581	0.239018	0.138474	0.166022	0.122657	-0.183421	0.0397382	0.106209	0.0449141	-0.0330261	-0.0725224	0.094528	0.584152	0.493468	0.409779	0.27784	0.515249	0.22124	-0.197866	0.0743992	0.280312	0.189139	0.00112073	0.424191	0.883438	0.932749	1.13979	1.79998	2.39159	0.396312	0.841283	0.61053	0.505684	0.546523	0.317365
YCL009C	0	0.141261	0.787939	0.677173	0.377159	0.313126	-0.0317863	0.493518	0.345633	0.166949	0.0759443	0.149376	-0.0349258	1.76665	1.0006	1.05244	0.984034	0.409081	0.172289	-0.00345115	1.56383	1.23547	0.760791	0.0241209	0.391959	0.835117	0.304848	0.0594413	0.396347	0.992654	0.432245	1.74245	0.862503	0.926596	0.559195	-0.526159
YCL010C	0	0.0108854	-0.060845	0.0687634	0.0563069	0.0373435	-0.235615	0.194527	0.148584	0.0714552	0.0126328	-0.0378715	-0.115572	0.0437433	0.025641	-0.227374	-0.128551	0.0252507	0.140993	-0.0424049	-0.378937	-0.429708	-0.380987	-0.267652	-0.120113	-0.280064	-0.139071	0.372574	1.32177	2.28281	0.339687	-0.00806375	-0.086279	-0.290019	-0.270005	-0.139045
YCL011C	0	-0.252836	0.0789178	0.195646	0.0724869	0.0854924	0.0935063	-0.0942718	-0.0486185	-0.0450853	-0.131004	-0.0742658	-0.0666138	-0.0552626	-0.226857	-0.218253	-0.143137	-0.334772	0.395358	0.0624678	-0.130261	-0.065551	-0.122768	-0.250441	-0.1636	-0.327041	-0.275304	-0.163108	0.790145	1.56444	0.215067	-0.12787	-0.15113	-0.252612	-0.354673	-0.445725
YCL012C	0	0.505375	0.682469	0.777351	0.842191	0.897471	-0.109383	0.498524	0.705849	0.849021	0.82222	0.863256	0.643757	-0.0692911	-0.165752	-0.331787	-0.675792	-0.884594	0.486609	-0.0137139	-0.258661	-0.0692292	-0.129675	-0.187753	0.129622	0.333087	-0.240107	-0.461314	-0.93305	-0.663851	0.360734	0.199757	-0.0977257	-0.452466	-0.21384	-0.678673
YCL014W	0	0.197744	-0.0208396	-0.550181	0.0814969	-0.00826082	0.0944595	-0.258502	0.0429357	0.0720916	0.0351484	0.125424	-0.208032	0.13854	-0.00415163	-0.178726	-0.10393	0.0301886	-0.274612	-0.21248	0.435529	-0.105871	-0.39277	-0.219358	0.115572	0.414398	0.15702	0.126063	0.268003	0.165496	0.337849	0.672169	0.0715347	0.176026	0.36463	0.920414
YCL016C	0	-0.146814	-0.114099	-0.460197	-0.235866	-0.22698	-0.0583751	-0.180732	-0.0909658	-0.205675	-0.232725	-0.0993534	-0.785289	-0.0417877	0.0303832	-0.0113732	0.0449054	-0.0661932	-0.259018	0.158923	-0.0292529	-0.0673916	0.0923061	-0.00934973	0.154021	-0.0611577	0.0177641	-0.166804	-0.338136	-0.890242	-0.0670965	-0.10173	-0.174766	-0.0410786	-0.0310916	-0.194382
YCL017C	0	0.0281867	0.0272124	0.105006	0.123616	0.232494	-0.194049	-0.155818	-0.0980509	-0.107954	-0.0568715	0.077965	0.22297	-0.192173	-0.295788	-0.238475	-0.0712518	-0.252818	0.139587	-0.193214	-0.402135	-0.40291	-0.401162	-0.461944	-0.0158905	-0.48334	-0.552801	-0.62274	-0.568589	-0.448945	0.237842	-0.361709	-0.412158	-0.238414	-0.283724	-0.541127
YCL018W	0	-0.102083	-0.143815	-0.290806	1.12049	-0.348303	NA	NA	NA	NA	NA	NA	7.90975	6.87413	6.97454	7.4846	7.42732	7.30333	7.18882	7.63594	7.74054	7.71917	7.95854	7.89608	NA	NA	NA	NA	NA	NA	5.40789	6.66955	7.3362	7.72918	7.355	8.47614
YCL019W	0	-1.46565	-1.50738	-1.65437	-1.74006	-1.71187	-0.0413137	-0.0651785	0.00121099	-0.0555352	-0.0496742	-0.055068	5.22764	3.39011	3.41954	3.21593	3.56282	3.86816	0.664984	1.42682	0.708728	1.01263	0.838851	1.27837	0.149607	-0.209678	-0.318626	-0.383465	-0.294123	-0.145947	-0.0547646	-0.145354	-0.0281114	-0.144781	-0.196707	0.496144
YCL020W	0	NA	NA	NA	NA	NA	NA	NA	NA	NA	NA	NA	NA	NA	NA	NA	NA	NA	NA	NA	NA	NA	NA	NA	NA	NA	NA	NA	NA	NA	NA	NA	NA	NA	NA	NA
YCL021W-A	0	0.109537	0.0915499	0.158713	0.0299444	-0.144484	0.140956	0.386455	0.186723	-0.0512117	-0.0431869	-0.181356	-1.15667	-0.205428	-0.276127	-0.177953	0.23493	2.01704	-0.981112	-0.45167	-0.0228256	-0.326626	-0.0079547	0.117518	-0.316072	0.463422	1.81791	3.31707	4.39822	4.86858	-0.689813	-0.413292	0.0634978	-0.645898	-0.29132	0.412699
YCL022C	0	0.702236	0.82704	0.0499923	0.91614	0.814052	1.0571	0.844602	0.957156	0.824501	1.3376	1.05121	-2.54692	0.917301	1.08194	1.37609	1.324	1.26028	-1.86626	1.77408	2.20894	1.94057	2.24364	1.91007	0.540509	1.56015	1.14398	0.893229	0.880019	0.00772322	-1.29548	1.85918	2.52661	2.362	2.53394	2.37093
YCL023C	0	0.642227	-0.203551	-0.0448328	0.628291	0.841131	0.478082	0.70532	0.825955	0.823012	0.911826	0.855778	-1.65168	0.640546	0.809992	0.700775	1.4664	1.31503	-1.20426	1.41972	0.850281	0.969079	1.38414	1.85224	0.903886	1.36614	1.28511	1.60997	0.945489	0.362475	-0.582163	1.13154	1.83108	1.92154	1.93087	2.3241
YCL024W	0	0.444665	0.33985	-0.358209	0.433195	0.497443	0.870122	0.563133	0.76671	0.740772	0.84478	1.11646	-2.69383	0.83539	0.966626	1.17924	1.15483	1.36191	-2.43348	1.55483	1.67263	1.51555	1.88891	1.52521	0.743095	1.47299	1.12268	0.825851	0.587972	-0.151934	-1.31907	1.72538	2.23865	2.17634	2.23626	2.04332
YCL025C	0	2.66793	2.26517	1.83467	2.42367	2.42007	0.577492	2.51153	2.79291	2.86042	2.78361	2.60529	-0.0885467	3.32752	3.3787	3.55085	3.60189	3.51398	-0.747002	3.07432	3.2978	3.42613	3.34818	2.94677	0.330789	2.1954	1.41725	0.458	-0.143112	-0.481502	-0.302081	3.33889	3.29056	3.27464	3.07068	3.64624
YCL026C-A	0	0.196372	0.986688	1.20781	0.669549	-0.379404	0.20772	0.946601	1.2028	1.538	0.933662	0.425247	-0.262888	0.253419	-0.0489748	0.233868	0.913689	2.69187	-0.36812	0.403652	0.46209	0.0923144	-0.119873	1.3017	0.365665	2.16392	3.68801	4.23179	4.43631	4.18456	0.0676728	0.32709	0.148041	0.89521	0.970247	6.14375
YCL026C-B	0	-1.46339	-1.16452	-1.93642	-1.7683	-2.28556	0.455685	-0.433406	-1.01689	-1.31083	-1.42609	-1.38837	-1.46237	0.320998	-0.373476	-0.201488	0.0187022	0.0358579	-1.38736	-1.86169	0.32712	-0.719531	-0.976759	-0.0360296	0.159669	-1.21223	-1.12173	-1.10178	-1.44794	-0.514986	0.220439	-0.879244	-0.822299	-0.970956	-0.872637	-2.33885
YCL027W	0	0.47305	0.471754	0.397866	0.1827	0.192086	0.114465	0.646191	0.411452	0.392391	0.515507	0.116796	0.308144	0.999102	0.604579	0.673499	0.738235	1.26123	-0.0954255	0.403949	0.56393	0.531003	0.455698	0.850231	0.0832479	1.12639	1.39858	1.23721	1.25619	1.05934	-0.0935302	0.591523	0.373209	0.780115	0.899329	1.21741
YCL028W	0	0.0628372	-0.114031	-0.260713	-0.208559	-0.265893	0.147915	-0.0487269	-0.00589194	7.40516e-05	0.0421069	0.00390505	0.101347	0.0454168	-0.0623281	0.029452	-0.0231267	-0.228769	0.103029	-0.0188298	0.0179013	0.0338837	0.0935461	-0.138107	0.156084	-0.208705	-0.454297	-0.540791	-0.657081	-0.700396	0.159437	-0.0980745	0.085456	0.161612	-0.0307544	-0.657522
YCL029C	0	0.109157	0.0680685	-0.109742	0.0253573	0.0986926	0.275237	-0.00100774	0.0464602	0.087734	0.171529	0.146434	-0.154673	0.345003	0.342764	0.472896	0.343795	0.198599	-0.387889	0.570709	0.432301	0.305886	0.632678	0.377697	-0.380893	0.531481	0.395123	-0.092843	-0.0889257	-0.236456	-0.238462	0.427421	0.614893	0.643383	0.87142	-0.0652915
YCL030C	0	1.42792	1.78555	1.5401	1.2838	0.923766	-0.39844	0.668315	0.702018	0.361489	0.443881	0.383247	0.487822	2.89478	1.96489	1.77591	1.87701	0.459628	0.649416	0.289595	2.94898	2.41785	1.77189	0.11331	-1.73808	0.516631	-0.967235	-1.68806	-1.9403	-1.38928	0.369243	2.79335	1.01545	1.58902	-0.189586	-1.79047
YCL031C	0	-0.353112	-0.310171	0.432365	-0.146947	-0.0722874	0.36189	-0.141772	-0.220567	-0.12741	-0.17089	-0.0391534	0.482895	-0.243975	-0.373525	-0.0806338	-0.157188	-0.537525	0.239614	0.465088	0.101242	0.0883376	0.0114875	-0.343729	-0.54541	-0.439427	-0.495243	-0.542503	-0.450758	0.0879222	0.125535	-0.375753	-0.129968	-0.325846	-0.681437	-0.607163
YCL032W	0	-0.13632	-0.0424813	-0.141242	0.107315	0.0119025	-0.187632	-0.0294021	-0.0517673	-0.00579516	0.00177689	0.0201829	0.253294	-0.368898	-0.235811	-0.354529	-0.275067	-0.36786	0.497109	-0.43378	-0.313713	-0.365801	-0.290055	-0.0556599	0.118834	-0.306477	-0.263458	-0.364898	-0.465346	-0.848122	0.294781	-0.467104	-0.458531	-0.192802	-0.395415	-0.389412
YCL033C	0	-0.336497	0.184876	0.134815	0.0940181	0.0125349	-0.379273	-0.0497952	0.0100352	0.1019	0.061083	-0.0221116	-0.106962	-0.574637	-0.656502	-0.96213	-0.850806	-0.98369	0.653887	-0.433996	-0.605411	-0.47826	-0.286798	-0.275682	-0.0289454	-0.689128	-1.02516	-1.24368	-1.55197	-1.35757	0.158727	-0.844958	-0.806379	-0.719281	-0.968322	-1.39781
YCL034W	0	-0.389602	-0.149211	-0.264948	-0.0920399	-0.188353	-0.52899	-0.212898	-0.187476	-0.21245	-0.233153	-0.268832	0.324116	-0.219569	-0.243669	-0.284077	-0.257807	-0.181937	0.540429	-0.759058	-0.478189	-0.464535	-0.490203	0.0395119	-0.0787941	-0.497686	-0.567314	-0.545338	-0.416452	-0.284006	0.374494	-0.461987	-0.618448	-0.38075	-0.551833	-0.411341
YCL035C	0	-0.65686	-0.232723	-0.261659	-0.358005	-0.430193	-0.814979	-0.580425	-0.582375	-0.340495	-0.285418	-0.306505	0.349273	-1.34961	-1.28139	-1.15598	-1.58246	-1.69048	0.708373	-0.845379	-1.22726	-1.09132	-0.980492	-1.17203	-0.190873	-1.33295	-1.66019	-2.02635	-2.32569	-2.64683	0.455343	-1.41379	-1.60739	-1.32057	-1.3075	-1.9726
YCL036W	0	-1.4971	-0.989557	-0.0544754	-0.640782	-0.572773	0.561269	-1.24291	-1.09161	-0.818368	-0.677665	-0.609872	-0.337562	-0.932062	-1.29069	-1.13112	-1.39346	-1.76954	-0.171625	0.69698	-1.49143	-0.907154	-0.7912	-1.46506	-1.10106	-1.91493	-1.7771	-1.72783	-2.18196	-1.06831	-0.569874	-1.86053	-1.57652	-2.1	-2.70661	-1.48333
YCL037C	0	-1.00965	-0.282481	1.77559	-1.5108	-1.91002	0.419483	0.0144163	-0.624868	-0.424175	-0.260338	-0.457945	-0.818635	0.21881	-0.674104	-0.184446	-0.560162	-0.41729	-0.412537	1.0334	0.503962	0.0226568	0.123847	-0.463349	-0.166236	-0.145484	-0.0278675	0.414378	0.511659	1.01726	0.162112	-0.118121	0.0961329	0.118817	-0.84	-0.619842
YCL038C	0	0.0258306	0.0348268	-0.0260474	0.122767	0.197221	-0.19172	-0.00356323	0.0235279	-0.0669696	0.0122352	-0.0344362	0.120129	0.0239074	0.0412754	-0.135891	0.0827009	0.0600839	0.369517	0.114901	-0.192918	0.0927005	0.216409	-0.0964458	0.33648	0.527694	0.474338	0.237685	-0.0151576	-0.550196	-0.122342	0.134827	0.0933403	-0.00807261	0.151628	-0.380169
YCL039W	0	-0.0296575	0.149175	0.206512	0.303778	0.331963	-0.41665	0.0388315	0.226655	0.364433	0.384002	0.43523	0.9239	0.050197	0.0445629	-0.138836	-0.0536798	0.111142	0.821217	-0.330346	-0.396408	-0.196539	-0.125634	-0.059378	0.649765	0.453095	0.454368	0.217347	0.170147	0.155685	0.842581	0.314982	0.210625	0.20242	0.711951	0.415919
YCL040W	0	-0.471461	-0.440822	-0.556213	-0.620411	-1.13893	-0.847852	-0.374232	-0.364784	-0.466419	-0.800077	-1.04626	0.167616	-1.03215	-1.5261	-1.90953	-1.61112	-2.17505	0.629071	-2.07614	-1.15439	-1.12166	-1.55211	-0.811387	-0.437344	-2.27455	-2.87599	-3.07573	-3.16742	-3.06678	0.937215	-0.791519	-1.55409	-1.75672	-1.96633	-1.89459
YCL041C	0	-0.368077	-0.304491	-0.205922	-0.309725	-0.24463	-0.517259	0.131602	0.169043	-0.079793	-0.469983	-0.524817	0.703286	-0.689951	-0.191217	-0.195902	-0.471697	-0.391722	0.916109	-0.433468	-0.788228	-0.0560042	-0.47032	-0.132462	-0.076513	-0.184807	0.356171	0.255082	-0.229897	0.437849	0.00971407	0.0579714	-0.308314	-0.274186	-0.456438	0.0114951
YCL042W	0	-0.890132	-0.36148	-0.455668	-0.275212	-0.510591	-0.544581	0.0424272	-0.109982	-0.228312	-0.497648	-0.531433	0.633978	-0.239251	-0.116021	-0.295496	-0.463611	0.0457904	0.719246	-0.354644	-1.16333	-0.601511	-0.0520478	-0.08409	-0.367324	-0.222882	0.149638	-0.385296	-0.441208	-0.106245	0.501858	-0.519772	-0.182022	-0.523338	-1.06621	-0.786456
YCL043C	0	-0.0258924	0.207425	0.24082	0.0980672	0.189952	-0.0991179	-0.130501	-0.178486	0.0115215	0.00729891	0.0663237	0.323762	0.209412	0.226846	0.244411	0.193007	0.575417	0.334988	0.592543	0.118257	0.0565695	0.19363	-0.0140122	0.766211	1.15592	1.34253	1.37818	1.4958	1.00994	0.561033	0.571348	0.697701	0.792662	0.844928	0.7422
YCL044C	0	-0.266882	0.175726	0.569194	0.356419	0.489786	-0.112003	0.106857	0.257603	0.213189	0.246587	0.206685	1.1356	0.594177	0.710007	0.660911	0.638251	1.07113	0.972164	0.24204	0.0228893	0.180302	0.282178	0.473368	0.774575	0.920511	1.32967	1.30565	1.10291	0.416719	1.18346	0.513024	0.810697	0.741685	0.866407	1.17243
YCL045C	0	-0.131769	-0.454623	-0.368703	-0.268676	-0.118799	-0.0828546	-0.235343	-0.161862	-0.283448	-0.364721	-0.365479	0.406592	-0.136063	-0.00451088	-0.0538957	0.170269	0.147631	0.35727	-0.0453548	-0.250535	-0.220051	-0.108867	0.0312882	0.630188	0.444488	0.266315	0.0857038	-0.255799	-0.912592	0.584013	0.35988	0.267632	0.417845	0.30786	0.371511
YCL046W	0	-0.304442	-0.853467	-0.918343	-0.586466	-0.586132	-0.372237	-0.478742	-0.605024	-0.558156	-0.73029	-0.644584	0.1716	-0.258084	-0.0871946	-0.289062	-0.140149	0.0691685	0.215542	-0.319579	-0.569903	-0.609256	-0.40713	-0.35231	0.345	-0.00136944	-0.0531136	-0.210978	-0.445548	-1.52915	0.375156	-0.00190323	0.0773693	-0.0776977	-0.0694766	0.056042
YCL047C	0	-0.186903	-0.0520736	-0.16113	-0.0905572	0.195049	0.104306	0.120038	0.192613	0.0439583	0.0980053	0.136303	0.939783	0.103309	0.217946	0.235734	0.366488	0.292393	0.0672038	0.0579001	0.420656	0.59357	0.516347	0.415059	0.06882	-0.490534	-0.43362	-0.183095	0.29601	1.04932	0.714627	0.463107	0.0337472	0.242248	0.302028	-0.225769
YCL048W	0	0.762856	0.774172	1.25684	1.0997	1.62804	0.0462842	0.637519	0.759371	0.839148	0.773316	0.921821	0.0501835	0.304651	0.556266	0.432519	0.908937	4.81195	-0.219912	1.00882	0.866254	0.745596	1.12316	1.45915	-0.0334556	1.46098	3.45901	7.1199	9.36621	10.6073	-0.113449	0.648485	0.368645	0.88913	0.928692	2.00354
YCL048W-A	0	1.42884	1.75167	2.12007	2.08819	2.20618	-0.661908	0.788724	1.31828	1.6036	1.71691	1.67964	0.12133	-0.556765	-0.0284328	0.14499	-0.0838379	0.314386	-0.470344	0.0813589	-0.854499	-0.203345	0.158895	0.788824	-0.333483	-0.389821	0.0232736	0.409104	1.20992	2.07775	-0.0974358	-0.0154436	0.11839	0.126351	0.509478	0.341108
YCL049C	0	0.126283	0.396216	0.17013	0.318588	0.281622	-0.231878	0.0043543	0.180659	0.149408	0.184016	0.289289	-0.25563	0.223607	-0.0971136	-0.0627386	-0.0895116	0.0229495	0.18842	-0.0698534	0.32081	0.0787238	-0.23256	-0.280221	0.297586	0.141029	0.165969	0.388167	0.954084	1.307	-0.0088857	0.202767	-0.486854	-0.840453	-0.5705	-0.361805
YCL050C	0	0.643253	0.68663	0.874839	0.820582	0.929713	0.348817	0.39326	0.419348	0.616338	0.639546	0.714353	-0.358797	0.0236821	0.136482	0.302939	0.406044	0.619591	0.172167	0.514867	0.215529	0.496361	0.71075	1.19242	0.1522	0.71589	1.01899	1.39983	1.55756	1.35084	0.314514	0.371253	0.573675	0.56764	0.874475	1.17592
YCL051W	0	0.0586292	-0.00370867	0.259229	-0.120351	-0.221884	0.0783376	0.161883	0.277444	0.319126	0.326227	0.251908	1.44208	0.0971637	0.107529	0.0661856	-0.073873	-0.121591	1.04156	-0.195608	-0.132933	-0.0374683	-0.0162299	-0.0423071	0.452703	-0.0857022	-0.175045	-0.237742	-0.269379	-0.907255	1.51064	0.152164	0.118579	0.413132	0.187834	0.347088
YCL052C	0	-0.122534	-0.0593823	0.208457	0.144954	0.176988	-0.444707	-0.157899	-0.129483	0.0340236	0.0320958	-0.00918801	0.905052	0.0112256	0.122421	-0.133203	0.151778	0.114426	0.61324	-0.52337	-0.17002	-0.0548158	0.0362982	0.11077	0.377322	0.0860869	0.148603	0.112555	-0.118171	-1.25563	0.679416	0.0917184	-0.0720068	0.160677	0.200491	-0.181821
YCL054W	0	-0.197876	-0.347171	0.0184962	-0.449075	-0.0860908	0.713519	-0.51322	-0.382258	-0.435748	-0.322704	-0.14547	-1.70801	-0.117381	-0.438461	0.147939	-0.165868	-0.705174	-1.63495	1.41712	-0.0774415	-0.0880044	-0.00336698	-0.851504	-1.58466	-0.780024	-1.09336	-0.912683	-0.534526	0.815472	-1.38888	-0.206003	-0.125798	-0.535161	-0.82746	-0.611124
YCL055W	0	0.0804234	-0.142942	0.0859237	0.199246	0.0530644	-0.550942	-3.96468	-4.11638	-4.03343	-4.36765	-4.88484	-0.517388	-0.463301	0.130864	0.35835	0.361483	0.851415	-4.57599	-4.95868	-5.04845	-4.82996	-5.12755	-4.53991	0.419972	0.697101	0.895268	0.912244	0.792128	0.163893	-6.04426	-6.78606	-6.87819	-7.4714	-7.8901	-8.32881
YCL056C	0	-0.155281	0.379721	0.293018	0.301913	0.235033	0.375279	0.45017	0.55775	0.583695	0.61517	0.572143	0.943601	0.58153	0.762122	0.613388	0.628214	0.824763	1.47474	0.836311	0.677384	0.825388	0.736424	0.780254	0.663406	0.887317	1.14477	1.04988	0.621522	0.0685504	0.0525173	0.206823	0.426488	0.343671	0.49792	0.290023
YCL057C-A	0	-0.848284	-0.531859	-0.714415	-0.663116	-0.808475	0.395995	-0.412597	-0.628221	-0.648608	-0.637998	-0.717659	-0.841894	-0.379313	-0.448448	-0.527304	-0.446912	-0.41423	-0.0717105	-0.363851	0.301059	0.094462	0.125325	-0.263871	-0.281742	-0.803219	-0.852326	-1.15429	-1.45158	-2.017	-0.789945	-1.31184	-1.28383	-1.2464	-1.30412	-2.21976
YCL057W	0	0.057448	0.0946041	-0.0657526	0.124634	-0.00177103	-0.391512	-0.274037	-0.363853	-0.264881	-0.289889	-0.311141	-0.405067	0.365722	0.524454	0.462482	0.718532	1.09162	-0.126341	0.395441	0.183431	0.48868	0.594748	0.474207	0.868437	1.60533	1.94768	1.87733	1.53185	0.129807	-0.0529127	0.955074	1.12695	1.04973	1.36809	1.20305
YCL058C	0	-0.274612	0.0989257	0.71311	0.728676	0.732826	0.830464	0.158939	0.168087	0.175843	0.331759	0.433464	-0.843057	0.293508	0.41443	0.910657	0.6366	0.162558	0.314109	1.86862	1.21259	1.22291	1.16727	0.661056	0.120684	0.201408	0.0770454	-0.0225532	-0.650316	-0.606795	-0.0506848	0.00305072	0.408638	0.194554	-0.0625883	-0.452125
YCL058W-A	0	-1.36431	-0.5529	-0.216993	-0.363321	-0.417156	0.325502	-0.379303	-0.447989	-0.433026	-0.378111	-0.386713	-0.144163	0.470421	0.462041	0.071121	0.197435	-0.136232	-0.125669	0.741979	0.328421	0.479642	0.307418	-0.115652	-0.207735	-0.288927	-0.50306	-0.421159	-1.35796	-1.40874	-0.562498	-0.467034	-0.30192	-0.437958	-1.20809	-1.33704
YCL059C	0	-0.343765	-0.259531	-0.0402848	-0.0547428	0.066966	0.43988	-0.60973	-0.445942	-0.526927	-0.279579	-0.0319575	-2.38973	-0.120356	-0.093226	0.335504	0.177427	-0.167918	-1.07103	1.04991	0.0228622	0.072323	0.38184	-0.144693	-0.828273	-0.224765	-0.552465	-0.794962	-1.53415	-1.63915	-0.816697	-0.306555	0.0748475	0.156477	-0.197394	-0.429804
YCL061C	0	0.390226	-0.00413398	-0.297693	0.244928	0.187653	0.193584	0.0205491	0.198304	0.187447	0.289178	0.174637	-1.89047	0.00648849	0.289828	0.382085	0.797292	0.702289	-1.99104	0.665429	0.407726	0.510439	1.0031	1.07714	0.389748	1.84172	1.46212	0.519638	0.0946992	-0.115148	-1.20209	0.787523	1.63783	1.48922	1.94347	1.45654
YCL063W	0	-0.0444905	-0.293716	-0.787705	-0.218132	-0.202484	0.634681	0.107323	-0.150164	-0.154879	-0.202861	-0.277683	-0.708256	0.684208	0.573873	0.911725	1.08556	1.63371	-2.15856	-0.317236	1.21434	0.610219	0.391114	0.960355	0.509378	1.65732	1.85742	1.91934	1.77549	1.4862	-0.517874	1.10303	1.01437	0.92364	1.30288	1.7782
YCL064C	0	-5.09426	-4.69647	-5.00202	-4.70922	-4.18679	0.515868	-2.91883	-4.20234	-4.40329	-4.21488	-4.0334	-2.84828	-3.7794	-3.2631	-2.86884	-2.19257	-1.45119	-2.79555	-3.48448	-4.23775	-3.91264	-2.82466	-1.6727	0.148348	-3.30113	-3.34647	-3.40021	-3.74207	-2.93693	-1.18481	-4.24919	-3.28753	-3.03053	-2.28788	-1.91506
YCL065W	0	NA	NA	NA	NA	NA	NA	NA	NA	NA	0.0551281	NA	NA	NA	NA	NA	NA	NA	NA	NA	NA	NA	NA	NA	NA	NA	0.510257	NA	NA	NA	NA	NA	NA	NA	NA	NA
YCL066W	0	NA	NA	NA	NA	NA	NA	NA	NA	NA	NA	NA	NA	NA	NA	NA	NA	NA	NA	NA	NA	NA	NA	NA	NA	NA	NA	NA	NA	NA	NA	NA	NA	NA	NA	NA
YCL067C	0	NA	NA	NA	NA	NA	NA	NA	NA	NA	NA	NA	NA	NA	NA	NA	NA	NA	NA	NA	0.249191	NA	0.245044	NA	0.0618178	NA	NA	NA	NA	NA	NA	NA	NA	NA	NA	NA
YCL068C	0	-0.102155	-0.14385	-0.290841	-0.376566	1.09278	NA	NA	NA	NA	NA	0.0519685	NA	NA	NA	NA	NA	NA	NA	NA	NA	NA	NA	NA	NA	NA	NA	NA	0.79119	NA	NA	NA	NA	NA	NA	NA
YCL069W	0	-0.102023	-0.143784	-0.290775	-0.3765	1.09843	0.0404091	NA	0.0497039	NA	0.0551281	NA	NA	NA	NA	0.0803708	NA	NA	NA	NA	NA	NA	NA	0.126147	NA	0.140825	NA	0.21857	NA	NA	NA	NA	NA	NA	NA	NA
YCL073C	0	-0.102114	-0.143808	1.09677	-0.376525	-0.348296	NA	NA	NA	NA	NA	NA	0.266034	NA	NA	NA	0.327189	0.128933	NA	NA	NA	NA	NA	NA	NA	NA	0.181011	0.479672	NA	1.72378	NA	NA	NA	NA	NA	0.223532
YCL076W	0	-0.101938	-0.143702	-0.290693	-0.376418	-0.34819	NA	NA	NA	NA	NA	NA	NA	NA	NA	NA	NA	NA	NA	NA	NA	NA	NA	0.126147	NA	NA	NA	0.717882	1.17108	1.41153	NA	NA	NA	NA	0.140126	1.19164
YCR001W	0	0.792956	0.810238	1.05682	0.989652	1.17842	0.130438	0.691971	0.869604	0.985682	1.00058	1.06463	0.0297488	0.606955	1.07306	1.25636	1.15223	1.2899	-0.113482	1.23624	0.605922	0.622812	0.737753	1.17666	0.503613	1.1242	1.20265	1.16949	0.851625	0.217526	0.16268	0.888123	1.07144	1.37894	1.58709	1.36045
YCR002C	0	-0.123103	-0.113223	-0.485507	-0.139934	-0.157739	0.190407	-0.151829	-0.266238	-0.226572	-0.233881	-0.192246	-0.82086	0.387929	0.172641	0.344559	0.621554	1.14155	-0.501447	-0.000426226	0.784391	0.462911	0.29478	0.313751	0.573698	0.470217	0.989873	2.59015	4.05194	4.68869	-0.003294	0.535009	0.0410365	0.301538	0.384775	-0.15776
YCR003W	0	-0.0698745	-0.219993	-0.348192	-0.605205	-0.57127	0.580463	0.19167	-0.250813	-0.15225	-0.365599	-0.419358	0.158892	0.318184	0.44071	0.339494	0.209932	0.366936	-0.341768	-0.170031	0.324826	0.297279	0.167925	0.0500557	-0.0251704	-0.435894	-0.716501	0.285221	0.949374	0.862365	-0.0097674	-0.299934	-0.552475	-0.935974	-1.00824	-0.419734
YCR004C	0	-0.612919	-0.138574	-0.703996	-0.68961	-0.976229	-0.535379	-0.00433535	-0.281444	-0.434192	-0.57872	-0.857402	-0.320216	-0.490986	-0.926814	-1.31699	-1.36356	-1.67879	0.288958	-1.06265	-0.753339	-0.813499	-1.00614	-0.804869	-0.219278	-0.957222	-1.39665	-1.71486	-2.04001	-1.23221	0.258185	-0.424893	-0.889626	-1.27919	-1.46205	-1.46147
YCR005C	0	-0.369087	-0.371009	-1.15884	-0.485839	-0.659372	-0.609592	-0.617608	-0.39425	-0.623915	-0.521657	-0.473511	1.06148	-1.03981	-0.3412	-0.397909	-0.553502	-0.0223247	0.656533	-1.16388	-2.53143	-1.02068	-0.54379	-1.08464	0.270672	-1.46515	-1.13299	-1.51921	-2.13849	-3.1405	0.825143	-1.19801	-0.641462	-0.0815547	-0.300418	-1.99292
YCR006C	0	0.657319	0.22524	-0.159111	0.207615	-0.155956	-0.155941	0.762443	0.801238	0.497571	0.324107	0.0436974	0.372754	0.479991	0.052	-0.233949	-0.0169812	0.0652449	0.031935	-0.308559	-0.0631865	-0.189749	-0.564925	-0.0842234	0.0686572	-0.0886311	0.0552424	-0.187341	0.581502	1.36373	0.339173	0.400809	0.016449	0.126902	-0.431727	0.342678
YCR007C	0	-0.408843	-0.361366	-0.503239	-0.537576	-0.482356	-0.452889	-0.310058	-0.256557	-0.280733	-0.148603	-0.196685	1.28533	-0.915269	-0.883312	-1.15056	-1.34576	-1.29867	1.15123	-1.40276	-2.37668	-2.08239	-2.11909	-1.98674	-0.373074	-1.94453	-2.04042	-1.73223	-1.09087	-0.740997	0.421855	-1.63023	-1.92932	-1.68626	-1.78787	-1.83124
YCR008W	0	-0.575906	-0.266755	0.189644	-0.753066	-0.556822	0.0307455	-0.0161002	-0.0508989	-0.199153	-0.34699	-0.417619	0.438801	0.0950315	0.0891728	-0.0157067	-0.0709921	-0.0369956	0.791851	-0.454395	-0.159587	-0.149999	-0.259424	-0.450188	0.382091	-0.228159	0.0297689	-0.179294	-0.46834	-0.00595054	1.11058	0.186367	0.0437913	0.230096	-0.213648	-0.124545
YCR009C	0	-0.805237	-0.488335	-0.578677	-0.67693	-0.789759	-0.496108	-0.737109	-0.760012	-0.6964	-0.641627	-0.819148	0.150979	-0.679934	-0.793826	-0.925951	-0.855866	-0.926128	0.34618	-1.22177	-1.03549	-0.990659	-1.01237	-1.0219	-0.173074	-0.889331	-1.06754	-1.07079	-0.883541	-0.60932	0.31147	-0.748236	-1.01444	-0.749735	-0.84207	-1.16988
YCR010C	0	0.071385	-0.559052	-0.996345	-0.740933	-0.867227	-1.18881	0.0947307	0.144286	-0.149838	-0.34926	-0.337765	1.07874	-1.33392	-0.333553	-0.250994	-0.0892942	0.859528	0.757464	-0.267417	-1.74106	-0.318817	0.283352	0.516544	1.55879	1.20253	1.34316	1.46682	2.12265	3.28008	1.01449	-0.517624	0.301256	0.291122	0.645464	0.303207
YCR011C	0	0.186727	0.286659	-0.00170066	0.222032	0.113412	-0.813624	-0.0800724	0.0720173	0.0212967	-0.0205055	-0.0631755	-0.317108	-0.561801	-0.625977	-0.875917	-0.540668	-0.666097	-0.434874	-0.740172	-0.748692	-0.518094	-0.413816	-0.12194	-0.105743	0.125276	0.135978	-0.0787244	-0.377035	-1.0041	-0.0117138	0.00757354	-0.0574476	-0.0580533	0.223527	0.155935
YCR012W	0	0.00707057	0.429867	0.605033	0.450875	0.357693	-0.570184	-0.359937	-0.303854	-0.244483	-0.353442	-0.385856	-1.822	-0.783267	-0.826055	-1.36934	-0.873803	-1.25117	-0.700995	-1.82998	-1.04848	-0.656711	-0.861277	-0.812527	-0.562326	-1.71396	-1.47901	-1.20454	-1.41766	-2.53329	-0.497172	-0.768033	-1.00944	-0.781492	-1.15112	-1.52198
YCR013C	0	-0.147492	0.462553	0.675579	0.46917	0.326644	-0.612557	-0.357474	-0.316789	-0.272333	-0.404485	-0.417582	-2.02674	-0.741608	-0.846016	-1.5376	-0.832529	-1.27014	-0.645891	-1.81039	-1.02135	-0.629109	-0.869945	-0.777314	-0.672722	-1.7952	-1.57777	-1.25761	-1.51789	-2.68877	-0.56814	-0.836611	-1.0453	-0.859756	-1.23686	-1.61493
YCR014C	0	0.686134	0.590821	0.379718	0.74025	0.759852	-0.19863	0.306849	0.575526	0.723922	0.743764	0.869911	-0.521483	-0.417697	-0.331805	-0.277774	-0.10161	-0.0185013	-0.564139	-0.066911	-0.402561	-0.194838	0.0565412	0.730255	-0.145603	-0.0623475	0.394885	0.886048	1.75337	2.56381	-0.580372	-0.11452	0.0296008	0.227993	0.172429	1.1239
YCR015C	0	0.470891	0.0869355	-0.0600189	0.128545	0.0331119	0.123272	0.0295441	-0.133619	-0.139132	-0.0359703	0.109181	-0.398967	-0.13954	0.314618	0.39377	0.607615	0.582649	-0.139439	0.394845	0.163078	0.316576	0.510598	0.578348	0.0190335	0.172301	0.314244	0.481294	-0.0792705	-0.148921	-0.0728485	0.182279	0.382005	0.598907	0.619091	0.248659
YCR016W	0	0.0894603	-0.0209328	0.410262	-0.221219	-0.0606266	1.09503	0.286512	0.214948	0.0843879	0.0515446	0.0994144	-1.50352	0.469989	0.158012	0.705261	0.424867	0.0436638	-0.706702	1.55769	0.637237	0.604212	0.694406	0.143412	-0.140839	0.524918	0.333065	0.00847736	-0.714726	-0.959167	-0.644593	0.208207	0.526817	0.297433	0.0386834	-0.299766
YCR017C	0	-0.207983	-0.290048	-0.6501	-0.375178	-0.517056	-0.422317	-0.32142	-0.470464	-0.530095	-0.498441	-0.572485	-1.14075	-0.438685	-0.883362	-1.03999	-0.897441	-1.13545	-1.28112	-0.622327	-0.571766	-0.729195	-0.826667	-0.617039	-0.368946	-1.08343	-1.25818	-1.20048	-0.579069	0.00258584	-0.337629	-0.377403	-0.572674	-0.734857	-0.707061	-0.549065
YCR018C	0	0.336163	0.206421	0.354946	-0.298367	-0.153085	-0.132478	0.525856	0.580948	0.342452	0.411773	0.120395	-0.46029	0.269807	0.165997	-0.251124	-0.290224	-0.23553	-0.238234	0.26965	-0.0501537	-0.104383	0.0528274	0.594229	-0.320785	-0.179638	-0.384611	0.337258	1.41218	2.62237	-0.646563	0.370703	0.235693	-0.766074	-0.0166592	0.725268
YCR018C-A	0	0.618917	0.602412	0.20959	0.642322	-0.118772	0.0648512	0.187982	0.182831	0.0613428	0.0346259	-0.28495	0.55354	0.0429329	1.01067	0.261137	0.344042	0.444706	0.715469	1.28627	1.04681	1.01484	1.40139	1.0481	0.38004	0.188217	-0.0698777	0.0111586	0.0950382	0.106437	0.286711	0.0372071	0.0728179	-0.117234	-0.767588	-0.819142
YCR019W	0	-0.148274	-0.121512	0.142121	-0.207444	-0.0544928	0.050862	0.0891828	-0.066552	-0.0724032	-0.222283	-0.20819	0.353324	0.124137	0.253787	0.397561	0.388154	0.639837	-0.0041867	0.0943607	0.101932	0.128192	0.401008	0.402956	0.303455	0.642845	0.8065	1.0105	1.22761	0.936535	0.0259601	0.0796578	0.46434	0.670474	0.363945	0.328343
YCR020C	0	0.493304	0.392789	0.697976	0.593905	0.727243	-0.0903403	0.258164	0.279011	0.365122	0.529146	0.440372	0.147921	0.0197374	0.0872037	-0.354614	0.0275814	0.446856	0.335365	0.166728	-0.570288	-0.444006	-0.0217241	0.498288	0.0885244	0.148478	0.513053	0.517169	0.359134	-0.338968	-0.820066	-0.450193	-0.081845	0.0599044	0.491147	0.686036
YCR020C-A	0	0.144459	0.319586	0.437436	0.478048	0.337957	0.0789101	0.48144	0.34337	0.222057	0.220503	-0.0170359	-0.419584	0.450866	0.444722	0.370337	0.581915	0.777115	0.268597	0.643709	0.53496	0.540514	0.836039	0.696444	0.0964077	0.514332	0.608804	0.441666	0.0494801	-0.812719	-0.421567	0.119056	0.261967	0.358357	0.551413	-0.087046
YCR020W-B	0	-0.433401	-0.32304	-0.0870286	-0.458022	-0.468838	0.0572959	-0.00424637	-0.217647	-0.299638	-0.502606	-0.380328	-0.24336	0.148878	0.130318	0.397996	-0.0911849	-0.0138446	0.310518	0.817593	0.171619	0.0672466	0.154946	0.0778946	-0.580354	-0.101566	-0.537825	-0.0240787	0.995014	1.48806	-0.0426441	0.0582677	-0.13033	-0.510846	-0.61598	-0.571207
YCR021C	0	-0.774385	-0.378194	0.920889	-0.250649	-0.36768	-0.3305	-1.66528	-0.221329	-0.191259	-0.159043	-0.118151	0.949661	0.151178	-0.0826261	-0.85121	-0.87794	-1.56645	-1.72021	-3.43566	-2.9569	-2.11286	-2.96564	-2.5016	0.586213	-1.33569	-1.0713	-0.937732	-1.12517	-1.697	-0.964532	-2.57425	-2.84101	-2.74568	-3.1062	-2.33514
YCR022C	0	0.254922	0.183713	0.000518049	-0.72061	0.0813811	0.0588953	0.492125	0.587523	0.537667	0.323986	0.0732717	-0.265175	-0.0290791	0.160001	0.384085	0.738738	0.747942	0.0749904	0.711343	0.415702	0.0724735	0.394363	0.540251	0.0402942	0.684235	0.576571	0.679765	0.827616	0.0477572	-0.194437	-0.220149	0.26137	-0.0499001	0.183487	1.27951
YCR023C	0	-0.138986	0.0104278	-0.111676	-0.187444	-0.322312	-0.164593	0.0641696	-0.062033	-0.218093	-0.364092	-0.395488	0.266712	0.391757	0.0787831	-0.0921785	0.102174	-0.177128	-0.261381	-0.903993	0.132265	0.0406154	-0.0358998	-0.129144	0.0123831	0.222301	-0.0200467	-0.242087	-0.171093	-0.404603	0.0443885	0.388508	-0.151545	-0.139391	-0.139229	-0.282613
YCR024C	0	0.629175	0.548381	0.590937	0.579987	0.554502	0.451674	0.803522	0.628328	0.798061	0.754033	0.633713	0.831187	0.745419	0.979665	1.1489	0.894484	1.178	0.280291	0.660189	0.757009	1.01582	0.872346	0.873697	0.518423	1.10215	1.43519	1.50743	1.7297	1.59916	0.560812	0.943782	1.1069	1.00595	1.22027	1.35487
YCR024C-A	0	0.0269781	-0.220528	-0.280896	0.0963725	-0.0773253	0.466402	-0.0475706	-0.0415638	0.0401426	-0.0190319	0.0157817	-0.837195	-0.509057	-0.494659	-0.564811	-0.952997	-1.43588	-0.845299	0.648546	0.119548	0.0205787	-0.671474	-1.16017	-0.545682	-1.2667	-1.5795	-2.46025	-2.3949	-2.3297	-1.12128	-0.875335	-1.62866	-2.09631	-1.89969	-2.78797
YCR024C-B	0	-0.142023	0.303584	0.351218	0.288177	0.255876	0.381878	0.275362	0.30745	0.287422	0.324065	0.243148	-0.776622	0.274939	0.0593652	-0.398213	-0.233945	-0.798301	-0.319122	0.717649	0.413535	0.249121	-0.348014	-0.361598	-0.580577	-0.903556	-1.09185	-1.6482	-1.7992	-1.42073	-1.12942	-0.683546	-1.20794	-1.39136	-1.5059	-2.08023
YCR025C	0	0.351112	0.374014	0.31198	0.0385722	0.118404	-0.116832	0.63751	0.503909	0.296734	0.413813	0.267196	-0.153477	0.242901	0.272903	0.287834	0.410125	0.28951	-0.363556	0.72439	0.708063	0.107653	0.477883	1.09893	0.233639	1.21829	1.73811	1.40696	1.68108	1.79953	0.235395	0.446766	0.806166	0.515828	0.574827	1.91439
YCR026C	0	0.0536056	-0.204042	-0.226277	-0.279169	-0.371971	-0.226825	-0.144126	-0.129106	-0.147957	-0.178248	-0.127162	0.0204539	-0.314761	-0.435373	-0.453937	-0.442833	-0.572863	0.0291456	0.197096	-0.215421	-0.2	-0.00886192	-0.0056856	0.0560954	-0.0866908	-0.311967	-0.338378	0.0387804	0.401604	0.342576	0.0441473	0.24367	0.364918	0.309329	0.127452
YCR027C	0	0.215633	-0.0926814	-0.102135	-0.0907904	-0.0266161	0.41496	0.0548306	0.071445	0.144193	0.00572795	0.0137598	-0.455041	0.218161	0.135003	0.456662	0.407006	0.34698	-0.507099	0.439503	0.193373	0.299457	0.342073	0.134881	-0.280366	0.110149	0.0918135	-0.0264641	-0.318972	-0.992547	-0.335507	-0.0941714	0.0884875	0.0903029	0.224185	-0.223569
YCR028C	0	0.120632	-0.133686	-0.0756912	-0.108648	-0.251228	0.0777036	0.347998	0.152751	-0.0633994	-0.259666	-0.309392	-0.163465	0.212474	0.164553	0.0892089	0.296869	0.227288	0.00873129	0.206879	-0.225045	-0.159414	-0.0768014	-0.0494396	0.0699992	0.0196073	0.0401889	0.00534633	-0.130706	-0.54946	-0.0768359	0.147043	0.228812	0.0970851	0.228306	0.180309
YCR028C-A	0	-0.449754	-0.381652	-0.498699	-0.684841	-0.73996	-0.0769753	-0.476085	-0.678147	-0.668442	-0.745521	-0.773976	-0.571818	-0.341021	-0.381487	-0.338288	-0.424414	-0.326577	-0.30172	-0.308697	-0.340541	-0.442728	-0.325377	-0.409246	-0.0973121	-0.190887	-0.402329	-0.0151902	1.15869	2.34853	-0.171583	-0.554455	-0.525606	-0.415576	-0.503888	-1.05411
YCR030C	0	-0.253472	-0.421552	-0.372682	-0.261525	-0.402997	-0.557059	-0.308524	-0.247694	-0.196999	-0.267422	-0.331932	0.960067	-0.321997	-0.488439	-0.512058	-0.511854	-0.534674	0.375876	-0.953753	-0.756591	-0.688418	-0.687087	-0.559609	0.683831	0.0319361	-0.13767	-0.0763757	0.461913	0.884316	0.934331	0.26547	0.250494	0.457853	0.224431	0.13749
YCR031C	0	-0.383353	-0.181921	-0.099602	-0.379906	-0.367044	0.563825	-0.467228	-0.57991	-0.587757	-0.621065	-0.47014	-2.48201	-0.345019	-0.772968	-0.592261	-0.471634	-1.2373	-0.81462	0.325542	0.269913	-0.012931	-0.0329748	-0.989247	-0.641945	-1.69006	-2.34213	-2.37243	-2.73526	-2.13282	-0.65051	-0.751419	-0.978246	-0.748732	-1.64311	-2.73868
YCR032W	0	0.213679	0.240589	-0.0118683	0.134585	0.0650003	-0.794794	-0.585938	-0.420276	-0.479736	-0.549221	-0.558152	-0.0616531	-0.443902	-0.564427	-0.677301	-0.495571	-0.439274	-0.637937	-0.71332	-0.872146	-0.869285	-0.666037	-0.662847	-0.141466	-0.0650493	0.0297084	-0.150223	-0.471341	-1.14778	-0.232656	0.0613887	-0.143216	-0.0654703	-0.06889	-0.0653891
YCR033W	0	0.0527442	-0.474225	-0.540514	-0.241396	-0.346478	-0.101029	-0.142801	-0.0396091	-0.0600562	-0.135901	-0.200954	0.864479	-0.495086	-0.546306	-0.560271	-0.462354	-0.237205	0.304719	-0.831353	-0.607653	-0.787963	-0.923805	-0.375713	0.181883	-0.215637	-0.0385697	-0.0496762	0.613517	1.66525	0.975979	0.0673633	-0.210488	0.214204	0.0108123	0.687196
YCR034W	0	-0.867485	-0.93361	-0.996444	-0.955371	-0.883503	0.488939	-0.848952	-0.995595	-1.01415	-1.07658	-1.00555	-1.91622	0.311311	0.164302	0.358044	0.549317	0.496506	-1.53464	0.576261	0.873891	0.370349	0.628738	0.12819	0.19257	1.10368	0.873263	0.80125	1.64122	2.4843	-0.714816	-0.138363	0.560152	0.659916	0.518572	-0.524252
YCR035C	0	0.284352	0.358355	0.808901	0.334206	0.391037	0.215033	0.346615	0.210484	0.151028	0.283428	0.0891846	-0.273339	0.397187	0.41712	0.449714	0.339878	0.299468	-0.317551	0.74777	0.659156	0.552861	0.435415	0.185936	-0.42798	0.520983	0.536864	1.26559	2.58132	3.8073	-0.321764	0.593765	0.455528	0.590255	0.225712	0.271945
YCR036W	0	0.00926778	0.067983	0.00822794	0.0765535	0.02835	-0.242236	-0.0634095	0.0659233	0.0945176	-0.0863503	0.0134165	-0.0770907	-0.0324094	-0.129132	-0.105067	-0.156506	-0.224042	-0.109907	-0.0368739	-0.0007668	-0.00583736	-0.0987924	-0.10052	-0.130392	0.134783	0.0699066	-0.1527	-0.400403	-1.50165	-0.263583	0.0171222	-0.145733	-0.421263	-0.320019	-0.514138
YCR037C	0	-0.391798	-0.600147	-0.651996	-0.396607	-0.366354	-0.123088	-0.515591	-0.567433	-0.761575	-0.564396	-0.669577	-0.127598	-0.00225357	-0.237994	-0.554858	-0.449417	-0.502046	-0.295807	-0.285526	-0.40064	-0.476255	-0.733093	-1.30725	-0.227513	-0.670801	-0.493929	-0.832592	-1.69489	-1.67679	0.0915704	0.0419743	-0.46926	-0.66777	-0.867836	-1.43895
YCR038C	0	0.150005	0.394692	0.568544	0.444826	0.714851	-0.142241	0.131311	0.124939	0.26244	0.261698	0.314249	0.939262	0.432422	0.646351	0.722694	0.656852	1.02279	-0.0678406	-0.370601	-0.332884	-0.0305305	0.0553564	0.158469	0.234252	0.211268	0.57887	0.878288	1.64883	1.99719	0.603823	0.458251	0.588877	0.549477	0.696701	0.375999
YCR038W-A	0	1.3036	-0.189967	0.927937	0.869637	0.836083	-0.0739324	0.270352	-0.0605287	0.295795	0.0255538	-0.31698	0.857268	0.584616	0.982546	0.738967	0.874792	1.51525	-0.703122	-0.799699	-0.937629	-0.713616	-1.32519	-0.775002	-0.78121	-1.24278	-0.731112	-0.933179	-0.259659	-0.808092	-0.607322	-1.81432	-0.763895	-1.00937	-0.20444	-1.26757
YCR039C	0	NA	NA	NA	NA	NA	NA	NA	NA	NA	NA	NA	NA	NA	NA	NA	NA	NA	NA	NA	NA	NA	NA	NA	NA	NA	NA	NA	NA	NA	0.0797533	NA	NA	NA	NA	NA
YCR040W	0	NA	NA	NA	NA	NA	NA	NA	NA	NA	NA	NA	NA	NA	NA	NA	NA	NA	NA	NA	NA	NA	NA	NA	NA	NA	NA	NA	NA	NA	NA	NA	NA	NA	NA	NA
YCR041W	0	-0.289138	0.5863	0.369731	0.0489456	-0.00834924	-0.486183	-0.496771	-0.479561	-0.380031	-0.548072	-0.692388	-1.17161	-0.0907486	-0.496943	-1.03123	-0.656216	-0.789069	-0.736464	-0.543661	-0.110401	-0.404886	-0.31088	-0.431758	-0.235095	0.195925	0.0948891	-0.18086	-0.559578	-1.40485	-0.453784	0.201337	0.293726	0.210302	0.210919	0.110087
YCR042C	0	0.0181494	-0.128355	-0.337404	-0.0465449	-0.204548	-0.355765	-0.435381	-0.499186	-0.489976	-0.600515	-0.495685	-0.161171	-0.518632	-0.619063	-0.642575	-0.273454	-0.40558	-0.650134	-0.443406	-0.726498	-0.538269	-0.664156	-0.556949	0.0356995	-0.0556459	-0.199263	-0.388001	-0.702052	-1.35271	0.0188783	-0.0143246	-0.0797326	0.0215384	-0.0495353	0.0235827
YCR043C	0	-0.0400876	0.0682496	-0.121369	-0.238982	-0.127874	0.9155	0.53369	0.471127	0.395543	0.234591	0.239002	-0.777578	0.936317	0.616642	1.44823	1.00069	1.25457	-1.1647	1.21106	1.63269	1.30911	1.23315	1.42342	-0.0864938	0.735862	0.431299	1.78463	3.40138	4.39175	-0.690254	0.760322	0.769533	0.303484	0.654151	1.09119
YCR044C	0	0.116464	0.324837	-0.125448	-0.0955161	0.288467	0.486027	0.568027	0.277864	0.283075	0.340359	0.400323	-0.377292	0.67496	0.219709	0.22857	0.224458	-0.212322	-0.226276	1.00008	0.961872	0.903474	0.774504	0.388829	-0.13313	0.176624	-0.192075	-0.521305	-0.665226	-0.243979	-0.103338	0.792609	0.616159	-0.0577848	0.110423	0.10478
YCR045C	0	0.296659	0.192248	-0.0523292	0.352623	0.60656	0.281668	0.354481	0.183977	0.387612	0.324027	0.383385	-1.12139	0.848417	0.478956	0.511632	0.575442	3.08584	-0.601468	0.729642	0.78736	0.682013	0.785589	0.56302	-0.377039	1.10227	2.31208	5.05706	7.42004	8.80674	-0.532176	0.842146	0.749584	0.440767	0.219662	0.379851
YCR045W-A	0	0.240666	0.0871134	0.0575388	0.197175	0.195625	0.178188	0.454734	-0.0547833	0.120436	0.243969	0.344318	-1.21734	1.05714	0.506946	0.542571	0.441347	2.89389	-0.971873	0.497177	0.829761	0.610243	0.757497	0.211302	-0.439182	1.15033	2.28892	4.95004	7.25275	8.69413	-0.398939	1.10775	0.628513	0.130045	0.721435	0.524968
YCR046C	0	-0.564837	-0.185786	-0.00810749	-0.0134011	-0.0937646	0.65503	0.105387	-0.160163	-0.038895	-0.0622664	-0.146051	0.0768174	0.168518	0.0605237	0.000323131	-0.00407335	0.0978194	0.365708	-0.149397	0.286757	0.266469	0.0786348	-0.119699	-0.0730172	-0.556867	-0.615381	0.0348486	1.27295	2.46808	-0.11381	-0.574231	-0.735327	-0.703308	-0.923963	-0.905151
YCR047C	0	-0.563379	-0.0822322	0.106988	-0.0562549	-0.0375152	0.602239	-0.211237	-0.102221	-0.207889	-0.2002	-0.26484	-1.77715	0.0472181	-0.20497	-0.0395108	-0.226531	-0.437107	-0.136979	0.915134	-0.0501651	-0.00715469	-0.000645054	-0.369091	-1.17271	-1.0117	-1.26706	-1.3824	-1.57981	-1.18276	-1.14046	-0.879945	-0.631901	-0.718165	-1.51929	-1.04013
YCR047W-A	0	-0.408195	-0.0335462	0.0893995	-0.20142	-0.209836	0.587533	-0.11464	-0.0943661	-0.138628	-0.0892063	-0.125024	-1.58122	0.00454727	-0.157097	0.0554072	-0.225988	-0.370355	-0.263392	0.841401	-0.0881582	-0.08989	-0.100388	-0.518876	-1.40576	-1.37472	-1.47717	-1.72	-1.85816	-1.21149	-1.07261	-0.879877	-0.666374	-0.640071	-1.38078	-1.32772
YCR048W	0	-0.0875784	-0.422574	-0.356409	-0.155644	-0.171503	-0.00116488	0.21646	0.309045	0.262115	0.161899	0.0497128	-0.165813	-0.120341	-0.590427	-0.684472	-0.948304	-1.23734	-0.10946	0.234247	-0.393863	-0.272043	-0.251967	-0.104249	-0.893164	-1.26535	-1.68249	-1.9549	-2.00572	-1.00406	-0.492838	-0.126137	-0.11097	-0.293651	-0.220614	0.14836
YCR049C	0	-0.0879846	-0.390461	-0.375686	-0.0051143	-0.0993023	-0.193617	0.300904	0.198061	0.190378	0.163291	0.027844	-0.313944	-0.358573	-0.664816	-0.768082	-0.909908	-1.41074	-0.105066	0.159072	-0.500491	-0.333434	-0.366329	-0.0573129	-1.16911	-1.20542	-2.12445	-2.17518	-2.79721	-1.07593	-0.818276	-0.198747	-0.218478	-0.482678	-0.626901	0.0595539
YCR050C	0	-0.0561481	-0.218734	-0.440451	-0.097293	-0.0659092	-0.0128448	0.212428	0.142675	0.0743707	0.266825	-0.0653974	-0.0319429	-0.110582	-0.628914	-0.938828	-0.875342	-0.975116	-0.0332842	0.170723	-0.480061	-0.356157	-0.315932	0.0716874	-0.98137	-1.15403	-1.9613	-1.76308	-1.84218	-0.792358	-0.503578	-0.243716	-0.0247458	-0.242859	-0.366488	0.080021
YCR051W	0	-0.0661437	0.213813	0.201933	-0.00587707	-0.102448	0.437134	0.481838	0.383907	0.213066	0.151223	0.189386	-0.505839	0.231168	-0.136534	-0.012619	-0.448326	-0.591004	0.416122	0.901599	0.402974	0.465066	0.574709	0.26143	-0.414634	-0.866396	-1.36374	-1.35998	-1.14004	0.333221	-0.235645	-0.0623309	0.116785	-0.26648	-0.417315	-0.592464
YCR052W	0	0.0020002	-0.0183375	-0.0127768	0.0992126	0.00453177	0.339814	0.23653	0.221162	0.161708	0.14343	0.143169	-0.446843	0.319297	0.0130399	0.171134	0.122284	-0.0263428	-0.3436	0.232495	0.316317	0.163277	0.0910908	-0.117503	-0.434787	0.312929	0.0573526	-0.259528	-0.659721	-0.884846	-0.186901	0.444763	0.283719	0.542671	0.186187	0.0289324
YCR053W	0	0.340258	0.447228	0.467174	0.340128	0.377571	0.251338	0.134669	0.0445965	-0.153947	-0.0642583	0.110577	-0.0408058	1.38543	1.0485	1.23043	1.22534	0.550455	-0.310618	0.651986	1.45718	1.24671	1.09912	0.243617	-0.0811025	0.575672	0.151403	-0.0433591	-0.414998	-1.0148	-0.225843	1.67288	1.10777	1.3741	0.861387	-0.0951198
YCR054C	0	0.354365	0.414277	0.50889	0.515525	0.459466	0.0750878	0.106518	0.271286	0.423589	0.420527	0.441103	-0.27381	0.0418619	0.153642	0.224632	0.103497	0.340858	-0.23742	0.513085	0.14587	0.287246	0.321674	0.121346	0.0798678	0.629779	0.933727	1.58738	2.38842	2.7932	-0.483209	0.305829	0.403438	0.0948315	0.342664	0.277428
YCR057C	0	-0.475968	-0.681217	-0.206174	-0.499363	-0.362121	0.684316	-0.777316	-0.633419	-0.712305	-0.587956	-0.411018	-2.01204	-0.31363	-0.601796	-0.251113	-0.309702	-0.933989	-1.50729	1.01775	-0.426111	-0.32661	-0.184311	-1.12595	-1.55913	-0.841365	-1.23347	-1.45155	-2.12317	-1.80237	-1.31501	-0.632786	-0.144759	-0.291847	-0.891035	-0.794858
YCR059C	0	0.283702	0.412871	0.338097	0.25767	-0.0351616	0.393634	0.602324	0.255966	0.264008	0.075531	-0.000730911	-1.94568	0.929631	0.431542	0.478505	0.368097	0.184659	-0.632431	0.92586	0.925473	0.738265	0.700113	0.482781	-0.117019	0.89487	0.636246	0.18039	-0.405154	-1.5111	-0.747363	1.01622	0.587796	0.241525	0.163275	-0.198957
YCR060W	0	0.42357	0.647752	0.478003	0.453204	0.211549	0.396759	0.676091	0.623062	0.406868	0.446467	0.347754	-0.969861	0.874085	0.960973	0.970568	0.74018	0.957488	0.205819	1.14937	1.34314	1.21031	1.17455	0.78892	0.200574	1.17278	1.14911	0.983258	0.485397	-0.116319	-0.176231	0.808118	0.561654	0.238565	0.234168	-0.00738307
YCR061W	0	0.759887	0.985255	0.913982	1.30227	1.34864	-0.494658	0.65524	0.809844	0.828446	0.787778	0.823819	0.974033	1.47969	1.63021	1.6136	1.35916	2.21122	0.236679	0.69036	0.348417	0.721868	0.899743	1.27954	0.843149	2.40193	2.76327	2.63189	2.31623	1.6677	0.744029	2.08523	2.09939	1.80956	2.11086	2.33005
YCR063W	0	0.249353	0.356696	0.925611	0.474189	0.80744	0.525314	0.375799	0.470909	0.592806	0.175878	0.510612	-1.11419	0.806464	0.65953	1.2942	1.21571	1.43767	-1.009	1.30139	0.904328	1.18178	1.28988	0.709134	0.11811	0.940932	1.44803	1.57796	1.59089	2.31467	-0.639	0.331747	0.90926	0.579778	0.872134	0.993246
YCR064C	0	0.199288	0.168182	0.497333	0.406183	0.498212	0.562753	0.313296	0.229673	0.674171	0.472381	0.515421	-1.25464	0.800609	0.656677	1.1149	0.888026	0.929351	-0.963962	1.03773	0.87319	1.128	1.157	0.625328	-0.284299	0.957545	1.16797	1.38004	1.49663	1.97157	-0.760994	0.152126	0.974048	0.146504	0.951911	0.926028
YCR065W	0	-0.167069	-0.389163	-0.240913	-0.31011	-0.203774	0.0766908	0.14932	0.104416	0.0475571	-0.119462	0.0026068	-0.106482	-0.0908013	-0.244289	0.0601191	0.286614	0.737269	-0.504107	-0.262566	-0.282591	-0.606884	-0.243445	0.357195	0.0910769	1.65447	1.74546	1.28159	1.06375	0.587463	-0.189741	0.113296	0.452289	-0.0570396	1.27113	1.56781
YCR066W	0	0.116123	0.387292	0.53123	0.274442	0.49007	-0.076136	-0.0648857	0.197157	0.245009	0.52774	0.521218	0.558538	0.0457982	0.213717	0.241031	0.147596	0.0828583	0.486423	0.078756	-0.121764	0.144647	0.151573	-0.0720529	-0.185786	0.155897	0.258823	0.375211	0.210874	0.0616251	0.198874	0.0188479	0.221465	0.424367	0.210931	0.0960214
YCR067C	0	0.0508529	-0.164779	-0.605403	-0.126577	-0.147407	-0.139712	-0.464634	-0.360208	-0.464399	-0.36189	-0.320344	-0.538825	-0.40966	-0.554427	-0.605231	-0.345766	-0.178414	-0.932331	-0.567903	-0.50824	-0.555382	-0.6043	-0.772844	0.0669426	0.149075	0.429278	0.716946	1.27999	2.10528	-0.224399	-0.0979038	-0.338867	-0.389761	-0.210422	-0.0161861
YCR068W	0	0.269049	-0.32181	-0.278386	0.101436	-0.0924974	-0.698003	0.0177733	0.051966	0.0714269	0.0759764	0.0559698	0.580338	-0.335039	-0.185568	-0.212438	-0.179817	-0.0701713	0.154631	-0.638405	-1.14653	-0.841849	-0.575525	-0.0518279	0.00950675	-0.468914	-0.529762	-0.695233	-0.767712	-1.53166	0.0726944	-0.30928	-0.121296	-0.155652	0.00166615	0.233758
YCR069W	0	-0.00407581	-0.0124898	-0.0627564	0.0600182	-0.0167248	-0.467489	0.0278361	0.0212219	0.107477	0.044198	0.0498104	0.0840072	-0.535302	-0.487298	-0.520202	-0.492163	-0.475204	-0.120806	-0.524908	-0.677061	-0.688846	-0.571693	-0.365786	-0.0871901	-0.252964	-0.301367	-0.559983	-0.845516	-0.95206	-0.117448	-0.23908	-0.418027	-0.350466	-0.186392	-0.34089
YCR071C	0	-0.906658	-0.570177	-0.475213	-0.564754	-0.565357	-0.00208296	-0.333259	-0.447701	-0.657171	-0.5785	-0.707345	0.325602	-0.247763	0.0487222	-0.189421	-0.399288	-0.312356	0.283676	-0.940551	-0.578131	-0.555989	-0.691744	-0.676636	-0.308225	-1.22265	-1.02656	-1.11293	-1.06218	-1.11112	-0.0406738	-1.17609	-0.980391	-1.10667	-1.13542	-1.50136
YCR072C	0	-0.240089	-0.27377	0.977234	-0.338308	0.0122318	0.843277	-0.00669527	-0.071035	-0.00809085	-0.0836134	-0.0239345	-1.57361	0.0260289	-0.0784986	0.427509	-0.0744879	-0.470307	-1.337	1.73703	0.119191	0.261795	0.206518	-0.553661	-1.49854	-0.75315	-1.23339	-1.06752	-1.89527	-0.906831	-1.12551	-0.281801	0.152311	-0.700792	-0.69057	-0.114383
YCR073C	0	0.406916	0.596032	0.0700003	0.129637	0.0780053	0.0300843	0.408303	0.478497	0.302397	0.109476	0.230403	-0.47258	0.372486	-0.16825	-0.17839	-0.322814	-0.210543	-0.930337	0.0968585	-0.212657	-0.310968	-0.498882	-0.366855	-0.725432	1.18985	0.995246	0.420349	-0.324098	-0.809333	-0.655062	0.858259	0.171919	-0.267945	-0.360171	0.565716
YCR073W-A	0	-0.6994	-0.215355	-0.025435	-0.166978	-0.244849	-0.65024	-0.519055	-0.559827	-0.649621	-0.621955	-0.629214	0.285257	-0.433131	-0.593578	-0.670664	-0.777295	-0.80267	0.420665	-0.885129	-0.656611	-0.696491	-0.724045	-0.743237	-0.0465041	-0.642201	-0.753747	-0.938772	-1.17265	-0.920555	0.246016	-0.630543	-0.770386	-0.604	-0.706559	-1.18396
YCR075C	0	-0.208934	-0.204015	-0.28622	-0.0574402	-0.295276	-0.384296	0.199464	-0.0327158	0.0786533	-0.0189004	-0.0580081	-0.0655239	-0.213301	-0.218517	-0.337726	-0.226883	0.0586548	-0.00136744	-0.212773	-0.2112	-0.301699	-0.140607	0.484118	0.151958	0.415006	0.181895	-0.0387246	-0.52506	-1.0207	0.0216814	-0.478046	-0.204429	-0.621967	0.0223695	0.0505345
YCR075W-A	0	-1.08926	0.136169	-0.358484	0.145524	0.405394	-0.0794377	0.379524	0.145876	0.12166	0.129748	0.272136	0.66224	0.656785	0.538334	0.249096	0.449565	0.980744	0.555851	0.457082	0.904216	0.696031	0.774211	0.818737	0.612736	0.953273	0.960727	0.986245	0.818846	0.541641	-0.0924977	0.0303185	0.324226	0.0859637	0.450941	0.585964
YCR076C	0	-0.0801339	0.250293	0.414744	0.197083	0.21569	-0.128127	0.17431	0.257772	0.209677	0.299358	0.333749	0.492695	0.0185403	0.087861	0.0857665	-0.0514975	0.168571	0.468055	0.197324	0.106533	0.213491	0.256459	0.520751	-0.310881	-0.197681	-0.298469	-0.372288	-0.448679	-0.663934	-0.180669	-0.398767	-0.341793	-0.518673	-0.466171	-0.437201
YCR077C	0	-0.169462	-0.428116	-0.367891	-0.180974	-0.140415	-0.166851	-0.296259	-0.277199	-0.244742	-0.25914	-0.197596	0.947111	-0.0152131	-0.0974505	-0.0737054	-0.132593	-0.172466	0.112617	-0.546028	-0.478325	-0.56107	-0.643483	-0.698076	0.046433	-0.233262	-0.234114	-0.511057	-0.708065	-0.353983	0.517238	-0.325861	-0.322733	-0.321738	-0.530656	-0.649405
YCR079W	0	-0.12491	-0.0139023	0.0320733	0.220621	0.24714	-0.2772	0.0338233	0.0907817	-0.0100847	0.100355	0.040486	0.625937	-0.260715	-0.105567	-0.132526	-0.103889	-0.0653841	0.374465	-0.54937	-0.457477	-0.300384	-0.247431	0.0409049	0.112897	-0.153461	-0.13834	-0.217908	-0.329004	-0.3958	0.0631585	-0.55182	-0.346941	-0.284866	-0.157613	0.0598906
YCR081C-A	0	-0.233556	-0.201533	-0.297652	-0.0639115	0.0981948	-0.472481	-0.194671	-0.17873	-0.290709	-0.212836	-0.064383	-0.521659	-0.698186	-1.04757	-0.604878	-0.753898	-0.903086	-0.716076	-0.577254	-0.62961	-0.48088	-0.456004	-0.210271	0.107124	-0.584743	-0.543482	-0.535131	-0.501271	-0.105466	-0.39454	0.09892	0.178994	0.389637	0.342755	0.4615
YCR081W	0	0.189194	-0.469339	-0.743776	-0.212373	-0.309186	-0.222487	-0.548204	-0.283504	-0.329472	-0.172775	-0.15314	-0.017523	-0.755275	-0.858852	-0.817803	-0.601407	-0.799931	-0.592221	-0.396655	-0.868706	-0.841367	-0.540143	-0.424627	0.188281	-0.502048	-0.465407	-0.731926	-0.495045	-0.56907	-0.109116	0.0591243	0.206844	0.255416	0.443533	0.32447
YCR082W	0	-0.136308	0.144987	0.0872592	-0.0640505	-0.23194	0.307113	0.376637	0.584483	0.610704	0.613069	0.591658	0.611236	-0.225848	0.109755	0.212987	-0.377248	0.0303581	0.628502	0.490489	0.490831	0.658308	0.760747	0.503782	0.275452	-0.0375358	0.0436877	-0.129688	-0.198584	-0.609556	0.294168	0.444499	0.544828	0.657186	0.760747	0.249736
YCR083W	0	-0.0538655	0.520756	0.559591	0.358597	0.171529	-0.317204	0.0976415	0.0816338	0.11871	0.0812917	0.110226	0.35044	-0.363411	-0.286594	-0.861983	-0.937657	-1.15002	0.687744	-0.136254	-0.524474	-0.144636	-0.112252	-0.397869	-0.209923	-0.497185	-0.653321	-1.05508	-1.2023	-1.23242	0.0838221	-0.263558	-0.50738	-0.622741	-0.409612	-0.957932
YCR084C	0	-0.345741	-0.471626	-0.486465	-0.157765	-0.093755	0.0969747	-0.331589	-0.24185	-0.264682	-0.135989	-0.0803718	0.38011	0.0740655	-0.172114	-0.0701337	-0.034018	-0.0752768	-0.269591	-0.00505772	0.0287023	-0.238005	-0.366763	-0.128816	-0.0550554	0.149008	0.269292	0.138544	0.355641	0.994955	0.208228	0.237538	0.183774	0.377985	0.42886	0.734537
YCR085W	0	0.139822	-0.287556	0.304959	0.813572	0.481696	0.168744	0.0709493	0.116918	-0.0267692	0.0633076	0.077541	0.472991	0.296251	0.799906	0.440668	0.903393	1.3039	0.148892	0.961334	1.39608	0.599453	-0.0901544	0.237152	0.151649	1.16668	0.931488	1.46378	3.28864	4.44098	0.0009453	-0.172947	0.569625	0.0453602	0.960609	1.69077
YCR086W	0	0.268296	0.16322	-0.141781	0.233024	0.303827	0.0967534	0.12088	0.0909069	0.0796151	0.226112	0.302651	-0.534818	0.260612	0.779434	1.09739	1.05644	1.58654	-0.11295	0.593815	1.13992	0.967508	1.21535	0.830393	0.907102	1.41463	1.86281	2.00476	2.24792	3.00867	-0.690589	0.754961	0.838941	1.14454	1.15824	0.710411
YCR087C-A	0	-0.957993	-0.394961	0.108497	-0.266785	-0.25071	1.17919	-0.789289	-0.787251	-0.745597	-0.726553	-0.433748	-1.88149	0.375787	0.235783	0.891914	0.455363	0.00279749	-1.14506	1.83169	0.63934	0.610967	0.976356	0.289478	-0.70717	-0.782914	-0.610847	-0.444858	0.322997	1.08094	-1.20358	-0.624598	-0.0354571	-0.251473	-0.5711	-1.12091
YCR087W	0	-0.809829	-0.35849	-0.147297	-0.267172	-0.17858	1.09071	-0.912448	-0.841826	-0.898338	-0.696864	-0.563927	-2.75635	0.0377506	0.00905451	0.577382	0.309451	-0.304065	-1.27391	1.75636	0.540801	0.508634	0.722484	0.0593305	-1.53091	-1.50424	-1.34655	-1.05577	0.0507012	0.836077	-1.52133	-1.05425	-0.251572	-0.150129	-0.82799	-1.70548
YCR088W	0	-0.241964	-0.206397	-0.327899	-0.409997	-0.536925	-0.0875425	-0.266233	-0.173864	-0.310791	-0.397193	-0.371913	0.178978	-0.181062	-0.336668	-0.285059	-0.396155	-0.501021	-0.0833116	-0.800252	-0.2327	-0.24689	-0.535337	-0.505849	0.549881	0.00627822	-0.0872547	-0.364121	-0.427354	-0.481425	0.838158	0.339856	0.2342	0.408294	0.463386	-0.0639374
YCR089W	0	0.523759	-0.026592	-0.642164	-0.138966	-0.226946	-0.0835483	0.177952	0.393753	0.164113	0.22322	0.153926	0.479639	0.330186	-0.376391	-0.550934	-0.115042	-0.165264	-0.619406	0.246965	0.315285	-0.0175887	-0.144722	-0.021299	0.096571	0.0821214	0.11635	-0.13625	0.233705	0.740137	0.213808	1.09021	0.601359	0.627834	0.632609	1.76024
YCR090C	0	-0.108637	-0.0988752	-0.269488	-0.179876	-0.238497	0.0794547	-0.0717637	-0.152173	-0.090111	-0.125106	-0.133477	-1.09219	-0.237153	-0.321966	-0.375226	-0.328894	-0.311512	-0.430898	0.41969	0.194221	0.0889095	-0.0608213	-0.292295	-0.403372	-0.478402	-0.193597	0.27138	0.510756	0.634897	-0.714043	-0.415344	-0.565211	-0.953696	-0.873489	-0.584869
YCR091W	0	0.0351262	-0.21556	-0.0271144	-0.354297	-0.557051	-0.971611	-0.185129	0.0103154	-0.0441879	-0.126245	-0.217451	1.26642	-0.625373	-0.630642	-0.824995	-0.922951	-0.97164	0.896531	-1.47928	-1.36037	-0.943463	-1.02638	-0.657469	0.780589	-0.173825	-0.378159	-0.638	-0.866025	-1.31314	1.63709	0.0451957	-0.162006	0.27728	0.108682	-0.26967
YCR092C	0	0.275173	0.220013	-0.014943	0.0788176	0.0829877	-0.0812366	-0.230677	-0.11769	-0.0110822	-0.0452515	-0.011369	-0.830497	-0.430336	-0.303136	-0.287224	-0.181094	-0.321329	-0.640781	-0.234811	-0.469967	-0.230179	-0.119603	-0.0519567	-0.58704	-0.0216216	-0.0706622	-0.453293	-0.936345	-1.01668	-0.313866	0.0440717	0.277059	-0.0420598	0.461545	0.111181
YCR093W	0	0.125129	-0.329981	-0.52693	-0.190206	-0.292572	-0.510443	-0.344886	-0.267734	-0.24955	-0.31338	-0.347397	0.978084	-0.356687	-0.228115	-0.250086	-0.0393799	0.276673	-0.0933035	-0.705154	-1.0271	-0.826045	-0.736896	-0.416051	0.482168	0.346013	0.583413	0.433627	0.154429	-0.0422238	0.757729	0.226846	0.281859	0.330731	0.401071	0.985889
YCR094W	0	0.171272	-0.0145197	0.0489049	-0.365599	-0.376818	0.0317696	0.058275	0.0234334	-0.235003	-0.301956	-0.266713	0.353438	-0.0868584	-0.176736	-0.017679	0.022727	0.367865	0.128217	-0.0782615	-0.0363955	0.00419383	-0.10898	0.0244444	0.505934	0.667863	0.745058	0.957881	1.43054	1.47645	0.460185	0.40927	0.327466	0.290859	0.43665	0.399368
YCR095C	0	0.33686	0.264569	0.506558	0.241204	0.150294	0.0871492	0.264077	0.151752	0.172262	0.143503	0.0652555	0.751463	0.174402	0.273774	0.143562	0.0941343	0.190655	0.45965	0.198365	0.0549596	0.223983	0.230514	0.312085	-0.00163478	0.242785	0.313538	0.282568	-0.224843	-0.51393	0.417578	0.164139	0.0632649	0.17178	0.2804	0.118157
YCR095W-A	0	0.419169	0.20804	0.502638	0.244452	0.319976	-0.261461	0.103845	0.137573	0.106824	0.443122	0.0893811	0.979093	0.224409	0.586004	0.491041	0.541933	0.247476	0.452112	-0.0705327	-0.347226	-0.206347	0.0408982	0.386506	0.527272	-0.0385679	0.252196	0.119395	0.0367726	0.539587	0.528096	0.0748334	0.324957	-0.24959	0.369951	0.678086
YCR096C	0	-0.871223	-2.3855	-2.53251	-2.61825	-1.14847	0.035541	-0.000722316	-0.0302404	0.00955099	0.0182243	-0.100066	0.0305766	-0.162935	-0.182648	-0.0145262	0.0107295	-0.285144	0.0244693	-0.25677	-0.257905	-0.114722	-0.252864	-0.276419	-0.108116	-0.352875	-0.526137	-0.626285	-0.179382	-0.393766	-0.106029	-0.255815	-0.00128848	-0.258362	-0.133009	-0.575064
YCR097W	0	0.347137	0.526448	0.257597	0.482125	0.308958	0.526935	0.628974	0.656497	0.777241	0.545287	0.601039	1.62921	0.360098	0.544239	-0.00500976	-0.141331	-0.327307	1.13716	0.0523029	0.439261	0.37974	-0.075005	0.120188	0.344437	-0.0435334	-0.364462	-0.637726	-0.530757	-0.322215	1.14883	0.0427215	-0.509406	-0.505087	-0.692999	-1.06411
YCR097W-A	0	-2.90628	-4.42871	-4.57573	-3.18306	-4.63322	-0.15314	-0.147617	-0.122284	-0.159779	-0.0668917	-0.123811	-0.0868978	-0.453596	-0.442238	-0.55549	-0.537708	-0.49804	-0.343585	-0.425871	-0.696767	-0.590021	-0.618513	-0.251864	-0.284643	-0.885862	-1.05447	-0.958044	-1.78972	-1.48192	-0.276297	-0.610662	-0.702644	-0.604767	-0.735409	-1.4151
YCR098C	0	-0.829353	-0.0948332	-0.170823	0.00678151	0.542769	0.117623	-0.665377	-0.623343	-0.71235	-0.710571	-0.740033	0.0159577	-0.0613459	-0.293882	-0.75368	-0.555451	-0.911654	-0.430731	-0.61791	-0.665145	-0.812058	-0.818629	-0.557158	-0.4397	-0.650498	-0.978942	-1.47343	-1.13483	-0.482286	-0.419186	-0.222703	-0.357571	-0.729946	-0.619019	-1.20092
YCR099C	0	0.3208	0.533965	-0.294958	0.459642	0.314477	-0.657811	0.00345463	0.245444	0.493607	0.339602	0.352033	0.258634	-0.407363	-0.38259	-0.613289	-0.89153	-0.782761	-0.156665	-0.910848	-1.27192	-1.00301	-0.553616	0.0451009	0.199554	0.356818	0.1707	-0.416031	-0.552671	-0.180174	0.206813	0.1198	-0.0370793	-0.223466	0.297352	0.730824
YCR100C	0	0.383989	-0.00498269	-0.340174	0.133156	0.309009	-0.85058	0.177706	0.526304	0.451663	0.45278	0.256639	0.514764	-0.328749	-0.345496	-0.170952	-0.405767	-0.825972	-0.0157399	-0.938032	-1.05066	-0.663862	-0.673771	0.175083	0.156552	0.545893	0.0576027	-0.271922	-0.317129	-0.154868	0.247937	0.262274	0.0648024	0.0982016	0.426938	0.981695
YCR101C	0	0.342467	0.0317589	-0.129975	0.228837	0.225185	-0.686399	0.273887	0.731566	0.482977	0.512407	0.475634	0.582141	-0.296815	-0.393768	-0.635221	-0.508952	-0.507582	0.220873	-0.866734	-1.48428	-0.75583	-0.884639	0.22079	0.599285	0.355459	0.318009	-0.0941713	-0.902531	0.349573	0.793421	0.113278	0.0452579	0.352916	0.342367	1.15928
YCR102C	0	1.16125	1.63942	1.94619	1.64136	2.11142	-0.120947	1.12781	1.44927	0.912356	1.36275	1.28347	0.355378	1.18901	1.06475	0.900939	0.95306	1.14009	0.784014	2.48605	1.33271	1.69014	1.53233	2.09553	0.2968	1.0365	0.934642	0.870585	0.881073	1.26428	-0.158243	0.371611	1.08407	1.13237	1.41779	1.69618
YCR102W-A	0	-2.91435	-2.95604	-3.10305	-3.18878	-1.71898	-0.0865917	-0.0536586	0.0368239	-0.115318	0.140862	0.0491176	-0.300722	-0.15196	0.0717666	0.117161	-0.18028	0.604886	-0.174518	0.376009	-0.229834	-0.268896	0.325561	1.1474	-0.128505	1.15678	1.92909	2.44193	2.11389	3.40704	-0.0706745	-0.0781317	-0.0181744	-0.18427	0.587835	2.51623
YCR104W	0	-0.352378	0.196931	0.0796727	0.283458	0.875729	-0.364055	-0.0256715	0.651958	0.195932	0.319567	0.643524	-0.856423	-0.225433	-0.348219	-0.481253	-0.380618	0.84733	-1.02367	-0.51424	-1.42362	-0.891913	-0.606791	0.502236	-0.828844	-0.926553	1.00585	1.41787	2.73084	4.87324	-0.858044	-0.703329	-0.726654	-0.181006	-0.0100188	1.43534
YCR105W	0	-0.225236	-0.326132	-0.376223	-0.438967	-0.427431	-0.29517	-0.364766	-0.356181	-0.608114	-0.367004	-0.481791	1.51313	0.173022	0.129388	0.212063	0.04734	0.182428	0.917418	-0.537192	-0.867738	-0.821621	-0.492955	-0.255977	0.48614	-0.564776	-0.648222	-0.852216	-0.660987	-0.0186718	1.16337	-0.64139	-0.455354	-0.644185	-0.354819	-0.316677
YCR106W	0	0.460854	0.017095	-0.154269	0.119051	0.00534892	-0.839218	-0.256843	-0.308991	-0.506728	-0.509898	-0.537919	0.230537	0.749109	0.306561	0.260157	0.504326	0.486236	-0.670962	-0.465974	-0.175691	-0.247172	-0.250984	-0.248554	-0.0388841	0.513415	0.370753	0.234181	-0.216444	-1.53919	0.0594624	0.711692	0.306059	0.234921	0.113135	0.464995
YCR107W	0	0.583708	0.626315	0.25448	0.441474	0.482672	-0.80877	-0.0203764	-0.191392	-0.44613	-0.299478	-0.273095	-0.526114	0.623629	-0.0422392	0.0779025	0.256458	0.20058	-0.783634	-0.171252	0.275563	0.229712	0.126614	0.248529	-0.140813	0.765753	0.618465	0.545436	-0.104791	-1.09393	-0.678654	0.966721	0.545356	0.16407	0.230671	0.503289
YCR108C	0	2.40502	-0.144029	-0.29102	2.58937	-0.348517	NA	NA	NA	NA	NA	0.10183	NA	NA	NA	NA	0.0967902	0.128933	NA	0.106635	NA	NA	NA	NA	NA	NA	0.498431	NA	NA	NA	NA	NA	NA	NA	NA	NA
YDL001W	0	0.224955	0.0727216	0.173035	0.295219	0.184329	0.300473	0.32806	0.315287	0.327314	0.191401	0.433189	-0.640471	0.0195345	-0.032498	0.101892	0.173398	-0.00708994	-0.181465	0.540504	0.554561	0.582068	0.649227	0.901106	0.0329431	0.0390557	0.0572921	0.13401	0.895248	1.77572	-0.232742	0.13464	0.625193	0.607233	0.713881	1.00768
YDL002C	0	0.0247992	-0.016208	0.22141	-0.182171	-0.0373088	0.127418	0.14726	0.107162	0.221624	0.207701	0.239411	0.719487	0.0633591	0.184487	0.280361	0.0496021	-0.119712	0.301739	0.121464	0.0920373	0.249137	0.161869	0.195358	0.00865751	-0.390968	-0.550372	-0.359229	-0.234422	0.513897	0.385989	0.0288212	0.0502437	-0.0915608	-0.122081	-0.487461
YDL003W	0	-1.07529	-1.95633	-1.50632	-1.7079	-1.13007	0.881816	-0.554983	-0.878844	-0.982236	-0.721349	-0.947859	-1.62758	0.722206	-0.204917	0.0442391	0.338446	0.549995	-2.00057	-0.362748	1.99448	0.334789	1.07884	1.87014	-0.559123	0.735871	0.435329	-0.251053	-0.824302	-1.09783	-1.10404	0.714273	1.28419	2.00827	2.87853	2.50372
YDL004W	0	-0.648293	-0.595686	-0.656663	-0.922054	-1.15768	0.189063	-0.5268	-0.519495	-0.663113	-0.713259	-0.817806	-0.560037	-0.517797	-0.831158	-0.827533	-0.746878	-1.11545	-0.0595771	-1.14047	-0.270719	-0.280771	-0.638729	-0.946486	0.0266711	-0.833452	-1.35488	-1.51415	-1.98145	-2.93151	-0.0154111	-0.642031	-1.19536	-0.897266	-1.43394	-1.97059
YDL005C	0	-0.00319936	-0.131912	-0.0749047	-0.0481387	-0.0976107	0.0498347	-0.0869571	-0.065747	-0.0379308	0.0401845	0.0652462	0.895332	-0.424444	-0.362667	-0.40101	-0.396134	-0.350824	0.510349	-0.626786	-0.522196	-0.547467	-0.598492	-0.594253	0.0143104	-0.317529	-0.334216	-0.532782	-0.809699	-0.554989	0.597237	-0.212109	-0.525322	-0.416137	-0.408794	-0.614832
YDL006W	0	-0.450773	-0.242872	-0.100574	-0.347951	-0.396025	-0.315979	-0.405687	-0.382715	-0.296816	-0.361411	-0.290992	0.17332	-0.692503	-0.608855	-0.648826	-0.588736	-0.360842	0.0895211	-0.805592	-0.316336	-0.619743	-0.790054	-0.377249	-0.367296	-0.382487	-0.246822	-0.103922	0.304899	0.410604	0.0886263	-0.481295	-0.622569	-0.594832	-0.607024	-0.376082
YDL007C-A	0	2.37637	-2.46297	2.21997	2.3241	3.30084	-0.0226875	0.16098	0.490475	0.472108	0.0445062	0.120417	0.36968	1.87773	3.63543	4.12163	4.42624	7.29665	0.282286	3.49011	2.36488	3.52822	4.57082	5.52092	2.64206	7.00453	8.5531	9.46712	10.7531	11.5729	-0.106029	3.54951	4.6749	4.57603	6.04167	7.22757
YDL007W	0	-0.183688	0.000632618	-0.0149354	-0.0455476	-0.131682	-0.382212	-0.320838	-0.2566	-0.228663	-0.17949	-0.277002	0.0105557	-0.0641119	0.0782727	-0.156161	-0.11478	0.290404	0.331227	0.186384	-0.280549	-0.138916	-0.184645	-0.202033	0.116317	0.246493	0.445918	0.625133	0.449928	-0.260891	0.0235515	-0.143111	-0.133172	-0.11615	-0.142745	0.0855638
YDL008W	0	-0.450904	-0.209065	-0.34356	-0.366468	-0.328439	-0.0453891	-0.18316	-0.406027	-0.349396	-0.276702	-0.367942	0.198768	-0.150022	0.199596	0.538979	0.297013	0.815219	0.0308722	-0.0602487	0.132785	0.0987243	0.428439	0.145253	0.399522	0.273913	0.443567	1.14557	2.13946	2.66593	0.12769	-0.338761	0.147429	0.205508	0.180272	-0.20931
YDL009C	0	-0.846877	-0.24459	-0.491665	-0.270146	-0.175776	-0.342253	-0.320639	-0.495355	-0.408049	-0.333741	-0.296174	0.584108	-0.228644	-0.0335884	-0.407562	-0.117989	0.0879239	0.998132	-0.142473	-0.547897	-0.626679	-0.458624	-0.16755	0.0130871	-0.12855	-0.694194	-0.961973	-1.30927	-2.17569	0.387793	-1.09019	-0.704246	-0.831891	-0.4806	-0.642838
YDL010W	0	-0.686307	-0.367691	-0.637008	-0.436136	-0.298496	-0.288429	-0.318845	-0.425376	-0.361118	-0.239583	-0.247669	0.448475	-0.438674	-0.153007	-0.346014	-0.182513	0.00734072	1.04192	-0.0548852	-0.514359	-0.685391	-0.395825	-0.219759	-0.0148545	-0.219016	-0.757526	-1.07554	-1.52497	-2.00962	0.32684	-1.15216	-0.776062	-0.814736	-0.63629	-0.76864
YDL011C	0	-0.764862	-0.586462	-0.749481	-0.492334	-0.452015	-0.327881	-0.368255	-0.512634	-0.33019	-0.314817	-0.284097	0.206746	-0.729273	-0.344432	-0.362079	-0.391597	-0.192291	0.918624	-0.144813	-0.663533	-0.82279	-0.461153	-0.286245	-0.317203	-0.411166	-0.965376	-1.34018	-1.57801	-2.42739	0.0540228	-1.37909	-1.08979	-1.27296	-0.742237	-1.06506
YDL012C	0	-0.236444	-0.385467	-0.688403	-0.525758	-0.658126	0.446547	0.18795	-0.0973963	-0.0730617	-0.0313734	-0.36925	1.00721	0.197938	0.202649	0.238248	0.0798312	0.175432	0.625404	-0.0337139	-0.102188	-0.0424219	0.0528155	-0.129339	0.158019	0.121757	0.0344555	-0.0405934	0.113823	0.812358	0.537755	0.03218	-0.107881	-0.216946	-0.196851	-0.389212
YDL013W	0	0.0242688	-0.0535017	-0.141027	0.0884035	0.0323522	-0.277213	0.0463118	0.0573604	0.136533	0.0519648	0.0458767	0.714637	-0.0804865	-0.102952	-0.197009	-0.243883	-0.359793	0.944719	-0.310025	-0.643097	-0.573713	-0.500118	-0.0887141	0.0513401	-0.572639	-0.640639	-0.900937	-0.916417	-0.478287	0.599567	-0.475835	-0.436881	-0.351275	-0.334817	-0.321349
YDL014W	0	-0.93999	-0.803496	0.5301	-1.06468	-0.530868	1.2324	-0.920912	-1.30939	-1.56882	-1.13339	-1.14369	-2.06334	0.420829	-0.0178545	0.475156	0.42075	-0.19339	-1.51319	1.54991	0.554906	0.419455	0.366177	-0.560552	-0.849379	-0.635288	-0.873874	-1.16063	-1.64401	-0.998272	-1.24136	-0.0534151	0.228499	0.103108	-0.578693	-1.43722
YDL015C	0	-0.279889	-0.293788	-0.239541	-0.43447	-0.502131	-0.0531299	-0.261981	-0.313319	-0.356112	-0.367319	-0.467285	0.300837	-0.341013	-0.395188	-0.406522	-0.401251	-0.620054	0.659774	0.193543	-0.380521	-0.165006	-0.141919	-0.181245	0.284994	-0.374757	-0.594389	-0.869519	-0.984288	-1.06565	0.491497	-0.355336	-0.38789	-0.325981	-0.330879	-0.810765
YDL016C	0	-0.670497	-0.39142	-0.597182	0.201781	-0.0673154	-0.27987	-0.126156	-0.208156	-0.307706	-0.303801	-0.236199	0.576777	0.647668	0.941748	0.953464	1.23727	1.62023	0.043385	0.805406	0.670946	0.653	1.11505	1.28709	1.06402	1.719	1.86249	1.67016	1.50273	1.46492	-0.0938604	0.164969	1.28267	1.3355	1.28267	1.30212
YDL017W	0	0.102608	-0.147121	-0.252322	-0.217619	-0.244148	0.161956	0.183891	0.00289602	-0.119597	-0.155906	-0.0721025	-0.140599	0.381027	1.04171	1.30645	1.51619	2.05006	0.141709	0.984196	1.00164	1.11888	1.52748	1.84585	1.6354	2.20635	2.37197	2.2796	2.11879	1.6	-0.344847	0.767144	1.66224	1.76513	1.94705	1.82181
YDL018C	0	-0.0724534	-0.156211	-0.375265	-0.162687	-0.0799531	-0.122196	-0.349811	-0.161502	-0.0529684	0.0857047	0.0966353	-0.576026	-0.0678116	0.408236	0.494555	0.58472	0.667423	-0.351488	0.127181	0.512123	0.460101	0.817547	0.784254	0.874034	1.40866	1.03583	0.571183	0.142777	-0.369139	-0.250898	0.185856	0.738371	0.411829	1.01306	0.324209
YDL019C	0	-0.172641	-0.322856	-0.934262	-0.4488	-0.640792	-1.09566	-0.39032	-0.161201	-0.26609	-0.369676	-0.365709	-0.0043439	-1.01915	-1.37845	-1.45884	-1.2341	-1.36775	-0.443407	-1.91803	-1.45751	-1.2077	-1.36616	-0.967182	0.11567	-0.455841	-0.478194	-0.648396	-0.483979	-0.0219722	0.195505	-0.546977	-0.645184	-0.950355	-0.701533	-0.486341
YDL020C	0	0.288731	0.00395294	0.319236	0.122315	0.108895	-0.373454	-0.32082	0.0423847	0.095399	0.194833	0.218982	0.984632	-0.986591	-0.865039	-1.08219	-1.03639	-0.712195	0.589909	-1.18657	-1.39503	-1.08598	-1.10243	-0.648132	0.614533	-0.0131205	0.147119	0.116614	-0.109973	-1.56493	0.680626	-0.764693	-0.875467	-0.904287	-0.399187	0.13165
YDL021W	0	-0.399321	-0.325666	-0.141341	-0.122314	-0.1976	-0.623836	-0.697442	-0.623914	-0.6748	-0.663689	-0.558846	0.117073	-1.36123	-1.27992	-1.60358	-1.34968	-1.66848	0.457633	-1.01595	-1.24848	-1.05872	-0.998326	-0.840875	-0.474951	-1.43115	-1.49405	-1.30715	-0.638436	0.639216	0.553843	-1.06576	-1.28081	-0.718194	-1.00145	-1.64409
YDL022C-A	0	-0.530039	-0.564346	-0.735131	-0.164052	-0.523676	-0.242126	0.0152663	-0.130177	-0.0347873	-0.193805	-0.317505	0.273207	-0.234536	0.601171	0.34646	0.635828	1.14498	0.300574	-0.0999031	-0.0282757	-0.153273	0.12787	0.836964	0.266751	-0.105048	0.96126	0.493649	1.04088	2.3501	0.357142	0.589332	0.508944	0.291685	-0.224269	0.421471
YDL022W	0	-0.434845	-0.404177	-0.427696	-0.163552	-0.3921	-0.573172	-0.277197	-0.24322	-0.332557	-0.398755	-0.456321	0.0730264	-1.01267	-1.16931	-1.62536	-1.47532	-1.6352	0.395914	-1.80767	-1.5283	-1.19476	-1.57765	-1.21437	-0.0959196	-1.45198	-1.39018	-1.18545	-0.744353	-0.708659	0.124758	-0.964396	-1.38319	-1.13049	-1.46865	-1.69853
YDL023C	0	-0.572859	-0.542286	-0.572568	-0.168692	-0.442143	-0.611684	-0.312725	-0.328023	-0.391548	-0.467603	-0.532121	0.0497241	-0.975158	-1.05915	-1.69405	-1.43216	-1.69801	0.400235	-1.86216	-1.62691	-1.29831	-1.69334	-1.20066	-0.350575	-1.70956	-1.73157	-1.48814	-0.974469	-1.08442	-0.110866	-1.18147	-1.65015	-1.42333	-1.70931	-2.14348
YDL024C	0	0.468108	0.84607	0.714018	1.08944	1.31179	-0.188518	0.631347	0.923593	1.02677	1.15691	1.15122	0.12	0.522145	0.366956	0.414475	0.738532	0.762671	-0.0406351	-0.54715	0.0385934	0.0860241	0.46453	0.816666	0.404071	1.01906	1.21365	1.5947	2.46575	3.81326	0.682036	0.986454	0.992021	1.07977	0.980726	1.4175
YDL025C	0	0.00546074	-0.140417	-0.0535572	-0.347671	-0.509872	-0.389139	0.0256754	0.0278802	-0.158305	-0.228634	-0.284794	0.788828	-0.0268073	-0.505899	-0.572377	-0.507242	-1.06291	0.56905	-0.695844	-0.163321	-0.194256	-0.412994	-0.338435	0.13938	-0.594158	-1.00915	-1.28484	-1.3315	-1.35863	0.692607	0.169467	-0.261334	0.109807	-0.318763	-0.102932
YDL025W-A	0	-0.146069	0.212727	0.144229	-0.234424	-0.542995	-0.477512	-0.0116824	-0.114272	-0.276089	-0.388568	-0.590789	-0.0617218	-0.144897	-0.626441	-0.619454	-0.675897	-1.06774	0.478856	-0.674563	0.0735452	-0.0281401	-0.298697	-0.074704	-0.08986	-0.878148	-1.06996	-1.17596	-1.29863	-1.15508	0.598329	-0.0977653	-0.290666	0.0670171	-0.686025	-0.174392
YDL026W	0	-0.248338	-0.310955	-0.156506	-0.0447823	-0.0184251	-0.436576	-0.280504	-0.247234	-0.0585636	-0.0873803	-0.0344959	0.848492	-0.467886	-0.313163	-0.330941	-0.385933	-0.367443	0.427225	-0.728084	-0.746355	-0.428035	-0.468751	-0.480352	-0.222082	-0.657498	-0.587648	-0.546155	0.0745927	0.622673	0.331904	-0.804991	-0.685429	-0.686476	-0.581835	-0.746738
YDL027C	0	-0.0890502	-0.100775	0.082447	0.128965	0.178617	-0.366141	-0.159196	-0.07887	-0.00108971	0.0896635	0.0145738	1.08893	-0.155394	-0.0679015	-0.188714	-0.183682	-0.232153	0.478698	-0.476078	-0.479156	-0.32674	-0.3656	-0.298271	0.0408771	-0.437325	-0.464935	-0.243205	0.230191	0.645811	0.450953	-0.488035	-0.453704	-0.480788	-0.327204	-0.434825
YDL028C	0	0.232999	-0.0614272	-0.130288	0.0801255	0.111129	-0.234958	0.0227924	0.182621	0.154386	0.0814626	0.0618544	0.843523	-0.0943532	-0.14992	-0.231353	-0.014217	0.629737	0.427112	-0.339564	0.0790157	-0.24125	-0.163126	0.258762	0.45611	0.514616	1.01526	2.21133	3.64296	4.53774	0.55752	0.226599	-0.0569051	0.246497	0.298534	1.30989
YDL029W	0	-0.465812	-0.15847	-0.240377	-0.249674	-0.422624	-0.451276	-0.319968	-0.39444	-0.444468	-0.522881	-0.650278	-0.23366	-0.471731	-0.618453	-0.897063	-0.573045	-0.853924	0.160557	-0.788364	-0.507771	-0.468179	-0.635158	-0.661756	-0.0959704	-0.714249	-0.82534	-0.910468	-1.19627	-1.29853	0.192549	-0.525197	-0.776131	-0.650418	-0.755744	-0.937783
YDL030W	0	0.313076	0.327442	0.456584	0.374984	0.398227	0.22797	0.253257	0.343466	0.305351	0.436925	0.485926	0.13632	0.248076	0.444065	0.371128	0.260884	0.286984	0.0661702	0.353025	0.218412	0.195676	0.226859	0.26589	-0.572198	0.0395858	0.297864	0.389887	0.935761	1.497	-0.199479	0.362429	0.283142	0.181122	0.0814691	0.0822878
YDL031W	0	-0.112908	-0.221219	-0.138437	-0.169161	-0.0375095	0.571653	-0.28057	-0.130454	-0.160491	-0.138118	-0.00774821	-1.22287	-0.315462	-0.584529	-0.365399	-0.387787	-0.767756	-0.504417	0.748471	-0.308233	-0.152633	-0.0967552	-0.616346	-1.09773	-0.902193	-0.993024	-1.29167	-1.57527	-0.686956	-1.03433	-0.294921	-0.116436	-0.195761	-0.482655	-0.320191
YDL032W	0	0.275756	-0.1202	-0.308161	0.280477	0.233396	0.178453	-0.143792	-0.0779905	0.0806879	-0.017282	0.00590524	-0.0489635	-0.209543	0.443931	0.3507	0.116808	0.750601	0.471069	0.305452	-0.229574	0.0197879	0.113528	-0.343719	-0.0880773	0.399664	0.524288	0.452433	-0.236666	-0.846599	-0.538762	-0.499514	-0.175802	-0.216353	-0.200057	-0.097958
YDL033C	0	-0.225645	-0.378807	-0.46433	-0.0445893	-0.0648316	-0.0570015	-0.33558	-0.256907	-0.328629	-0.217445	-0.0408215	0.070618	-0.0988069	0.0481032	0.0932065	0.0289018	0.365125	0.209657	-0.01678	-0.295555	-0.313944	-0.163624	-0.422192	-0.230873	0.402551	0.512438	0.324596	-0.0367133	-0.996096	-0.307575	-0.582536	-0.355411	-0.376227	-0.255953	-0.092859
YDL034W	0	0.114778	-0.366324	-0.2822	0.0885078	0.0587205	-0.457872	0.0273656	0.0600286	-0.0384172	0.0395786	0.0318997	0.804276	-0.306046	-0.0900446	-0.580621	-0.00548304	-0.123248	0.625302	-0.0486062	-0.508035	-0.210205	-0.109852	0.177366	0.212606	-0.0838548	0.100602	0.240422	0.193104	0.0538276	0.730956	0.267587	0.173211	0.445501	0.297634	0.715872
YDL035C	0	0.256906	0.146089	0.204796	0.191923	0.220689	-0.249542	0.0540497	0.24046	0.144549	0.0674517	0.0860914	0.374742	-0.202126	-0.283078	-0.444943	-0.0981741	-0.393537	0.438132	0.0728617	-0.0213103	0.0302375	0.0119582	0.179144	0.262802	0.187368	0.190786	0.272894	0.368381	0.182728	0.734967	0.357794	0.311753	0.571928	0.383812	0.734771
YDL036C	0	0.300672	0.387833	0.692861	0.357188	0.358986	0.704745	0.390199	0.461413	0.414421	0.412493	0.516633	-0.805329	0.762117	0.823732	1.00333	1.01483	0.755302	-0.735459	1.4536	0.944553	1.08904	1.09066	0.903237	-0.0344952	0.790031	0.873671	0.806192	0.518806	0.763761	-0.179803	0.983156	1.13411	1.43305	1.17268	0.672569
YDL037C	0	0.832178	0.232272	0.320184	0.494304	0.681253	0.149333	0.141345	-0.138605	0.0725816	0.467274	0.582706	1.24375	1.13352	1.22017	1.85887	1.84269	1.33124	0.980043	3.53081	2.2197	1.65329	1.94241	1.43403	0.321657	-0.0269667	0.223406	0.560307	0.356995	-0.604668	1.26226	0.697222	1.72205	2.95305	1.56905	1.86364
YDL039C	0	-0.164562	-0.456174	-0.452565	-0.131404	0.0711814	-0.0696262	-0.188572	-0.366295	-0.153609	-0.021933	-0.011917	1.09765	0.471922	0.59697	1.19816	0.952237	0.374733	0.370339	2.40951	1.40266	0.788188	1.16139	0.468749	0.0567878	-0.826163	-0.601907	-0.56175	-0.615888	-0.893541	0.391785	-0.237068	0.544501	1.87343	0.450168	0.429583
YDL040C	0	-0.188297	-0.307918	-0.447849	-0.242811	-0.289586	0.133025	-0.346809	-0.482958	-0.53798	-0.538852	-0.590692	-0.793964	0.0144792	-0.192123	0.00689015	0.0954947	-0.0813634	-1.14423	-0.0656029	-0.0691383	-0.0906543	-0.0391926	-0.251766	0.0869899	0.070804	0.0482008	0.0579522	0.0523736	-0.0881281	-0.279299	0.120976	0.154224	0.228306	0.169455	-0.27531
YDL041W	0	0.0220631	-0.353285	-0.183037	-0.113788	0.0998348	0.0881081	0.110195	0.0537386	-0.0385609	0.152739	0.203029	-0.324583	0.113366	0.118364	0.249869	0.416231	0.448852	-0.261798	0.674112	-0.0173651	0.150825	0.362068	0.213991	0.44237	0.407672	-0.0155682	0.0245239	-0.310713	-0.488039	-0.941167	-0.373315	0.360649	0.110976	4.85658e-05	-0.390218
YDL042C	0	0.1269	-0.0709955	-0.0402258	0.108621	0.115685	0.282903	0.0325145	0.165505	0.211263	0.191488	0.208216	-0.154487	0.24929	0.254868	0.349791	0.481282	0.492546	-0.288318	0.703439	0.225131	0.119152	0.468597	0.343204	0.365692	0.622275	0.260901	0.0658042	-0.123448	-0.511772	-0.74293	-0.0528888	0.343223	0.211456	0.246606	-0.167195
YDL043C	0	0.0883975	0.0517146	0.235673	0.39544	0.388374	0.207063	0.0379341	-0.0716485	-0.0177732	0.118497	0.079536	-0.818055	0.285744	0.433081	0.857749	0.798258	1.0583	-0.353246	1.01985	0.430117	0.738687	1.05426	0.802785	0.584562	1.11275	1.28731	1.34963	1.30198	0.896312	-0.787585	0.113201	0.863173	0.802155	0.682177	0.14016
YDL044C	0	0.117778	0.21001	0.286089	-0.0501015	-0.139985	0.42084	0.215314	0.0630109	0.124424	0.24285	0.276386	0.761447	0.196043	0.149653	0.348577	0.0963102	0.147355	0.162744	-0.0964594	-0.13227	0.110278	0.0674251	0.00181354	0.152847	0.0437646	0.0773827	0.0106748	-0.173727	-0.435246	0.373639	-0.0953479	-0.074256	-0.0365794	-0.284773	0.233668
YDL045C	0	-0.0376129	0.020137	-0.181855	-0.224437	-0.29325	-0.0951315	0.0736857	0.0682739	-0.125284	-0.151064	-0.22403	0.597753	-0.148625	-0.229512	-0.320545	-0.310425	-0.495574	0.294737	-0.265598	-0.0218161	-0.130758	-0.250659	-0.123066	0.0541325	-0.259781	-0.619792	-0.565404	-0.133457	0.398904	0.590828	-0.070064	-0.330439	-0.319536	-0.375542	-0.333256
YDL045W-A	0	-0.278393	-0.234031	-0.0805122	-0.304104	-0.438014	0.344878	0.288772	0.0369995	0.0577363	-0.0865006	-0.105183	1.21958	0.145819	0.171201	0.166061	-0.0598699	-0.0664438	0.373201	-0.242626	0.199624	0.0366027	-0.0606294	0.148405	-0.041552	-0.778015	-1.19018	-1.13351	-0.401634	0.379201	0.357848	-0.322035	-0.604113	-0.846826	-0.801917	-0.316898
YDL046W	0	-0.199493	-0.374616	-0.449431	-0.53125	-0.640988	-0.339826	-0.0605192	-0.0966198	-0.201091	-0.241441	-0.342137	0.404682	-0.693007	-0.563281	-0.412517	-0.580588	-0.291766	0.29906	-0.516484	-0.679076	-0.667343	-0.597985	-0.389181	0.0236031	-0.468535	-0.335476	-0.434198	-0.767012	-1.84763	0.205873	-0.840109	-0.817319	-0.815187	-0.642194	-0.758383
YDL047W	0	-0.368266	-0.436433	-0.164703	-0.299309	-0.22642	0.239489	-0.0810255	-0.04045	-0.0658365	-0.100109	-0.11176	0.363202	-0.114046	-0.0390755	-0.0952297	0.0358444	-0.0106792	0.526106	0.076893	0.00891795	0.0430943	0.0422252	0.0863537	0.190421	-0.104305	-0.155317	-0.26158	-0.480775	-0.32562	0.196663	-0.115963	0.00404074	0.00894817	-0.0117507	0.230878
YDL048C	0	-0.265926	-0.238482	1.72979	0.0573404	0.276656	0.300326	-0.205014	-0.258303	-0.174561	0.19899	0.214854	-0.25562	0.435718	0.762976	0.783138	0.911552	0.892641	-0.924175	0.0899457	0.184791	0.280554	0.446876	0.711197	-1.02329	-0.440194	-0.064059	-0.17869	-0.66279	-1.45416	-1.1107	-0.163014	0.0079492	0.607112	-0.0204052	0.0584232
YDL049C	0	0.518196	0.483147	0.49331	0.494947	0.601072	0.803737	0.242612	0.546542	0.615808	0.707586	0.79628	-1.44011	-0.340044	-0.0639295	-0.230836	-0.559547	-0.873057	-1.30789	-0.246576	-0.313099	-0.146871	-0.234455	-0.41954	-1.0549	-1.30392	-1.27953	0.226837	2.55365	4.60742	-1.18153	-0.248261	0.285849	-0.195665	-0.283269	-1.03229
YDL050C	0	-0.214876	-0.109009	0.131927	-0.316179	-0.0468132	0.726368	-0.302918	-0.224101	-0.198553	-0.204801	-0.0317193	-1.38801	-0.0280727	-0.232244	0.27382	0.15984	-0.146806	-0.797152	1.07314	0.305995	0.324672	0.487776	-0.239126	-0.389508	-0.302052	-0.179927	0.301948	1.26627	2.32266	-0.712078	-0.277572	0.0870109	0.0803061	-0.30576	-0.778774
YDL051W	0	-0.355148	-0.38286	-0.0240793	-0.38741	-0.130565	0.676059	-0.435459	-0.366265	-0.378933	-0.29465	-0.145217	-1.57477	-0.100688	-0.188093	0.249425	0.0662843	-0.161924	-0.697879	0.939138	0.253885	0.243274	0.29067	-0.264107	-0.527099	-0.676791	-0.437854	0.0410136	1.11939	2.16808	-0.948237	-0.266001	-0.105781	-0.0711459	-0.598959	-1.15312
YDL052C	0	-0.298582	-0.511154	0.00605138	-0.861862	-0.751949	0.472159	-0.276419	-0.492614	-0.592677	-0.646099	-0.698919	0.0932453	0.131663	0.180705	0.0420642	-0.281814	-0.254146	0.404673	0.0893267	0.292098	0.161023	-0.0647127	-0.297613	-0.187134	-0.0959833	-0.236014	-0.422806	-1.05566	-1.38222	0.144261	-0.243846	-0.400969	-0.806221	-0.432736	-0.414802
YDL053C	0	-0.321711	0.0128618	0.0910899	-0.070735	-0.021351	0.149292	-0.0530957	-0.0831231	0.0245556	-0.143975	0.024327	0.390114	0.0934304	0.129854	0.120301	0.0113849	0.201633	0.033503	0.154496	0.245204	0.0968133	0.0658746	-0.0544281	0.0369806	0.141063	0.243506	0.358704	0.449643	0.212432	-0.0374689	-0.0109197	-0.167491	-0.136569	-0.12823	-0.314996
YDL054C	0	0.129853	0.221253	0.266739	0.181271	0.107308	-0.108478	0.685522	0.206318	0.116449	-0.0823463	-0.128782	0.691493	1.65091	1.99291	2.09786	2.28912	2.76487	0.77981	1.21375	1.79521	2.02986	2.28285	2.23708	2.10886	3.09469	3.29773	3.17677	2.74282	1.37053	0.485382	2.64516	2.5194	2.66227	2.7074	2.63147
YDL055C	0	-0.638787	-0.552496	-0.714167	-0.856187	-0.75841	0.826722	-0.513088	-0.780696	-0.893123	-0.77658	-0.785396	-1.62385	0.268797	-0.415133	-0.506533	-0.390174	-1.02505	-2.2645	-0.124937	1.19272	0.551824	-0.585313	-0.819552	-0.616742	-0.626066	-1.06633	-0.290466	2.04167	4.01849	-0.359115	0.218629	-0.304906	-0.635475	-1.0019	-1.30594
YDL056W	0	0.365522	0.0367402	0.0352043	0.0703139	-0.0259764	-0.0096325	-0.0459234	0.159669	0.0850209	0.183096	0.15024	0.79505	-0.246023	-0.173915	-0.22452	-0.318291	-0.489318	0.343384	-0.166454	-0.192409	-0.221972	-0.249844	-0.138545	0.0751484	-0.224372	-0.137018	-0.341906	-0.0708144	0.449183	0.549448	0.112644	0.140293	0.355959	0.269683	0.395095
YDL057W	0	0.0800467	0.121292	-0.0143032	0.297288	0.177572	-0.253444	0.0725231	0.191891	0.201613	0.355964	0.401394	-0.0319921	-0.28962	0.0398755	0.130398	0.0808478	-0.00600649	0.0874095	-0.0152241	-0.375983	-0.195941	0.0771292	0.201871	-0.0571812	-0.260413	-0.231846	-0.166815	-0.462162	-1.49197	-0.0475026	-0.497372	-0.148513	-0.0544151	0.207575	-0.0243159
YDL058W	0	0.220804	0.098808	-0.412955	-0.0152692	-0.0655459	-0.175168	-0.114007	-0.0875981	-0.0826605	-0.154472	-0.0815132	-0.267544	-0.363735	-0.497966	-0.496181	-0.525281	-0.676835	-0.883882	-0.474101	-0.582384	-0.757741	-0.729436	-0.351917	-0.254774	0.0114044	-0.189207	-0.536281	-0.357291	0.243307	-0.205649	0.261246	-0.0536	-0.152442	-0.135286	0.675268
YDL059C	0	0.190524	1.54931	1.64209	2.24815	2.17958	0.226158	1.1556	1.23323	1.39812	1.4828	1.56003	0.0824702	1.52517	2.51668	2.49184	2.47721	2.55202	0.198625	0.343458	2.54505	2.61701	2.60178	3.16819	0.125392	0.517837	2.25885	2.75286	2.87627	2.20602	0.0143752	1.78306	2.60345	2.84376	2.63905	3.24821
YDL060W	0	0.0122815	-0.0166226	0.331213	0.232936	0.285509	0.533541	-0.413895	-0.242483	-0.24133	-0.0478976	-0.0698502	-1.91268	-0.0474955	-0.242117	0.123539	0.0290014	-0.431754	-1.4673	0.995219	-0.205583	-0.103619	-0.070577	-0.508079	-1.04301	-0.652954	-0.687871	-0.684995	-0.8876	-0.166853	-1.20373	-0.228109	0.0976404	-0.0800432	-0.590505	-0.349415
YDL061C	0	-0.327652	-0.0741323	-0.14848	0.069148	0.0449584	0.581591	-0.348911	-0.454782	-0.447841	-0.447193	-0.343324	-2.37442	-0.197114	-0.510718	-0.552726	-0.255347	-0.953707	-0.861566	0.57701	0.472478	0.287189	0.208468	-0.617587	-0.44086	-1.66747	-1.96161	-1.96255	-2.08044	-0.91816	-0.741243	-0.542818	-0.649458	-0.433912	-1.26099	-2.71589
YDL062W	0	-0.127669	-0.450618	0.735319	0.176882	0.207095	0.732725	-0.528994	-0.259034	-0.306475	-0.279401	0.357203	-2.1574	-0.0155986	0.00123555	0.451898	0.698885	0.342646	-1.24718	1.83117	0.290293	0.62499	0.530374	-0.339937	-0.945781	-0.105348	0.450942	0.244819	0.897864	1.42413	-1.3196	-0.132349	0.58947	0.214894	0.0464793	-0.283839
YDL063C	0	-0.183065	-0.211136	0.789463	0.0735308	0.440122	0.786138	-0.432106	-0.374028	-0.253237	-0.0652439	0.205325	-2.55357	-0.131547	0.0141502	0.489942	0.472062	0.158492	-1.82262	1.72684	0.367944	0.509297	0.595488	-0.229379	-1.112	-0.0367313	0.246028	0.482407	0.795927	1.2713	-1.74631	0.0149874	0.592975	0.486929	0.0431216	-0.54036
YDL064W	0	-0.00989963	0.0521279	0.0628248	0.08253	0.211546	0.602942	0.64959	0.425058	0.300424	0.481414	0.214835	0.262815	0.397697	0.565653	0.995636	0.710593	1.17496	0.328075	1.24202	1.10171	0.995466	1.12278	1.18317	-0.0383395	0.905689	1.06108	1.0734	1.33479	1.85075	-0.127206	0.281362	0.69169	0.442142	0.370309	0.628935
YDL065C	0	0.300585	0.397002	0.368152	0.315246	0.323145	0.222105	0.265558	0.314846	0.467971	0.477453	0.590853	0.119488	-0.132932	-0.0830718	-0.00652185	-0.0120728	0.0637469	0.173236	0.414284	0.451005	0.498175	0.479314	0.515914	0.109604	0.410588	0.317333	0.699157	1.6556	2.75396	0.00632786	0.0743123	0.125714	0.265651	0.203314	0.0947221
YDL066W	0	-0.0223314	0.315367	0.0189791	0.0331652	-0.0711004	0.0516383	-0.0482045	-0.140235	-0.411087	-0.402978	-0.389849	-0.113639	0.671336	0.321304	0.406638	0.59911	0.133623	-0.319435	-0.40617	0.305725	0.316824	0.270085	-0.293293	-0.134569	-0.306415	-0.756529	-1.08838	-1.50016	-2.06503	0.143966	0.385233	0.0259723	0.0322089	-0.0315973	-1.26739
YDL067C	0	-0.344787	-0.0244779	-0.165971	-0.10831	-0.344788	0.184547	0.0730948	-0.209099	-0.2977	-0.371351	-0.441175	-0.83483	0.0420894	0.0184569	-0.347103	-0.122151	-0.254303	-0.198442	-0.165121	0.351198	0.407704	0.137171	0.017044	-0.291967	-0.765593	-1.16924	-1.21969	-0.874376	-0.260896	-0.678195	-0.609838	-0.662553	-0.530543	-1.13428	-1.65138
YDL068W	0	0.181875	-0.0162625	-0.196779	-0.176528	-0.0791704	0.0296662	0.0647943	-0.125692	-0.00574686	0.0766805	-0.0897675	-0.0562936	0.0534871	0.0483765	0.173666	0.147055	0.029074	0.0302237	0.219928	0.490879	0.440347	0.395544	0.292749	-0.124514	-0.232845	-0.596088	-0.38295	-0.354261	-0.654255	-0.0756156	0.23442	-0.122455	0.115125	-0.206608	-0.236261
YDL069C	0	-0.0475311	0.147765	-0.116584	0.0892534	0.0228787	0.0779746	0.344555	0.2178	0.0672228	0.146943	-0.0172011	0.123549	0.272289	0.291943	0.287178	0.266258	0.187766	0.142803	0.446071	0.62917	0.558244	0.528764	0.792606	0.00831506	-0.0156384	-0.168241	0.155899	0.0358939	-0.065625	0.225653	0.355008	0.156174	0.285602	0.0708583	0.721268
YDL070W	0	0.540751	0.435637	0.336979	0.111099	-0.161284	0.266806	0.769471	0.732885	0.747611	0.495276	0.15296	1.01358	0.956135	1.154	1.11143	0.909156	1.55418	0.556479	0.680773	0.546878	0.474585	0.287241	1.17521	0.288311	1.23344	1.5286	1.40673	1.12139	0.601015	0.774254	1.08455	0.837146	0.681015	0.881235	1.65203
YDL071C	0	0.364099	0.506839	0.454603	0.357252	0.183188	0.626478	1.16831	1.15305	1.01195	0.796719	0.421964	1.33535	0.97911	1.20928	1.49962	1.15588	1.74602	0.557817	1.02031	0.774364	1.03835	0.886154	1.48387	0.427548	1.1458	1.44063	1.34933	1.17043	0.959728	0.711009	1.18863	1.15833	0.622677	0.958332	1.79759
YDL072C	0	-0.407535	-0.193015	-0.386915	-0.390386	-0.587287	-0.595517	-0.137591	-0.193732	-0.246858	-0.305996	-0.427021	0.19243	-0.590773	-0.805063	-1.14491	-1.09785	-1.01334	0.965464	-0.465338	-0.778127	-0.758446	-0.842165	-0.783343	0.157557	-0.497542	-0.590245	-1.06219	-1.64349	-1.62037	0.74958	-0.534244	-1.01684	-1.13254	-0.883685	-1.1608
YDL073W	0	0.533734	0.449778	0.325707	0.374244	0.376887	0.202843	0.391434	0.440685	0.327802	0.396459	0.255324	-0.473424	0.355776	0.236843	0.357931	0.439321	0.413891	-0.684321	0.37413	0.204662	0.0897161	0.232432	0.28229	-0.352253	0.733182	0.779042	0.960626	1.45103	1.86958	-0.588297	0.779827	0.669072	0.454065	0.675186	0.914564
YDL074C	0	-0.0345836	-0.089863	0.169525	-0.0611169	-0.178379	0.0863407	0.0200555	-0.051328	-0.0924657	-0.0627614	-0.0635461	0.466806	-0.0480895	0.233661	0.285545	0.215233	0.23285	0.158326	0.0928774	-0.0437204	0.00589352	0.0485196	0.347841	0.0525742	0.294519	0.502178	0.413346	0.542285	0.71794	0.492819	0.421178	0.54683	0.606128	0.705699	1.02301
YDL075W	0	-0.554909	-0.290103	-0.233305	-0.145739	-0.138964	0.607274	-0.647635	-0.6316	-0.613386	-0.522461	-0.288079	-2.70685	-0.482196	-0.953919	-0.431481	-0.59463	-1.32032	-1.1768	0.472477	0.202867	0.0137762	-0.028407	-0.978154	-0.910456	-2.14008	-2.97762	-3.12006	-3.38458	-2.43622	-1.51862	-1.10581	-1.12404	-0.954219	-1.71357	-3.71612
YDL076C	0	-0.105562	-0.0674469	-0.189013	-0.278791	-0.203156	-0.257584	0.067708	-0.0410683	-0.123196	-0.169663	-0.19424	0.684904	0.0394951	-0.150577	-0.30378	-0.341046	-0.15422	0.534912	-0.29077	-0.0396741	-0.061532	-0.215818	-0.18699	0.223101	-0.120955	-0.0686151	0.548725	2.43348	4.31406	0.694284	0.0299639	-0.177542	-0.439296	-0.421379	-0.204409
YDL077C	0	-0.0322939	0.0364503	-0.439822	0.0956517	0.120066	-0.570275	-0.374977	-0.315848	-0.128367	-0.221064	-0.21753	-0.297041	-0.322476	-0.417583	-0.52529	-0.167015	-0.227841	-0.334879	-0.727512	-0.749054	-0.622943	-0.404122	-0.305198	0.214072	0.300152	0.442605	0.252965	0.0410357	-0.281122	-0.11748	-0.266896	-0.108406	0.204262	0.333244	0.236653
YDL078C	0	-0.0145227	-0.0318709	-0.10687	-0.0721408	-0.217558	-0.470168	-0.144791	-0.135539	-0.130442	-0.168684	-0.181452	-0.761565	-0.957787	-1.0018	-1.16643	-1.06065	-1.10043	-0.0908435	-0.999362	-0.909204	-0.83838	-1.01244	-1.01991	-0.374838	-1.09094	-1.17363	-1.28763	-1.59405	-1.8226	-0.188313	-1.30714	-1.42603	-1.23753	-1.52764	-1.92603
YDL079C	0	0.168172	0.462337	0.694508	0.435172	0.489675	-0.273253	0.483874	0.518758	0.480576	0.488847	0.345272	0.364231	-0.515367	-0.535827	-0.751434	-0.86491	-0.158874	0.317855	-0.536397	-0.565212	-0.608381	-0.850193	-0.509995	-0.792808	-0.589545	0.00263668	1.37023	2.81989	3.27028	0.496191	-0.225582	-0.543952	-0.648272	-0.780346	-1.0858
YDL080C	0	0.785801	0.776485	0.988614	0.843674	1.05996	0.451934	0.536794	0.600235	0.711688	0.733315	0.706793	0.0487657	0.90125	0.756152	0.814599	0.915901	1.16246	0.14947	0.784714	0.988467	0.913941	0.938965	0.666154	0.465032	1.05391	1.25014	2.04237	3.15934	3.71922	-0.203797	0.886873	1.04965	1.02828	0.87502	0.536026
YDL081C	0	-0.868181	-0.503322	-0.482359	-0.746495	-0.639181	0.348612	-0.914638	-0.984286	-1.02159	-0.923577	-0.657983	-2.51589	-0.547035	-0.908137	-0.473404	-0.698412	-1.39898	-0.606655	0.162976	0.0491422	-0.177959	-0.0784394	-0.938467	-1.1662	-2.41678	-2.99163	-2.99361	-3.08657	-2.04673	-0.853453	-1.15539	-1.09242	-0.750779	-1.62091	-3.01768
YDL082W	0	-0.25461	-0.358479	-0.17508	-0.238125	-0.0379097	0.82836	-0.828539	-0.8797	-0.811692	-0.595139	-0.316875	-2.73694	-0.291722	-0.724439	-0.0641783	-0.240841	-1.11969	-1.73883	0.906205	0.380975	0.17151	0.165388	-0.853781	-1.13609	-1.99139	-2.70573	-2.48258	-2.4122	-2.04621	-1.71182	-0.922569	-0.718412	-0.447051	-1.26627	-2.7064
YDL083C	0	-0.711178	-0.498021	-0.534877	-0.543847	-0.507171	0.432378	-1.01916	-1.2032	-1.18935	-1.07377	-0.789743	-3.08588	-1.08047	-1.54508	-0.958132	-1.14727	-2.02867	-1.73132	0.139974	-0.255647	-0.547763	-0.44628	-1.29308	-1.10197	-2.57134	-3.53699	-3.61457	-3.82349	-3.40337	-1.53739	-1.47189	-1.35749	-1.05252	-1.93061	-4.37373
YDL084W	0	-0.432762	-0.362986	-0.340993	-0.614817	-0.710938	0.186512	-0.344805	-0.52024	-0.63465	-0.718623	-0.727545	-0.915725	-0.61783	-0.997199	-0.972676	-0.615494	-0.980769	-0.495685	-0.325867	0.00300183	-0.355704	-0.427594	-0.511167	0.0593268	0.0427987	0.0979639	-0.09631	-0.356826	-0.0274514	-0.142136	-0.0669325	-0.323684	-0.252627	-0.170617	-0.323709
YDL085C-A	0	-0.15054	0.228864	-0.229223	-0.308569	-0.497344	0.382589	0.386692	0.165831	-0.0292932	-0.312743	-0.719244	-0.868909	0.362341	-0.10959	0.0441157	-0.312414	0.0246951	0.0066128	0.920468	1.19134	0.690077	0.703437	0.273571	-0.762431	-0.442287	-0.365861	-0.471466	-0.401311	-0.718801	-0.577405	0.0503955	-0.412293	-0.180963	-1.06791	-0.972503
YDL085W	0	-0.333616	-0.0622432	-0.228083	-0.0940165	-0.124048	-1.1149	-0.235602	-0.162673	-0.0985844	-0.155546	-0.14878	0.210681	-1.46274	-1.76749	-2.044	-2.10771	-1.89371	0.538779	-1.99829	-2.10449	-1.70119	-1.72223	-1.60848	0.0617842	-1.21584	-0.977707	-1.04059	-1.24926	-1.57339	0.33752	-1.41117	-1.66042	-1.52674	-1.35413	-1.71
YDL086C-A	0	-0.212194	0.0716115	0.176028	-0.255037	-0.457434	-0.0357559	0.120356	0.0842792	0.0682979	0.0348368	0.107544	-0.0896881	0.227711	-0.00580051	-0.143761	-0.0207975	-0.425485	0.695494	0.419421	0.694541	0.685556	0.673573	0.487221	0.630756	0.27368	0.140904	-0.0562869	-0.625644	-1.61632	0.614561	0.454861	0.451505	0.287586	0.381219	-0.211082
YDL086W	0	-0.156848	0.129502	0.301042	-0.0791182	-0.241538	0.0249043	0.261586	0.190208	0.176383	0.120467	0.147035	-0.0478423	0.250879	0.103179	-0.10702	-0.0814533	-0.40607	0.846347	0.5254	0.811642	0.781646	0.763159	0.590212	0.786095	0.368956	0.300128	-0.0338391	-0.441887	-1.36372	0.718703	0.533067	0.532587	0.39805	0.502083	-0.131
YDL087C	0	0.420148	0.195253	0.0843517	0.273755	0.126462	0.0119793	0.325754	0.351116	0.302908	0.427889	0.327605	0.0922805	0.84721	1.18401	1.476	1.33783	2.21433	0.174368	0.655641	0.658384	1.14521	1.29434	1.33364	0.800533	1.3617	1.70338	1.93917	2.26431	2.2993	-0.0945416	0.916758	1.39149	1.36668	1.64089	1.68066
YDL088C	0	-0.0329339	-0.297253	-0.345538	-0.105887	-0.112251	-0.106063	-0.15098	0.0289577	-0.0448064	-0.0982427	0.005776	0.876782	-0.234513	-0.273997	-0.343198	-0.246785	-0.331511	0.243907	-0.146419	-0.141064	-0.0428749	-0.0871894	0.263719	0.164567	-0.283286	-0.196102	-0.303701	0.354697	1.25385	0.69701	0.114295	0.153848	0.290277	0.420183	0.770086
YDL089W	0	0.0743894	0.20361	0.191004	0.110896	0.238968	-0.143622	0.175498	0.168934	0.218885	0.15927	0.176716	0.241209	0.0134754	-0.0992316	-0.172537	0.046299	0.0346286	0.386383	-0.00983028	0.117717	0.167199	0.335316	0.420244	0.483103	0.533693	0.488869	0.650589	0.95146	1.04462	0.28794	0.0624534	0.249208	0.175872	0.634503	0.279986
YDL090C	0	0.228162	0.206895	0.0788015	0.202402	0.0691398	-0.133545	0.166788	0.313841	0.281957	0.227844	0.240852	-0.271669	0.0240241	0.205106	0.140869	0.173442	0.245987	-0.389048	-0.0983831	-0.075471	0.216726	0.491276	0.418456	0.294933	0.767785	0.378895	0.146519	0.352366	0.455858	-0.277174	0.218038	0.586785	0.424036	0.932938	-0.0774135
YDL091C	0	-0.0774973	-0.177686	-0.0789073	-0.0803677	-0.0340872	-0.528896	-0.100264	-0.0707768	-0.089993	-0.101452	-0.143703	0.821034	-0.511154	-0.255413	-0.324708	-0.496701	-0.331755	0.521186	-0.545836	-0.591442	-0.531347	-0.471676	0.00689255	0.323749	-0.181919	-0.00936417	-0.193263	-0.167863	-0.887879	0.56475	-0.463464	-0.447343	-0.10321	-0.189918	-0.113227
YDL092W	0	-0.180834	-0.322429	-0.26182	-0.52832	-0.502719	0.384353	-0.102539	-0.0461767	-0.181029	-0.117531	-0.124675	0.225992	-0.199971	-0.131839	-0.0532015	-0.0822619	-0.383158	0.28185	0.287333	0.432006	0.257478	0.210337	-0.118751	-0.41828	-0.419021	-0.79076	-1.07446	-1.39098	-1.52556	-0.126397	-0.43252	-0.351315	-0.37064	-0.421224	-1.11282
YDL093W	0	0.0902954	-0.0808927	-0.319685	-0.010106	0.1221	-0.0764125	0.140611	0.206366	0.135184	0.0992526	0.132757	-1.68203	0.258378	0.20241	0.0199141	0.554308	0.548576	-1.78309	0.778087	0.408112	0.339389	0.78413	0.865808	0.315926	1.6226	1.50421	0.976275	0.491366	0.588609	-1.01645	0.427924	1.01852	0.785509	1.33554	1.16565
YDL094C	0	-0.756111	0.0127119	-0.678791	-0.19624	-0.322412	-0.42429	-0.375531	-0.170028	-0.390514	-0.362038	-0.662327	-1.9228	0.113274	-0.132153	-0.423719	0.167148	0.149255	-1.19587	0.0771484	0.352421	0.197357	0.40173	0.362857	-0.185481	1.15295	1.03795	0.41814	0.136638	0.0868364	-1.00224	0.18704	0.71294	0.27665	0.812392	0.595611
YDL095W	0	-0.164567	-0.119326	-0.479435	-0.192597	-0.126405	0.213773	-0.148048	-0.206035	-0.259962	-0.339095	-0.376697	-1.17066	0.141057	-0.290266	-0.391752	0.249343	-0.0013012	-0.62013	0.307635	0.637561	0.24385	0.322462	0.248204	0.236279	1.16292	0.991229	0.770526	0.496785	-0.184923	-0.141228	0.349293	0.576882	0.464641	0.669272	0.538096
YDL096C	0	-0.510489	-0.486173	-0.657375	-0.238856	-0.328585	-0.136234	-0.0916719	-0.420936	-0.369772	-0.464668	-0.38221	-1.54699	0.198383	-0.22416	-0.639267	0.183165	-0.152987	-0.494697	0.209845	0.441298	0.297873	0.343218	0.201806	0.0743802	0.843925	0.612097	0.606948	0.209897	-0.757383	-0.0197142	0.0570851	0.46203	0.284059	0.569287	0.402451
YDL097C	0	-0.304846	-0.377512	-0.234964	-0.243161	-0.390216	-0.392603	-0.411385	-0.422318	-0.462126	-0.447171	-0.477179	0.0864864	-0.262942	-0.204592	-0.394707	-0.262662	0.0106436	0.280505	-0.379002	-0.412593	-0.297153	-0.39254	-0.541848	0.238364	0.0308494	0.401792	0.493139	0.296555	-0.70426	0.222168	-0.153325	-0.18135	-0.0779159	-0.070622	-0.147557
YDL098C	0	-0.0321238	0.113733	0.160446	0.0447683	-0.0474257	0.0889814	0.216661	0.191326	0.183036	0.173479	-0.0307095	0.00817769	0.0569614	0.32917	0.372976	0.0505682	0.212835	0.31744	0.49213	0.355923	0.212413	0.472129	0.668307	-0.287735	-0.203519	0.0338697	-0.0254715	0.318323	0.351199	-0.404421	-0.29222	-0.08471	-0.155668	0.0394207	0.382432
YDL099W	0	-0.110382	-0.140311	-0.202576	-0.269724	-0.343175	0.233129	-0.130676	-0.0572025	-0.0725625	-0.0439523	0.0256259	0.36642	-0.472942	-0.244333	-0.33372	-0.478798	-0.556179	0.982808	0.390468	-0.16204	0.0327303	0.0981314	0.144635	0.267236	-0.210993	-0.244495	-0.260586	-0.555802	-1.37564	0.288497	-0.583544	-0.268346	-0.176728	-0.381766	-0.36781
YDL100C	0	-0.302884	-0.194408	-0.16422	-0.381898	-0.374685	-0.0810882	-0.393174	-0.38641	-0.424146	-0.472557	-0.397213	-0.646976	-0.504093	-0.346284	-0.541841	-0.406946	-0.288272	-0.0604357	0.117684	-0.337902	-0.218267	-0.178173	-0.358335	0.286983	0.35716	0.598983	0.534278	0.23014	-0.878946	-0.374374	-0.38962	-0.0771912	-0.237016	0.0871491	-0.312351
YDL101C	0	-0.123911	-0.0163825	-0.574768	0.0283608	0.27527	0.189337	-0.446058	-0.0913353	-0.0449228	0.149094	0.224859	-1.04535	0.370829	0.481542	0.221693	0.392202	0.565138	-0.564683	0.541494	1.03963	0.58283	0.801409	0.758775	0.461805	1.76626	1.44724	1.09263	0.678116	0.806724	-0.356144	0.325633	0.817029	0.704616	1.33985	1.11826
YDL102W	0	0.164948	-0.0468348	-0.501506	0.132119	0.10923	-0.076023	-0.313574	-0.24787	-0.153203	-0.0614653	-0.147486	-1.63829	-0.263734	-0.0971596	0.0341827	0.281375	0.273158	-1.97902	0.0707033	-0.162845	-0.171733	0.306471	0.0936395	0.0546538	1.09758	0.884116	0.55525	0.858021	1.15048	-1.31824	-0.0369994	0.758034	0.513066	0.966122	0.582401
YDL103C	0	-0.149152	-0.216575	-0.59608	-0.160128	-0.241176	-0.017507	-0.190033	-0.29439	-0.46515	-0.377028	-0.387278	-1.41063	0.19437	0.523275	0.748335	0.957491	1.4831	-1.08718	0.525424	0.47529	0.59809	1.09862	1.05673	0.923122	1.76922	1.77676	2.32359	3.85066	5.32367	-0.776099	0.481802	1.23626	1.27778	1.58662	1.00541
YDL104C	0	-0.0515503	0.102441	0.114694	0.145774	0.221418	0.450902	0.102423	0.161026	0.104366	0.183373	0.269311	0.280526	0.269754	0.352994	0.300521	0.27563	0.160299	-0.188506	-0.0550515	0.282827	0.496748	0.51727	0.336483	-0.00565462	0.495815	0.295872	0.157453	-0.520577	-1.39273	-0.0781837	0.387526	0.236736	0.420524	0.307556	-0.350086
YDL105W	0	0.202633	0.226857	0.114025	0.443234	0.274299	0.215103	0.163881	0.360394	0.463204	0.367273	0.50904	-1.0813	-0.0431705	0.240395	0.195265	0.482029	0.330548	-0.960657	0.731185	0.488759	0.591431	1.01412	0.957142	0.119657	1.38534	1.16027	0.7307	-0.123203	-0.589083	-0.918309	0.372817	1.06052	0.929896	1.45419	0.72185
YDL106C	0	0.0837131	0.057573	-0.0746442	0.01058	-0.0466883	-0.313002	-0.075924	0.114421	0.0376721	0.105966	0.0923961	1.06198	-0.187509	0.113404	0.0644438	0.179261	0.53513	0.368535	-0.519352	-0.516891	-0.224162	-0.118411	0.047051	0.49603	0.424038	0.602288	1.07733	1.86948	2.4196	0.777704	0.252894	0.480224	0.814156	0.995507	0.908228
YDL107W	0	-0.225202	0.229457	0.445913	0.068206	0.247763	0.405045	0.407038	0.268659	0.26375	0.407104	0.44435	0.775185	0.0683316	0.205717	0.450521	0.247283	0.529799	0.580443	0.127939	0.200098	0.381835	0.384127	0.342502	0.000550198	-0.437051	-0.16435	0.201103	0.93903	1.4563	0.602318	0.0282455	0.189145	0.265431	0.303829	0.204247
YDL108W	0	-0.0432878	0.163844	0.187884	0.327711	0.362247	0.0662545	0.146641	-0.108638	0.131549	0.197351	0.153795	0.346758	0.199482	0.0667357	0.0939317	0.0319106	0.113237	0.604283	0.157375	0.251766	-0.0293084	0.12808	0.093907	-0.410197	-0.327947	-0.325141	0.0955281	0.537641	0.793239	0.159558	-0.123574	-0.160821	0.0162824	-0.0954683	-0.398433
YDL109C	0	0.49929	0.241031	0.138737	0.443833	0.333489	-0.183307	0.448405	0.480122	0.509688	0.437831	0.542576	0.348777	0.448084	0.689081	0.741072	0.818011	1.23424	0.0400657	0.695121	0.257969	0.569698	0.90045	1.29702	0.653414	1.13896	1.41507	1.64815	2.34425	2.77867	0.370783	0.907806	1.35523	1.212	1.32292	1.84801
YDL110C	0	0.47347	0.583522	0.254552	0.819919	0.788566	-0.18681	0.967205	1.05629	1.1106	0.985214	0.905391	0.504564	0.0978828	0.323043	0.292918	0.173624	0.734191	1.16594	0.419448	0.613517	0.705951	0.737093	1.48051	1.21101	0.988516	0.972644	1.11738	1.21672	1.09606	0.458496	0.629458	0.574481	0.412195	0.451725	0.927753
YDL111C	0	-0.0720114	-0.257145	0.127367	-0.190642	-0.198582	0.285905	0.0304314	-0.0441897	-0.22645	-0.0845859	-0.1069	0.0972758	0.149436	0.240412	0.234112	0.127055	-0.0603277	0.23571	0.77146	0.469257	0.354826	0.359918	-0.0179561	-0.0539041	0.0432629	0.0785025	-0.177376	-0.282938	-0.155168	0.0150896	0.158033	0.176482	0.272395	-0.201321	-0.609799
YDL112W	0	0.178362	-0.150933	-0.393136	-0.0865856	-0.0963466	0.0973918	-0.527935	-0.38934	-0.468028	-0.553106	-0.461533	-2.2297	-0.334325	-0.626009	-0.58681	-0.54154	-0.917743	-1.93725	0.0547543	-0.676349	-0.797087	-0.71316	-1.39773	-0.85294	-0.141682	-0.327597	-0.608508	-1.22891	-1.55804	-1.61004	-0.270346	-0.149929	-0.424648	-0.588305	-0.476082
YDL113C	0	-0.416371	-0.239523	-0.246694	-0.408875	-0.489047	-0.710721	-0.402135	-0.347597	-0.371397	-0.493187	-0.611296	0.594459	-0.543262	-0.522762	-0.743107	-0.742775	-0.765653	0.477628	-1.40245	-1.26503	-1.15123	-1.16462	-0.935659	0.0184236	-0.940821	-0.89137	-0.736403	-0.428887	-0.233656	0.652225	-0.568263	-0.91669	-0.467538	-0.64246	-0.768887
YDL114W	0	0.00177169	-0.257955	1.11314	1.05786	0.820901	-0.161818	0.12785	0.218424	0.236416	0.326949	0.303066	1.61639	0.578406	0.714785	0.317521	0.401472	3.44878	0.397414	0.0921477	0.00010579	-0.470027	-0.58693	0.519401	-0.0500336	1.0035	3.00518	5.87844	7.95488	9.16524	-0.008384	-0.362243	-0.806819	0.70065	-0.771052	1.22048
YDL114W-A	0	-0.239431	-0.254554	-0.0685548	0.106691	0.0382844	-0.816639	-0.316904	-0.316108	-0.326203	-0.350425	-0.534608	-0.191472	-0.503506	-0.265492	-0.325219	-0.218363	0.0974322	0.441778	-0.566008	-0.57154	-0.389886	-0.340348	-0.125947	-0.34938	-0.718711	-0.351588	0.264785	0.966217	1.72632	-0.0743353	-0.770402	-0.706585	-0.367071	-0.819518	-0.828808
YDL115C	0	-0.235652	-0.104048	-0.00776005	-0.0600991	-0.0590129	-0.528447	-0.196075	-0.0999812	-0.10656	-0.180599	-0.164766	0.536278	-0.148574	0.0813004	-0.000253367	-0.078962	0.302654	0.554594	-0.443116	-0.399703	-0.318967	-0.208313	-0.0668281	-0.13495	-0.314903	-0.0137134	0.587212	1.35939	1.9995	0.286727	-0.414626	-0.248474	-0.0858151	-0.355272	-0.374713
YDL116W	0	0.245352	-0.0659035	-0.137858	-0.090889	-0.063304	-0.130955	-0.0732985	-0.175706	-0.197486	-0.238275	-0.216672	-0.543329	-0.275821	-0.315132	-0.354166	-0.219871	-0.535177	-0.939335	-0.191679	-0.490859	-0.570753	-0.599564	-0.416715	-0.463946	-0.385526	-0.28616	-0.257556	-0.539562	-0.659251	-0.432005	-0.152379	-0.26325	-0.249307	-0.422392	-0.527985
YDL117W	0	-0.132579	-0.144294	-0.353294	-0.349518	-0.0719242	0.335036	-0.356956	-0.144011	-0.129977	-0.122293	0.153152	-0.0367794	0.679641	0.731645	0.837179	1.03605	1.12164	-1.19186	0.718765	0.286294	1.26057	0.84216	0.68843	1.23298	1.32757	1.22588	1.33572	1.0282	0.101756	0.40674	1.13931	1.18389	1.37943	1.36723	1.01326
YDL118W	0	0.0748798	0.250922	0.0629904	0.0853807	0.104683	0.220539	0.300182	0.199058	0.19928	-0.0764342	-0.040284	-0.128146	0.412283	0.274188	0.081511	0.185788	0.278728	-0.18031	-0.14539	0.67391	0.746573	0.519454	0.200747	-0.205886	0.0115191	-0.360792	-0.294478	-0.629913	-1.28044	0.236699	0.372136	0.227053	-0.155199	-0.379884	-0.322788
YDL119C	0	0.110258	0.122306	-0.0449286	0.187592	0.230537	0.16109	0.418538	0.247262	0.247958	0.0700883	0.260218	-0.193469	0.31496	0.381584	0.303695	0.174562	0.400783	-0.464981	-0.00141125	0.4593	0.72643	0.410578	0.297521	-0.48946	-0.0897629	-0.275308	-0.329788	-0.656566	-1.009	0.181747	0.16859	0.0853817	-0.197047	-0.279296	-0.114524
YDL120W	0	-0.248156	0.201071	0.101553	-0.15094	-0.126039	0.263698	-0.164235	-0.213152	-0.122865	-0.0866981	-0.0130354	0.326413	0.507724	0.33875	0.245352	0.139609	0.120861	0.050851	-0.116118	0.481564	0.515979	0.546729	-0.0263931	0.0629473	0.0393727	-0.196504	-0.360626	-0.0336573	-0.0530572	0.0782498	0.144411	0.0405273	-0.124745	0.114795	-0.701134
YDL121C	0	-0.319735	-0.490581	-0.498586	-0.744338	-0.72239	0.0611175	-0.55665	-0.550486	-0.714514	-0.678888	-0.70153	-2.1675	-0.472666	-0.924421	-0.629451	-0.822908	-1.22803	-0.936459	0.0479943	-0.438909	-0.640486	-0.542696	-1.03208	-0.738606	-1.07982	-1.66306	-1.91904	-2.62699	-2.47128	-1.1042	-0.68324	-1.33833	-1.04615	-1.12247	-2.10054
YDL122W	0	-0.196853	-0.0799215	0.132339	-0.148696	-0.0536869	0.272788	-0.322482	-0.244654	-0.220074	-0.372048	-0.286068	-0.0596653	-0.180562	-0.37477	-0.195179	-0.342973	-0.287978	-0.375958	0.430926	-0.213832	-0.274957	-0.300595	-0.603523	-0.421797	-0.409274	-0.182251	1.12948	2.42906	3.1799	-0.0119537	-0.188422	-0.11971	-0.430023	-0.646686	0.370702
YDL123W	0	-0.288189	0.0986051	0.0462798	-0.0044029	0.0364014	-0.2444	0.0799066	0.206081	0.095749	0.209839	0.286348	1.10919	0.289907	0.156463	0.0916693	-0.124851	-0.113468	0.951495	0.170577	-0.211789	0.0396895	-0.158093	0.194869	0.44886	-0.0329156	0.0144786	-0.251417	-0.755986	-0.383097	0.498247	0.305238	0.0598629	-0.165074	-0.0343285	0.420097
YDL124W	0	-0.560363	-0.242486	-0.338005	-0.379826	-0.491122	-0.755233	-0.541709	-0.513661	-0.396086	-0.394966	-0.362206	0.362274	-1.22094	-1.17451	-1.33109	-1.37462	-1.73459	0.453462	-2.51418	-1.53569	-1.49396	-1.63929	-1.03376	-0.049852	-2.18522	-2.18001	-2.58077	-2.82503	-3.23081	0.592227	-1.27209	-1.44307	-0.941763	-1.05046	-1.55711
YDL125C	0	-0.44292	-0.310238	-0.297032	-0.310583	-0.474685	-0.397386	-0.292775	-0.339	-0.32752	-0.347891	-0.484501	0.703104	-0.406827	-0.145273	-0.174832	-0.361526	0.00781128	0.766369	-0.914915	-0.720691	-0.615485	-0.519861	-0.303159	0.225688	-0.523831	-0.416648	-0.382076	-0.644305	-0.936812	0.183625	-0.622989	-0.637158	-0.338822	-0.462235	-0.693169
YDL126C	0	-0.18003	-0.0985567	-0.113402	-0.160292	-0.281706	-0.785155	-0.556779	-0.463042	-0.448637	-0.487984	-0.551177	-0.267623	-0.522559	-0.574236	-0.797299	-0.537525	-0.460887	-0.0325352	-0.683113	-0.800308	-0.651593	-0.713604	-0.891033	0.201644	0.00599954	0.286964	0.343033	0.249475	-0.421663	0.161859	-0.19885	-0.181293	-0.0621957	-0.075886	-0.354717
YDL127W	0	-0.394164	-0.472874	-0.67385	-0.723846	-0.723744	0.713616	0.178003	0.167317	0.0769133	-0.201234	-0.169332	0.15586	0.346111	0.426177	0.473666	0.569698	0.869465	-0.766235	0.0163528	0.842413	0.742837	-0.0110132	0.247272	0.307189	0.897609	0.803708	0.321805	-0.211669	-0.645991	0.320628	0.266923	-0.0316417	-0.0679577	0.252551	0.67435
YDL128W	0	0.0131743	-0.102428	-0.216469	-0.0318871	-0.103612	0.00129539	0.052768	0.0980928	0.115946	0.11342	0.140627	-0.196373	0.032129	-0.0264853	-0.0598029	-0.102301	-0.391694	0.0426918	0.268047	-0.187686	0.0982396	-0.0230171	-0.270846	-0.196649	-0.514106	-0.792495	-1.17086	-1.36942	-0.657722	0.382948	0.0237187	-0.0289354	-0.128739	-0.0885444	-0.537818
YDL129W	0	0.73531	0.732338	1.07611	0.872502	0.934105	0.615896	0.993152	1.20091	1.47051	1.46882	1.48549	-0.441158	0.605089	0.442533	0.515568	0.264758	0.0229225	-0.124885	0.865832	1.0035	1.10167	0.928355	0.768684	-0.770306	0.0995875	0.0527732	-0.0870943	-0.385982	2.15043	-0.467341	1.0675	0.941492	0.733643	0.609179	0.734072
YDL130W	0	-0.434208	-0.155079	-0.136452	-0.094682	-0.0593379	0.443672	-0.62177	-0.679203	-0.651782	-0.561608	-0.347503	-3.29962	-0.328574	-0.798077	-0.620068	-0.410727	-1.25223	-1.31015	0.321476	0.207665	0.00997509	-0.0875094	-0.950833	-1.16604	-2.434	-3.0848	-3.14322	-3.59292	-3.27298	-1.56188	-1.39298	-1.28718	-1.07607	-2.11282	-3.81622
YDL130W-A	0	-0.470281	-0.239468	-0.505898	-0.460217	-0.740151	-0.239264	-0.143447	-0.163701	-0.253174	-0.282872	-0.340529	0.742338	-0.608327	-0.603452	-1.01561	-1.13182	-1.10518	0.947807	-0.841488	-0.74255	-0.512645	-0.717092	-0.861947	-0.12164	-0.95549	-1.22294	-1.39031	-1.68853	-2.49718	0.535412	-0.878909	-1.15663	-1.15598	-1.35592	-1.77332
YDL131W	0	0.242136	0.407465	0.242489	0.2408	0.110092	-0.349929	-0.500117	-0.388622	-0.432041	-0.436959	-0.344228	-0.447625	0.608536	0.462041	0.712005	0.72016	-0.152819	-0.867926	-0.694507	0.696315	0.206905	-0.0202272	-0.723276	-1.05428	-1.16074	-1.59315	-1.91811	-1.99786	-2.2623	-0.571903	-0.347934	-0.735482	-0.459692	-0.947454	-1.77011
YDL132W	0	-0.116557	-0.0829638	-0.150307	-0.0851167	-0.0758879	-0.678323	-0.343058	-0.126646	-0.110642	-0.193617	-0.117792	0.13233	-0.713748	-0.705635	-0.863219	-0.553489	-0.335466	0.05782	-0.777819	-0.932371	-0.797314	-0.699164	-0.473838	0.353201	0.0515868	0.4196	0.58291	0.577203	0.415184	0.215972	-0.308044	-0.209593	-0.188881	0.0583155	0.357055
YDL133C-A	0	-1.2172	-0.168163	-0.432803	0.354997	-0.28745	-0.0510014	-0.100691	-0.304667	-0.462103	-0.691919	-0.778201	-0.910003	-0.439859	-0.699305	-1.35355	-1.22973	-1.71204	-0.0147011	-0.128901	-0.0658108	-0.420797	-0.687173	-1.02416	-1.15899	-2.43593	-3.02885	-3.43392	-3.69955	-3.67763	-0.71294	-1.74803	-2.3043	-2.2769	-2.87024	-3.98317
YDL133W	0	-0.20173	-0.114053	-0.301052	-0.458877	-0.363059	-0.110995	0.117723	0.0564595	-0.0587053	-0.158947	-0.25857	0.966037	-0.619039	-0.620164	-0.784041	-0.888407	-1.07324	0.695564	-0.828214	-0.930924	-0.724361	-0.802709	-0.253614	0.109763	-1.13445	-1.24703	-1.12535	-1.03698	-0.171124	0.721039	-0.750986	-0.966654	-1.25057	-0.788456	-0.250219
YDL134C	0	-0.319792	-0.194142	-0.00273827	-0.15344	-0.126624	-0.423365	-0.293932	-0.130241	-0.0663645	-0.158382	-0.211034	0.277332	-0.505349	-0.526906	-0.62102	-0.523054	-0.836357	0.230038	-0.586984	-0.46772	-0.471252	-0.457291	-0.550808	-0.109345	-0.628214	-0.743945	-0.884284	-1.16419	-1.30455	0.159758	-0.508353	-0.530136	-0.334439	-0.577046	-0.595973
YDL135C	0	-0.22296	0.0322826	-0.272575	-0.0448773	0.017374	0.0913487	-0.0691983	-0.0501799	0.0430718	0.0398171	0.0782455	-0.262198	-0.210967	0.10958	0.244977	0.247566	0.197507	0.125252	0.0480548	0.208032	0.101324	0.403329	0.241661	0.38265	0.373207	-0.0360706	-0.413879	-0.900049	-1.55279	-0.0383059	-0.599076	0.0309246	0.194271	0.358756	-0.578499
YDL136W	0	-0.322785	0.108251	0.308552	0.199544	0.426803	0.0874917	-1.13591	-1.00518	-0.849477	-0.718899	-0.575293	-2.49718	-0.658243	-0.887971	-0.271043	-0.664197	-1.30752	-3.24965	-1.00758	-1.34271	-1.68167	-1.57712	-2.36119	-3.20738	-3.88711	-4.03211	-4.46846	-4.55992	-4.33079	-3.87881	-3.18085	-3.16814	-3.08642	-3.60103	-3.60908
YDL137W	0	-0.245244	-0.151144	-0.310244	-0.406078	-0.434536	-0.152471	-0.0970716	-0.153061	-0.237095	-0.296327	-0.343431	-0.478984	-0.640943	-0.659075	-0.636133	-0.541783	-0.512095	-0.0327973	-0.482646	-0.296332	-0.47945	-0.568909	-0.537935	-0.283541	-0.760797	-0.932156	-0.825811	-0.398939	0.0993109	-0.246017	-0.746109	-0.96074	-0.938432	-0.779009	-1.13284
YDL138W	0	0.513171	0.251802	0.138746	0.491301	0.642011	-0.171736	0.450712	0.53945	0.43488	0.602413	0.434709	0.581785	0.582437	0.739729	0.808858	1.03572	0.990129	0.276624	0.239206	0.066371	0.373186	0.416163	0.498917	0.272326	0.109738	0.148669	0.24861	0.580252	0.873358	0.311217	0.504173	0.614011	0.701687	0.842016	0.445307
YDL139C	0	0.473825	0.509992	0.259422	0.507111	0.374593	0.0560638	0.649865	0.550714	0.661858	0.690434	0.525873	0.344093	-0.149705	-0.100611	-0.0203885	-0.171698	-0.19624	0.580085	0.318511	0.431193	0.399898	0.498323	0.588133	-0.205008	0.402291	0.266841	-0.0353751	-0.161146	0.183178	-0.0463843	0.29427	0.188013	0.185478	0.323857	0.42083
YDL140C	0	0.033237	-0.313961	-0.617867	-0.177769	-0.205218	-0.436942	-0.399076	-0.215428	-0.232219	-0.235907	-0.360978	0.762479	-0.293395	-0.494075	-0.71349	-0.495342	-0.489005	0.160927	-0.622656	-0.854394	-0.960538	-1.11785	-0.587917	0.0329122	-0.497218	-0.439379	-0.475978	-0.45213	0.461405	0.61979	-0.0236729	-0.185578	-0.0695812	-0.264588	1.12689
YDL141W	0	0.011174	-0.151815	-0.197877	0.0532682	0.0832505	0.0493259	-0.05595	-0.0521104	-0.116557	-0.0699835	-0.144707	0.163352	0.37171	0.19105	0.245247	0.273772	0.190469	0.0374973	-0.216656	0.172648	-0.0196867	-0.168897	-0.168778	0.00929228	0.335524	0.355865	0.304715	0.102594	-0.312808	0.340336	0.61738	0.396674	0.373809	0.386021	0.163599
YDL142C	0	-0.454828	-0.351266	-0.302999	-0.258349	-0.48151	-0.424629	-0.275955	-0.185658	-0.2572	-0.276246	-0.316235	0.552483	-0.601487	-0.456829	-0.467045	-0.499378	-0.654075	0.485341	-0.81286	-0.495909	-0.352086	-0.324934	-0.120236	-0.00829392	-0.922993	-0.9719	-1.12935	-1.49502	-1.99038	0.53796	-0.441891	-0.564864	-0.387665	-0.488602	-0.639228
YDL143W	0	-0.108706	-0.160234	0.130322	-0.162578	-0.0327121	0.138197	-0.258283	-0.419517	-0.301979	-0.367996	-0.291542	-0.586826	0.0825572	0.113203	0.0010269	0.266099	0.180534	0.144581	0.690696	0.276662	0.424539	0.468534	0.0546486	0.259674	0.566392	0.871504	0.791964	0.40134	-0.0252784	-0.218031	0.227016	0.460412	0.46617	0.379627	0.273057
YDL144C	0	-0.11807	0.0391323	-0.032383	0.026173	-0.0632087	-0.0131207	-0.0589886	-0.139647	-0.0599694	-0.0909697	-0.113073	-1.13498	0.0066344	0.0355136	0.0487711	0.021478	-0.155263	-0.143746	-0.0938226	-0.0043929	0.0644827	0.0771186	-0.254406	0.0794349	-0.0709119	-0.171026	-0.533618	-1.00439	-2.19299	-0.138654	-0.231023	-0.0226912	-0.0165524	-0.25856	-0.921328
YDL145C	0	-0.0743514	-0.356499	-0.617869	-0.281257	-0.310434	-0.146284	-0.519125	-0.496442	-0.511946	-0.580409	-0.428346	-0.0177398	-0.275764	-0.430897	-0.418016	-0.0916584	-0.223841	-0.502821	-0.445727	-0.23122	-0.405029	-0.269974	-0.337204	0.0564922	0.371518	0.369802	0.140143	-0.159275	-0.639274	0.123586	0.111205	0.284856	0.439741	0.540769	0.41911
YDL146W	0	-0.0712973	-0.0691924	-0.0748274	-0.289658	-0.188894	-0.0353619	0.056707	0.0963835	0.113108	-0.0851988	-0.0574728	0.437871	-0.00659842	-0.23647	-0.0593839	0.020048	0.171362	-0.314451	-0.560133	0.0632301	-0.153377	-0.235785	-0.286543	0.18166	-0.103111	0.0119887	0.393876	1.13803	1.3746	0.685165	0.12529	-0.123245	0.013853	-0.0358781	0.604341
YDL147W	0	-0.155923	-0.131936	-0.0156549	-0.202926	-0.232854	-0.454779	-0.432253	-0.317732	-0.289043	-0.295469	-0.319672	0.0173361	-0.386608	-0.231246	-0.279149	-0.100579	0.239041	0.0286089	-0.298737	-0.40609	-0.268094	-0.233755	-0.32879	0.527186	0.482589	0.873619	1.04344	1.06123	0.359704	0.165212	0.066723	0.181876	0.300113	0.414491	0.381387
YDL148C	0	-0.484576	-0.763642	-0.592967	-0.674571	-0.504071	0.559059	-0.959965	-0.813932	-0.862974	-0.669009	-0.649189	-2.29637	-0.627875	-0.819796	-0.496727	-0.459973	-1.05512	-1.41473	0.68266	-0.922901	-0.672386	-0.565155	-1.27491	-1.17774	-0.979683	-1.04346	-1.17003	-1.47033	-0.736077	-1.07601	-0.957628	-0.473541	-0.531369	-0.96928	-0.890262
YDL149W	0	0.0114311	0.00801409	-0.0553053	0.337715	0.388765	-0.873172	-0.0716404	-0.00900122	0.10013	0.146602	0.178122	1.01743	-0.459172	-0.177429	-0.192994	-0.0550165	0.498212	0.378773	-0.821262	-1.06958	-0.656096	-0.355549	0.250067	0.861538	0.805565	1.21914	1.14907	0.982528	0.120268	0.762999	0.148007	0.523103	0.735551	1.07918	1.41747
YDL150W	0	-0.106968	-0.128049	0.337046	0.248961	0.350809	0.642095	-0.159904	0.0215693	0.0902816	0.174113	0.301206	-1.35379	0.19236	0.422851	0.769512	0.664006	0.804555	-0.241994	1.43072	0.601576	0.830342	1.1833	0.701171	0.22621	0.855139	1.22576	1.13406	0.768551	-0.0769605	-0.667401	0.228844	0.905315	0.898283	0.761893	0.70389
YDL151C	0	-0.0965126	0.010465	0.411359	0.137079	0.379968	0.677193	-0.210353	-0.0166851	-0.0173462	0.128506	0.361583	-1.62131	0.0604229	0.273318	0.561172	0.58393	0.733	-0.143607	1.48923	0.50771	0.806952	1.05566	0.630366	0.188523	0.742674	1.12777	1.10676	0.624602	-0.329988	-0.994456	0.0875496	0.773816	0.965897	0.676444	0.616935
YDL152W	0	-0.567132	-0.858706	-0.442758	-0.825962	-0.901751	0.340774	-0.69994	-0.662354	-0.612534	-0.815931	-0.409316	-3.12244	-0.737974	-1.09502	-0.777633	-0.80109	-1.46727	-0.744919	0.706388	-0.841321	-0.585711	-0.426285	-1.16612	-1.14685	-1.57188	-1.80959	-1.92091	-2.41976	-1.50007	-0.950339	-1.23186	-0.780166	-0.985283	-1.54538	-1.96571
YDL153C	0	-0.558994	-0.602969	-0.265177	-0.589064	-0.568369	0.456306	-0.749326	-0.739096	-0.658601	-0.589259	-0.48963	-2.21214	-0.563824	-0.799273	-0.538623	-0.596513	-1.30939	-0.950622	0.762539	-0.716254	-0.499934	-0.492853	-1.13283	-1.08178	-1.22424	-1.17151	-1.63065	-2.19786	-1.41575	-0.871227	-0.944674	-0.632939	-0.573263	-1.06572	-1.52181
YDL154W	0	0.0565647	0.3778	0.698805	0.41824	0.697083	-0.0935836	0.0888771	0.125425	0.189826	0.332158	0.40021	0.776436	0.715828	1.82287	2.12427	2.52562	3.6963	0.198053	1.05488	0.881702	1.49086	2.25559	2.50918	1.54014	3.90945	4.50923	4.5539	4.32796	3.71853	0.576928	1.63582	3.00315	2.89586	3.57503	3.50533
YDL155W	0	-0.26417	-0.574348	-0.185205	-0.394881	-0.44315	0.101275	-0.0140765	-0.205564	-0.107879	-0.189829	-0.323185	0.42478	0.043501	0.0188258	0.0034559	0.13414	0.610389	0.201896	-0.0404604	0.41844	0.100103	0.243351	0.675508	0.752744	0.88361	1.00598	1.78119	3.599	4.8847	-0.0507534	0.673339	0.829401	0.868284	1.24258	1.20615
YDL156W	0	0.235086	-0.315617	-0.523355	0.111608	-0.255592	0.367641	0.010137	0.125217	0.247543	0.220846	0.167239	-2.18777	0.195211	0.72751	0.857751	1.12446	1.14919	-2.38695	0.824908	0.469811	0.699837	1.27213	1.21742	0.872564	1.92358	1.46212	0.540392	0.15933	0.395312	-1.26538	1.07764	2.04587	1.81963	2.26368	1.38567
YDL157C	0	-0.650396	-0.526449	-0.865836	-0.675259	-0.76817	0.171875	-0.40652	-0.648301	-0.907304	-0.824161	-0.967681	-3.08441	-0.637986	-0.691559	-0.542116	-0.542402	-0.553112	-0.885147	0.0677032	-0.005789	-0.225386	0.0785307	-0.33217	-0.515443	0.0151357	-0.44406	-0.797565	-0.95426	0.191451	-1.16688	-0.957176	-0.695372	-0.9504	-0.562986	-1.71555
YDL158C	0	-0.205194	0.107736	0.505004	-0.0970517	-0.266836	-0.220248	0.126403	0.261421	-0.0795475	0.186767	0.122386	0.464227	0.152634	0.0849586	-0.173593	-0.0422792	-0.264657	0.613033	-0.350544	-0.288247	-0.450452	-0.456885	-0.218364	0.0121996	0.0603341	-0.586546	-0.639792	-0.853175	0.0266022	0.627163	-0.114672	-0.177918	-0.160659	-0.24653	0.186723
YDL159C-B	0	0.0746218	-0.276776	0.0993616	-0.265283	-0.624336	-0.150318	0.156993	0.0433719	0.0255231	-0.0742345	-0.115633	0.520072	-0.138278	-0.0922012	-0.192086	-0.16055	-0.422755	0.636286	-0.569186	-0.727463	-0.361086	-0.487057	-0.154914	0.0238384	-0.484079	-0.674988	-0.832621	-0.751995	-0.293817	0.835423	-0.227108	0.0228447	-0.0146015	-0.0326366	0.367506
YDL159W	0	-0.0363846	-0.179976	0.0632298	-0.38058	-0.311535	0.0108075	0.162934	0.172993	0.0673473	-0.0020087	-0.19051	0.93943	-0.0962844	0.156265	-0.161523	-0.0763107	-0.173058	0.697183	-0.513146	-0.565916	-0.414277	-0.413216	-0.141321	0.0676472	-0.409595	-0.688326	-0.844659	-0.910018	-0.368406	0.718507	-0.225632	-0.260935	-0.227841	-0.239741	0.138059
YDL159W-A	0	-0.777507	-1.0864	-1.42525	-1.9277	-1.41451	-0.345681	-0.354133	-0.770385	-0.461603	-0.853483	-0.835735	0.469668	-2.89671	-2.50283	-1.12594	-2.19419	-1.15735	0.0632651	-1.44886	-1.58489	-1.58912	-1.66654	-0.720242	0.355624	-1.06766	-1.0877	-0.408337	-0.00665711	0.738106	1.34911	-0.760702	-0.808014	-0.316802	-0.318464	-0.393681
YDL160C	0	-0.319973	-0.764228	-0.658783	-0.684707	-0.608883	-0.625811	-0.640034	-0.700469	-0.782477	-0.847095	-0.78312	1.60146	-0.699016	-0.641061	-0.634299	-0.441021	-0.250232	0.242365	-1.72815	-1.98674	-1.61672	-1.75212	-0.926557	0.692928	-0.607584	-0.355335	-0.00491953	0.675192	1.16565	1.35112	-0.617469	-0.835179	-0.0638882	-0.393445	-0.253769
YDL160C-A	0	-0.501464	0.123516	0.0664091	-0.058598	-0.0514681	-0.176495	-0.00252489	-0.229888	-0.288885	-0.212533	-0.191617	0.156144	0.0607715	0.586196	0.3822	0.500513	0.784442	0.535396	-0.0560987	0.305944	0.290432	0.447479	0.353005	0.171468	0.194656	0.1745	0.189383	0.036872	0.149711	0.217998	-0.108772	-0.0769656	0.436071	0.387383	-0.18985
YDL161W	0	-0.182007	-0.226343	-0.265061	-0.260344	-0.332985	0.134544	-0.0874275	0.0403664	0.157447	0.0763941	0.0258631	-0.135264	-0.133426	-0.196289	-0.292358	-0.207581	-0.397607	0.348234	-0.22401	-0.0969665	-0.00794404	-0.0121123	0.0365729	0.130653	-0.203341	-0.578354	-0.855742	-1.29854	-1.83237	0.402952	-0.0580407	0.237437	0.469155	0.412457	0.369077
YDL162C	0	-0.0962325	-0.010392	-0.0457488	-0.265018	0.184332	0.194895	-0.255101	-0.0057616	0.0383424	0.148397	0.273851	-2.12912	-1.78678	-1.87331	-1.66378	-1.84164	-1.47165	0.3042	0.498999	0.171025	0.390678	0.553712	0.391973	0.270935	-0.0164684	-0.687535	-0.549849	-1.54317	-1.02517	0.247769	0.435327	0.498264	0.873495	0.788378	0.109926
YDL163W	0	-0.307855	-0.111253	-0.393872	0.0448134	0.229066	0.256482	-0.069162	0.262011	0.285897	0.476746	0.303927	-2.34431	-0.229621	0.214553	0.438802	0.545764	0.400109	-1.4204	0.926985	0.545017	0.516154	1.04028	0.994966	0.403497	1.88334	1.24537	0.52807	-0.152577	-0.313175	-0.650964	0.840485	1.8749	1.7023	2.15663	1.54444
YDL164C	0	-0.222251	-0.0973736	-0.554957	0.119448	0.161476	0.169383	-0.157827	0.0440841	0.0800062	0.15893	0.129856	-2.27826	-0.0702621	0.00349079	0.115346	0.307157	0.193784	-1.57158	0.762413	0.448441	0.368544	1.02955	0.885086	0.176442	1.46952	0.97383	0.14076	-0.455952	-1.00035	-1.46547	0.299671	1.53215	1.26836	1.6797	1.12314
YDL165W	0	-0.187455	-0.034675	0.0502611	-0.089364	-0.0408746	-0.0844472	0.0243631	-0.0025432	-0.0109427	-0.0307093	-0.0537591	-0.0256625	0.134463	0.0802443	-0.288003	-0.0460028	-0.0943257	0.063009	0.266029	0.342239	0.27554	0.325839	0.159892	-0.00588621	0.347948	0.101949	0.423798	0.816184	1.43215	0.0425707	0.152316	0.0952759	0.151783	-0.131204	-0.199267
YDL166C	0	-0.199661	0.00914627	-0.123256	-0.110118	-0.0839151	0.626473	0.303639	-0.00665565	0.108822	-0.0697814	-0.0108579	-1.71048	0.37978	-0.0260369	0.039924	-0.0040269	0.0495793	-0.755429	0.695004	0.595246	0.405698	0.267376	-0.0664572	-0.721618	-0.0184722	-0.27248	-0.302029	-0.221059	0.204651	-1.11975	0.0311451	-0.185692	-0.519504	-0.388853	-0.841798
YDL167C	0	0.159591	-0.267768	0.701546	0.0561829	0.336134	1.01694	-0.0692834	-0.147796	-0.239653	-0.0116781	0.133576	-1.30839	0.186818	-0.009085	0.616496	0.271547	-0.107372	-1.49063	1.49033	0.322982	0.537308	0.611654	-0.452356	-1.00261	-0.21016	-0.540792	-0.598787	-0.700415	0.611926	-0.826627	0.380046	0.658619	0.0459559	-0.237709	0.0195693
YDL168W	0	0.0452497	0.230135	0.071368	0.309566	0.313111	-0.463193	-0.0377223	0.0346301	0.0418317	0.121619	0.110901	-1.32885	-1.04423	-1.46116	-1.72912	-1.46312	-1.69665	0.1294	-0.455253	-1.09133	-0.921082	-0.925009	-0.709982	-0.875857	-1.53395	-1.46114	-1.45341	-1.61536	-1.08362	-0.549854	-1.48029	-1.46328	-1.53679	-1.70755	-1.13779
YDL169C	0	0.297511	0.201131	0.226994	0.398508	0.35699	-0.487423	0.489597	0.530485	0.607417	0.567555	0.568514	0.830772	-0.436486	-0.0659414	0.121983	-0.0755296	0.201943	0.757217	-0.199071	-0.401566	0.126971	0.339253	0.659754	0.22994	-0.166235	-0.259932	-0.19993	-0.323811	0.177716	0.510857	-0.201587	0.0222276	0.139575	0.25372	0.0631833
YDL170W	0	1.41831	1.37566	1.41413	1.35	1.07301	0.179697	1.74959	1.76942	1.50392	1.31516	1.14051	-0.125538	1.98992	1.44198	1.3523	1.39925	0.869335	-0.164168	1.33558	1.96014	1.71415	1.46446	1.46991	0.0776196	1.17496	0.679129	0.414152	0.360641	1.16367	0.0295533	2.15707	1.2828	1.07695	1.05931	1.50399
YDL171C	0	2.07447	2.34052	2.309	2.78678	2.74167	-0.179672	1.56013	1.95671	1.23967	2.17065	2.07569	0.510826	2.65386	2.62609	2.44604	2.4066	2.44838	-0.451265	1.74334	1.19111	2.03005	2.35413	2.73031	0.24229	2.27463	1.98226	1.99389	2.09178	2.52081	0.415811	3.40441	3.15362	3.26633	3.1034	3.8246
YDL172C	0	-0.236241	0.0743456	0.058311	-0.217527	-0.270285	0.0987653	0.202329	0.0695097	0.127985	0.0719519	-0.0741138	1.23714	0.0858427	0.0925743	-0.121643	-0.23951	-0.175157	1.15199	0.101681	-0.128355	-0.119714	-0.218493	-0.227447	0.330478	-0.295624	-0.331398	-0.444074	-0.401156	0.842431	1.08977	0.0190062	-0.24174	0.0106932	-0.317939	-0.15816
YDL173W	0	-0.335888	-0.0994832	-0.0433942	-0.233541	-0.281787	0.0354601	0.107734	-0.0205253	0.0517347	-0.0066178	-0.0947055	1.02722	0.0200281	0.000461504	-0.147817	-0.351259	-0.112213	0.994586	-0.0674022	-0.167703	-0.205036	-0.275137	-0.376929	0.143096	-0.259031	-0.321099	-0.429289	-0.397289	0.751078	0.886167	-0.172442	-0.428892	-0.21312	-0.35519	-0.301721
YDL174C	0	-0.577987	-0.731876	-0.560046	-0.929906	-1.07501	-0.0241285	-0.473783	-0.633405	-0.828189	-0.917041	-0.938117	0.490406	-0.320021	-0.577264	-0.636695	-0.684892	-0.640525	0.253776	-0.933784	-0.504568	-0.587753	-0.768651	-1.10564	0.550887	-0.216307	-0.209362	-0.404386	-0.760149	-1.88134	0.766553	0.00546225	-0.405391	-0.330662	-0.381276	-0.79806
YDL175C	0	0.410678	0.175591	0.334312	0.11107	0.0822111	0.256437	0.380466	0.211756	0.143925	0.279518	0.1785	0.244888	0.573573	0.408864	0.416894	0.308493	0.387174	0.26579	0.318382	0.520698	0.498257	0.401932	-0.158724	0.32538	0.352633	0.0696269	-0.0253786	0.108024	0.785765	0.354538	0.550385	0.219805	0.0542145	-0.150611	-0.201471
YDL176W	0	0.125211	0.0694305	0.198678	0.246233	0.296069	-0.251092	-0.110781	-0.0182501	0.0230718	0.0547687	0.0628751	0.32737	-0.0925137	0.128433	0.0872735	0.119511	0.315892	-0.274132	-0.141099	-0.426946	-0.337081	-0.113471	0.102027	0.0614901	0.481397	0.813493	0.954959	1.25742	1.35037	-0.0136841	0.0658598	0.417758	0.5239	0.561434	0.552948
YDL177C	0	0.0712879	0.168605	0.506064	0.0192727	0.316601	0.404656	0.593025	0.475568	0.266581	0.564902	0.392795	1.26797	0.520784	0.729046	0.998368	0.654811	0.858528	0.800585	0.644845	0.683435	0.779078	0.708875	0.603834	0.192888	0.207151	0.365439	0.821153	1.67667	2.53394	0.628396	0.324622	0.339775	0.0925493	0.322548	-0.0933066
YDL178W	0	-0.151641	-0.0785879	-0.234597	-0.0638521	-0.127044	0.0517132	-0.349952	-0.477341	-0.39443	-0.331784	-0.325372	-0.225618	0.438946	0.130345	0.0944432	0.344518	-0.237337	-0.00269055	0.066902	0.556912	0.311712	0.259786	-0.0645431	-0.161008	-0.363082	-0.620855	-0.692696	-0.809342	-1.15541	-0.116466	-0.0989815	-0.234899	-0.0312509	-0.364034	-0.497257
YDL179W	0	-0.65653	-0.503163	-0.696851	-0.996513	-0.978642	0.522786	-0.33138	-0.0848941	-0.33901	-0.710103	-0.682517	0.634617	0.200096	0.309668	-0.190243	-0.371206	-0.263173	-0.693253	-0.606219	-1.25136	1.3376	-0.869918	-0.994181	0.32006	-0.0364641	-0.0555127	0.279447	1.03216	1.12483	1.13036	0.318849	-0.079497	-1.16496	-0.91034	-0.345611
YDL180W	0	0.22225	0.0697374	0.0390907	0.139141	0.0916699	0.123394	0.0729259	0.0556489	-0.0552	0.174641	0.0548176	-0.435071	-0.117211	-0.162888	-0.108932	-0.0961264	-0.258299	-0.360829	-0.532111	0.0460938	-0.0130943	-0.168164	-0.314446	-0.34882	-0.587923	-0.485913	-0.0371269	0.688071	1.01661	-0.0676723	-0.308498	-0.179415	-0.301694	-0.420828	-0.518127
YDL181W	0	-0.587875	-0.06926	-0.200558	-0.337534	-0.63455	0.0581801	-0.22278	-0.304965	-0.444287	-0.476378	-0.568165	-0.748373	-0.549661	-0.542585	-0.837786	-0.635161	-0.638911	-0.376666	-1.15547	-0.57802	-0.514172	-0.687434	-0.961995	-0.283746	-0.921023	-1.0598	-1.10582	-1.09118	-1.35856	-0.383965	-0.925152	-1.17892	-1.06233	-1.6067	-2.15955
YDL182W	0	0.296881	0.275716	0.401932	0.232547	0.175802	-0.188748	-0.351366	-0.238408	-0.398676	-0.28755	-0.29598	0.144708	0.302493	0.25346	0.924346	1.1315	0.204331	-0.270367	-0.321047	1.13654	0.603212	0.297751	-0.676293	-1.05997	-1.82358	-2.54196	-3.04986	-3.45897	-3.95547	-0.632926	-0.876274	-1.27566	-0.927209	-1.70947	-3.29762
YDL183C	0	0.278198	0.349004	0.36271	0.402828	0.344057	-0.180915	0.380701	0.475082	0.498166	0.568188	0.435423	1.00884	0.441367	0.671905	0.657034	0.569866	0.672485	0.980458	0.0219083	0.260578	0.53434	0.450044	0.488968	0.772092	0.460453	0.659163	0.635695	0.48291	-0.0976702	0.830317	0.28191	0.213557	0.235792	0.510574	0.502899
YDL184C	0	-2.41464	-0.823365	-1.14972	-0.61847	-0.981339	-0.19284	-0.742503	-0.832446	-0.52538	-0.6082	-0.57932	-2.18063	-1.23077	-1.60164	-2.62084	-1.58155	-2.64577	0.151844	-0.72379	-0.334749	-0.701258	-1.02851	-1.15902	-0.960651	-3.43945	-3.51765	-4.02377	-4.56356	-4.24698	-0.58314	-2.61469	-2.86423	-2.586	-3.98295	-4.22042
YDL185C-A	0	0.125449	-0.446068	-0.355876	-0.177349	-0.311018	-0.390944	-0.379034	-0.429469	-0.448976	-0.34248	-0.312861	-0.181898	-0.748283	-0.67936	-0.847316	-0.665256	-0.857162	-0.60841	-0.464684	-1.11108	-0.851035	-0.710928	-0.634622	-0.0343805	-0.449484	-0.625637	-0.731441	-1.04967	-0.895504	0.394749	0.00517238	-0.0618895	0.0264451	-0.0836739	-0.419602
YDL185W	0	-0.0442758	-0.104922	0.00464829	0.0261245	-0.0169705	-0.462688	-0.404589	-0.453275	-0.456043	-0.453876	-0.428173	-0.591679	-0.531113	-0.696926	-0.775521	-0.375308	-0.771102	-0.380118	-0.352011	-0.763593	-0.645353	-0.604962	-0.547227	-0.186859	-0.558927	-0.647801	-0.757735	-1.15828	-0.94673	0.103824	-0.166426	-0.128504	0.0839488	-0.146645	-0.408723
YDL186W	0	-0.116464	0.315473	1.61064	0.448974	1.07633	0.0709318	0.826357	0.485942	0.525011	0.416832	0.461974	0.440713	1.04123	1.47727	1.57375	1.5914	4.32549	0.997565	2.94787	1.14263	1.50647	1.54296	1.22967	0.649065	1.90606	3.46323	6.23056	7.93642	8.32786	0.2763	1.07169	1.77567	1.06177	1.58259	1.60664
YDL187C	0	0.161955	-1.04374	1.63517	0.0166987	1.22221	0.241221	0.668788	0.348399	0.224722	-0.0289867	0.59442	0.396825	0.792017	1.46523	1.33666	1.2434	4.13838	0.4967	2.47085	0.873725	1.02214	1.51815	1.04544	1.08376	2.32641	3.80173	6.29832	7.90462	8.40923	0.459625	1.16625	1.27791	1.32132	1.87229	2.25751
YDL188C	0	-0.0603506	0.29256	0.284803	0.156067	0.248625	-0.296213	-0.00985599	0.0679693	0.12689	0.0400631	0.144949	-0.28543	-0.541849	-0.811022	-0.996049	-0.845198	-1.05632	0.194909	-0.599852	-0.344728	-0.234469	-0.284443	-0.468085	-0.170292	-0.113989	-0.225109	-0.0105692	0.641799	1.04523	0.178546	-0.138137	-0.324572	-0.485027	-0.262211	-0.402605
YDL189W	0	0.28612	0.131635	0.0726084	0.217824	0.341367	0.388025	0.184441	0.105073	-0.0211878	0.00330868	0.0889543	0.325122	0.564287	0.399839	0.26263	0.33245	0.173946	-0.0691914	0.377418	0.491779	0.399934	0.244474	0.283491	-0.348763	0.114562	0.131875	-0.00334538	-0.153554	-0.368747	0.097704	0.501465	0.188679	0.0807767	0.240288	0.121469
YDL190C	0	0.177309	0.0668409	-0.0872042	0.024694	-0.0270388	-0.449757	-0.262202	-0.315688	-0.338916	-0.296265	-0.275383	0.127261	-0.34218	-0.376877	-0.447631	-0.20959	-0.0623959	-0.42577	-0.75172	-0.545128	-0.599412	-0.576908	-0.383923	-0.00361954	-0.115252	0.25981	0.671072	1.0233	0.853032	0.0603506	-0.189017	-0.131011	0.0858844	0.0905384	0.058704
YDL191W	0	-0.918292	-0.276988	-0.255734	-0.217993	-0.203327	-0.28454	-1.59747	-1.69172	-1.63581	-1.50193	-1.53623	-2.69353	-0.932736	-1.35224	-0.950594	-0.994215	-1.7059	-2.40271	-1.46358	-1.57931	-1.9145	-2.01842	-2.59691	-2.8381	-3.92673	-4.47814	-4.32631	-4.41592	-3.87695	-3.18071	-3.4667	-3.50318	-3.57405	-3.95663	-4.63523
YDL192W	0	-0.282005	-0.183064	-0.109458	-0.327833	-0.290596	0.621899	-0.27692	-0.458017	-0.557013	-0.544096	-0.502864	-0.771286	0.365058	0.000714998	0.022026	0.33084	-0.081882	-0.421221	0.735819	1.09466	0.705593	0.695221	0.376145	-0.269665	0.249756	-0.107627	-0.248413	-0.178984	0.187465	-0.602136	0.193431	0.0457445	0.106385	0.186657	-0.627954
YDL193W	0	-0.0408272	0.103798	0.0700395	0.0684636	0.169858	-0.147539	-0.00392526	-0.1413	-0.104794	-0.193008	-0.17209	0.408505	0.67497	1.15107	1.19782	1.52452	2.10587	0.887077	0.950253	0.840948	1.25393	1.6349	1.79094	1.95996	2.44645	2.71395	2.54688	2.14609	0.819458	0.721468	1.35764	1.88123	1.93372	2.15825	2.03814
YDL194W	0	-0.0769468	-0.289065	-0.136655	-0.175876	-0.216822	-0.339184	-0.126333	0.0388831	-0.0181004	-0.025741	-0.066356	0.678811	-0.0538157	0.0133237	-0.184456	0.0191503	0.238553	0.603731	-0.25289	-0.341342	-0.156355	-0.0665001	-0.0558097	0.401704	0.377519	0.59464	0.391468	0.142864	-0.44261	0.829031	-0.0140494	0.0188886	0.212623	0.106026	0.138458
YDL195W	0	0.256921	-0.116884	-0.283457	0.219166	0.0878076	-0.324124	-0.410973	-0.215536	-0.170724	-0.131299	0.0032937	0.472152	-0.127317	-0.27677	-0.291634	-0.00156951	0.0760818	-0.000585864	-0.85386	-0.563455	-0.556127	-0.48926	-0.347917	0.971848	0.910705	0.906784	0.651387	0.224228	-0.891962	0.815284	0.476202	0.6172	0.700429	0.851388	0.589668
YDL196W	0	0.520746	0.18809	0.00506434	0.21911	0.0968304	-0.572561	-0.0904899	0.30418	0.471699	0.471899	0.480376	0.587427	-0.520323	-0.153749	-0.393711	-0.638778	-0.462169	0.043368	-0.657059	-1.02084	-0.40572	-0.27548	-0.478283	0.267364	0.304965	-0.017521	-0.359971	-0.723072	-2.20038	0.273129	0.316648	0.354588	-0.24476	0.270778	-0.0655869
YDL197C	0	0.304184	0.147407	0.272697	0.229121	0.263469	-0.500309	-0.028733	0.377653	0.267529	0.369506	0.318687	0.317735	-0.00491708	0.0741549	-0.0191965	0.118356	0.294557	0.130791	-0.194389	0.175566	0.053171	0.229862	0.535696	0.446561	0.999331	0.734472	0.473808	0.405509	-0.126199	0.265842	0.339616	0.717038	0.493016	1.00323	0.820581
YDL198C	0	0.277614	0.860006	0.555946	0.5808	0.610533	0.860126	0.975743	0.656408	0.323546	0.42893	0.362685	-0.770185	2.84176	2.18286	2.30415	2.27649	1.49481	-0.989124	0.59988	3.17906	2.80733	2.22666	1.16406	-0.361402	1.05624	0.50435	0.0329943	0.0184684	0.238678	-0.920724	2.2682	1.34325	1.09703	0.799108	-0.19863
YDL199C	0	0.242272	0.115109	0.0154173	0.413178	0.335143	-0.835722	0.00482626	0.054306	0.141692	0.20573	0.190309	1.06075	-0.0830961	0.380214	0.273594	0.517182	1.15737	0.791495	-0.120343	-0.494506	0.0928163	0.449483	0.708617	1.24102	1.35765	1.69463	1.58842	1.31074	0.0946588	0.820115	0.347666	0.827715	0.970776	1.26754	1.31497
YDL200C	0	0.0983414	0.0973446	0.0391069	0.0626848	-0.128143	-0.207781	0.170665	0.146252	0.213692	0.163178	0.203762	-0.42686	-0.19288	0.049391	-0.0917328	-0.203605	-0.346938	0.308637	0.471545	0.243623	0.284446	0.369622	0.223431	-0.17586	-0.370599	-0.780272	-0.381475	0.500267	1.55333	-0.184233	-0.412114	-0.0134989	-0.276171	-0.553537	-0.642783
YDL201W	0	-0.252783	-0.122305	0.259835	-0.287758	0.0465451	0.630682	-0.337362	-0.201724	-0.102646	-0.0220079	-0.00430446	-1.1445	-0.152037	-0.269261	0.0184898	-0.403269	-0.706024	-0.223722	1.00521	-0.12384	0.0521932	0.184713	-0.461202	-0.777386	-0.842086	-0.953835	-0.32526	0.437449	1.49125	-0.866722	-0.703077	-0.260712	-0.599873	-0.834871	-0.819353
YDL202W	0	-0.375777	-0.351659	-0.0502954	-0.518727	-0.404528	0.63536	0.012052	-0.0821631	-0.102715	-0.0322788	-0.190063	0.0881019	0.195571	0.0599624	-0.0859999	-0.302641	-0.428851	-0.101395	0.0965838	0.525743	0.4614	0.334773	-0.0115234	-0.356089	-0.994171	-1.19111	-0.881623	-0.0717576	0.73667	-0.0803109	-0.158604	-0.190146	-0.461684	-0.31448	-0.244411
YDL203C	0	0.0317163	-0.0957949	0.106843	-0.196214	-0.188354	0.189426	0.0956845	0.285871	0.15234	0.173216	0.276674	0.238913	-0.0748562	-0.200144	-0.194501	-0.422549	-0.483294	0.228603	0.101118	0.0544249	0.0847569	-0.0735556	-0.1289	-0.243923	-0.927468	-1.03185	-0.911949	-0.309835	1.13202	0.366634	0.224212	0.199716	0.362671	0.0926881	0.0459336
YDL204W	0	0.196845	0.0325802	-0.0130768	0.455807	0.458294	-0.913947	-0.136071	-0.00339725	0.262831	0.385818	0.514358	0.749478	-1.9184	-1.94014	-2.10298	-2.43355	-2.56781	1.13719	-1.03082	-2.45674	-1.34108	-1.36882	-1.4619	0.3148	-1.58873	-1.77747	-2.12611	-2.46044	-2.24758	0.781466	-1.1832	-1.55543	-1.53268	-1.2397	-2.621
YDL205C	0	-0.287865	-0.0213136	0.730115	-0.170589	-0.209565	0.55771	-0.052224	-0.118602	-0.212841	-0.154098	-0.287429	-0.45806	-0.775964	-1.18199	-0.767407	-0.758769	-1.09675	0.237359	0.384178	0.00548652	0.293026	-0.106569	-0.0937378	-0.281146	-0.429389	-0.189535	-0.50453	-0.924476	-0.803289	0.185322	-0.0883025	-0.201486	-0.664144	-0.692377	-0.698891
YDL206W	0	0.0694774	0.115873	0.0135935	-0.00776994	0.10837	-0.347501	0.0813516	0.293914	0.26882	0.196154	0.131795	0.506641	-0.198505	-0.223827	-0.709942	-0.695193	-0.708919	0.704352	-0.892589	-0.888684	-0.634776	-0.754033	-0.641146	-0.0319049	-0.714747	-0.735627	-0.835716	-1.42697	-0.858161	0.633449	-0.340553	-0.37559	-0.799824	-0.557725	-0.0194264
YDL207W	0	0.119192	-0.0426396	-0.10517	-0.0662037	-0.141004	0.122843	0.153643	0.384002	0.222069	0.170282	0.124636	0.232162	0.0600663	0.160574	0.196764	0.139747	0.177799	0.365675	0.225122	0.198308	0.231199	0.471167	0.744309	0.218182	0.266459	0.0758803	-0.144554	-0.263857	0.18392	0.0953991	0.445575	0.707106	0.863743	0.900126	1.20508
YDL208W	0	-0.142739	-0.151333	0.485641	-0.222896	0.0886584	1.19022	-0.0739855	-0.0912406	-0.165615	-0.0411137	0.0715384	-1.43477	0.326635	0.130716	0.690172	0.246967	-0.292932	-1.0952	1.61381	0.6821	0.616435	0.701475	-0.129929	-1.1947	-0.522539	-0.672195	-0.912099	-1.00681	0.189813	-1.14658	-0.212418	0.0734946	-0.184383	-0.504303	-0.775082
YDL209C	0	0.112585	0.0937813	0.474052	0.359246	0.449318	0.313843	0.204736	0.223575	0.227761	0.306394	0.303262	-0.466925	0.127096	0.231978	0.330079	-0.0979684	-0.05908	0.27059	0.555755	-0.0060335	0.271667	0.426719	0.427082	-0.911907	-0.125733	-0.0773714	-0.0653117	-0.607471	-0.378915	-0.922756	-0.323808	-0.0332976	-0.40113	-0.0907457	0.142825
YDL210W	0	2.67	2.34626	3.00584	3.76004	4.10538	0.159461	2.55741	3.08743	3.7617	4.05147	3.99105	0.31309	1.82127	3.15205	3.65575	4.36575	4.76417	0.236928	4.27358	1.39691	2.82899	4.21428	4.53131	0.607638	1.71668	2.02285	2.27407	1.87974	0.957984	0.0929058	1.32059	3.3403	3.91557	4.41604	5.0491
YDL211C	0	1.40459	1.85753	1.85415	1.86492	2.12308	1.19463	1.39748	1.65281	1.9638	1.51568	2.15956	0.679721	2.50084	2.61211	2.79119	2.93881	3.71131	0.146112	2.66715	2.73134	2.42461	2.74436	3.26484	0.865517	4.27866	4.46641	3.79365	2.83726	1.36345	0.363243	2.30144	3.03831	1.54086	3.40524	3.67046
YDL212W	0	-0.117926	-0.0114376	-0.22609	-0.00643732	-0.15382	0.17521	0.0141547	-0.00724479	-0.086099	-0.107656	-0.135413	-0.706541	0.00563729	-0.117676	-0.08387	-0.122429	-0.425701	-0.130075	0.868571	0.329827	0.257404	0.35711	0.386272	-0.285236	-0.227421	-0.655113	-0.828692	-1.08075	-0.729729	-0.441032	-0.142964	-0.17126	-0.405988	-0.439941	-0.0863733
YDL213C	0	-0.0414533	0.0945822	0.567257	0.288241	0.21014	1.1467	0.51327	0.569609	0.602626	0.601337	0.630722	-1.99482	0.345853	0.187543	0.473953	0.296851	-0.219935	-0.401044	1.90481	1.0629	1.31847	1.25655	0.718554	-0.401196	0.348882	0.174478	-0.0979125	-0.685268	-1.32762	-1.19901	0.428755	0.46018	0.406666	0.0894023	-0.0677482
YDL214C	0	-0.278497	-0.794429	-0.738297	-0.413058	-0.516585	-0.398846	-0.389123	-0.0172244	0.03071	-0.0522383	-0.00701496	1.06666	-3.34127	-3.02851	-2.86485	-2.68594	-1.77812	0.657445	-2.42897	-3.23569	-2.85227	-2.32348	-1.25861	0.467613	-2.35637	-2.23446	-0.160803	2.32212	4.0397	0.864542	-2.55764	-2.37869	-2.05138	-1.88192	-0.736065
YDL215C	0	-0.682359	-1.16198	-1.64178	-1.63808	-1.80006	-0.695176	-1.06408	-1.3971	-1.73706	-1.82583	-1.90408	0.280308	-1.46465	-1.84783	-2.08653	-1.60096	-1.44506	-0.340942	-1.63532	-2.08002	-1.89298	-1.91113	-2.21321	0.437212	-0.566245	-0.9275	-0.68588	0.240951	0.799644	0.330638	-1.14984	-1.70668	-1.6307	-1.51099	-1.96997
YDL216C	0	-0.169548	-0.0237588	-0.0301867	-0.0259984	-0.0136924	-0.547573	-0.157418	-0.187632	-0.0995154	-0.310711	-0.179737	0.189251	-0.153608	-0.0191092	-0.144724	-0.136027	-0.0129021	0.238161	-0.643974	-0.457488	-0.340506	-0.204827	0.113158	0.0797314	0.224721	0.287607	0.0372008	-0.334895	-0.906572	0.303324	-0.370329	-0.146394	0.0726626	0.105706	0.115788
YDL217C	0	-0.330415	-0.276886	0.0995905	-0.264428	-0.0660583	0.31014	-0.0398469	-0.206989	-0.24285	-0.306272	-0.388441	-0.165825	0.270582	0.267835	0.308012	0.179163	0.120978	0.210762	0.232661	0.0866945	0.172937	0.184463	0.119982	-0.524217	-0.496818	-0.652205	-0.493978	-0.415529	-5.0102e-05	-0.181218	-0.488679	-0.271501	-0.573967	-0.353926	-0.301021
YDL218W	0	0.516008	0.751935	1.34996	2.13218	2.90293	-0.659995	-0.215217	0.393848	0.66729	1.01912	2.42572	-0.620015	-2.33703	-2.07269	-2.12669	-2.04774	-1.34331	-0.987836	-1.72352	-2.73654	-2.06636	-1.64712	-1.27374	-1.60196	-2.33357	-1.88892	-1.60236	-1.256	2.01907	-1.69921	-2.10569	-1.67058	-1.89303	-1.39703	-1.08943
YDL219W	0	-0.0221365	-0.0434548	-0.589828	-0.178898	-0.379424	0.407228	-0.0288129	0.168319	-0.0356324	-0.392991	-0.219042	-1.84832	0.0340962	0.150616	0.663105	0.603667	0.654782	-0.929265	0.782664	0.853907	0.606463	1.08096	1.25205	0.24351	1.03358	0.288468	0.0010188	-0.454366	-1.21542	-0.574737	-0.140626	0.625077	0.827422	0.999803	0.166686
YDL220C	0	0.026511	0.0478895	-0.246166	0.138933	0.215263	-0.00497185	0.123419	0.216764	0.220024	0.178459	0.156731	-0.545513	-0.0623629	0.13384	0.13496	0.229826	0.514742	-0.516133	-0.130465	-0.0186119	-0.0612224	0.256764	0.235517	-0.00862852	0.818579	0.832276	0.354377	0.249455	-0.430577	-0.24619	-0.0305141	0.681239	0.598924	0.994858	0.618624
YDL221W	0	-0.240177	0.195729	-0.135298	-0.00193001	0.11695	-0.20767	-0.016217	-0.0130143	0.0238469	-0.091494	0.0392699	-0.463829	-0.307902	-0.248897	-0.294893	-0.307565	-0.118379	0.0355272	-0.283199	-0.216151	-0.492399	-0.249198	-0.187036	-0.2194	0.10254	0.274251	0.0743506	-0.0974196	-0.286704	-0.148155	-0.242465	0.120131	0.209382	0.285369	0.041322
YDL222C	0	-0.549804	-0.346203	-0.452434	-0.408346	-0.641927	-0.650361	-0.279935	-0.220866	-0.120739	-0.247427	-0.369997	2.18487	-1.20329	-1.35896	-1.51694	-2.28938	-2.16176	1.77533	-2.25753	-3.3295	-2.20747	-2.39681	-2.80263	0.649965	-2.2461	-2.50312	-3.0646	-3.28433	-1.50841	1.88474	-1.60952	-2.51687	-1.3055	-2.18471	-3.29812
YDL223C	0	0.184126	-0.0916732	0.041203	0.260224	0.22376	-1.00828	-0.426599	-0.248001	-0.0969943	0.00789318	0.142933	2.06102	-2.28813	-2.55292	-2.77049	-3.11227	-2.39251	1.19244	-2.28855	-3.61488	-2.63437	-2.7372	-2.64768	0.410498	-2.29585	-2.21901	-2.23104	-1.9378	-1.62188	1.13494	-1.56801	-2.37521	-1.79174	-1.94798	-2.12239
YDL224C	0	0.325154	0.315372	0.257125	0.479255	0.570017	0.0607434	0.183579	0.310234	0.22583	0.213224	0.199822	0.706304	0.645479	0.803925	0.757995	0.81583	1.02913	0.0783642	-0.0251979	0.142179	0.165483	0.264515	0.454002	0.862056	0.990483	1.20048	1.33865	1.62867	2.04933	0.523075	0.990302	0.936418	0.85928	1.01787	1.13325
YDL225W	0	-0.093859	-0.241798	-0.575075	-0.250739	-0.369191	0.323872	-0.219133	-0.182541	-0.17541	-0.247839	-0.252369	-0.559606	0.219087	0.165326	0.329431	0.545288	0.622337	-0.340277	0.354347	0.558734	0.469464	0.739933	0.717062	1.08345	1.35859	1.4732	1.63205	2.22714	2.86353	-0.125732	0.974681	0.938355	1.21717	1.19688	1.0205
YDL226C	0	-0.249308	-0.213215	-0.528269	-0.369787	-0.307691	0.287292	-0.213752	-0.33774	-0.438209	-0.376916	-0.448814	-0.443145	0.173152	0.038583	0.0953139	0.339295	0.293433	-0.24451	-0.0146509	0.270377	0.16375	0.244693	0.189713	0.0409608	0.254659	0.267742	0.448926	1.19638	1.97898	-0.371836	-0.0622664	0.163266	-0.00267826	0.304661	-0.371241
YDL227C	0	0.796895	0.854582	1.18252	0.652202	0.642761	0.430722	0.513815	0.420709	0.45233	0.558802	0.186272	-1.00767	0.300839	0.771156	0.637516	0.551313	1.38468	-1.66868	0.805531	-0.0751097	0.0604673	0.595026	0.66044	-0.156601	1.8058	1.94808	1.9618	2.05242	2.13175	-0.750643	-0.184514	0.137115	-0.0627706	1.3632	1.26156
YDL228C	0	-0.862823	-0.932767	-0.37831	-1.27755	-1.022	0.59588	-1.56719	-1.96444	-2.04169	-1.66461	-1.50066	-2.54655	-0.216539	-0.794736	-0.214272	-0.253998	-1.29462	-2.53246	0.341543	-0.254167	-0.622729	-0.656927	-1.5552	-1.78049	-2.17123	-2.93515	-3.48784	-3.92435	-3.74895	-2.2592	-1.1306	-1.12538	-1.01228	-1.90278	-3.1352
YDL229W	0	-0.816658	-1.00633	-0.475832	-1.20801	-1.02297	0.524572	-1.71054	-1.99018	-2.10597	-1.72482	-1.71344	-2.71101	-0.203103	-0.821444	-0.264003	-0.275679	-1.35146	-2.63728	0.364885	-0.305764	-0.64277	-0.656412	-1.76011	-1.78716	-2.22874	-2.92499	-3.51942	-3.94262	-3.30227	-2.29508	-1.13562	-1.14899	-0.970342	-1.91888	-3.17738
YDL230W	0	0.225234	0.109728	-0.133814	-0.038765	-0.113249	0.198953	0.660538	0.568671	0.424173	0.209453	-0.113162	0.250426	0.63809	0.464672	0.293489	0.496074	0.792059	0.775337	0.370179	0.764617	0.932284	0.857996	1.2197	0.864839	1.06655	1.16568	1.59067	2.47245	3.06404	0.280335	0.691841	0.652344	0.623068	0.494979	0.920714
YDL231C	0	0.431274	0.0286382	-0.117187	0.266962	0.289558	-0.225541	0.117344	0.275292	0.143366	0.199864	0.171181	-0.243576	0.21156	0.223135	0.287236	0.513894	0.212219	-0.707768	0.126876	-0.144426	-0.192733	0.0524806	0.396016	-0.242739	-0.0780702	-0.116907	-0.235308	-0.0112234	0.549295	-0.241662	0.294431	0.609855	0.825044	0.669131	1.35198
YDL232W	0	-0.517879	-0.492373	-0.745665	-0.744897	-0.839099	0.19973	-0.395649	-0.515545	-0.632926	-0.752697	-0.828506	0.0254688	-0.0406564	0.0833812	0.122703	-0.0626225	0.0517471	-0.581353	-0.0647978	0.399839	0.0849527	0.129614	-0.154918	-0.115515	0.242932	0.271549	0.101071	0.278884	0.404252	-0.404851	-0.254896	-0.309262	-0.430426	-0.307176	-1.08545
YDL233W	0	-0.673692	-0.271537	-0.683003	-0.468789	-0.453471	-0.666554	-0.482243	-0.596428	-0.534537	-0.793554	-0.710336	0.526142	-0.115308	0.0360179	-0.241991	-0.30085	-0.0273056	0.717426	-1.02303	-0.981931	-1.01058	-0.810292	-0.484078	0.431948	-0.00231486	0.179553	0.113906	-0.0244155	-0.0719762	0.762215	-0.449525	-0.465834	-0.0619695	-0.175586	-0.0407682
YDL234C	0	-1.16391	-0.604829	-0.825956	-0.92119	-0.988676	-0.672939	-0.669217	-0.758803	-0.646026	-0.659827	-0.774583	1.1226	-0.459111	-0.343971	-0.721561	-0.830689	-0.971259	1.19126	-1.49864	-1.82019	-1.67477	-1.60165	-1.41789	0.590619	-1.08356	-1.04859	-1.41581	-1.82507	-2.84379	1.16946	-1.04991	-1.45567	-0.214722	-0.924556	-0.576967
YDL235C	0	0.305848	0.197125	0.034864	0.0666262	0.0217093	0.316255	0.407581	0.414727	0.360872	0.259908	0.230951	-0.425329	0.17233	0.0742852	0.293936	0.0994594	-0.0128079	-0.534962	0.521533	0.608088	0.416739	0.352762	0.361374	-0.303095	0.145742	-0.127125	0.0357154	0.821989	1.37453	-0.128222	0.373813	-0.120104	-0.101118	-0.184861	0.64376
YDL236W	0	-0.489768	-0.325941	-0.503666	-0.415435	-0.356696	0.22109	-0.393166	-0.561309	-0.581668	-0.681126	-0.672108	-2.18025	0.155256	-0.138434	-0.140662	0.191099	-0.0768837	-1.38587	0.317514	0.19537	-0.0815147	-0.131928	-0.187198	-0.760125	-0.689677	-0.914716	-0.131189	1.54053	2.85799	-0.877415	-0.153059	-0.33045	-0.516095	-0.639063	-0.738192
YDL237W	0	0.0591142	0.200387	0.128427	0.181672	0.133841	-0.106423	0.225376	0.173449	0.1507	0.130218	0.180187	0.0747916	0.140554	0.102453	0.0464288	0.145206	-0.144122	0.00994975	-0.231703	-0.0860433	0.0514025	0.0448897	0.0930486	-0.119988	-0.403048	-0.972331	-1.16186	-1.22422	-0.945903	0.429503	0.317968	0.144141	0.34278	0.271465	-0.252678
YDL238C	0	0.364904	0.236972	0.346208	0.352249	0.482446	-0.585417	0.228973	0.386641	0.233596	0.49349	0.452655	0.867984	0.204365	0.465511	0.397248	0.745396	0.844495	0.551773	-0.508264	-0.465121	0.00270152	0.2589	0.311254	0.58966	0.0697742	0.164764	0.105171	-0.19856	-0.57754	0.901103	0.196261	0.332389	0.350516	0.922614	0.764335
YDL239C	0	0.141649	0.497632	0.320357	0.182785	0.280799	-0.804078	0.281843	0.290825	0.244719	0.132134	0.0311575	0.136908	-0.301604	-0.541728	-0.493628	-0.0293324	1.58044	-0.266357	-0.472841	-0.602036	-0.343314	-0.0648917	0.316844	0.229379	0.897877	2.41091	3.67507	4.8911	5.53183	0.12476	0.507275	0.373658	0.174426	0.772967	1.944
YDL240C-A	0	-1.23682	-0.0827084	-0.625905	-0.779138	-1.57738	-0.202885	-0.0675732	-0.152585	0.0558711	-0.335013	-0.409312	-0.474548	0.325172	-0.00432354	-0.45475	-0.0659481	-0.995896	-0.582967	-0.871011	-0.492359	-1.2088	-1.28289	-1.00338	-0.485418	-1.81304	-1.91049	-0.969333	0.413673	1.23779	-0.699983	-1.23872	-1.07692	-1.32236	-1.42938	-0.560209
YDL240W	0	0.610339	0.0816184	-0.445943	-0.39793	-0.281655	0.477658	0.550097	0.518334	0.441623	0.453258	0.371012	0.154907	0.145274	0.0105356	-0.00261578	0.172415	0.222508	-0.212343	-0.317982	0.159455	-0.119161	-0.242093	-0.0151987	-0.00566545	-0.0769966	-0.271735	-0.296581	-0.411743	0.0136596	0.331324	0.750379	0.411526	0.205413	0.441762	1.05047
YDL241W	0	-0.226645	0.276093	-0.306362	-0.272569	-0.109044	1.21387	0.547401	0.601139	0.632487	0.333304	0.457075	-0.961375	1.64708	1.05917	1.1708	1.18017	1.30139	0.203964	0.63522	1.25442	0.967866	0.890844	0.890017	0.26348	0.843142	0.704617	2.3436	4.00638	5.07276	-0.337991	1.15386	0.591446	0.446543	-0.036237	1.32749
YDL242W	0	0.570211	0.472447	0.0835705	0.175056	0.168806	-0.189113	0.787731	0.903784	0.534684	0.622047	0.524068	-0.668494	0.21039	0.243606	0.114462	0.0995712	0.814732	-0.632969	0.115888	-0.102337	0.254112	0.0423871	1.06533	0.122021	0.750577	0.841954	0.697473	0.119174	-1.26266	-0.202632	-0.0254356	0.554439	0.272539	0.208045	1.35298
YDL243C	0	0.177164	0.200464	0.307633	0.188124	0.339385	-0.0372585	0.36999	0.629909	0.457679	0.39318	0.298458	-0.642349	0.308295	0.376549	0.319334	0.269209	0.616877	-0.152054	0.322616	0.0228264	0.252414	0.231409	0.773173	-0.0301299	0.439266	0.655012	0.686807	0.137357	-0.591717	-0.251081	0.259049	0.355924	0.323423	0.260157	0.992747
YDL244W	0	0.880977	0.395675	0.514657	0.35095	0.291114	-0.548346	-0.236724	-0.144036	-0.372158	-0.299137	-0.348879	0.0591563	-0.274342	0.0968798	-0.0323569	-0.207312	0.116123	-0.390953	-0.588584	-0.63521	-1.06007	-0.785866	-0.745742	-0.797985	-0.905655	-1.16229	-0.928158	-1.57424	-2.3338	-0.887451	-1.11527	-1.11355	-1.57545	-0.787657	-1.3397
YDL245C	0	0.751154	0.420117	0.398263	0.0103153	0.697059	-0.0981303	-0.517916	-0.179685	-0.111388	0.0637324	0.0483202	-0.223333	0.393008	0.634941	0.970144	0.932442	1.19317	-2.08115	-1.46671	-1.7008	-1.96145	-1.30748	-1.1299	-1.72837	-1.16423	-0.897187	-1.34494	-1.26118	-0.678225	-2.43995	-2.47035	-1.97739	-1.59677	-1.19571	-2.15867
YDL246C	0	-0.26384	0.0492787	0.257494	-0.265064	0.154745	-0.815123	-1.17299	-0.655071	-0.367135	-0.537181	-0.269202	-0.116272	-0.00157645	0.12087	0.130584	-0.443633	0.508319	-1.62535	-2.56813	-2.51551	-1.97537	-2.6219	-1.73914	-1.36041	-1.8278	-2.33968	-2.43992	-1.6167	-1.96597	-1.84659	-2.07791	-3.52056	-3.19458	-1.9277	-2.75487
YDL247W	0	1.49711	1.06093	0.320487	1.42492	0.789206	-0.00789989	-0.164523	-0.10532	0.559438	0.164924	-0.00537347	0.0645496	0.356026	0.367636	0.220222	0.529737	1.51973	-0.121124	-0.68377	-0.225455	-0.801491	0.0222408	-1.10508	-0.716205	-0.301006	-0.644102	0.373393	2.31689	2.68784	-0.403057	-0.818662	-1.15167	-1.74084	-0.588289	-1.9352
YDL247W-A	0	0.728942	0.759015	0.83728	0.894251	1.46527	-0.348414	-0.0236209	-0.333007	0.270421	0.233669	0.36697	0.859493	1.46239	0.963675	0.990009	1.39979	1.44254	-1.01234	-1.13641	-1.61999	-1.45995	-1.69941	-1.03897	-1.35037	-1.6835	-1.27004	-2.09853	-2.06473	-2.57062	-1.53783	-1.29388	-1.58896	-2.80828	-1.48334	-2.40421
YDL248W	0	-0.158545	-0.374538	-0.31445	-0.223726	-0.307086	-1.23567	-1.11822	-1.2264	-1.11662	-0.994976	-0.752974	0.140858	0.849406	0.958825	0.85837	1.12066	1.46086	-0.930649	-0.585165	-1.12235	-0.7037	-0.476291	-0.31815	-0.685254	-0.0229909	0.199689	-0.133672	-0.605519	-1.95586	-1.50178	-0.705422	-0.516245	-0.678644	0.00684606	-0.372419
YDR001C	0	-0.0274909	-0.0107891	-0.0827705	0.073875	-0.0523268	-0.891806	-0.282079	-0.0377191	0.0100968	-0.0874486	-0.0694812	0.162507	-0.916288	-1.02015	-1.1298	-1.02073	-1.07544	0.200151	-1.04951	-1.04974	-0.921672	-0.95065	-0.265578	0.141515	-0.324514	-0.223004	-0.20729	-0.219211	-1.09692	0.552832	-0.335771	-0.599	-0.293306	-0.289278	-0.0243751
YDR002W	0	-0.264754	-0.188523	-0.055519	-0.327089	-0.183883	0.381769	-0.0662688	-0.207627	-0.192769	-0.160458	-0.263773	-0.845473	0.0461368	0.00332831	0.391733	0.34811	0.521981	-0.516976	1.00532	0.737636	0.55654	0.542611	0.417251	0.456426	0.684337	0.70551	0.830389	1.1983	1.94629	-0.263643	0.266245	0.325436	0.51677	0.283134	0.263044
YDR003W	0	-0.111078	-0.103461	0.000271453	-0.00736229	-0.160965	-0.304819	0.362369	0.428331	0.445638	0.383686	0.280665	1.0278	-0.146231	-0.0260772	0.00129593	-0.466145	-0.246996	0.821958	-0.217344	-0.317258	-0.2186	-0.296584	0.149831	0.16856	-0.312872	-0.183405	-0.617646	-0.355079	0.120139	0.654735	-0.310265	-0.56974	-0.39586	-0.388661	-0.369452
YDR003W-A	0	-0.297352	0.319876	-0.155806	0.908909	0.374396	0.100981	0.435043	0.529618	0.555207	0.669986	0.171082	1.60963	0.508649	0.671231	0.119668	0.282569	0.304418	0.966213	0.352694	-0.0205438	0.119519	0.190057	0.378168	0.650045	0.0160628	0.397727	-0.299961	-0.521029	0.642169	0.995702	0.100033	-0.285577	-0.209941	0.0272631	0.316885
YDR004W	0	0.0475762	-0.0666281	0.0842253	0.125224	0.178136	-0.0063456	0.0401674	0.10214	0.089631	0.144943	0.147786	-0.0808742	0.149236	0.446091	0.603205	0.60127	0.520419	-0.134087	0.391341	0.25366	0.32964	0.519055	0.906047	0.0561798	0.452696	0.514898	0.251422	-0.15163	-0.148425	-0.367322	0.0242876	0.427921	0.578687	0.55294	0.790475
YDR005C	0	0.157599	-0.0221834	-0.160429	0.160843	0.179617	-0.145571	0.0244213	0.132704	0.188256	0.110636	-0.0182847	0.50395	0.0415346	0.215493	0.225637	0.0617634	0.210338	-0.178016	-0.139943	-0.279114	-0.256157	-0.147171	0.227429	-0.0611833	0.0567648	0.118935	-0.179955	-0.664746	-1.15442	0.277705	0.0673892	0.0532806	0.0955357	0.270124	0.234762
YDR006C	0	-0.349557	-0.510909	-0.586377	-0.55154	-0.538271	-0.330991	-0.430132	-0.310376	-0.373259	-0.426752	-0.517922	0.757615	-0.599795	-0.488523	-0.534123	-0.626035	-0.749785	0.353788	-0.543876	-0.957035	-1.00005	-0.954862	-0.941796	0.257655	-0.61997	-0.655002	-0.978569	-1.61751	-2.47417	0.856469	-0.442854	-0.40386	-0.117971	-0.451273	-0.195282
YDR007W	0	-0.409567	0.0162614	0.125082	-0.400664	-0.570463	0.146463	0.210435	-0.00112786	-0.171269	-0.236842	-0.537432	-0.307743	0.229309	-0.0378072	-0.425719	-0.431274	-0.688066	0.420448	0.255017	0.23111	0.281714	-0.0822778	-0.206293	0.00957819	-0.380037	-0.742173	-1.04556	-1.44305	-1.34775	0.0124402	0.0252421	-0.131302	-0.713674	-0.624692	-0.928904
YDR008C	0	-0.404601	0.0681975	0.0927277	-0.533154	-0.695844	0.00293093	0.0559383	-0.183007	-0.293624	-0.423389	-0.563089	-0.378405	0.238826	-0.239849	-0.522072	-0.624638	-0.961161	0.251956	0.193953	0.310468	0.169449	-0.0889731	-0.440117	0.057301	-0.196188	-0.896758	-1.09811	-1.70371	-1.23948	0.00579407	0.107831	-0.0560285	-0.429608	-0.573993	-0.958892
YDR009W	0	-0.00600467	0.0434387	-0.394414	-0.240085	-0.538474	-0.00375173	0.0542074	0.114184	0.148102	-0.0702241	-0.189989	0.0593355	-0.113111	-0.222346	-0.395877	-0.445978	-0.864695	0.163813	-0.518243	-0.521316	-0.50145	-0.531336	-0.706039	-0.301679	-0.564888	-0.529739	-0.733526	-1.23589	-2.09134	0.25024	-0.151286	-0.266229	-0.27434	-0.4719	-1.06093
YDR010C	0	0.872352	0.908372	0.604878	0.922332	0.491757	0.521011	1.01307	1.31764	1.13646	0.803936	0.862458	-0.376505	0.51041	0.230232	0.21711	0.285284	-0.14498	0.119613	0.948201	1.02061	0.842208	0.977287	0.516379	-0.201206	0.813019	0.307589	0.233279	-0.00394744	-0.529299	-0.513922	0.241244	0.607357	0.420191	0.293168	0.193881
YDR011W	0	-0.614267	-0.85988	-1.21058	-0.895759	-1.14242	-1.04279	-0.834174	-0.870483	-1.04391	-1.13606	-1.12207	-0.166362	-0.990041	-1.53608	-1.84215	-1.49347	-1.61591	-0.915344	-1.50255	-1.66962	-1.66279	-1.70405	-1.51861	-1.15626	-1.24857	-1.5467	-1.66287	-1.83162	-1.26668	0.736613	-0.512566	-0.986803	-1.16433	-1.16997	-0.543918
YDR012W	0	-0.651041	-0.461974	-0.188627	-0.540493	-0.37533	-0.501591	-2.07779	-1.88951	-1.75373	-1.54136	-1.27752	-2.58531	-0.380347	-0.838423	-0.594629	-0.578992	-1.22932	-2.82927	-1.66322	-1.74623	-2.08404	-2.15159	-2.79536	-2.74989	-3.80145	-4.07284	-4.42042	-4.53862	-4.30132	-2.82664	-3.24868	-3.15834	-2.9704	-3.65646	-4.66534
YDR013W	0	0.532998	0.0670658	0.404549	0.658697	0.588112	0.493603	0.714053	0.574757	0.663761	0.584144	0.774363	-0.509038	0.561527	1.01741	1.20947	1.06564	1.3737	-0.692223	1.21238	1.45986	1.2853	1.472	1.49141	-0.309312	1.78477	1.62284	0.977634	0.523739	0.0466218	-0.97976	0.599049	1.18698	0.915168	1.45461	1.14953
YDR014W	0	0.427188	0.245483	-0.0942058	0.336709	0.274032	-0.179922	-0.273055	0.0270677	0.173127	0.0896415	0.184397	-0.227651	-0.0475499	0.0929491	0.216871	0.406856	0.3598	-0.149733	0.0832024	-0.155386	0.0160457	0.352908	0.392066	0.357743	0.884364	0.69003	0.306009	-0.318554	-1.26832	-0.0816063	0.196437	0.652808	0.766498	0.986589	0.110472
YDR014W-A	0	1.69788	1.99954	1.98334	2.13601	2.35712	0.000201106	1.39918	1.12469	1.60508	1.72564	1.75412	-0.118886	3.40616	4.28089	4.47078	4.44675	5.60194	0.447792	4.11619	3.84797	4.20651	4.66138	4.45843	3.44625	5.62828	6.18728	6.32061	6.07049	4.58496	-0.237153	4.07173	4.79769	4.47296	5.00896	5.0876
YDR015C	0	1.28242	1.69073	1.88757	2.05161	2.01224	-0.484306	1.1401	0.717196	1.37296	1.44011	1.52343	-1.03074	3.1072	3.86767	4.12314	4.13037	5.31544	0.351128	3.91719	3.59974	3.9735	4.45442	4.18906	3.25351	5.44259	6.00287	6.14975	5.90204	4.47503	-0.460228	3.85533	4.55449	4.39467	4.84035	4.97115
YDR016C	0	-0.191917	0.39098	0.116118	-0.0671634	0.000110839	-0.234782	0.486393	0.186783	0.241859	0.0100787	0.0389434	0.275612	0.6234	0.74619	0.565467	0.77673	1.01576	0.437087	0.223393	1.48414	1.06296	1.03562	1.07436	0.324244	1.1758	1.31163	1.11715	0.435967	0.415282	0.495529	0.892726	0.633956	0.453659	0.872243	0.775846
YDR017C	0	0.262155	-0.0535187	-0.197096	0.137005	0.0670257	0.0699335	0.0458287	0.142837	0.196116	0.153513	0.188026	0.0454024	-0.221241	-0.126618	-0.0239317	0.18922	0.193556	-0.165366	-0.0698787	-0.316569	-0.210389	-0.125454	0.327424	0.125098	0.304858	0.416361	0.2007	-0.105726	-0.218114	0.173174	0.152351	0.382606	0.393708	0.554653	0.88509
YDR018C	0	0.571434	0.802614	0.572477	0.845266	0.889783	-0.363815	0.644375	0.914391	1.06639	1.00028	0.963123	1.13089	0.861131	1.32416	1.08602	0.935965	2.19984	1.25716	1.18499	0.786512	1.1229	0.858738	1.01476	1.60926	2.13734	2.90814	2.89593	2.37517	0.651093	0.996922	1.58021	1.39826	0.844426	1.26377	1.89175
YDR019C	0	-0.917919	-1.3387	-0.832126	-1.19002	-1.28029	-0.0736913	0.0361881	-0.682356	-0.654733	-0.470585	-0.595713	-0.452685	-0.934162	-0.875888	-0.77137	-0.841191	-1.02573	0.578063	-0.288929	-0.671782	-0.56701	-0.261144	-0.816359	-0.151208	-1.74267	-1.44746	-1.36923	-1.88531	-2.37835	0.0768886	-1.29983	-0.55666	-0.0529974	-0.513511	-1.40449
YDR020C	0	0.39871	0.319105	0.282116	0.237259	0.30655	0.655	0.317125	0.418801	0.34289	0.366356	0.446004	-1.15529	0.205524	0.0415759	0.406586	0.406987	0.213729	-0.41247	1.03322	0.637456	0.590889	0.622957	0.37609	-0.320006	0.185428	0.255126	0.0564111	-0.258889	-1.13751	-0.536107	0.105986	0.321731	0.131955	0.127226	0.200119
YDR021W	0	-0.0434189	-0.0909036	0.369244	-0.0517938	0.440685	0.798279	-0.173408	-0.0212235	0.0206912	0.152963	0.283806	-0.90829	0.303237	0.485497	0.915094	0.793052	0.71501	-0.639346	1.76226	0.665621	0.804779	0.913334	0.465721	-0.301131	0.605865	0.830309	0.726424	0.0822159	0.123201	-0.558238	0.432254	0.817354	0.798664	0.358067	0.18726
YDR022C	0	0.114976	0.0241842	0.181109	0.283855	0.352543	-0.390314	0.20274	0.154544	0.307584	0.317056	0.494736	0.0535241	-0.439165	-0.23646	-0.287208	-0.3377	-0.20372	0.146218	-0.487399	-0.365498	-0.0762498	-0.0848486	0.243258	-0.127972	-0.288544	-0.32141	-0.496661	-0.498039	-1.27542	-0.135533	-0.275252	-0.339553	-0.238126	-0.0343217	-0.352151
YDR023W	0	-0.517571	-0.719747	-0.53075	-0.608011	-0.493766	0.344509	-1.03955	-1.09169	-1.13516	-1.03218	-0.785802	-2.09786	-0.563494	-0.739263	-0.360595	-0.202554	-0.794575	-1.06203	0.235378	-0.112037	-0.224983	-0.203793	-0.696577	-0.108702	-0.878266	-0.786336	-0.988231	-1.24159	-1.96938	-0.593495	-0.546437	-0.473533	-0.106401	-0.592027	-1.55135
YDR024W	0	-1.59128	0.832777	1.66626	2.7534	-1.83749	0.104089	-0.0651785	0.0684515	-0.0555352	0.0906764	0.262585	-0.0155051	0.175817	0.180356	0.258841	0.0610674	0.249303	-0.0753941	0.125198	-0.146585	0.29765	0.63631	0.50378	-0.00493172	-0.0539191	0.445461	-0.101339	-0.294123	1.72907	0.00138767	-0.145354	0.277874	0.622892	-0.196707	3.01344
YDR025W	0	0.133674	-0.111077	-0.112963	0.027141	0.139844	0.996349	-0.416401	-0.471933	-0.274495	-0.136908	-0.00540772	-2.7775	-0.659417	-1.00067	-0.188356	-0.614011	-1.43042	-1.75519	0.964751	0.432696	0.252279	0.247966	-0.692647	-0.623912	-1.71872	-2.41604	-2.45158	-2.7499	-2.07953	-1.51296	-0.742961	-0.564628	-0.279948	-1.23576	-3.16914
YDR026C	0	0.409707	0.246738	0.443082	0.275945	0.388633	0.262057	0.212275	0.151412	0.240791	0.330881	0.328915	-0.247458	0.26433	0.212607	0.392571	0.457361	0.362287	-0.22723	0.546805	0.526863	0.45688	0.504488	0.470588	-0.483662	0.241022	0.0703012	0.0458523	-0.0387129	-0.215615	-0.215125	0.453348	0.422757	0.659387	0.48224	0.547148
YDR027C	0	0.123896	-0.00788528	-0.111112	0.0564967	-0.0148471	-0.520628	-0.0265173	0.229121	0.0980478	-0.0380088	-0.0914954	0.530723	-0.466952	-0.461015	-0.467108	-0.369875	-0.204163	0.247295	-1.19702	-0.716341	-0.66153	-0.673003	0.0663423	0.0387282	-0.159591	0.0845009	0.413428	0.857243	0.744982	0.531361	-0.30881	-0.398893	-0.202693	-0.162428	1.10045
YDR028C	0	-0.0458548	-0.0973087	-0.139811	-0.113256	-0.201132	-0.436542	-0.498663	-0.257618	-0.205062	-0.269893	-0.270719	0.212917	-0.69712	-0.838264	-1.02844	-0.655774	-0.820497	-0.0247637	-0.845348	-0.764866	-0.848248	-0.803452	-0.70339	0.188935	-0.100051	-0.0249295	-0.0862762	0.33698	0.733184	0.469736	-0.305904	-0.287784	0.00296214	-0.000900358	0.2039
YDR029W	0	0.137046	-0.522034	-0.856329	-0.271606	-0.763902	-0.560565	-0.458875	-0.382435	-0.357036	-0.324033	-0.302733	0.233172	-1.0033	-1.14792	-1.2335	-0.676144	-0.896656	-0.0113935	-0.831298	-1.3257	-1.14643	-1.12286	-0.879717	0.417656	0.0374513	-0.0383692	-0.082451	0.252798	0.695943	0.666269	-0.358074	-0.361011	-0.172391	-0.123782	0.20423
YDR030C	0	0.126455	0.258753	0.318739	0.415061	0.325078	-0.247554	0.0444032	0.178713	0.272548	0.281304	0.334778	0.0944299	-0.5991	-0.333292	-0.340149	-0.462031	-0.622906	0.331081	-0.412594	-0.867219	-0.573964	-0.5547	-0.42699	-0.294328	-0.357234	-0.435545	-0.759277	-1.57519	-1.69312	-0.0448966	-0.420194	-0.292542	-0.444064	-0.674434	-0.73017
YDR031W	0	-0.300978	-0.439916	-0.168923	-0.472871	-0.982372	-0.0974821	0.120197	-0.0565607	-0.0554164	-0.236478	-0.333211	0.8259	-0.78103	-0.585426	-0.659242	-1.08932	-1.34119	0.827004	-0.561096	-0.0094677	0.237751	0.158856	-0.141178	0.154524	-0.998213	-1.67509	-2.20068	-3.33583	-2.73526	0.660427	-0.377657	-0.537374	-0.481887	-0.661763	-1.0457
YDR032C	0	-0.373432	-0.114807	-0.349818	-0.478873	-0.746874	-0.444128	-0.0274676	-0.159101	-0.188977	-0.342322	-0.483586	-0.886689	-1.05773	-1.11359	-1.32506	-1.43341	-1.47614	0.0674688	-1.0715	-1.11647	-0.733927	-0.715319	-0.547553	-0.54156	-1.22973	-1.36071	-1.59937	-1.90653	-1.66569	0.0920509	-0.913497	-0.940473	-1.1913	-0.839753	-1.15949
YDR033W	0	0.523411	0.277606	0.103935	0.00305014	-0.239914	0.326731	-0.315496	-0.0166563	-0.182386	-0.118862	-0.295254	-2.43671	0.466207	-0.0667209	-0.827764	-0.67974	-1.67347	-2.58313	-0.551347	-0.257828	0.340732	-1.50442	-2.47506	0.0304407	-0.454714	-2.25641	-2.74966	-3.23115	-4.55242	-1.09703	0.834314	-1.28292	-2.34349	-3.03387	-3.7047
YDR034C	0	0.475154	0.442277	0.30676	0.355728	0.193487	-0.251898	-0.120959	0.0359237	-0.129405	-0.0192763	0.0167387	0.440524	0.499901	0.473802	0.63882	0.718692	0.337043	-0.0215221	-0.143229	0.554121	0.39425	0.273805	-0.116461	0.0539336	0.385469	0.425997	0.22482	0.205039	0.385379	0.297224	0.907548	0.684973	0.900922	0.608976	-0.037702
YDR034C-A	0	0.877953	0.9418	0.747975	0.280592	0.505321	-0.262809	0.00603074	0.0993916	-0.0978786	0.0484861	-0.113469	0.0961337	-0.470959	0.130076	-0.561719	-1.10948	-0.648898	0.580528	1.18343	0.442108	-0.103284	-0.415099	-0.948194	0.00595444	-0.44926	-0.036562	0.526336	0.950503	1.76465	0.979707	0.873236	-0.0615677	-0.848844	-0.673607	-1.23685
YDR034C-C	0	NA	NA	NA	NA	NA	NA	NA	NA	NA	NA	NA	NA	NA	NA	NA	NA	NA	NA	NA	NA	NA	NA	NA	NA	NA	NA	NA	NA	NA	NA	NA	NA	NA	NA	NA
YDR034C-D	0	1.18243	0.585396	-0.161224	0.495063	0.456569	-0.994145	-0.158024	0.0456223	-0.0637923	0.0767605	0.0197155	0.650137	-0.293622	-0.464772	-0.72264	-0.4536	-0.594963	-2.06629	-1.83459	-1.66613	-2.44304	-2.72474	-1.82384	-2.60966	-2.6239	-2.77457	-3.85162	-3.34114	-4.80474	-2.10235	-2.61244	-2.78649	-3.25891	-2.49197	-2.61691
YDR034W-B	0	-0.182116	0.917723	0.615827	0.856204	0.72776	-0.0960873	0.425606	0.364273	0.71324	0.657861	0.598267	1.06107	-0.0843575	0.231293	-0.15036	-0.430644	0.523719	1.82475	0.153396	-0.29955	-0.0308004	0.181143	0.279602	0.762596	1.02724	1.42523	1.36543	1.1385	0.195738	0.925117	0.0861374	-0.0277929	0.0778241	0.40061	0.514798
YDR035W	0	1.27942	1.71685	1.52036	1.17641	0.779678	0.314342	1.25743	1.1126	0.745135	0.531711	0.426067	-0.171954	3.09015	2.3825	2.15907	2.02731	0.964671	0.0514022	1.51488	3.11647	2.94558	2.43144	1.2381	-0.00547887	2.15384	1.51613	0.772661	0.216262	0.768695	-0.0688395	3.30617	2.21261	2.10269	1.32087	0.473943
YDR036C	0	0.128692	-0.125104	-0.421879	-0.473996	-0.445388	0.141702	0.207509	-0.00298229	-0.0256816	-0.0200754	-0.162745	0.570577	0.0807999	0.192665	0.196268	0.102491	0.160791	-0.0257282	-0.404534	-0.64234	-0.400273	-0.267705	-0.24737	0.639542	0.13938	0.128152	-0.0862715	-0.468381	-1.13742	0.363871	0.301041	0.291389	0.308016	0.407463	0.0327358
YDR037W	0	0.561207	0.764197	0.56305	0.207676	0.0976572	0.765645	0.404477	0.238173	-0.0880362	-0.0778728	-0.113241	-1.54826	1.82451	1.22816	1.38992	1.43178	0.452273	-0.943945	1.57505	2.0873	1.78763	1.57298	0.574264	-0.897027	0.812814	0.210998	-0.346694	-1.04105	-1.52309	-0.930356	1.87354	1.18889	1.10549	0.526756	-0.842306
YDR038C	0	-0.643444	-0.106817	-0.590306	-0.295712	-0.0995782	-1.04997	-1.27187	-1.15976	-1.16292	-1.06151	-1.11048	0.228831	-0.511693	-0.371992	-0.305289	-0.505028	-0.680546	-1.17969	-1.9478	-2.11584	-2.47477	-2.03785	-1.81206	-1.38851	-2.25895	-2.22344	-2.31877	-1.58835	-1.28103	-1.1733	-2.45696	-2.46122	-2.01876	-2.25546	-1.42332
YDR039C	0	-2.33666	0.0647551	-1.12624	-0.21779	1.18258	0.443608	0.588684	0.460484	0.659939	0.581486	0.612777	-0.241433	-0.0750101	-0.0796434	-0.10993	-0.0853781	0.146872	-0.0390548	-0.25677	-0.257905	-0.239455	-0.102662	-0.276419	-0.0338251	-0.352875	-0.526137	-0.626285	-0.536245	-0.393766	-0.0237581	-0.255815	-0.309626	-0.258362	-0.337644	-0.26461
YDR040C	0	-0.503273	-0.328226	-0.774289	-0.072429	-0.0571815	-1.56015	-0.216108	-0.150345	-0.197366	-0.28252	-0.346717	0.53134	-0.549837	-0.294874	-0.204809	0.0521632	-0.179763	-0.758521	-1.94549	-2.18353	-1.92315	-1.48727	-1.06871	-1.1406	-3.03994	-3.00197	-3.34997	-3.74667	-4.54503	-0.374588	-2.09768	-1.91572	-0.998295	-1.56636	-0.617403
YDR041W	0	0.0249892	0.158626	0.177863	0.479113	0.626549	0.0491929	0.30363	0.330995	0.428805	0.559524	0.53909	1.49039	0.382257	0.685306	1.04906	0.819373	0.929541	0.871008	0.00982363	0.425944	0.59575	0.814166	0.583161	-0.269523	-0.780918	-0.926396	-0.701475	-0.27171	0.189346	0.614091	-0.0595361	-0.142868	0.423181	0.276051	-0.700944
YDR042C	0	0.262539	0.528021	0.585007	1.15152	1.58177	0.182066	0.562105	0.624729	0.443247	0.843418	0.743826	1.11121	0.890286	0.812292	0.812259	1.49034	6.06731	0.490745	1.39247	1.48854	0.747455	1.16266	2.34033	0.0855684	2.48323	4.98775	8.16332	10.7556	12.5063	0.337035	0.365625	0.244369	0.513095	1.42083	3.38003
YDR043C	0	-0.0425843	-0.153269	-0.687489	-0.525347	-0.682709	-0.0911555	-0.382695	-0.324158	-0.137516	-0.233381	-0.222234	0.172051	-0.553644	-0.48366	-0.552344	-0.666872	-0.677155	-0.100563	-2.40086	-2.11044	-2.06834	-1.80495	-1.06811	-0.158286	-1.65804	-1.82749	-2.24327	-2.49444	-2.35385	-0.0186038	-1.54366	-1.75978	-1.28468	-1.28057	-1.03609
YDR044W	0	1.23479	1.21622	1.06915	1.3024	1.34035	0.891339	0.68227	0.854915	1.04514	1.17155	1.32987	-0.566566	1.46679	1.61188	1.45638	1.10332	1.05918	-0.78301	2.11142	1.59302	1.78958	1.71596	1.40732	0.0170635	1.80525	1.86206	1.68332	1.23196	0.586753	-0.60727	1.84897	1.96493	1.71818	1.72539	1.64277
YDR045C	0	0.399	0.232175	0.538331	0.381999	0.344822	0.563152	0.463571	0.309236	0.456926	0.295229	0.421906	-1.79529	0.28216	0.455317	0.565031	0.467356	0.283517	-0.477261	1.19908	0.903539	1.0154	1.1706	0.698133	-0.545422	0.637831	0.538869	0.164734	-0.203424	-0.0238287	-1.0763	0.605083	0.880121	0.653911	0.601273	0.232179
YDR046C	0	-1.28831	-1.30437	-2.40128	-3.06495	-4.1455	0.0491475	-0.734604	-1.40223	-1.69442	-2.23648	-2.42631	0.24341	0.525604	-1.36301	-1.56125	-1.12794	-1.70775	0.480507	-1.63808	0.127377	-0.971625	-1.68722	-2.31638	-0.570601	-1.01704	-1.94647	-2.70033	-2.82011	-2.70401	0.136402	-0.395698	-3.13059	-2.40488	-3.00326	-2.76066
YDR047W	0	-0.887953	-0.878839	-1.24806	-1.12213	-1.24121	0.0694706	-0.574517	-0.935162	-0.950303	-1.15932	-1.09169	-1.06876	-0.241177	-0.575355	-0.466089	-0.287209	-0.364748	-0.522619	-0.765333	-0.366994	-0.249826	-0.302997	-0.458491	-0.191268	-0.249898	-0.388728	-0.537984	-0.926705	-1.67749	-0.398458	-0.867314	-0.954469	-0.95149	-0.934024	-0.99935
YDR048C	0	0.453763	0.150929	0.0709895	0.00267631	0.158573	0.580627	0.280316	0.322379	0.628273	0.285616	0.320954	0.0668363	0.442385	0.146981	0.547503	0.308285	0.219993	-0.425013	0.973557	0.537476	0.377754	0.434481	0.561268	0.111842	0.343784	0.584782	0.45043	0.112744	-0.532644	-0.194598	0.900338	0.770694	1.12558	0.777348	1.13484
YDR049W	0	0.487248	0.246371	0.167	0.279295	0.203292	0.50752	0.404059	0.31565	0.295758	0.355732	0.327799	-0.456341	0.528456	0.400488	0.375503	0.510539	0.2991	-0.217362	0.908645	0.823695	0.636735	0.63487	0.751926	-0.400819	0.523064	0.388873	0.350087	0.0626029	-0.640152	-0.116979	0.618856	0.583272	0.767113	0.578514	0.786032
YDR050C	0	-0.491054	0.0591989	0.131439	-0.102328	-0.323422	-0.388737	-0.366021	-0.444891	-0.434352	-0.667889	-0.756794	-2.12886	-1.11478	-1.27999	-1.90104	-1.39252	-1.99113	-0.379717	-1.32582	-1.09094	-1.0633	-1.45399	-1.01594	-1.00493	-3.0134	-3.28981	-3.03433	-3.41257	-4.2238	-0.572032	-1.33646	-1.81414	-1.66894	-2.23087	-2.49305
YDR051C	0	-0.122655	-0.0437745	-0.266518	-0.109029	-0.20194	-0.305108	-0.373616	-0.288921	-0.33363	-0.200922	-0.234159	-0.900339	-0.092131	0.0289648	-0.047044	-0.0124211	-0.421344	-0.435916	0.121313	0.178252	0.143375	0.359264	0.23546	-0.496578	-0.326934	-0.45516	-0.791856	-1.39689	-2.3208	-0.495387	0.0186961	0.122965	0.135135	0.221098	-0.212012
YDR052C	0	0.632215	0.189649	0.0289601	0.480313	0.604525	0.553929	0.45727	0.560923	0.657021	0.612078	0.705396	-0.506885	0.660595	1.13551	1.38006	1.62126	2.07297	-0.610379	1.09112	0.897843	0.971931	1.37836	1.70447	1.62257	2.42202	2.46983	2.28887	2.31869	1.76673	-0.238076	1.23913	1.75854	1.75947	2.19156	2.07519
YDR053W	0	0.521558	0.00693484	0.058995	0.45583	0.570077	0.398001	0.549873	0.511232	0.604054	0.505237	0.65888	-0.519919	0.580184	1.1324	1.24244	1.61147	1.99776	-0.449802	1.01936	0.676247	0.812946	1.36969	1.58514	1.52097	2.23162	2.24385	2.12023	2.15172	1.41725	-0.336997	1.07122	1.65911	1.69016	1.98738	1.94365
YDR054C	0	0.110042	0.000596391	-0.0378251	0.0384751	-0.0525372	0.110415	0.140038	0.179639	0.167673	0.168026	0.130762	0.806021	0.0410137	0.146129	0.0818806	0.18782	0.204514	0.689343	0.217215	0.120199	0.17367	0.189553	0.190761	0.454055	0.355216	0.384265	0.340083	0.576265	0.72027	0.813894	0.530904	0.179733	0.268575	0.234369	0.0960183
YDR055W	0	-0.0528696	0.0108729	-0.629747	-0.441062	-0.912749	0.054313	-0.308275	-0.428579	-0.481517	-0.584818	-0.879465	-1.03704	0.661704	0.130847	-0.66287	-1.06003	-1.88132	-0.168945	1.03999	-0.376185	0.00306579	-0.676398	-1.48402	0.4042	0.772834	-0.7776	-2.25611	-2.79548	-3.24709	-0.425812	1.1145	-0.364358	-0.85705	-1.33006	-2.90788
YDR056C	0	-0.197937	-0.352772	-0.451415	-0.65679	-0.793199	-0.148763	-0.427321	-0.413168	-0.47976	-0.618327	-0.675243	-0.0662754	-0.560359	-0.502712	-0.528403	-0.636454	-0.775127	0.290393	-0.32091	-0.39526	-0.339879	-0.385156	-0.527515	0.0719081	-0.399553	-0.277686	-0.317349	-0.502276	-0.409075	-0.0702753	-0.620653	-0.588764	-0.573052	-0.56032	-0.948325
YDR057W	0	0.0732788	0.084773	-0.00242712	0.100745	0.0316987	-0.149812	-0.124823	-0.00136703	0.0454698	0.127912	0.0987211	-0.0795212	-0.239442	-0.260166	-0.369714	-0.384192	-0.44842	0.00992918	-0.112623	-0.424094	-0.225525	-0.228864	-0.236144	-0.251202	-0.231579	-0.207827	-0.480045	-0.885381	-1.51076	-0.455122	-0.179618	-0.186261	-0.127052	-0.163933	-0.337224
YDR058C	0	-0.0861328	0.132525	0.390887	0.0324738	-0.142798	-0.0730188	0.137591	-0.0321076	-0.00896485	-0.00812485	-0.0500683	0.110284	-0.343801	-0.302447	-0.267819	-0.276322	-0.0308818	0.152237	0.101661	-0.0607234	0.22911	0.236399	0.322952	-0.086412	0.18327	0.327531	0.452968	1.23691	2.31597	-0.0330869	0.0761048	0.0414219	0.0974986	-0.105151	-0.189153
YDR059C	0	-0.150763	0.181823	0.378248	0.546553	0.516813	-0.299642	0.299163	-0.123365	0.173609	0.235693	0.120621	0.0233198	-0.0340402	0.457446	0.453015	0.295865	0.679461	0.516763	0.680816	0.167508	0.455398	0.669552	0.622933	0.31079	0.755481	1.10234	1.14619	1.6438	2.1618	-0.127498	0.0211954	0.256631	0.228568	0.548348	0.0972039
YDR060W	0	-0.156207	-0.29739	-0.0678593	-0.348861	-0.18975	0.725211	-0.624937	-0.592413	-0.525149	-0.502291	-0.282697	-0.978643	-0.00444816	-0.141675	0.223239	0.11581	-0.116652	-0.941262	1.14825	-0.0802537	-0.0707691	0.121055	-0.294482	-0.316792	0.202961	0.531007	0.282268	-0.15153	-0.03561	-1.10002	-0.0257715	0.300958	0.0137053	0.0921022	0.411766
YDR061W	0	-0.0421147	0.00553878	-0.000548088	0.0445817	0.196462	0.0420788	-0.0263784	0.089954	0.142682	0.134152	0.0810142	0.06553	-0.136394	-0.0307716	0.0888983	0.0611583	0.0908051	0.0829446	-0.391954	-0.0478505	-0.13384	-0.187853	0.117585	-0.234179	-0.14667	-0.0864356	-0.104775	-0.303157	-0.473941	-0.0267734	-0.450712	-0.513732	-0.426633	-0.349255	0.100306
YDR062W	0	-0.34001	-0.17205	-0.203101	-0.28089	-0.233767	0.149177	-0.123466	-0.252443	-0.212627	-0.275904	-0.282651	0.0154977	-0.191765	-0.353374	-0.364905	-0.0924478	-0.259015	0.250742	0.442133	0.171567	0.157036	0.238363	0.138889	0.51289	0.640569	0.578873	0.303309	0.0976085	-0.015446	0.2272	0.120148	0.209569	0.358403	0.30378	0.235238
YDR063W	0	0.0346733	0.0110045	-0.0310788	-0.1716	-0.130177	-0.000180464	0.100108	0.22375	0.295386	0.202988	0.146048	0.968599	-0.188736	-0.0209266	0.0191467	-0.0725604	-0.195444	0.530468	-0.353562	0.100318	0.198177	0.229582	0.231117	0.429503	-0.0776915	-0.159289	-0.357564	-0.594992	-1.31946	0.529758	0.145819	0.0358024	0.0252953	0.176981	-0.372791
YDR064W	0	-0.753949	-0.399676	-0.442645	-0.649405	-0.618751	0.215125	-1.05585	-1.11651	-1.17301	-1.16272	-0.959557	-2.93151	-1.10992	-1.44097	-0.919847	-0.909931	-1.6006	-1.34024	0.0913509	-0.24326	-0.547733	-0.466014	-1.34649	-1.30306	-2.60161	-3.03115	-3.00277	-2.81202	-2.12154	-1.47706	-1.7391	-1.60681	-1.37887	-2.05885	-3.28685
YDR065W	0	0.19546	-0.114977	-0.0586637	-0.271846	-0.083821	0.141054	-0.253299	-0.0766991	-0.171826	-0.140894	-0.0098531	-1.13612	-0.601125	-0.227071	-0.130756	-0.0961632	0.434302	-0.786545	0.186728	-0.218442	0.0479843	-0.05491	-0.242371	-0.46449	-0.275394	0.160884	1.54789	2.90316	3.55571	-0.820116	-0.213003	-0.115568	-0.0630625	-0.0917113	-0.332291
YDR066C	0	0.108367	0.121334	0.264367	0.0590567	0.11632	0.140169	-0.0765669	0.124374	-0.0103067	0.0915956	0.141285	-0.173395	-0.104401	0.215075	0.212828	-0.101243	0.237001	0.0208723	-0.0301541	0.0162554	0.143448	0.206152	0.098036	0.0362233	0.012692	0.0566861	0.980336	1.87001	2.50202	-0.22038	-0.00549325	0.235171	0.112465	0.0428472	-0.464859
YDR067C	0	-0.373806	-0.322879	0.140216	-0.25423	-0.27877	-0.327519	-0.481562	-0.288108	-0.236392	-0.28141	-0.251153	1.02929	-0.413749	-0.211152	0.0390449	-0.229688	-0.298394	0.586014	-0.294341	-0.154241	-0.219957	-0.179138	-0.305827	-0.0372953	-0.413338	-0.556384	-0.496124	-0.765133	-1.08334	0.516429	-0.444509	-0.380268	-0.0569143	-0.237969	-1.1453
YDR068W	0	-0.218713	-0.0645288	-0.0281679	-0.0771827	-0.182724	-0.0301252	-0.264431	-0.242461	-0.101833	-0.0836557	-0.00518278	0.521649	-0.227138	-0.136938	-0.0295756	-0.0634495	-0.147262	0.62742	0.0903187	0.156051	0.173351	0.143119	0.15613	0.0910584	-0.230783	-0.137738	0.120036	0.711365	1.13324	0.379899	-0.174282	-0.250803	0.144599	-0.119384	-0.273967
YDR069C	0	-0.0957781	-0.394205	-0.695967	-0.343349	-0.457535	-0.776687	-0.294726	-0.118226	-0.311703	-0.385289	-0.307168	0.697989	-0.849397	-0.843532	-0.966201	-0.753164	-0.772487	0.458278	-1.22337	-1.21102	-0.991179	-0.929504	-0.352107	0.246225	-0.949359	-0.960122	-1.20473	-1.31776	-0.824907	0.919124	-0.641504	-0.449719	-0.0755707	-0.118611	0.398974
YDR070C	0	0.650067	1.3474	1.16586	1.37281	1.23434	-0.725797	0.722004	1.08637	1.24546	1.20453	1.12457	1.0173	-0.356196	-0.113051	-0.741507	-1.29575	-1.47172	0.868317	-0.876944	-1.19253	-0.00786473	-0.107013	0.442636	0.535674	-0.283606	-0.711971	-0.631124	-0.553644	-1.10049	0.250727	-0.258211	-0.639563	-1.02442	-0.898155	-1.30804
YDR071C	0	-0.160824	-0.141404	-0.383902	-0.270984	-0.347982	0.0762035	-0.0670395	-0.158854	-0.212648	-0.260951	-0.398234	0.249349	-0.223534	-0.354809	-0.302254	-0.251587	-0.206097	0.0656847	-0.190618	-0.082749	-0.143632	-0.097226	-0.0223037	0.270793	-0.137857	0.0304804	0.0414033	0.0933938	-0.284477	0.203577	-0.0572551	-0.361822	-0.175932	-0.0860549	0.0853299
YDR072C	0	-0.642075	-0.674421	-1.08833	-1.08772	-1.27138	0.148097	-0.752787	-0.86153	-0.988071	-1.02764	-1.16808	-0.607935	-0.415703	-0.421148	-0.544916	-0.645354	-0.957277	-0.832428	-1.36808	-1.37781	-1.36124	-1.41233	-1.44875	-0.0975409	-1.20057	-1.56427	-1.769	-1.48917	-1.0726	-0.351109	-0.739174	-1.20567	-1.2624	-1.32478	-1.3372
YDR073W	0	-0.302002	-0.195571	-0.812552	-0.753314	-0.806294	0.0745158	-0.172344	-0.273835	-0.391049	-0.522262	-0.727874	0.279988	-0.739912	-0.648323	-0.911305	-0.862002	-0.871572	0.260167	-1.11344	-0.856652	-1.02311	-1.12186	-0.999031	-0.0193326	-0.742268	-1.016	-1.30128	-1.098	-0.630829	0.337783	-0.640321	-1.05827	-1.20662	-1.02788	-1.201
YDR074W	0	-0.223557	-0.281069	-0.566452	-0.172023	-0.403531	-1.06927	-0.641587	-0.378095	-0.36384	-0.397639	-0.486351	1.27213	-1.1337	-1.1685	-1.35128	-1.2542	-1.54573	0.664554	-2.74053	-2.02621	-1.56564	-1.76044	-1.20051	0.610148	-1.47702	-1.79571	-2.07761	-2.27375	-2.68901	1.29719	-0.89197	-1.12426	-0.680345	-0.77632	-0.973283
YDR075W	0	0.497128	0.649609	1.13477	0.657082	0.953169	1.18876	1.26341	1.09643	1.04219	1.33564	1.32214	-0.58351	1.15477	1.45283	1.63571	1.18074	1.06198	0.146927	2.62321	1.8912	1.99941	2.19374	1.97373	0.242971	1.06575	0.948542	0.61789	0.0146285	0.775559	-0.395456	1.87657	2.30865	2.077	1.96502	1.85597
YDR076W	0	0.700766	0.478652	0.205462	0.539084	0.535411	0.179043	0.557124	0.73898	0.58615	0.635308	0.578884	-0.188344	0.567594	0.477212	0.435957	0.50915	0.634749	-0.343426	0.2361	0.296551	0.394129	0.410044	0.548725	-0.225444	0.806317	0.639979	0.168511	0.276767	0.868767	-0.364131	0.923461	0.668448	0.2157	0.830139	1.09718
YDR077W	0	-0.427885	-0.130577	-0.195092	-0.245137	-0.57226	-0.814918	-0.869542	-0.81571	-0.711244	-0.695156	-0.691423	0.692754	-0.663735	-1.07939	-1.98545	-3.3268	-5.0208	-0.11443	-1.15577	-1.97903	-2.09655	-2.89909	-4.04965	0.200499	-0.24388	-0.825954	-2.55305	-3.33982	-3.86648	0.358354	-0.247404	-1.4154	-1.81211	-2.46527	-4.85146
YDR078C	0	0.507108	0.435208	0.524173	0.640856	0.590218	0.0205557	0.631113	0.445636	0.397837	0.479898	0.612009	0.563906	0.591977	0.83732	0.7979	1.02113	1.26389	0.613006	0.983164	0.979893	1.16385	1.341	1.32949	0.252086	0.791849	1.03563	1.31682	1.12504	0.938673	0.413665	0.538482	1.12135	0.829296	0.985235	1.23587
YDR079C-A	0	-0.238738	0.112469	-0.0905807	-0.050251	-0.373768	-0.0355521	-0.0679246	-0.04164	0.00687087	-0.080636	0.0392948	0.239546	-0.225947	-0.215297	-0.544768	-0.286639	-0.498111	0.370538	0.175445	0.368176	0.14949	0.297888	-0.0890955	-0.173052	-0.297303	-0.146715	-0.32284	-0.36524	-0.684579	0.162996	-0.0470284	-0.255299	-0.29458	-0.325057	-0.957708
YDR079W	0	0.166898	0.378908	0.338899	0.345385	0.229181	0.35062	0.440123	0.412211	0.41592	0.318028	0.460631	0.575284	0.359567	0.679079	0.7671	0.234614	0.524335	0.599897	0.59384	0.87755	1.11738	1.09673	0.850846	0.145192	0.352115	0.209798	0.457706	0.240467	-0.155878	0.308717	0.136747	0.52238	0.243936	0.281709	0.191633
YDR080W	0	0.0454538	0.116887	-0.02073	0.138131	-0.030816	-0.377078	-0.165129	-0.118838	-0.0661735	-0.078423	0.00333974	-0.239335	-0.564455	-0.66365	-0.718214	-0.348756	-0.531927	-0.248295	-0.40164	-0.63605	-0.437439	-0.397766	-0.248489	0.0983216	0.0581621	0.145785	0.0480271	-0.223215	-0.631206	0.088973	-0.137303	0.00194883	0.140168	0.242263	-0.250112
YDR081C	0	0.307582	0.06047	0.00113933	0.0635167	0.0273682	0.0961149	0.28573	0.266101	0.216166	0.177096	0.0922109	0.475367	0.162783	0.171765	0.180411	0.381103	0.0245321	0.263899	0.328731	0.160398	0.261129	0.317711	0.520554	0.0108663	-0.00749983	-0.191933	-0.239216	-0.146091	0.0100095	0.26971	0.544736	0.718117	0.873723	0.74707	0.744879
YDR082W	0	0.188604	-0.0204126	0.286839	-0.197708	-0.337832	0.016999	0.262146	0.319974	0.274444	0.27367	0.211418	0.141566	0.0197035	0.192914	0.143477	0.00814591	-0.0596905	0.238853	0.197338	0.14213	0.00880606	0.112151	0.432842	-0.630755	-0.597282	-0.275957	-0.198933	0.0495963	1.06287	0.0774685	-0.0781624	0.0340667	0.0242828	0.0628138	0.359529
YDR083W	0	-0.128742	0.0920996	0.66148	-0.0707439	0.116929	0.945719	-0.155523	-0.0251665	-0.0291024	0.08477	0.222498	-0.897203	0.135368	0.0995399	0.567002	0.221754	-0.0962198	-0.675001	1.3638	0.202751	0.356995	0.391223	-0.142797	-0.891928	-0.315255	-0.266017	-0.434277	-0.789095	-0.17229	-0.965792	-0.237787	0.258016	-0.126046	-0.41307	-0.576807
YDR084C	0	-0.557468	-0.194727	-0.106289	-0.366739	-0.471901	0.0665106	0.00754629	-0.116424	-0.189269	-0.150033	-0.310936	0.154712	-0.140014	-0.188916	-0.557182	-0.117434	-0.430612	0.375056	-0.0663198	0.0677395	0.0278477	-0.0524142	-0.0468879	-0.0249876	-0.269817	-0.514879	-0.635644	-0.821764	-0.66559	0.213503	-0.399439	-0.452949	-0.378243	-0.552333	-0.748129
YDR085C	0	0.115081	0.380596	-0.113722	0.218092	0.0113337	-0.581076	-0.371806	0.0152519	0.127359	0.0752002	0.0660702	0.430877	-0.253463	-0.449467	-0.599518	-0.65983	-0.133834	0.0894136	-0.791966	-0.678147	-0.447135	-0.466488	-0.654135	0.491019	0.779187	0.73572	0.720178	0.700528	0.20361	0.692959	0.587119	0.0732715	0.0784687	0.214607	-0.202621
YDR086C	0	0.0168675	-0.0702777	-0.163535	-0.346773	-0.159983	0.298996	0.115992	0.127793	-0.0234998	0.110726	0.0967772	-0.634505	-0.190862	-0.313305	-0.0920829	0.0824656	0.00916805	-0.467595	0.270462	0.428926	0.344307	0.39881	0.274954	-0.186458	0.336269	0.216349	-0.2535	-0.431647	0.214879	-0.30305	-0.273544	-0.0482763	-0.103508	0.236599	-0.456587
YDR087C	0	-0.281875	-0.100111	-0.142843	0.129226	0.0858145	0.825223	-0.0648923	0.0465542	0.028471	-0.096289	0.0104552	-2.22484	0.0626622	0.220456	0.560297	0.425144	0.40186	-1.17039	1.32386	0.139171	0.352987	0.713718	0.206948	-0.252424	0.525174	0.84854	0.42443	-0.318395	0.115083	-1.22214	0.14272	0.557028	0.416003	0.131084	0.230302
YDR088C	0	0.0435893	-0.0304237	-0.174284	-0.215208	-0.268736	0.264895	0.315952	0.403539	0.390075	0.330779	0.235259	0.509087	-0.357685	-0.226546	-0.266436	-0.368591	-0.707218	0.660583	0.131069	0.173459	0.149254	0.102709	0.383106	-0.122157	-0.832416	-1.00422	-1.16836	-1.42545	-0.915014	0.592374	-0.0139519	-0.0664142	0.317599	0.0403518	0.246166
YDR089W	0	0.438803	0.356714	-0.0932216	0.28275	0.392833	-0.26787	0.465304	0.172198	0.152093	0.177288	0.174536	-0.881552	-0.188248	-0.366309	-0.101145	0.359578	0.202855	-1.01052	1.04613	0.304882	0.0391584	0.0489798	0.923048	-0.774082	-0.412111	0.52313	1.43388	2.37777	2.58445	-0.699839	0.162329	0.101936	0.589062	0.79837	1.38705
YDR090C	0	-0.208497	-0.202113	-0.0849889	0.066727	0.12236	-0.0334989	0.42032	0.285244	0.2025	0.314158	0.208951	0.431167	0.363389	0.573431	0.755107	0.890233	1.24532	0.229151	0.672091	0.137629	0.403947	0.72126	1.25295	-0.0149415	0.193379	0.179619	-0.00750984	-0.443699	-0.658911	0.0454794	0.218408	0.541786	0.601818	0.873658	1.16207
YDR091C	0	0.401743	0.662774	0.88391	0.860153	1.13488	0.697395	-0.181939	0.115973	0.231915	0.425595	0.609194	-1.44919	1.34759	1.20993	1.51611	1.14789	0.954024	-1.38619	1.85442	1.06686	1.27214	1.38388	0.670763	-0.201525	1.55173	1.6896	1.46317	0.747315	0.599767	-1.03122	1.53074	1.80391	1.45274	1.34834	1.05318
YDR092W	0	0.135178	0.347628	0.0769634	0.255445	0.162012	0.0489508	0.315697	0.234835	0.154963	0.253353	0.0558123	-0.129319	0.322416	0.337816	0.401653	0.246925	0.481595	0.188561	0.759734	0.763388	0.638948	0.635325	0.564114	0.239158	0.867926	0.91479	0.878214	0.825573	0.232462	-0.303723	0.665915	0.417217	0.0962624	0.349513	0.218249
YDR093W	0	-0.46714	-0.749954	-1.32892	-0.491914	-0.464311	-0.0764263	-0.696936	-0.75027	-0.732859	-0.723359	-0.611332	-1.43332	-0.31411	-0.629181	-0.539199	-0.300839	-0.418539	-1.58176	-0.410553	-0.202776	-0.548919	-0.680011	-0.270636	-0.542004	-0.160105	-0.160773	-0.218017	-0.489442	0.076295	-0.574352	0.132687	0.118244	-0.0206305	0.0739685	0.992251
YDR094W	0	2.40522	-0.143842	-0.290874	-0.376599	1.09834	NA	NA	0.0497039	NA	NA	NA	NA	NA	NA	NA	NA	NA	NA	NA	NA	0.101356	0.121231	NA	NA	NA	NA	NA	NA	0.664497	NA	NA	NA	NA	NA	0.952415
YDR095C	0	-1.67473	-0.0874774	-0.60493	-0.188136	-0.259773	0.0583155	-0.162116	0.0856997	-0.0578987	-0.093008	-0.375247	0.425378	0.154394	0.113213	-1.08114	-0.44964	-0.456468	-0.30542	0.384889	0.59718	-0.240301	0.136284	-0.262118	0.1405	0.927551	0.489201	0.362314	0.160605	-0.32155	0.0303981	0.149571	0.0256518	-0.130313	-0.0315771	1.33165
YDR096W	0	-0.251472	-0.199821	-0.39582	-0.128266	-0.141686	-0.58263	-0.224981	-0.117062	-0.128773	-0.152307	-0.119931	1.02723	-0.637854	-0.521223	-0.775275	-0.738589	-0.011874	-0.0823976	-1.53903	-1.26731	-1.09522	-1.08556	-0.512817	0.512047	0.52211	1.20257	1.75847	2.80206	3.57421	0.915043	-0.125847	-0.0904468	0.172816	0.224156	0.617421
YDR097C	0	-0.11289	-0.307867	-0.801385	-0.131694	-0.196524	-0.166965	-0.50475	-0.239364	-0.3297	-0.267842	-0.252077	-2.38402	-0.143504	0.0519976	0.0366922	0.296552	0.173894	-2.2256	0.369131	-0.0879685	-0.122925	0.292103	0.200502	-0.0365668	1.25506	0.780589	-0.0558243	-0.616389	0.103427	-1.46083	0.218744	1.2176	0.899124	1.32702	0.898828
YDR098C	0	-0.730734	-0.160583	-0.513377	-0.389763	-0.3514	0.0300493	-0.269634	-0.528383	-0.540551	-0.553805	-0.668812	-1.54313	-0.137163	-0.156884	-0.159298	-0.0993821	-0.247601	-0.449239	0.123346	0.0897253	0.109716	0.285492	0.173889	-0.343042	-0.187634	-0.0212871	-0.117743	-0.842331	-0.8179	-0.802022	-0.344114	0.0274736	-0.0630144	-0.31	-0.51035
YDR098C-A	0	NA	NA	NA	NA	NA	NA	NA	NA	NA	NA	NA	NA	NA	NA	NA	NA	NA	NA	NA	NA	NA	NA	NA	NA	NA	NA	NA	NA	NA	NA	NA	NA	NA	NA	NA
YDR098C-B	0	1.01206	0.779475	0.464771	0.486283	0.677821	-0.48318	0.00342749	-0.13982	-0.609583	-0.205334	-0.374855	-1.24478	0.00414106	-0.584631	-0.575994	-0.107899	-0.976954	-2.3566	-2.19076	-1.68496	-2.11685	-2.24408	-2.46342	-1.30957	-3.29238	-3.48223	-4.10509	-2.45606	-3.05599	-1.67705	-3.02457	-2.5293	-3.96046	-3.69821	-3.77585
YDR099W	0	0.124127	0.285967	0.255067	0.338387	0.37135	-0.152325	0.213769	0.305266	0.221469	0.249297	0.298097	0.634421	0.380998	0.493156	0.638459	0.637878	1.07713	0.513501	0.352953	0.563533	0.629729	0.682318	0.868179	0.959141	1.18806	1.432	1.37631	1.35054	1.01407	0.543563	1.01929	1.02705	1.14872	1.36046	1.04712
YDR100W	0	-0.397041	0.0113836	-0.37483	-0.221546	-0.407266	-0.365357	-0.112352	-0.121834	-0.159304	-0.225849	-0.34614	0.72407	0.264816	0.159521	-0.0116418	-0.105294	0.319439	0.959379	0.278334	0.286402	0.45249	0.325037	0.323698	0.767172	0.709786	0.804773	0.815948	0.772919	0.602736	0.908524	0.619335	0.209125	0.0716649	0.423997	0.268204
YDR101C	0	-0.48295	-0.515966	0.247404	-0.436459	-0.230443	0.74514	-0.561868	-0.632828	-0.752068	-0.606749	-0.636296	-1.85783	0.0738707	0.0707311	0.543515	0.511198	0.269064	-1.48808	1.53874	0.122195	0.270867	0.437132	-0.267214	-0.0331744	0.30794	0.394656	0.353373	0.185465	0.561058	-1.37084	0.140851	0.799121	1.02637	0.323365	-0.0335109
YDR102C	0	0.919833	0.399959	-0.232813	-0.103715	-0.367679	0.0987392	0.801187	0.401451	0.665086	0.294644	-0.0642761	0.947003	0.50648	0.867477	0.401499	0.10887	0.633639	0.0151897	0.625719	0.222529	-0.153833	-0.0808622	-0.815949	0.233199	0.550514	1.26815	1.39745	2.38682	3.39109	0.075252	1.12251	0.928643	-0.13195	0.259383	0.639355
YDR103W	0	0.262675	0.351174	0.0993073	0.111247	0.0837981	-0.318622	0.379532	0.467062	0.255677	0.329747	0.0639781	-0.0577761	0.170047	0.0471169	-0.065305	0.0935957	0.696632	-0.622292	0.0771667	-0.325251	-0.30637	-0.476231	0.0744776	-0.214025	0.0836885	0.740618	1.42874	2.62348	3.42812	-0.185223	0.496277	0.534449	-0.0790661	0.0361788	1.18754
YDR104C	0	0.306415	0.0868611	-0.21644	0.107164	0.0360265	-0.549797	-0.133113	-0.0159502	-0.102893	-0.15378	-0.0365213	-0.0169611	-0.853172	-1.01238	-0.981904	-0.663875	-0.406149	-0.197011	-0.616317	-1.01652	-0.862364	-0.860721	-0.216061	-0.0453238	-0.113788	0.18952	1.23035	2.74066	3.61761	0.00680388	-0.352062	-0.301397	0.0328728	-0.055782	0.29486
YDR105C	0	-0.129385	-0.0301939	0.191048	-0.0941162	-0.0907958	-0.31695	0.0287494	-0.0287353	-0.0953585	-0.0342914	-0.0597363	0.44176	-0.131416	-0.40306	-0.414655	-0.492572	-0.716129	0.19418	-0.20713	-0.0604508	-0.0831839	-0.19907	-0.238943	-0.419604	-0.535302	-0.698159	-0.561399	0.343228	0.946916	0.218801	-0.109499	-0.34488	-0.457426	-0.295356	-0.379924
YDR106W	0	-0.400653	0.302636	0.640498	0.0334948	0.196217	-0.117528	0.377226	0.0695778	-0.0219632	-0.110378	0.252831	0.214105	-0.00392206	0.0926562	-0.396758	-0.278454	0.0111991	0.29905	-0.371983	-0.189528	-0.307233	-0.233272	-0.355954	-0.0878914	0.0105365	-0.0637363	0.275611	1.99424	2.17408	0.0272901	-0.0470005	-0.442285	-1.19188	-0.262807	-0.921071
YDR107C	0	0.249712	0.0422082	-0.179431	-0.112983	-0.100613	-0.0739384	0.143541	-0.0284459	-0.129521	-0.16491	-0.19699	-0.0354457	-0.124674	-0.327414	-0.293512	-0.176972	-0.115188	-0.0569608	-0.663304	-0.238979	-0.20143	-0.290942	-0.23164	0.115939	0.320432	0.270662	0.291963	0.138218	0.162738	-0.184085	-0.127848	-0.290774	-0.556575	-0.212379	-0.394887
YDR108W	0	0.389832	0.49381	0.432642	0.494838	0.521029	0.0356263	0.303574	0.396695	0.269375	0.328254	0.415001	0.259404	0.30486	0.158135	-0.0506722	0.135584	0.139266	-0.0669768	-0.00780281	0.162216	0.203923	0.0468304	0.107955	-0.274133	0.586261	0.622919	0.809618	0.800832	0.794079	-0.123301	0.459378	0.195849	0.0631232	0.343576	0.657318
YDR109C	0	0.416726	0.36885	0.233631	0.592364	0.723718	-0.358319	0.190153	0.189368	0.320036	0.455574	0.469223	0.0283097	0.00796214	0.115079	0.0860756	0.102737	0.224632	0.0573115	0.78517	-0.202426	-0.0241417	0.121766	0.141272	-0.4363	-0.0124343	-0.0187247	-0.195033	-0.170826	0.000681385	-0.268506	-0.0206778	0.320635	0.054122	0.0977093	0.0827167
YDR110W	0	0.478158	0.422944	0.609229	0.430088	0.606267	0.413751	0.464555	0.64664	0.608223	0.634289	0.69182	-0.661618	0.0175745	-0.108155	0.0645708	-0.0803966	-0.21614	-0.322564	0.756482	0.104764	0.122162	0.102747	0.265585	-0.623524	0.161956	0.18684	-0.0831705	-0.405987	-0.244367	-0.657785	0.231238	0.365678	-0.101051	0.125426	0.675437
YDR111C	0	0.433794	0.156976	-0.322594	-0.0359579	-0.246885	-0.129837	0.725546	0.693346	0.637759	0.438386	0.271135	1.06443	-0.624509	-0.556136	-0.426061	-0.5158	-0.229219	1.3138	0.10927	-0.682156	-0.607769	-0.531232	0.0244876	0.887204	0.208431	0.110855	-0.0589201	-0.379318	-1.09	1.11536	-0.149226	-0.19849	-0.609636	-0.375943	-0.0307552
YDR112W	0	0.21144	-0.739334	-1.23819	-1.09979	-1.47718	-0.0804247	0.380441	0.233855	0.0739713	-0.0511504	-0.487659	0.801871	-0.576652	-1.42797	-1.38987	-1.36352	-1.54572	1.19459	0.0599831	-0.845053	-1.1491	-1.41034	-0.81375	0.823992	0.22292	-0.268518	-0.421084	-0.733188	-1.26785	0.990576	-0.169086	-1.05226	-1.66431	-1.82927	-1.14449
YDR113C	0	0.496454	0.234469	-0.0554821	0.816194	0.872703	0.540415	0.790632	0.727361	0.863042	0.964984	0.995518	0.0570614	0.945693	1.4529	1.49596	1.6812	2.55175	-0.42397	1.0214	1.74004	1.091	1.40136	2.16048	1.16552	2.58907	2.91765	3.71368	5.10337	5.77041	-0.15343	0.859461	1.52731	1.62898	2.37481	2.77444
YDR114C	0	-0.876562	-0.738184	-0.371468	-0.732022	-0.777289	-0.30932	-0.224336	-0.646355	-0.606627	-0.718198	-0.73163	-0.174885	-0.521748	-0.348504	-0.510287	-0.51409	-0.335133	0.313666	-0.347032	-0.026778	-0.291534	-0.0492721	-0.2664	-0.464851	-0.857821	-1.23862	-0.542084	0.0893667	1.17394	-0.113069	-1.29549	-0.857206	-1.05384	-1.11522	-1.35226
YDR115W	0	-0.738905	-0.648932	-0.556079	-0.677799	-0.666468	-0.20526	-0.355791	-0.58065	-0.724128	-0.635204	-0.838532	0.0860657	-0.413082	-0.241179	-0.462471	-0.419879	-0.424161	0.272433	-0.250478	-0.109815	-0.126881	-0.187455	-0.208748	-0.4432	-0.866889	-1.01332	-0.48323	0.290994	1.47485	-0.060605	-1.02741	-0.928137	-1.09184	-1.02434	-1.23313
YDR116C	0	-0.321215	-0.35234	0.0102645	-0.19182	-0.126218	0.459207	-0.0907407	-0.09869	-0.190213	-0.113997	-0.106544	0.834539	-0.133226	0.0491791	-0.0604399	-0.258014	-0.394695	0.45162	-0.266647	-0.100666	0.0185242	-0.277956	-0.303676	-0.0314921	-0.970038	-1.30011	-1.32135	-0.927981	-0.603184	0.422255	-0.90281	-0.733035	-0.67828	-0.711565	-0.889514
YDR117C	0	0.293327	0.177625	0.263378	0.195569	0.164535	0.0520623	0.186269	0.121978	0.195686	0.177272	0.171147	-0.334981	0.318574	0.296797	0.31619	0.408392	0.414266	-0.162472	0.282361	0.493006	0.476526	0.585232	0.455459	0.0228373	0.643648	0.853754	1.48626	2.71716	3.49824	-0.285384	0.360313	0.600792	0.558184	0.695633	0.71121
YDR118W	0	0.191633	0.233655	0.24814	0.307745	0.464619	-0.303404	0.0405578	0.171465	0.10207	0.233313	0.157134	-0.0639109	0.252489	0.523849	0.549424	0.810974	1.42519	-0.287734	0.266311	0.225474	0.32707	0.668047	0.937415	0.658244	1.57336	1.94539	2.54812	3.69227	4.11657	-0.26492	0.546194	1.03842	1.07157	1.48401	1.30709
YDR118W-A	0	1.40606	2.02286	-1.18139	2.19688	1.59498	-0.0220258	-0.0453201	-0.0341	0.173871	0.0188605	0.00600067	-0.241433	0.355732	0.071344	0.261337	0.56718	1.17612	-0.0390548	0.730872	1.23531	0.43167	0.670681	0.762212	0.180163	1.10783	1.34705	2.78899	3.46499	3.1722	-0.0237581	0.0144384	0.571744	0.0342304	0.00429018	1.19632
YDR119W	0	0.247157	0.502446	0.409138	0.508002	0.614683	0.293528	0.156888	0.172958	0.190111	0.212235	0.312133	-0.747594	0.151022	0.0952921	0.466595	0.379634	0.0938688	-0.988147	0.633031	0.382537	0.59364	0.686853	0.405216	-0.575372	0.0715316	-0.0281583	0.0170946	0.838802	1.55709	-0.699819	0.454927	0.762265	0.492685	0.603689	-0.0161334
YDR119W-A	0	-0.128393	1.06437	1.43536	1.24279	1.18022	-0.310444	0.404857	0.259696	0.305357	0.33349	0.214872	0.363458	-0.266252	0.260756	-0.0873277	-0.316498	-0.242288	-0.332675	-1.17677	-0.203314	0.0357539	0.0289978	1.46397	0.43621	0.752702	0.976774	0.888765	0.906589	0.442837	-0.383152	0.0045599	0.182521	0.618162	0.517029	0.499299
YDR120C	0	-0.0313518	-0.054637	0.00456893	-0.11785	-0.144623	0.701319	-0.094804	0.0351263	0.0797078	0.0627494	0.0104704	-2.15539	0.190237	-0.320029	-0.198164	-0.305302	-0.897924	-1.65942	0.648535	0.219023	0.100147	0.0641407	-0.497363	-1.09138	-0.189187	-0.509278	-0.583447	-1.09389	-0.329961	-1.74694	0.0335648	-0.170747	-0.592153	-0.545903	-0.317732
YDR121W	0	-0.207999	0.0302759	0.0439877	0.100802	-0.013017	0.219014	0.073916	0.0706255	0.10494	-0.129445	-0.135561	-0.529016	0.0866153	0.187799	0.230778	0.333065	0.822801	0.0821961	0.314941	0.236833	0.301449	0.417932	0.508941	0.337597	1.06619	1.32614	1.38394	1.14968	0.826725	-0.434494	0.166452	0.428949	0.455719	0.4819	0.32874
YDR122W	0	0.02033	0.0730504	-0.118701	0.0603861	0.131899	-0.652331	-0.174197	0.0651709	0.0353781	0.0812297	0.0395566	0.450566	-0.48187	-0.485903	-0.648772	-0.529711	-0.543089	0.118828	-0.975706	-0.764424	-0.530955	-0.500239	-0.361996	0.175913	-0.456838	-0.378981	-0.365792	-0.0481754	0.63132	0.59442	-0.0694065	-0.00291659	0.113654	0.242044	0.362909
YDR123C	0	-0.178263	-0.0132719	-0.0904081	0.132296	0.168692	0.42176	-0.198521	0.171522	0.287204	0.282824	0.254185	-0.159232	-0.277374	0.00863168	-0.0219718	-0.418211	-0.515739	-0.00191114	-0.663099	-0.99109	-0.92488	-0.944277	-0.852131	-1.24046	-1.03374	-1.20727	-1.17826	-0.93752	0.174982	-0.689809	-0.496714	-0.43598	-1.00206	-0.457853	-0.64034
YDR124W	0	0.138698	0.257836	0.188278	0.0423085	0.201248	-0.0415068	-0.0514805	0.0475523	0.17319	0.0656909	0.199932	0.408225	0.0890814	0.0140254	0.00521958	0.106357	-0.0549618	0.161561	-0.40246	-0.381245	-0.171972	-0.0180347	-0.113435	0.559788	0.259193	0.0777269	-0.168837	-0.561995	-0.718679	0.193739	0.310201	0.464484	0.13907	0.133188	-0.188225
YDR125C	0	0.0796562	-0.0342533	-0.0588513	0.00960932	-0.0360757	-0.10658	-0.00370102	0.110564	0.0703916	0.0127044	-0.0211679	0.756039	0.115021	0.237236	0.0833879	0.36862	0.227439	0.288486	-0.28217	-0.421163	0.0792522	0.0661538	0.00631273	0.810972	0.444018	0.235973	-0.0557586	-0.453876	-0.639707	0.480328	0.313397	0.444532	0.381658	0.366018	-0.124543
YDR126W	0	0.811295	0.775245	0.794062	0.643302	0.526863	0.260042	0.903267	0.711164	0.662515	0.61313	0.678098	0.184224	1.30236	0.961748	0.70424	0.505556	0.261004	0.227472	0.0546818	0.827148	0.647052	0.368547	-0.0558356	-0.785459	0.487134	0.0595832	-0.489404	-0.946972	-1.9464	-0.0143106	0.953438	0.312354	-0.204575	-0.223179	-0.646554
YDR127W	0	0.693482	0.982723	0.621762	0.604296	0.343145	-0.187176	0.0843373	0.0915034	-0.137439	-0.257438	-0.07085	-1.1996	1.41423	0.860022	0.622085	0.974061	-0.0561896	-1.01288	-0.400844	0.931965	0.774355	0.587819	-0.559666	-0.778372	0.563823	-0.153924	-0.64236	-1.01625	-1.01378	-0.645388	1.65065	1.0165	1.13442	0.470746	-1.40103
YDR128W	0	-0.0337855	-0.0991908	-0.253563	-0.262229	-0.262055	-0.566401	-0.272243	-0.276179	-0.431646	-0.42961	-0.417448	0.242504	-0.645217	-0.588481	-0.528169	-0.537071	-0.433258	-0.00979284	-0.65535	-0.855291	-0.919314	-0.838863	-0.648668	-0.0808561	-0.439606	-0.176843	-0.0967856	-0.235363	-1.00011	0.336616	-0.354593	-0.222257	-0.0884954	-0.365701	-0.420631
YDR129C	0	-0.87678	-0.510381	-0.681449	-0.628294	-0.72574	-0.655016	-0.815536	-0.785284	-0.68982	-0.767729	-0.788213	0.32859	-0.555089	-0.529088	-0.80426	-0.739263	-1.04244	0.333788	-1.40797	-1.30758	-1.19247	-1.28735	-1.37815	-0.0595955	-1.1793	-1.28077	-1.46775	-1.86761	-1.86457	0.546361	-0.653632	-0.891227	-0.476876	-0.877278	-1.24316
YDR130C	0	-0.054302	-0.186329	-0.324807	-0.107455	-0.186947	-0.252295	-0.111493	-0.180784	-0.063222	-0.099843	-0.249059	0.530565	0.234453	0.441189	0.535812	0.614728	1.06625	0.429245	0.215658	0.486566	0.4316	0.407809	0.501484	0.611729	1.01321	1.22278	1.46502	1.88451	2.02009	0.219782	0.333529	0.315796	0.391316	0.573417	0.817992
YDR131C	0	0.318918	0.301228	0.114394	0.352785	0.289171	-0.251129	0.120431	0.15109	0.210282	0.279027	0.232945	-0.430325	-0.0892743	-0.0331507	0.151744	0.248936	0.104219	-0.414586	-0.0439946	-0.162046	-0.0660754	-0.0227235	0.414921	0.0583762	0.260713	0.239811	0.385264	0.237892	-0.341437	-0.0786295	0.0410504	0.187046	0.127684	0.233308	0.401605
YDR132C	0	0.252219	0.0297013	0.191001	0.1835	0.162473	0.218508	0.152197	0.19455	0.261269	0.308325	0.30668	0.419479	0.33047	0.704015	0.830285	0.799658	1.0471	-0.0459823	0.461994	0.33757	0.471657	0.533095	0.632047	0.402842	0.802162	1.08019	1.35044	1.91291	2.33061	0.37684	0.326876	0.660045	0.908521	0.846893	0.536396
YDR133C	0	-0.932224	-1.18227	-1.57226	-2.67689	-2.72722	0.293936	0.199406	0.244129	-0.325025	-0.893404	-1.43694	1.22558	1.28363	0.951337	0.628527	0.346486	2.07541	-1.56713	-0.319088	1.01678	0.924761	-0.314068	0.52029	0.841184	0.970096	2.0072	4.07854	6.07205	7.67365	0.895303	1.7754	0.857174	0.27738	-0.102461	1.07862
YDR135C	0	-0.169589	-0.303592	-0.632317	-0.388158	-0.54018	-0.393761	-0.585145	-0.609726	-0.682004	-0.741197	-0.704457	-0.250278	-0.788137	-1.19157	-1.56447	-1.10244	-1.48455	-0.123732	-0.698819	-1.08195	-1.08135	-1.18981	-1.29601	-0.342612	-1.02087	-1.34659	-1.58478	-1.87218	-1.84729	0.141936	-0.457987	-0.597935	-0.575255	-0.699986	-0.806909
YDR136C	0	-0.171724	-0.453815	-0.406201	-0.327994	-0.310573	-0.115235	-0.00577432	-0.186404	-0.274984	-0.387393	-0.473054	-0.199726	-0.257631	-0.437311	-0.573113	-0.59436	-1.06412	-0.159987	-0.526699	-0.812585	-0.578478	-0.597105	-0.372405	-0.418609	-0.620267	-1.08063	-0.889309	-1.32633	-1.49137	0.338318	-0.155332	-0.506461	-0.438782	-0.216988	-0.256405
YDR137W	0	0.0183012	-0.11408	-0.089299	-0.125419	-0.142217	-0.127469	-0.022996	-0.0906892	-0.0985741	-0.114699	-0.160854	0.00376744	-0.410435	-0.46024	-0.475689	-0.504956	-0.754428	-0.470888	-0.398301	-0.376358	-0.406898	-0.401453	-0.20055	-0.190568	-0.257256	-0.51786	-0.860116	-1.26306	-1.82285	0.204336	-0.302146	-0.284002	-0.209913	-0.222578	-0.188936
YDR138W	0	0.640304	0.362549	0.112995	0.353988	0.394774	0.0133196	0.370318	0.421048	0.304547	0.295109	0.268447	0.531847	0.521027	0.245932	0.087848	0.213862	0.242943	0.20988	0.170773	0.256967	0.408207	0.232702	0.403466	-0.128843	0.0882808	0.142035	0.261309	0.152772	0.0235751	0.367989	0.843679	0.580765	0.290502	0.505931	1.14523
YDR139C	0	-0.163464	0.0623701	0.141087	0.305475	0.207549	-0.0203311	0.125937	-0.0111574	0.164379	-0.00642031	0.0184056	0.379167	0.119476	0.250693	0.0320252	0.00855577	-0.104508	0.156697	0.319553	0.340436	0.341623	0.27467	0.000199749	-0.582126	-0.382201	-0.646178	-0.69732	-1.02616	-0.699444	-0.188062	-0.37444	-0.323377	-0.612421	-0.500349	-0.994621
YDR140W	0	-0.030167	0.312912	0.447671	0.502461	0.450498	0.18405	0.131717	0.164999	0.267768	0.320482	0.435172	-0.187399	0.232621	0.547838	0.584088	0.578967	0.791499	0.0176855	0.554082	0.479761	0.439942	0.452622	0.722869	-0.0890941	0.334776	0.498292	0.433739	-0.01149	-0.122043	-0.352314	0.0695314	0.281042	0.281014	0.26532	0.0935712
YDR141C	0	-0.0731634	-0.232193	-0.375627	-0.105194	-0.216187	-0.695375	-0.666811	-0.542084	-0.544832	-0.641797	-0.570893	0.406346	-0.691183	-0.758174	-0.876289	-0.632193	-0.445677	-0.117212	-0.91737	-0.945377	-0.972291	-0.974978	-0.894486	0.331929	-0.0272564	0.129301	0.0176142	-0.247058	-1.13015	0.456294	-0.138513	-0.14127	0.125891	0.137515	0.0658776
YDR142C	0	-0.158214	-0.195297	0.112462	0.0762499	0.102226	-0.147153	0.0287704	0.102126	0.0980948	0.0801936	-0.00811597	0.88375	0.105732	0.331114	0.319899	0.383525	0.482194	0.570265	0.155647	0.223145	0.376321	0.312208	0.634389	0.800121	0.332898	0.413879	0.512307	0.905522	1.00225	0.68958	0.322033	0.473505	0.579662	0.458622	0.612811
YDR143C	0	0.131882	-0.00210132	0.281279	0.195922	0.504899	0.172634	0.330725	0.465413	0.433587	0.517418	0.510977	0.590513	0.0707343	0.00165612	0.0789162	-0.104231	0.149272	0.295269	0.244472	0.137515	0.154132	0.114139	0.373834	-0.104534	0.0512808	0.167485	0.573056	0.945886	1.27454	0.251749	0.130711	0.185811	-0.155175	0.215909	1.17467
YDR144C	0	0.235941	0.127704	0.100728	0.117585	0.288813	0.935025	0.24862	0.339873	0.138076	0.152747	0.125965	-1.78541	0.942088	0.639352	0.913891	1.11742	1.18659	-1.05805	1.80568	1.69593	1.40835	1.67112	1.45744	0.128853	1.84953	1.53897	0.899787	0.214969	0.431531	-0.959651	1.36754	1.87848	1.29528	2.12691	1.49637
YDR145W	0	-0.300774	-0.206474	-0.0261448	-0.153633	-0.119272	-0.034844	-0.0349544	-0.0525765	0.0458395	-0.0187881	-0.0755666	0.522043	-0.0576927	-0.0504621	-0.0988342	-0.0264748	-0.0638152	0.278754	-0.139753	-0.115053	-0.210809	-0.125115	-0.207667	0.255437	0.22022	0.293759	0.0451096	-0.265728	0.0231374	0.455728	0.0670303	0.0140202	0.101483	0.145779	0.140377
YDR146C	0	-0.672064	-0.357444	-1.25774	-0.948252	-0.642304	0.723916	0.591882	0.461282	0.185688	0.148876	0.244418	-0.0137966	0.312015	0.022007	-0.501158	-0.269259	0.151818	-1.07355	-1.2027	1.65639	1.5487	0.783272	1.24257	-0.0693403	-0.193671	-0.885992	0.106555	1.08273	1.88051	1.11119	1.92649	0.150949	-0.597872	0.808318	1.11656
[truncated: 5,480 more rows]
