# Supplementary material for: Kar4 is required for the normal pattern of meiotic gene expression
Source: PLoS Genet. 2023 Aug 28;19(8):e1010898. doi: 10.1371/journal.pgen.1010898 (PMC10491391; doi:10.1371/journal.pgen.1010898)
Supplement: S4 Data — These heat-maps display the expression of the 136 Ime1p dependent genes determined in this study and their identity and expression data are contained in this data file. Genes highlighted in green are those that are conserved between the Ime1p dependent genes and the core meiotic Ume6p regulon. (XLSX) [file pgen.1010898.s008.xlsx]

## Sheet: PIME1 expression 136
GENE		GENE	WT_P_IME1_KAR4_1H	WT_P_IME1_KAR4_1.5H	WT_P_IME1_KAR4_2H	WT_P_IME1_KAR4_2.5H	WT_P_IME1_KAR4_3H	WT_P_IME1_KAR4_3.5H	WT_P_IME1_KAR4_4H	WT_P_IME1_KAR4_5H	WT_P_IME1_KAR4_6H	WT_P_IME1_KAR4_7H	WT_P_IME1_KAR4_8H	WT_P_IME1_KAR4_9H	WT_P_IME1_KAR4_10H	WT_P_IME1_KAR4_11H	WT_P_IME1_KAR4_12H	WT_P_IME1_KAR4_13H	WT_P_IME1_KAR4_14H	WT_P_IME1_KAR4_15H	WT_P_IME1_KAR4_16H	count >1	count >1.5	count >2	AVE (1-3.5) hrs	Ave. 1st 3 hrs	median(1-3.5)	ave 6-8	AVE 6-13	median 6-13)	late minus early (ave)		ave 6-8 - ave 1-3	GENE	WT_P_IME1_kar4d_1H	WT_P_IME1_kar4d_1.5H	WT_P_IME1_kar4d_2H	WT_P_IME1_kar4d_2.5H	WT_P_IME1_kar4d_3H	WT_P_IME1_kar4d_3.5H	WT_P_IME1_kar4d_4H	WT_P_IME1_kar4d_5H	WT_P_IME1_kar4d_6H	WT_P_IME1_kar4d_7H	WT_P_IME1_kar4d_8H	WT_P_IME1_kar4d_9H	WT_P_IME1_kar4d_10H	WT_P_IME1_kar4d_11H	WT_P_IME1_kar4d_12H
ACS1	101	ACS1	2.34	1.63	1.92	2.06	1.78	1.72	1.87	1.66	1.6	1.65	1.69	1.57	1.56	1.46	1.26	1.47	1.21	1.51	1.01	19	14	2	1.90833	1.946	1.85	1.64667	1.5325	1.565	-0.375833	-0.285	-0.309333	ACS1	2.31	1.75	1.58	1.74	1.96	1.85	1.76	1.71	1.9	1.61	1.74	1.65	1.67	1.84	1.57
ADY2	65	ADY2	2.87	3.49	2.71	3.23	2.35	2.04	2.07	1.99	1.91	2.12	2.38	2.39	2.67	2.93	2.54	2.52	2.64	2.66	2.85	19	19	17	2.78167	2.93	2.79	2.13667	2.4325	2.455	-0.349167	-0.335	-0.633333	ADY2	3.13	2.29	2.12	2.46	2.21	2.27	2.22	1.91	1.94	1.54	1.56	1.3	1.79	2.35	2.37
ALD2	60	ALD2	1.17	0.84	1.31	1.35	1.68	1.9	2.02	2.34	2.46	2.6	2.67	2.58	2.69	2.74	2.43	2.32	2.36	2.24	2.52	18	15	13	1.375	1.27	1.33	2.57667	2.56125	2.59	1.18625	1.26	1.34667	ALD2	1.13	0.96	1.34	1.61	1.64	1.78	2.01	2.13	2.29	2.08	2.15	2.17	2.03	2.39	2.51
AMA1	9	AMA1	2.06	3.1	3.1	3.49	3.7	3.9	4.32	4.87	5.36	5.63	5.77	6.11	5.57	6.25	5.62	6.23	6.62	6.67	6.78	19	19	19	3.225	3.09	3.295	5.58667	5.8175	5.7	2.5925	2.405	2.74667	AMA1	2.05	2.38	3.03	3.53	3.66	3.86	4.16	4.5	4.91	4.3	4.2	4.54	4.58	4.64	4.87
ARG3	43	ARG3	3.44	3.28	3.57	3.45	3.12	3.05	3.13	3.17	3.1	2.92	3.13	3.06	2.95	3.08	2.99	3.03	2.94	2.81	2.75	19	19	19	3.31833	3.372	3.36	3.05	3.0325	3.045	-0.285833	-0.315	-0.335333	ARG3	2.99	3	2.84	3.09	3	2.98	3.01	2.84	2.94	2.9	2.85	2.83	2.77	2.9	2.97
AXL1	114	AXL1	0.3	0.42	0.31	0.32	0.47	0.46	0.51	1.05	1.24	1.39	1.23	1.21	1.23	1.29	1.49	1.47	1.63	1.57	1.61	12	3	0	0.38	0.364	0.37	1.28667	1.31875	1.265	0.93875	0.895	0.912667	AXL1	0.08	0.13	0.14	0.09	0.21	0.37	0.55	0.59	0.7	0.97	1.03	0.95	1.07	1.15	1.11
BDF2	131	BDF2	0.47	0.26	0.24	0.31	0.34	0.37	0.53	0.53	0.78	0.88	0.97	1.13	1.17	1.06	0.69	1.12	0.94	0.74	0.58	4	0	0	0.331667	0.324	0.325	0.876667	0.975	1.015	0.643333	0.69	0.669333	BDF2	0.68	0.51	0.46	0.49	0.56	0.62	0.75	0.77	0.85	0.88	0.73	0.61	0.68	0.73	0.56
BSC4	27	BSC4	0.59	0.89	1.57	2.18	2.54	2.8	3.33	3.34	4	3.84	4.09	4.41	3.91	4.21	3.86	4.17	4.11	4.21	4.1	17	17	16	1.76167	1.554	1.875	3.97667	4.06125	4.045	2.29958	2.17	2.55933	BSC4	0.65	0.95	1.49	2.19	2.63	2.93	3.02	3.63	3.83	3.14	3.25	3.42	3.49	3.17	3.72
CIT3	94	CIT3	3.48	2.38	1.98	1.65	1.41	1.35	1.27	1.52	1.74	1.86	1.79	1.86	1.85	1.8	1.64	1.44	1.35	1.08	1.07	19	12	2	2.04167	2.18	1.815	1.79667	1.7475	1.795	-0.294167	-0.02	-0.343333	CIT3	3.73	2.43	1.68	1.55	1.51	1.31	1.23	1.27	1.42	1.16	1.08	1.1	0.98	1.31	1.29
CLB5	116	CLB5	-0.37	-0.11	-0.43	-0.29	-0.16	-0.03	-0.17	0.1	0.84	1.01	1.03	1.06	1.08	1.38	1.75	2	2.18	2.18	2.17	10	5	3	-0.231667	-0.272	-0.225	0.96	1.26875	1.07	1.50042	1.295	1.30533	CLB5	-0.47	-0.67	-0.57	-0.33	-0.32	-0.25	-0.37	-0.04	0.26	0.13	0.43	0.41	0.5	0.68	0.73
CMR1	108	CMR1	0.56	0.39	0.92	0.95	1.2	1.15	1.35	1.56	1.76	1.53	1.72	1.55	1.13	1.22	1.05	1.09	1.07	0.99	1	13	5	0	0.861667	0.804	0.935	1.67	1.38125	1.375	0.519583	0.44	0.796	CMR1	0.47	0.77	0.75	1.09	1.24	1.05	1.12	1.54	1.72	1.77	1.44	1.85	1.69	1.78	1.97
COS1	70	COS1	0.87	1.01	1.43	1.58	1.46	1.54	1.65	1.66	2.08	2.3	2.31	2.34	2.52	2.4	2.14	2.2	2.02	1.93	1.75	18	15	9	1.315	1.27	1.445	2.23	2.28625	2.305	0.97125	0.86	1.04667	COS1	0.12	0.37	0.89	1.13	1.23	1.35	1.35	1.69	1.88	1.75	1.85	1.9	1.81	2.08	2.14
COS2	79	COS2	0.73	1	1.17	1.33	1.17	1.09	1.4	1.5	1.94	2.09	1.98	1.87	2.05	2.08	2.21	1.99	1.97	1.76	1.69	17	11	4	1.08167	1.08	1.13	2.00333	2.02625	2.02	0.944583	0.89	0.9	COS2	0.5	0.81	1	1.37	1.14	1.09	1.13	1.54	1.69	1.63	1.75	2.01	1.7	2.07	2.01
COS3	75	COS3	0.89	1.01	1.44	1.6	1.35	1.17	1.33	1.45	1.71	1.79	2.21	2.33	2.32	2.35	2.03	2.06	1.96	1.98	1.77	18	12	6	1.24333	1.258	1.26	1.90333	2.1	2.135	0.856667	0.875	0.852	COS3	0.63	0.64	0.98	1.36	1.15	1.42	1.39	1.49	1.79	1.64	1.86	1.96	1.84	2.19	2.22
COS5	109	COS5	0.6	1.23	0.98	1.11	0.91	0.98	1.12	0.95	1.31	1.41	1.48	1.52	1.54	1.52	0.98	1.25	1.31	1.04	0.87	12	3	0	0.968333	0.966	0.98	1.4	1.37625	1.445	0.407917	0.465	0.504	COS5	0.2	0.36	0.84	0.98	0.99	1.09	1.04	1.32	1.38	1.26	1.42	1.36	1.34	1.48	1.22
COS8	80	COS8	0.68	1.23	1.03	1.31	1.16	1.28	1.47	1.5	1.84	1.96	2.09	2.08	2.23	2.14	1.85	2	1.87	1.73	1.64	18	11	4	1.115	1.082	1.195	1.96333	2.02375	2.04	0.90875	0.845	0.961333	COS8	-0.45	-0.08	0.69	0.46	0.6	0.81	0.83	1.1	1.23	1.22	1.29	1.19	1.35	1.63	1.26
COS9	97	COS9	0.91	0.99	1.23	1.18	0.91	0.87	1.08	1.03	1.26	1.46	1.61	1.66	1.89	1.75	1.91	1.78	1.66	1.67	1.61	15	9	0	1.015	1.044	0.95	1.44333	1.665	1.705	0.65	0.755	0.532667	COS9	0.75	1	1.14	1.02	1.05	1.1	1.17	1.31	1.36	1.16	1.27	1.28	1.45	1.59	1.58
CRC1	120	CRC1	3.26	1.55	1.01	1.07	0.44	0.39	0.51	0.49	1.06	0.95	1.1	1.24	1.46	1.35	1.03	1.06	0.69	0.93	0.9	11	2	1	1.28667	1.466	1.04	1.03667	1.15625	1.08	-0.130417	0.04	-0.369333	CRC1	3.37	1.91	0.9	0.8	0.68	0.63	0.62	0.46	0.74	0.7	0.68	0.91	0.66	1.26	0.98
CSM2	104	CSM2	-0.24	-0.71	-0.31	-0.28	0.07	0.25	0.32	1.11	1.35	1.62	1.58	1.35	1.5	1.54	1.41	1.33	1.4	1.15	1.56	12	4	0	-0.203333	-0.294	-0.26	1.51667	1.46	1.455	1.66333	1.715	1.81067	CSM2	-0.24	-0.09	-0.1	-0.03	0.01	0.25	0.28	0.57	0.75	0.98	1.12	1.12	1.11	1.31	1.25
CSM4	89	CSM4	0.58	0.73	0.35	0.08	0.23	0.18	0.23	0.7	1.2	1.78	1.9	2	2.07	2.18	2.22	2.06	2.17	1.73	1.79	11	10	5	0.358333	0.394	0.29	1.62667	1.92625	2.03	1.56792	1.74	1.49933	CSM4	0.52	0.36	0.42	0.38	0.26	0.13	0.26	0.58	0.71	0.62	0.63	0.44	0.51	0.75	0.97
DMC1	8	DMC1	4.57	4.68	4.97	4.99	5.02	5.08	5.49	5.86	5.88	6.01	6.13	6.21	5.4	6.18	4.99	6.03	5.49	5.71	5.37	19	19	19	4.885	4.846	4.98	6.00667	5.85375	6.02	0.96875	1.04	1.27067	DMC1	4.18	4.14	4.37	4.82	4.96	5.14	5.12	5.67	5.93	4.28	4.78	4.73	5.12	4.76	4.7
DOC1	39	DOC1	1.17	0.63	0.45	0.5	0.94	1.31	1.57	2.06	2.63	3.02	3.23	3.48	3.24	3.51	3.32	3.57	3.47	3.42	3.41	15	13	12	0.833333	0.738	0.785	2.96	3.25	3.28	2.41667	2.495	2.50533	DOC1	1.2	0.7	0.4	0.36	0.69	1.03	1.34	1.73	2.27	2.31	2.33	2.44	2.61	2.65	2.93
ECM29	48	ECM29	2.67	2.17	2.07	1.87	1.99	2.03	1.96	2.4	2.63	2.67	2.74	2.84	2.78	2.9	2.7	2.92	2.77	2.56	2.57	19	19	16	2.13333	2.154	2.05	2.68	2.7725	2.76	0.639167	0.71	0.596	ECM29	2.69	2.46	2.09	2.32	2.15	2.09	2.26	2.5	2.49	2.43	2.24	2.21	2.26	2.56	2.5
FKS3	13	FKS3	1.54	1.31	1.5	1.62	1.83	2.19	2.3	3.51	4.39	4.71	5.17	5.44	5.1	5.34	5.11	5.39	5.24	5.58	5.02	19	17	14	1.665	1.56	1.58	4.75667	5.08125	5.14	3.41625	3.56	3.54667	FKS3	1.72	1.76	1.36	1.31	1.79	1.98	2.39	3.36	4.05	3.59	4.07	4.05	4.17	4.49	4.47
FMT1	122	FMT1	0.4	0.42	0.48	0.15	0.14	0.12	0	0.12	0.73	1.24	1.26	1.01	1.09	1.19	0.97	1.36	1.07	1.17	0.86	8	0	0	0.285	0.318	0.275	1.07667	1.10625	1.14	0.82125	0.865	0.852	FMT1	-0.06	0	0.01	0.06	0.24	0.22	-0.48	0.32	0.57	0.09	0.32	0.6	0	0.55	0.9
FOX2	112	FOX2	1.43	1.56	1.81	1.45	1.22	1.13	1.03	1.14	1.34	1.1	1.31	1.35	1.32	1.54	1.28	1.46	1.42	1.06	1.03	19	3	0	1.43333	1.494	1.44	1.25	1.3375	1.33	-0.0958333	-0.11	-0.240667	FOX2	1.33	1.4	1.59	1.5	1.41	1.12	1.11	1.18	1.25	1.09	1.16	1.24	1.42	1.43	1.48
HFA1	85	HFA1	0.96	1.65	1.13	1.26	1.53	1.47	1.45	1.84	2.08	2.12	2.1	2.19	1.9	2.03	1.79	1.77	1.63	1.55	1.47	18	13	5	1.33333	1.306	1.365	2.1	1.9975	2.055	0.664167	0.69	0.830667	HFA1	0.88	0.98	0.99	1.2	1.39	1.42	1.66	1.88	1.98	1.92	1.75	1.84	1.87	1.92	2
HFM1	38	HFM1	0.67	-0.14	0.83	0.88	1.18	1.45	1.9	2.24	2.78	3.26	3.5	3.69	3.54	3.62	3.33	3.37	3.31	3.46	3.28	15	13	12	0.811667	0.684	0.855	3.18	3.38625	3.435	2.57458	2.58	2.79933	HFM1	0.56	0.81	0.64	0.85	1.1	1.49	1.63	2.02	2.38	2.4	2.31	2.54	2.86	2.77	3.22
HO	51	HO	0.46	0.78	1.39	1.12	1.04	1.03	0.97	1.6	1.95	2.38	2.7	2.87	2.56	2.82	3.29	3.16	2.51	2.91	2.76	16	12	10	0.97	0.958	1.035	2.34333	2.71625	2.76	1.74625	1.725	1.692	HO	0.91	0.75	0	0.83	0.8	0.77	1.1	1.13	1.38	0	1.79	1.58	1.84	1.98	2.19
HOP1	26	HOP1	1.34	1	1.88	2.23	2.62	3.01	3.18	3.97		4.71	4.65	4.82	4.62	4.95	4.49	4.8	4.57	4.54	4.32	17	16	15	2.01333	1.814	2.055	4.68	4.13	4.71	2.11667	2.655	2.91267	HOP1	1.32	1.29	1.6	2.1	2.53	2.8	3.3	3.66	4.06	3.61	3.77	3.95	3.94	3.97	4.35
HOP2	1	HOP2	1.41	2.86	3.91	4.59	5.21	5.4	6.47	6.69	7.21	7.66	8.03	7.84	7.23	7.55	7.41	7.85		7.85	7.63	18	17	17	3.89667	3.596	4.25	7.63333	7.5975	7.605	3.70083	3.355	4.24733	HOP2	1.75	0	2.45	3.92	4.17	5.36	6.17	6.26	6.89	6.21	6.46	6.54	6.78	6.52	6.82
HUA2	133	HUA2	0.5	0.49	0.58	0.64	0.86	0.9	1.08	1.42	1.39	1.45	1.23	1.09	0.83	0.8	0.48	0.48	0.55	0.34	0.52	6	0	0	0.661667	0.614	0.61	1.35667	0.96875	0.96	0.307083	0.35	0.642667	HUA2	0.47	0.35	0.59	0.63	0.64	0.79	0.9	1.11	1.08	1.24	1.14	1.07	0.89	0.96	0.97
HUL4	33	HUL4	2.28	2.21	2.34	2.34	2.28	2.32	2.5	2.65	2.88	3.12	3.2	3.42	3.42	3.95	4.16	4.8	4.95	5.16	5.08	19	19	19	2.295	2.29	2.3	3.06667	3.61875	3.42	1.32375	1.12	0.956667	HUL4	1.87	1.87	2.07	2.22	2.27	2.22	2.34	2.4	2.48	2.4	2.36	2.43	2.27	2.51	2.65
IMA5	134	IMA5	0.24	0.07	0.68	0.27	0.18	0.2	0.31	0.55	0.84	0.89	1.04	0.96	1.08	0.96	0.93	0.86	0.85	0.71	0.75	2	0	0	0.273333	0.288	0.22	0.923333	0.945	0.945	0.671667	0.725	0.675333	IMA5	0.2	0.46	0.49	0.28	0.16	0.18	0.23	0.24	0.37	0.49	0.52	0.7	0.65	0.77	0.88
IME1	34	IME1	2.87	2.42	2.81	2.66	2.95	3.05	3.37	3.51	3.48	3.66	3.8	3.63	2.81	3.56	3.29	3.48	3.58	3.24	3.49	19	19	19	2.79333	2.742	2.84	3.64667	3.46375	3.52	0.670417	0.68	0.954667	IME1	2.79	2.58	2.84	2.93	3.01	3.06	3.14	3.32	3.31	2.71	3.04	3.06	2.91	3.07	3.09
IME2	21	IME2	2.57	1.5	2.02	2.17	1.93	2.47	2.73	3.51	3.96	4.32	4.12	4.51	4.21	4.64	4.43	4.9	4.7	4.83	4.67	19	18	17	2.11	2.038	2.095	4.13333	4.38625	4.375	2.27625	2.28	2.27867	IME2	2.53	2.05	2.12	2.24	2.31	2.46	2.51	3.21	3.51	3.14	3.36	3.29	3.29	3.4	3.53
INO1	30	INO1	4.89	4.86	4.33	4.45	4.26	4.3	4.47	4.67	4.29	4.1	4.05	3.82	3.62	3.91	3.59	3.59	3.59	3.5	3.61	19	19	19	4.515	4.558	4.39	4.14667	3.87125	3.865	-0.64375	-0.525	-0.568	INO1	4.75	4.42	4.21	4.38	4.13	4.16	4.18	4.55	4.54	3.87	3.89	3.7	4.01	4.1	4.35
IPL1	87	IPL1	0.71	-0.06	0.43	0.53	0.74	0.74	0.96	1.38	1.75	1.8	2	2.03	2.01	2.01	1.93	2.02	1.83	1.82	1.81	12	11	4	0.515	0.47	0.62	1.85	1.94375	2.005	1.42875	1.385	1.47333	IPL1	0.85	0.63	0.59	0.76	0.73	0.82	1.05	1.13	1.27	1.33	1.4	1.34	1.46	1.61	1.57
IRR1	86	IRR1	0.94	0.41	0.87	1	1.21	1.26	1.43	1.91	2.05	2.19	2.27	2.18	1.93	1.88	1.79	1.69	1.49	1.44	1.45	15	9	4	0.948333	0.886	0.97	2.17	1.9975	1.99	1.04917	1.02	1.32733	IRR1	0.89	0.59	0.67	1.02	1.1	1.1	1.26	1.47	1.71	1.52	1.64	1.62	1.38	1.78	1.81
ISU2	126	ISU2	0.89	1.56	1.79	1.6	1.64	1.57	1.21	1.43	1.29	1.13	1.05	1.01	0.99	1.09	0.93	0.9	1.08	1.06	1.23	15	5	0	1.50833	1.496	1.585	1.15667	1.04875	1.03	-0.459583	-0.555	-0.432667	ISU2	0.65	1.72	1.78	1.51	1.49	1.49	1.58	1.22	1.04	1.15	0.98	0.92	0.92	0.99	0.95
KIN2	96	KIN2	0.35	0.03	0.34	0.46	0.64	0.66	0.62	1.21	1.44	1.68	1.74	1.78	1.75	1.94	1.5	1.66	1.52	1.19	1.41	12	7	0	0.413333	0.364	0.405	1.62	1.68625	1.71	1.27292	1.305	1.36933	KIN2	0.41	0.2	0.14	0.29	0.5	0.59	0.79	0.93	1.01	0.96	1	1.01	0.93	1.21	1.2
LUC7	66	LUC7	1.38	0.85	0.45	0.43	0.55	0.7	0.6	1.03	1.74	2.07	2.18	2.53	2.55	2.78	2.62	2.89	2.76	2.64	2.68	13	11	10	0.726667	0.732	0.625	1.99667	2.42	2.54	1.69333	1.915	1.528	LUC7	1.6	0.93	0.49	0.37	0.54	0.64	0.86	0.98	1.34	1.36	1.34	1.53	1.92	2.01	1.99
MCH1	55	MCH1	1.66	1.85	1.27	1.18	0.94	0.88	1.21	1.33	1.92	2.38	2.53	2.73	2.84	2.94	2.92	2.8	2.79	2.65	2.47	17	13	10	1.29667	1.38	1.225	2.27667	2.6325	2.765	1.33583	1.54	1.16667	MCH1	1.55	1.23	0.97	0.82	0.85	0.91	1.02	1.25	1.54	1.46	1.71	1.77	1.76	2.1	2.1
MCM6	121	MCM6	0.69	0.36	0.47	0.51	0.67	0.76	0.72	1.13	1.2	1.32	1.14	1.26	1.09	1.17	1.1	0.88	0.8	0.81	0.66	8	0	0	0.576667	0.54	0.59	1.22	1.145	1.155	0.568333	0.565	0.7	MCM6	0.67	0.7	0.5	0.68	0.82	0.68	0.63	0.92	1	0.99	0.91	1.01	1.09	1.18	1.1
MEC1	95	MEC1	0.65	0.41	1.07	1.05	1.13	1.06	1.25	1.67	1.58	1.72	1.72	1.71	1.6	1.71	2.28	1.58	1.6	1.44	1.45	17	10	1	0.895	0.862	1.055	1.67333	1.7375	1.71	0.8425	0.655	0.854667	MEC1	0.59	0.57	0.81	1.1	1.18	1.17	1.46	1.5	1.53	1.47	1.59	1.49	1.47	1.63	1.66
MEI4	11	MEI4	0.91	0.62	1.14	1.76	2.08	2.5	2.98	3.91	4.62	5.23	5.29	5.41	5.5	5.81	5.15	5.38	5.43	5.05	5.08	17	16	15	1.50167	1.302	1.45	5.04667	5.29875	5.335	3.79708	3.885	4.008	MEI4	0.69	1.1	1.4	1.48	1.95	2.15	2.74	2.88	3.23	3.41	3.7	3.48	3.65	3.96	3.91
MEK1	4	MEK1	2.83	2.64	3.86	4.31	4.62	5.17	5.66		6.59	6.89	6.82	7.04	5.46	6.45	6.03	7.02	6.53	6.74	6.42	18	18	18	3.905	3.652	4.085	6.76667	6.5375	6.705	2.6325	2.62	3.26467	MEK1	2.31	0	3.01	3.62	4.16	4.29	4.67	6.07	6.09	5.16	5.59	5.9	5.83	5.6	5.97
MER1	53	MER1	0	0	0	0	0	0.71	0.93	1.48	2.18	2.57	2.68	2.73	3.33	2.89	2.37	2.64	2.54	1.81	1.97	12	11	9	0.118333	0	0	2.47667	2.67375	2.66	2.55542	2.66	2.66	MER1	0.37	0	0	0	0	0.38	0.59	1.27	1.39	0	1.98	0	0	1.74	0.96
MLH3	90	MLH3	0.51	0.39	0.91	0.77	0.94	1.12	1.1	1.32	1.54	1.74	1.88	1.9	1.81	1.93	2.22	2.22	2.31	2.28	2.23	14	11	5	0.773333	0.704	0.84	1.72	1.905	1.89	1.13167	1.05	1.136	MLH3	0.36	0.36	0.7	0.95	0.94	0.94	1.02	1.25	1.21	1.36	1.19	1.32	1.35	1.32	1.66
MNE1	62	MNE1	0.04	-0.37	0.11	0.12	0.28	0.44	0.57	1.32	1.9	2.31	2.44	2.61	2.58	2.72	2.47	2.69	2.59	2.35	2.34	12	11	10	0.103333	0.036	0.115	2.21667	2.465	2.525	2.36167	2.41	2.41733	MNE1	0.04	-0.16	-0.03	-0.02	0.08	0.13	0.34	0.58	1.05	1.09	1.32	1.37	1.33	1.79	1.94
MPC54	29	MPC54	2.44	2.1	2.34	2.32	2.44	2.38	2.65	3.23	3.69	3.81	3.87	3.96	3.94	4.19	4.01	4.32	4.57	4.45	4.5	19	19	19	2.33667	2.328	2.36	3.79	3.97375	3.95	1.63708	1.59	1.552	MPC54	2.47	2.17	2.14	2.29	2.41	2.58	2.73	3.26	3.73	3.74	3.69	3.74	3.92	4.06	4.17
MPS2	92	MPS2	0.45	0.06	0.65	0.59	0.75	0.69	0.75	1.18	1.58	1.8	1.81	1.92	1.88	2.03	1.96	1.98	1.91	1.78	1.83	12	11	1	0.531667	0.5	0.62	1.73	1.87	1.9	1.33833	1.28	1.34333	MPS2	0.51	0.22	0.34	0.26	0.49	0.6	0.73	0.81	1.01	1.05	0.99	1.02	1.19	1.38	1.31
MSH4	28	MSH4	0.62	0.39	0.66	0.86	1.07	1.1	1.6	2.23	3.08	3.79	4	4.23	3.97	4.5	4.48	4.38	4.33	4.11	4.12	15	13	12	0.783333	0.72	0.76	3.62333	4.05375	4.115	3.27042	3.355	3.28667	MSH4	0.42	0.16	0.31	0.49	0.76	1.03	1.29	1.48	2.14	2.1	2.34	2.29	2.29	2.75	3.07
MSH5	52	MSH5	0.09	0.97	0	0.23	0.45	0.63	0.84	1.47	2.11	2.35	2.74	2.93	2.6	3	2.84	3.04	0	2.62	2.77	11	10	10	0.395	0.348	0.34	2.4	2.70125	2.79	2.30625	2.45	2.32533	MSH5	0.26	0.09	0.12	0.28	0.29	0.46	0.52	0.95	1.34	1.46	1.48	1.65	1.87	2.04	2.13
NAT4	64	NAT4	1.54	2.08	2.06	2.19	2.13	2.34	2.33	2.53	2.57	2.45	2.86	2.9	2.04	2.38	1.94	2.46	2.25	2.21	1.92	19	19	16	2.05667	2	2.105	2.62667	2.45	2.455	0.393333	0.35	0.736667	NAT4	1.09	1.87	1.93	1.97	1.96	2.08	2.12	2.55	2.49	2.46	1.93	2.37	2.4	2.13	2.52
NDJ1	5	NDJ1	3.23	2.86	3.53		4.81	4.86		6.16		7.38	7.21	7.28	6.6	7.32	6.76	7.3	6.98	6.91	7.45	16	16	16	3.215	3.6075	3.53	7.295	6.23125	7.28	3.01625	3.75	3.6825	NDJ1	3.39	0	2.75	3.21	3.97	4.44	5.09	5.93	6.36	5.62	5.6	5.72	5.58	5.71	5.92
NUS1	83	NUS1	0.21	0.51	0.67	0.66	0.69	0.75	0.79	1.12	1.45	1.88	2.03	2.15	2.26	2.26	1.98	2.04	1.85	1.73	1.82	12	10	5	0.581667	0.548	0.665	1.78667	2.00625	2.035	1.42458	1.37	1.472	NUS1	0.27	0.21	0.51	0.58	0.51	0.75	0.87	1.05	1.09	1.09	1.16	1.12	1.01	1.45	1.46
PAC11	46	PAC11	1.16	0.95	1.33	1.31	1.42	1.44	1.59	1.69	2.38	2.51	2.88	2.93	2.93	3.04	2.81	3.17	3.08	3.29	3.15	18	13	11	1.26833	1.234	1.32	2.59	2.83125	2.905	1.56292	1.585	1.53933	PAC11	0.93	1.07	1.03	1.13	1.25	1.29	1.3	1.71	2.05	1.99	1.96	2.33	2.65	2.44	2.69
PBP2	111	PBP2	0.89	1.32	0.72	0.57	0.57	0.64	0.58	0.84	1.03	1.3	1.21	1.22	1.13	1.53	1.46	1.97	2.19	2.28	2.33	12	5	3	0.785	0.814	0.68	1.18	1.35625	1.26	0.57125	0.58	0.429333	PBP2	0.87	0.93	0.89	0.75	0.61	0.61	0.6	0.66	0.61	0.81	0.74	0.65	0	0.92	0.91
PCH2	17	PCH2	1.15	0.72	0.64	1.05	1.57	1.95	2.44	3.37	4.1	4.64	4.91	5	4.74	5.2	4.96	5.23	4.97	4.95	4.83	17	15	13	1.18	1.026	1.1	4.55	4.8475	4.935	3.6675	3.835	3.824	PCH2	1.54	0.83	0.41	0.83	1.48	1.84	2.29	2.96	3.44	3.34	3.49	3.58	3.85	3.88	3.9
PDS5	93	PDS5	-0.08	-0.08	0.46	0.62	0.95	1	1.15	1.74	2.02	1.84	2.01	2.01	1.87	1.67	1.38	1.52	1.33	1.26	1.15	13	8	3	0.478333	0.374	0.54	1.95667	1.79	1.855	1.31167	1.315	1.57933	PDS5	-0.11	0.22	0.31	0.81	0.96	0.91	0.99	1.29	1.61	1.69	1.63	1.74	1.63	1.73	1.82
PIG1	57	PIG1	1.52	2.06	1.66	1.7	1.73	1.82	1.91	2.11	2.37	2.42	2.72	2.68	2.74	2.69	2.47	2.59	2.46	2.32	2.45	19	19	13	1.74833	1.734	1.715	2.50333	2.585	2.635	0.836667	0.92	0.872667	PIG1	1.58	1.68	1.83	1.7	1.76	1.94	1.85	1.98	2.17	1.97	2.02	2.09	2.19	2.3	2.15
POL2	117	POL2	-1.16	0.67	-0.11	0.05	0.34	0.51	0.35	0.92	1.21	1.16	1.39	1.47	1.39	1.39	1	0.93	0.71	0.66	0.83	6	0	0	0.05	-0.042	0.195	1.25333	1.2425	1.3	1.1925	1.105	1.382	POL2	-0.67	-0.38	-0.18	-0.04	0.16	0.29	0.59	0.7	1	1.03	0.94	1.16	1.4	1.4	1.46
POP4	98	POP4	0.96	0.41	0.58	0.68	0.83	0.89	0.95	1.32	1.45	1.59	1.54	1.7	1.65	1.71	1.77	1.67	1.61	1.59	1.51	12	10	0	0.725	0.692	0.755	1.52667	1.635	1.66	0.91	0.905	0.918	POP4	1.03	0.6	0.3	0.54	0.8	0.95	1.26	1.28	1.33	1.27	1.26	1.13	1.16	1.33	1.29
PRD1	119	PRD1	0.46	0.09	-0.01	-0.1	0	0.06	0.2	0.46	0.83	1.02	1.16	1.27	1.29	1.36	1.08	1.28	1.21	0.83	0.9	8	0	0	0.0833333	0.088	0.03	1.00333	1.16125	1.215	1.07792	1.185	1.062	PRD1	0.51	0.2	-0.05	-0.17	-0.1	-0.06	0.09	0.23	0.45	0.37	0.52	0.55	0.41	0.65	0.62
PSY4	123	PSY4	0.18	-0.07	0.12	0.22	0.22	0.29	0.46	0.7	0.98	1.16	1.1	1.17	0.88	1.18	0.98	1.12	0.91	0.94	0.89	5	0	0	0.16	0.134	0.2	1.08	1.07125	1.11	0.91125	0.91	1.00933	PSY4	0.35	0.22	0.03	0.13	0.18	0.28	0.35	0.5	0.72	0.77	0.83	0.93	1.09	1.17	1.19
PUT3	107	PUT3	1.69	1.3	0.93	0.7	0.68	0.62	0.57	1.02	1.19	1.33	1.35	1.45	1.36	1.53	1.62	1.49	1.53	1.25	1.31	14	4	0	0.986667	1.06	0.815	1.29	1.415	1.405	0.428333	0.59	0.316667	PUT3	1.78	1.44	0.98	0.9	0.91	0.99	1.14	1.16	1.19	1.23	1.11	1.18	1.23	1.37	1.49
PXA1	100	PXA1	1.71	1.48	1.91	1.67	1.59	1.4	1.52	1.57	1.61	1.66	1.61	1.62	1.67	1.67	1.51	1.43	1.42	1.2	1.26	19	13	0	1.62667	1.672	1.63	1.62667	1.5975	1.615	-0.0291667	-0.015	-0.042	PXA1	1.47	1.48	1.58	1.71	1.69	1.63	1.53	1.73	1.58	1.52	1.41	1.16	1.36	1.3	1.27
QRI1	125	QRI1	0.09	0.63	0.23	0.12	0.11	0.12	0.13	0.43	0.67	0.87	0.85	0.92	0.91	1.15	1.22	1.83	2.02	2.18	2.34	6	4	3	0.216667	0.236	0.12	0.796667	1.0525	0.915	0.835833	0.795	0.644	QRI1	0.17	0.06	0.18	0.21	-0.24	-0.03	-0.05	0.1	0.33	0.45	0.51	0.3	0.25	0.69	0.46
RDH54	74	RDH54	1.6	1.13	1.07	0.97	1.18	1.23	1.35	1.64	1.85	2.09	2.11	2.24	2.16	2.27	2.09	2.23	1.99	1.95	2.07	18	13	8	1.19667	1.19	1.155	2.01667	2.13	2.135	0.933333	0.98	0.956667	RDH54	2.1	1.87	1.54	1.55	1.65	1.72	1.93	2.01	2.18	2.33	2.31	2.34	2.38	2.61	2.62
REC102	22	REC102	0.89	1.67	1.89	1.79	1.54	1.66	1.98	2.8	3.57	4.37	4.25	4.31	4.6	4.65	4.64	4.45	4.56	4.52	4.56	18	18	12	1.57333	1.556	1.665	4.06333	4.355	4.41	2.78167	2.745	2.754	REC102	0.46	1.21	1.8	1.68	1.5	1.76	2.07	2.33	3.1	2.55	2.79	2.85	2.89	2.84	3.24
REC104	42	REC104	0	1.89	1.87	0	2	2.17	2.7		3.21	3.65		3.6	3.57	3.82	3.48	3.58	3.5	3.48	3.48	15	15	12	1.32167	1.152	1.88	3.43	3.11375	3.58	1.79208	1.7	2.473	REC104	1.61	1.79	1.69	1.48	1.94	2.36	2.15	2.47	2.8	2.63	2.67	2.6	0	2.77	2.92
REC114	10	REC114	0	0	0	0	0	3.73	0	0	0	6.9	6.49	6.69	5.85	6.53	5.88	6.31	6.32	0	6.75	10	10	10	0.621667	0	0	4.46333	5.58125	6.4	4.95958	6.4	6.69333	REC114	0	0	0	0	0	0	0	0	0	4.34	4.5	0	0	4.66	4.67
REC8	14	REC8	1.37	1.95	2.11	2.89	3.23	3.5		4.79	4.68	5.12	5.08	5.6	4.81	5.28	4.89	4.85	4.99	4.95	4.93	18	17	16	2.50833	2.31	2.5	4.96	5.03875	4.985	2.53042	2.485	2.95667	REC8	1.62	1.75	1.69	2.55	2.91	3.19	3.35	3.16	4.49	4	4.08	4.32	4.15	4.41	4.58
RED1	40	RED1	0.15	1.26	0.69	0.46	0.73	0.83	1.74	2.3	0	3.51	3.87	3.64	3.25	3.43	4.03	4.21	3.92	3.64	3.68	13	12	11	0.686667	0.658	0.71	2.46	3.2425	3.575	2.55583	2.865	3.01533	RED1	0.23	0.27	0.27	0.64	0.74	1.12	1.06	1.17	1.54	0	2.55	2.32	2.58	2.57	2.27
RFA1	137	RFA1	0.96	0.61	0.39	0.33	0.44	0.23	0.44	0.64	1.02	0.94	0.97	1.04	0.74	0.98	0.82	0.85	0.67	0.55	0.57	2	0	0	0.493333	0.546	0.415	0.976667	0.92	0.955	0.426667	0.54	0.437333	RFA1	0.96	0.29	0.3	0.16	0.18	0.22	0.17	0.24	0.59	0.57	0.56	0.63	0.39	0.55	0.72
RFA2	129	RFA2	0.27	0.77	0.03	0.1	0.21	0.33	0.28	0.7	0.85	0.83	1.11	1.11	1.11	1.13	0.95	0.94	0.87	0.55	0.82	4	0	0	0.285	0.276	0.24	0.93	1.00375	1.03	0.71875	0.79	0.740667	RFA2	0.23	0.2	0.02	0.07	0	0.09	0.31	0.34	0.48	0.56	0.67	0.6	0.36	0.8	0.71
RIF1	113	RIF1	0.14	0.53	0.22	0.4	0.68	0.64	0.81	0.88	1.21	1.18	1.23	1.28	1.1	1.35	1.32	1.95	1.84	1.93	1.84	11	4	0	0.435	0.394	0.465	1.20667	1.3275	1.255	0.8925	0.79	0.836	RIF1	0.24	0.17	0.13	0.26	0.49	0.48	0.53	0.75	1.03	1.08	0.89	1.05	0.89	1.07	1.09
RIM4	37	RIM4	2.01	1.76	1.73	1.84	2.11	2.27	2.52	2.91	3.13	3.55	3.54	3.62	3.15	3.56	3.25	3.61	3.56	3.64	3.33	19	19	16	1.95333	1.89	1.925	3.40667	3.42625	3.545	1.47292	1.62	1.68	RIM4	1.82	1.8	1.9	1.88	2.06	2.15	2.11	2.67	2.88	2.63	2.64	2.67	2.83	2.77	3.03
RKM1	110	RKM1	0.67	0.84	0.82	0.9	0.89	0.92	1.03	1.21	1.29	1.42	1.33	1.31	1.23	1.37	1.48	1.43	1.47	1.53	1.58	13	2	0	0.84	0.824	0.865	1.34667	1.3575	1.35	0.5175	0.485	0.529333	RKM1	0.71	0.71	0.88	0.87	0.82	0.81	0.99	0.97	1.16	1.13	1.18	1.17	0.98	1.31	1.31
RNP1	6	RNP1	3.41	3.96	3.51	4.59	5.17	5.17		6	6.37	6.12	6.22	6.81	5.85	6.48	5.47	6.26	6.1	6.19	6.07	18	18	18	4.30167	4.128	4.275	6.23667	6.1975	6.24	1.89583	1.965	2.25533	RNP1	3.06	0	3.34	3.9	4.34	4.49	5.01	5.7	5.9	4.92	5.21	5.41	5.85	5.4	5.89
RRT7	7	RRT7	1.05	1.01	1.07	1.12	1.77	2.23	3.5	4.12	5.29	5.74	5.46	6.12	6.08	6.24	5.68	6.36	5.98	6.91	6.63	19	15	14	1.375	1.204	1.095	5.49667	5.87125	5.91	4.49625	4.815	4.56933	RRT7	0.04	0.4	0.74	1.77	2.56	1.85	2.94	3.77	3.56	3.87	4.04	4.89	5.08	3.89	4.43
RTS2	73	RTS2	0.85	0.45	1.14	0.99	1.32	1.16	1.45	1.61	1.95	2.24	2.31	2.5	2.13	2.2	2.09	2.04	1.89	1.79	1.46	16	11	7	0.985	0.95	1.065	2.16667	2.1825	2.165	1.1975	1.1	1.4	RTS2	0.65	0.94	0.99	1.17	1.28	1.21	1.48	1.64	1.73	1.66	1.37	1.57	1.54	1.74	1.84
SAE2	106	SAE2	0.44	-0.02	0	0.78	1.27	1.51	0.74	1.12	1.58	1.68	1.04	1.76	1.75	1.91	0	1.75	1.84	2.08	0	12	9	1	0.663333	0.494	0.61	1.43333	1.43375	1.715	0.770417	1.105	0.999333	SAE2	0.12	0.82	0.58	1.05	1.16	0	0.63	1.34	1.49	1.05	1.29	1.64	1.9	1.1	1.71
SAS2	105	SAS2	0	0.38	-0.17	0	0.17	0.4	0.53	1.02	1.36	1.67	1.45	1.55	1.46	1.51	1.29	1.25	1.2	0.86	1.09	11	3	0	0.13	0.076	0.085	1.49333	1.4425	1.455	1.3125	1.37	1.48067	SAS2	-0.47	-0.24	-0.26	-0.04	0.08	0.24	0.38	0.56	0.7	0.93	0.94	0.98	0.91	1.16	0.94
SCC2	69	SCC2	1.35	0.82	0.49	0.58	0.58	0.67	0.53	1.45	1.95	2.31	2.24	2.5	2.35	2.57	2.61	2.42	2.46	2.06	2.01	13	11	10	0.748333	0.764	0.625	2.16667	2.36875	2.385	1.62042	1.76	1.586	SCC2	1.23	0.56	0.29	0.47	0.6	0.37	0.76	1.04	1.19	1.41	1.69	1.52	1.46	1.68	1.81
SIP4	45	SIP4	3.49	2.44	2.31	2.32	2.4	2.39	2.42	2.54	2.79	2.92	2.96	3.08	3	3.14	2.86	3.02	2.93	2.59	2.53	19	19	19	2.55833	2.592	2.395	2.89	2.97125	2.98	0.412917	0.585	0.394667	SIP4	3.52	2.66	2.09	2.21	2.36	2.38	2.41	2.62	2.72	2.52	2.58	2.58	2.4	2.69	2.75
SLD2	124	SLD2	0.42	0.3	0.8	0.88	0.91	0.93	0.89	1.27	1.35	1.34	1.15	1.14	1.05	0.97	0.76	0.74	0.68	0.68	0.67	6	0	0	0.706667	0.662	0.84	1.28	1.0625	1.095	0.355833	0.255	0.548	SLD2	0.52	0.43	0.72	0.98	0.95	0.98	1.25	1.22	1.41	1.44	1.42	1.39	1.45	1.54	1.53
SLI15	82	SLI15	-0.04	-0.42	0.26	0.16	0.42	0.36	0.57	1.1	1.51	1.89	2.05	2.15	2.14	2.17	2.07	2.1	2	1.85	1.85	12	11	6	0.123333	0.076	0.21	1.81667	2.01	2.085	1.88667	1.875	1.954	SLI15	-0.12	0.15	0.16	0.39	0.46	0.37	0.47	0.63	0.82	1.12	1.12	1.21	1.31	1.52	1.69
SLK19	135	SLK19	0.12	0.33	0.32	0.39	0.69	0.48	0.66	0.8	1.03	0.91	1.12	1.15	0.57	0.94	0.74	1.05	0.89	0.81	0.47	4	0	0	0.388333	0.37	0.36	1.02	0.93875	0.985	0.550417	0.625	0.69	SLK19	0.33	0.41	0.11	0.57	0.5	0.54	0.55	0.74	1.04	1	1.06	1.1	0.75	1.01	1.11
SLZ1	12	SLZ1	3.29	3.11	4.11	4.07	4.12	4.16	4.61	4.62	4.89	5.13	5.49	5.47	5.32	5.41	4.72	5.1	4.82	4.97	5.12	19	19	19	3.81	3.74	4.09	5.17	5.19125	5.225	1.38125	1.135	1.62333	SLZ1	3.18	3.44	3.66	3.97	4.32	4.71	4.72	5.18	5.29	3.72	3.67	3.08	4	3.83	4.13
SMC1	91	SMC1	0.24	0.49	0.69	0.82	1.05	1.1	1.18	1.57	1.98	2.07	2.07	2.05	1.77	1.8	1.64	1.63	1.39	1.24	1.15	15	9	3	0.731667	0.658	0.755	2.04	1.87625	1.89	1.14458	1.135	1.40533	SMC1	0.55	0.51	0.65	0.98	1.1	1.07	1.27	1.35	1.6	1.7	1.6	1.74	1.64	1.83	1.75
SMC3	136	SMC3	-0.79	-0.69	-0.41	-0.22	0.07	0.16	0.36	0.75	1.12	1.2	1.14	1.07	0.8	0.8	0.74	0.63	0.48	0.4	0.28	4	0	0	-0.313333	-0.408	-0.315	1.15333	0.9375	0.935	1.25083	1.25	1.54467	SMC3	-0.67	-0.51	-0.43	-0.11	-0.01	-0.05	0.09	0.32	0.74	0.86	0.89	0.69	0.61	1.05	1.01
SPC29	132	SPC29	-0.08	-0.71	-0.28	-0.29	-0.3	-0.45	-0.37	-0.25	0.35	0.49	0.59	0.8	0.94	1.19	1.52	1.89	2	2.01	1.82	6	5	1	-0.351667	-0.332	-0.295	0.476667	0.97125	0.87	1.32292	1.165	0.958667	SPC29	0.14	-0.17	-0.1	-0.29	-0.42	-0.41	-0.47	-0.64	-0.37	0.06	-0.03	0.08	0.19	0.36	0.5
SPO1	44	SPO1	1.62	1.52	1.43	1.15	1.11	1.09	1.2	1.51	2.18	2.68	2.81	3.07	3.19	3.25	3.28	3.46	3.34	3.25	3.23	19	14	11	1.32	1.366	1.29	2.55667	2.99	3.13	1.67	1.84	1.48733	SPO1	1.42	1.33	1.18	1.1	0.98	1.11	1.21	1.36	1.64	1.66	1.79	2	2.06	2.23	2.41
SPO11	49	SPO11	1.59	1.66	0	0	0	0	2.61	3.26	3.65	0	0	0	4.31	5.01	4.49	4.41	4.24	3.99	0	11	11	9	0.541667	0.65	0	1.21667	2.73375	3.98	2.19208	3.98	-0.65	SPO11	0.9	1.17	1.57	1.91	1.69	0	0	0	2.33	2.58	2.66	2.6	2.65	2.84	3.07
SPO13	35	SPO13	2.7	2.73	3.26	3.2	3.39	3.32	3.74	3.82	3.73	3.51	3.64	3.7	2.9	3.41	3.1	3.71	3.55	3.79	3.59	19	19	19	3.1	3.056	3.23	3.62667	3.4625	3.575	0.3625	0.345	0.560667	SPO13	2.32	2.69	2.84	2.97	3.13	3.42	3.21	3.42	3.56	3.21	3.29	3.48	3.43	3.27	3.42
SPO16	32	SPO16	-1.48	-0.5	-0.36	0.35	0.75	1.2	1.15	2.46	2.96	3.58	3.64	3.92	3.84	3.96	3.45	3.73	3.51	3.4	3.5	14	12	12	-0.00666667	-0.248	-0.005	3.39333	3.635	3.685	3.64167	3.69	3.96133	SPO16	-1.6	-1.54	-0.99	-0.17	0.04	0.56	0.96	1.78	2.42	2.42	2.42	2.66	2.75	2.78	3.05
SPO20	18	SPO20	1.43	1.22	1.11	1.1	1.05	1.18	1.42	1.88	2.6	3.48	3.72	4.27	4.71	5.48	5.93	6.74	6.89	7.12	7.01	19	12	11	1.18167	1.182	1.145	3.26667	4.61625	4.49	3.43458	3.345	2.64133	SPO20	1.86	1.51	1.03	1.17	1.16	1.24	1.26	1.61	2.19	2.36	2.44	2.71	3.06	3.16	3.46
SPO22	19	SPO22	0.83	-0.06	0	0	0	1.91	2.74	3.66	4.61	4.99		5.28	5.18	5.84	5.06	5.59	5.36	5.23	0	12	12	11	0.446667	0.154	0	4.8	4.56875	5.18	4.12208	5.18	4.981	SPO22	1.21	1.29	1.02	1.35	1.9	0	2.09	2.79	3.55	3.55	3.73	3.72	3.98	4.21	4.43
SPO23	20	SPO23	0.95	0.55	0.9	0.18	0.27	0.51	0.5	1.26	2.18	3.19	3.87	4.3	5.15	5.71	5.54	5.46	0	6.04	6.43	11	10	10	0.56	0.57	0.53	3.08	4.425	4.725	3.865	4.195	3.21667	SPO23	0.68	0.89	0	0.33	0.45	0.39	0.54	0.84	0.97	1.43	1.36	1.76	0	2.15	2.76
SRL4	15	SRL4	4.04	2.75	0	0	2.58	2.21		2.46	2.96	3.68	4.2	5.13	4.62	5.88	5.97	6.53	6.44	6.71	6.83	16	16	16	1.93	1.874	2.395	3.61333	4.87125	4.875	2.94125	2.48	2.46267	SRL4	3.96	0	1.49	1.3	2.05	1.69	1.95	1.83	2.16	0	2.38	2.73	2.98	2.98	3.48
SRT1	3	SRT1	2.65	3.72	4.05	4.84	5.19	5.38	5.71	6.12	6.47	6.89	6.9	7.11	6.38	7.05	6.47	7	6.72	6.67	6.77	19	19	19	4.305	4.09	4.445	6.75333	6.78375	6.895	2.47875	2.45	2.87667	SRT1	2.28	2.99	3.67	4.65	4.8	5.41	5.55	5.95	6.37	5.93	6.28	6.13	6.03	6.12	6.5
SRX1	63	SRX1	1.49	1.28	2.14	2.08	2.21	2.18	2.23	1.92	2.12	2.1	2.56	2.4	2.62	2.6	2.36	2.92	2.95	3.11	3.02	19	17	16	1.89667	1.84	2.11	2.26	2.46	2.48	0.563333	0.37	0.513333	SRX1	1.32	1.61	2.16	2.22	2.12	2.2	2.11	2.09	1.99	1.85	1.87	1.87	1.84	1.69	1.94
STU1	128	STU1	-0.08	-0.15	0.07	0.19	0.31	0.27	0.38	0.65	0.9	1.07	1.13	1.11	1.05	1.01	1	0.95	0.93	0.85	0.75	5	0	0	0.101667	0.068	0.13	1.03333	1.0275	1.03	0.925833	0.9	1.03533	STU1	-0.24	-0.22	-0.14	0.08	0.17	0.11	0.27	0.38	0.57	0.63	0.58	0.66	0.49	0.84	0.78
TID3	103	TID3	0.23	-0.15	0.56	0.43	0.76	0.58	0.7	0.88	1.17	1.18	1.39	1.42	1.55	1.55	1.56	1.88	1.86	1.77	1.64	11	7	0	0.401667	0.366	0.495	1.24667	1.4625	1.485	1.06083	0.99	0.964	TID3	0.16	0.2	0.53	0.67	0.7	0.56	0.92	0.85	0.79	0.88	0.79	0.74	0.49	0.76	0.88
TOP3	88	TOP3	0.48	-0.65	0	0.15	0.31	0.39	0.74	0.76	1.46	1.71	1.97	2	2.18	2.16	1.85	2.12	1.93	2.28	2.03	11	10	5	0.113333	0.058	0.23	1.71333	1.93125	1.985	1.81792	1.755	1.83533	TOP3	0.74	0.29	-0.14	-0.07	0.2	0.34	0.32	0.83	1.22	1.27	1.26	1.52	1.92	1.82	1.93
UBR2	77	UBR2	1.36	1.75	0.08	0.19	0.5	0.76	0.95	1.24	1.53	1.85	2.01	2.07	2.03	2.26	2.2	2.34	2.24	2.19	2.14	14	12	9	0.773333	0.776	0.63	1.79667	2.03625	2.05	1.26292	1.42	1.20067	UBR2	1.58	0.84	0.21	0.24	0.57	0.67	0.71	1.19	1.44	1.28	1.3	1.31	1.37	1.46	1.7
ULI1	118	ULI1	0.03	-0.46	0.02	-0.02	-0.09	0.15	0.49	0.77	0.86	1.13	1.26	1.27	1.33	1.41	1.31	1.18	1.1	1.02	1.1	10	0	0	-0.0616667	-0.104	0	1.08333	1.21875	1.265	1.28042	1.265	1.324	ULI1	-0.17	-0.21	-0.25	-0.14	0.06	0.06	0.24	0.29	0.62	0.75	0.64	0.77	0.86	0.98	1.34
ULP2	61	ULP2	0.89	0.31	0.88	0.91	1.09	1.25	1.4	1.79	2.26	2.46	2.61	2.67	2.67	2.73	2.49	2.51	2.35	2.26	2.31	15	12	11	0.888333	0.816	0.9	2.44333	2.55	2.56	1.66167	1.66	1.764	ULP2	0.72	0.61	0.67	0.83	0.95	1.17	1.35	1.77	1.98	1.82	1.76	1.82	1.88	1.99	2.18
UME6	78	UME6	1.06	0.49	1.2	0.93	1.12	1.11	1.29	1.75	1.88	1.94	2.07	2	1.98	2.07	2.22	2.06	1.97	1.98	1.98	17	12	4	0.985	0.96	1.085	1.96333	2.0275	2.03	1.0425	0.945	1.04333	UME6	1	0.83	0	1.12	1.18	1.34	1.51	1.68	1.78	1.8	1.77	1.79	1.83	1.86	2.04
UNG1	130	UNG1	-0.28	-0.56	-0.29	-0.15	-0.12	-0.1	0.04	0.41	0.84	1.04	1.04	1.09	0.82	1.02	0.97	1.05	1.09	0.98	1.04	7	0	0	-0.25	-0.28	-0.215	0.973333	0.98375	1.03	1.23375	1.245	1.33667	UNG1	-0.04	-0.03	-0.09	-0.15	-0.17	-0.09	0.02	0.3	0.52	0.61	0.67	0.57	0.63	0.88	0.77
YBL112C	72	YBL112C	1.57	0.95	1.77	1.81	1.96	1.86	1.99	2.21	2.45	2.05	2.4	2.45	2.19	2.06	1.92	2.24	1.96	2.5	1.94	18	18	9	1.65333	1.612	1.79	2.3	2.22	2.215	0.566667	0.425	0.688	YBL112C	0.72	1.28	1.24	1.47	1.61	1.43	1.39	1.81	2.23	1.98	1.59	2.41	2.03	1.97	2.54
YBR064W	81	YBR064W	1.89	0.6	0.63	0.32	0.68	0.53	0.96	1.18	1.63	1.72	1.5	1.97	2.28	2.23	2.18	2.67	0	2.56	2.5	12	10	6	0.775	0.824	0.615	1.61667	2.0225	2.075	1.2475	1.46	0.906	YBR064W	1.31	0.82	0.52	0.5	0.38	0.54	0.9	1.31	1.6	1.44	1.32	0.81	1.94	1.54	1.68
YBR184W	25	YBR184W	0.3	-0.29	0.23	0.53	1.03	1.25	1.75	2.63	3.37	3.85	3.99	4.18	3.76	4.49	4.7	4.97	5.12	5.08	5.04	15	13	12	0.508333	0.36	0.415	3.73667	4.16375	4.085	3.65542	3.67	3.64667	YBR184W	0.56	0.4	0.53	0.86	1.11	1.51	1.64	2.09	2.46	2.31	2.54	2.57	2.53	2.88	3.06
YBR284W	58	YBR284W	1.63	1	1.88	1.85	1.8	1.85	2.22	2.06	2.36	2.35	2.6	2.46	2.6	2.71	2.82	2.66	3.01	2.93	2.97	18	18	13	1.66833	1.632	1.825	2.43667	2.57	2.6	0.901667	0.775	0.838	YBR284W	1.47	1.5	2.01	1.81	2.05	2.2	2.21	2.47	2.39	2.49	2.18	2.22	2.4	2.32	2.47
YDL247W-A	71	YDL247W-A	0.55	0.59	1.24	1.38	1.42	1.44	1.66	1.84	2.07	2.24	2.4	2.27	2.27	2.32	2.29	2.07	2.08	1.98	1.82	17	13	9	1.10333	1.036	1.31	2.23667	2.24125	2.27	1.13792	0.96	1.26733	YDL247W-A	0.23	0.61	1.03	1.07	1.07	1.42	1.65	1.73	1.72	1.75	1.75	1.7	1.82	1.79	1.87
YDR018C	68	YDR018C	1.53	1.52	1.95	1.94	1.6	1.54	1.61	1.62	1.84	2.18	2.41	2.44	2.54	2.68	2.57	2.52	2.57	2.32	2.36	19	19	10	1.68	1.708	1.57	2.14333	2.3975	2.48	0.7175	0.91	0.635333	YDR018C	1.31	1.53	1.86	1.9	1.75	1.71	1.71	1.79	1.71	1.57	1.67	1.66	1.67	1.76	1.9
YDR374C	2	YDR374C	5.2	5.69	5.64	5.92	5.95	6.12	6.25		7.14	6.81	7.08	7.34	5.68	7.27	6.57	7.09	6.88	7.02	7.07	18	18	18	5.75333	5.68	5.805	7.01	6.8725	7.085	1.11917	1.28	1.39667	YDR374C	5.08	5.08	5.03	5.3	5.38	5.94	6.09	6.43	6.54	5.79	5.93	5.49	5.59	6.04	6.58
YGL036W	56	YGL036W	0.73	2.03	1.44	1.69	1.83	1.83	2	2.38	2.24	2.5	2.51	2.82	2.52	2.79	2.72	2.73	2.67	2.22	2.42	18	17	13	1.59167	1.544	1.76	2.41667	2.60375	2.62	1.01208	0.86	1.066	YGL036W	1.12	0.97	1.26	1.45	1.77	1.72	2	2.14	2.18	2.29	2.32	2.11	2.23	2.49	2.48
YGL081W	16	YGL081W	1.49	2.94	2.07	2.43	2.62	2.92	3.15	3.57	4.2	4.76	4.87	5.14	4.69	5.1	4.96	5.09	4.94	4.76	4.88	19	18	18	2.41167	2.31	2.525	4.61	4.85125	4.915	2.43958	2.39	2.61333	YGL081W	1.54	1.79	1.84	2.42	2.5	2.87	3.06	3.45	3.83	4.09	3.88	3.95	4.04	4.19	4.42
YHR202W	67	YHR202W	1.26	1.31	1.45	1.35	1.16	1.2	1.31	1.56	1.94	2.14	2.38	2.5	2.5	2.76	2.44	2.68	2.63	2.34	2.49	19	12	10	1.28833	1.306	1.285	2.15333	2.4175	2.47	1.12917	1.185	1.034	YHR202W	1.18	1.28	1.43	1.23	1.1	1.14	1.24	1.32	1.35	1.35	1.48	1.47	1.22	1.81	1.71
YIL024C	54	YIL024C	1.18	2.69	0.91	1.54	1.56	1.89	1.72	2.21	2.47	2.68	2.57	2.5	2.6	2.88	2.8	2.67	2.48	2.51	2.71	18	17	13	1.62833	1.576	1.55	2.57333	2.64625	2.635	1.01792	1.085	1.00733	YIL024C	0.91	1.17	1.14	1.46	1.61	1.65	1.79	1.89	2.14	1.86	1.89	2.17	2.26	2.21	2.38
YIR044C	84	YIR044C	1	1.61	1.48	1.63	1.46	1.5	1.56	1.3	1.96	2.05	2.05	2.09	2.07	2.09	1.94	1.75	1.79	1.54	1.47	18	13	5	1.44667	1.436	1.49	2.02	2	2.05	0.553333	0.56	0.627333	YIR044C	0.66	0.75	1.3	1.31	1.38	1.62	1.34	1.71	1.91	1.59	1.69	1.61	1.57	2.01	1.87
YKR005C	23	YKR005C	0.8	0.54	0.93	1.07	1.25	1.49	1.73	2.44	3.1	3.61	4.08	4.41	4.52	5.01	4.76	5.31	5.22	5.17	5.23	16	13	12	1.01333	0.918	1	3.59667	4.35	4.465	3.33667	3.465	3.11533	YKR005C	0.76	0.61	0.69	0.86	1.07	1.16	1.44	1.76	2.15	2.24	2.51	2.57	2.65	2.96	3.1
YLR030W	50	YLR030W	1.79	1.27	1.26	1.45	1.31	1.48	1.45	1.69	2.03	1.44	2.92	2.96	2.71	2.89	3.05	3.8	3.75	4.24	3.98	19	12	10	1.42667	1.416	1.38	2.13	2.725	2.905	1.29833	1.525	1.024	YLR030W	2.01	1.7	1.34	1.66	1.69	1.9	1.85	2.08	2.18	2.24	2.2	2.46	2.78	2.48	2.74
YLR049C	102	YLR049C	-0.08	-0.11	-0.02	-0.08	-0.12	-0.12	-0.17	0.18	0.47	0.61	0.63	0.76	1.17	1.91	2.92	3.56	4.03	4.49	4.44	7	6	5	-0.0883333	-0.082	-0.095	0.57	1.50375	0.965	1.59208	1.06	0.748667	YLR049C	-0.22	0.04	0.19	0.14	0.05	-0.1	-0.08	-0.01	0.03	0.12	0.23	0.18	0.27	0.49	0.64
YML089C	99	YML089C	1.74	2.47	1.67	1.35	1.22	1.35	1.25	1.27	1.35	1.35	1.7	1.67	1.73	1.79	1.7	1.66	1.31	1.33	1.44	19	9	1	1.63333	1.69	1.51	1.46667	1.61875	1.685	-0.0145833	0.175	-0.116667	YML089C	1.46	1.81	1.62	1.06	1.14	1.13	1.17	1.15	1.21	1.34	0.65	1.23	1.59	1.36	1.62
YMR018W	41	YMR018W	3.64	3.55	3.97	3.57	3.38	3.2	3.28	3.24	3.19	3.23	3.18	3.15	3.06	3.13	3.17	3.09	2.97	2.91	2.78	19	19	19	3.55167	3.622	3.56	3.2	3.15	3.16	-0.401667	-0.4	-0.435333	YMR018W	3.94	3.9	4.04	3.65	3.56	3.49	3.53	3.51	3.46	3.1	3.13	3.04	0	2.96	2.87
YMR279C	127	YMR279C	1.18	0.19	0.89	0.43	0.06	0.07	0.04	0.52	0.92	1.25	1.25	0.97	1.09	0.93	1.17	0.64	0.61	0.45	0.39	5	0	0	0.47	0.55	0.31	1.14	1.0275	1.03	0.5575	0.72	0.606667	YMR279C	1.07	0.63	0.43	0.2	0.07	0.08	0.02	-0.1	-0.11	0.4	0.17	0.3	0.49	0.5	0.6
YNL155W	47	YNL155W	2.12	1.63	1.28	1.14	1.3	1.37	1.27	1.77	2	2.42	2.37	2.63	2.7	3.13	3.31	3.82	3.82	4.03	4.11	19	14	11	1.47333	1.494	1.335	2.26333	2.7975	2.665	1.32417	1.33	0.979333	YNL155W	2.71	2.27	1.8	1.67	1.69	2.11	2.17	2.4	2.49	2.33	2.29	2.34	2.53	2.59	2.53
YOR365C	24	YOR365C	-0.88	-1.24	-0.96	-0.81	-0.63	-0.53	-0.16	0.68	1.85	3.01	3.27	3.83	4.67	5.46	5.73	6.45	6.59	5.42	6.78	11	11	10	-0.841667	-0.904	-0.845	2.71	4.28375	4.25	5.12542	5.095	4.274	YOR365C	-0.78	-0.83	-1.2	-1.11	-0.89	-1.16	-0.83	-0.05	0.75	1.29	1.75	2.13	2.58	2.83	3.07
YPR174C	115	YPR174C	0.04	-0.02	-0.03	-0.03	0.22	0.35	0.46	0.86	1.19	1.23	1.45	1.38	1.25	1.21	1.24	1.29	1.2	1.22	1.22	11	0	0	0.0883333	0.036	0.01	1.29	1.28	1.245	1.19167	1.235	1.31733	YPR174C	-0.05	-0.07	-0.27	-0.02	0.07	0.08	0.13	0.41	0.74	0.88	0.8	1.04	0.98	1.04	1.3
YSP3	59	YSP3	2.42	2.97	2.58	2.58	2.51	2.55	2.51	2.53	2.57	2.55	2.68	2.64	2.56	2.7	2.33	2.5	2.31	2.14	2.34	19	19	19	2.60167	2.612	2.565	2.6	2.56625	2.565	-0.0354167	0	0.0113333	YSP3	2.29	2.04	2.45	2.48	2.32	2.41	2.47	2.45	2.46	2.41	2.45	2.36	2.43	2.58	2.51
ZIP1	36	ZIP1	0.94	0.75	1.17	1.33	1.59	1.56	2.01	2.63	3.06	3.43	3.63	3.6	3.49	3.78	3.1	3.41	3.19	3.26	2.99	17	15	13	1.22333	1.156	1.25	3.37333	3.4375	3.46	2.21417	2.21	2.39733	ZIP1	1.15	1.16	1.05	1.41	1.68	1.74	2.07	2.56	2.61	2.44	2.16	2.55	2.74	2.57	2.76
ZIP2	31	ZIP2	0.94	0.03	1.08	1.14	1.57	1.69	1.62	2.24	3.38	3.62	3.85	3.81	3.87	3.88	3.82	3.93	3.94	3.45	3.42	17	15	12	1.075	0.952	1.11	3.61667	3.77	3.835	2.695	2.725	2.808	ZIP2	0.61	0.84	0.75	1.31	1.39	1.7	2.18	2.4	2.48	2.62	2.63	2.54	2.33	2.87	2.85
[truncated: 13 more columns]

## Sheet: PZEIME1 expression 136
	WT_P_IME1_KAR4_1H	WT_P_IME1_KAR4_1.5H	WT_P_IME1_KAR4_2H	WT_P_IME1_KAR4_2.5H	WT_P_IME1_KAR4_3H	WT_P_IME1_KAR4_3.5H	WT_P_IME1_KAR4_4H	WT_P_IME1_KAR4_5H	WT_P_IME1_KAR4_6H	WT_P_IME1_KAR4_7H	WT_P_IME1_KAR4_9H	WT_P_IME1_KAR4_10H	WT_P_IME1_KAR4_11H	WT_P_IME1_KAR4_12H	WT_P_IME1_KAR4_13H	WT_P_IME1_KAR4_14H	WT_P_IME1_KAR4_15H	WT_P_IME1_KAR4_16H	ave log-fold ind. 1-3.5	ave log-fold ind. 6-13	WT_P_IME1_kar4d_1H	WT_P_IME1_kar4d_1.5H	WT_P_IME1_kar4d_2H	WT_P_IME1_kar4d_2.5H	WT_P_IME1_kar4d_3H	WT_P_IME1_kar4d_3.5H	WT_P_IME1_kar4d_4H	WT_P_IME1_kar4d_5H	WT_P_IME1_kar4d_6H	WT_P_IME1_kar4d_7H	WT_P_IME1_kar4d_9H	WT_P_IME1_kar4d_10H	WT_P_IME1_kar4d_11H	WT_P_IME1_kar4d_12H	WT_P_IME1_kar4d_13H	WT_P_IME1_kar4d_14H	WT_P_IME1_kar4d_15H	WT_P_IME1_kar4d_16H	ave log-fold ind. 1-3.5	ave log-fold ind. 6-13			FOLD Kar4 effect
ACS1	3.5	3.61	4.09	4.24	4.2	4.22	3.82	4.08	3.92	3.86	3.98	3.4	3.44	3.17	2.86	2.79	2.38	2.47	3.40857	3.51857	3.23	2.9	2.9	2.97	3	3.17	3.25	3.16	2.96	3.28	2.96	2.96	3.25	2.63	3.16	2.87	2.97	2.78	2.59571	3.02857	0.812857	0.49	1.40444
ADY2	4.35	4.47	4.95	5.04	4.68	4.69	4.6	4.7	4.81	4.63	5.01	4.75	4.71	4.86	4.82	4.88	4.98	5.21	4.02571	4.79857	4.16	3.88	3.88	3.67	3.73	3.86	3.88	3.81	3.98	3.86	4.46	4.36	4.19	4.18	4.29	4.6	4.32	4.29	3.31143	4.18857	0.714286	0.61	1.52626
ALD2	0.7	1.09	1.5	1.77	1.89	1.83	1.94	1.98	2.11	1.96	2.13	2.05	2.06	2.08	1.97	1.82	1.53	1.58	1.25429	2.05143	1.3	1.38	1.38	1.79	1.81	1.91	2.11	2.05	2.19	2.1	2.23	2.15	2	2.1	2.02	2.26	2.21	2.18	1.36714	2.11286	-0.112857	-0.0614286	0.958315
AMA1	2.84	3.23	4.27	4.04	4.18	4.89	4.9	5.25	6.41	5.4	5.36	5.69	5.83	6.13	5.77	5.81	6.29	6.24	3.35	5.79857	1.21	2.71	2.71	3.23	4.6	4.29	5.64	5.54	5.84	5.91	5.89	6.39	6.5	5.1	6.59	6.38	5.99	6.17	2.67857	6.03143	0.671429	-0.232857	0.850948
ARG3	3.78	4.09	3.95	3.77	3.69	3.61	3.65	3.4	3.29	3.16	3.33	3.12	3.16	3.05	2.99	2.93	2.53	2.65	3.27	3.15714	3.25	3.41	3.41	3.28	3.19	3.22	3.43	3.47	3.29	3.18	3.01	3.08	3.02	2.88	3.08	2.92	3.15	2.93	2.82286	3.07714	0.447143	0.08	1.05702
AXL1	-0.12	-0.08	0.44	1.01	1.27	1.46	1.89	1.95	1.99	1.88	1.83	1.76	1.83	2.01	2.32	2.42	2.39	2.59	0.568571	1.94571	-0.12	-0.05	-0.05	0.52	0.83	1.08	1.22	1.51	1.73	1.55	1.64	1.71	1.51	1.55	1.43	1.39	1.48	1.65	0.315714	1.58857	0.252857	0.357143	1.28089
BDF2	1.32	2.57	3.44	3.29	3.58	3.54	3.42	3.82	4.39	3.8	3.9	4.15	4.04	4.12	3.86	3.99	3.38	3.91	2.53429	4.03714	1.04	1.54	1.54	2.92	3.31	2.65	4.48	3.81	3.91	4.44	3.48	4.17	4.26	3.57	4.25	4.18	4.1	4.01	1.85714	4.01143	0.677143	0.0257143	1.01798
BSC4	3.96	3.78	4	4.04	3.98	3.77	3.88	3.61	3.61	3.51	3.61	3.31	3.17	3.19	2.77	2.79	2.52	2.52	3.36143	3.31	4.14	3.85	3.85	4.08	3.96	3.98	4.08	4.02	4.02	4.02	3.66	3.66	3.58	3.27	3.43	3.07	3.24	2.94	3.40857	3.66286	-0.0471429	-0.352857	0.783032
CIT3	-0.27	-0.17	0.58	1.13	1.36	1.57	1.83	1.97	2.03	1.99	1.92	1.93	2.06	2.34	2.68	2.99	3.04	3.12	0.6	2.13571	-0.39	-0.31	-0.31	0.31	0.72	0.97	1.19	1.3	1.53	1.34	1.63	1.62	1.52	1.64	1.53	1.62	1.53	1.79	0.141429	1.54429	0.458571	0.591429	1.50674
CLB5	0.51	1.06	1.65	2.14	2.43	2.41	2.55	2.47	2.34	2.13	1.85	1.88	1.83	1.53	1.04	1.37	1.38	1.2	1.45714	1.8	0.07	0.34	0.34	1.3	1.96	1.77	2.69	2.31	2.44	2.15	2	1.72	1.87	1.62	1.72	1.64	1.15	1.27	0.825714	1.93143	0.631429	-0.131429	0.912927
CMR1	1.54	2.4	3.01	3.08	3.04	3.09	2.83	3.14	3.25	3.12	3.19	2.85	2.9	2.71	2.28	2.11	1.82	1.73	2.30857	2.9	0.81	1.3	1.3	2.21	2.37	2.51	2.49	2.48	2.38	2.53	2.59	2.72	2.69	2.38	2.56	2.57	2.47	2.23	1.5	2.55	0.808571	0.35	1.27456
COS1	1.62	2.38	3.04	3.27	3.29	3.3	3.19	3.57	3.67	3.58	3.66	3.45	3.39	3.05	2.68	2.53	2.33	2.1	2.41429	3.35429	1.18	1.66	1.66	2.41	2.46	2.66	2.59	2.73	2.75	2.67	3.18	3.29	3.2	3.01	3.18	3.06	3.05	2.78	1.71857	3.04	0.695714	0.314286	1.2434
COS2	1.64	2.4	3.03	3.19	3.3	3.3	3.13	3.57	3.71	3.63	3.63	3.44	3.46	3.09	2.71	2.56	2.34	2.22	2.40857	3.38143	1.22	1.68	1.68	2.42	2.45	2.76	2.64	2.76	2.74	2.69	3.17	3.25	3.22	2.9	3.15	3.06	3.05	2.76	1.74429	3.01714	0.664286	0.364286	1.28724
COS3	1.04	1.64	2.14	2.19	2.17	2.15	2.1	2.37	2.23	2.36	2.14	1.95	1.93	1.87	1.28	1.05	0.8	0.91	1.61857	1.96571	0.57	0.96	0.96	1.48	1.47	1.72	1.44	1.53	1.42	1.87	1.58	1.76	1.69	1.49	1.69	1.46	1.33	1.32	1.02286	1.64286	0.595714	0.322857	1.25081
COS5	1.11	1.77	2.3	2.47	2.33	2.45	2.16	2.48	2.59	2.46	2.45	2.14	2.12	1.89	1.66	1.47	0.99	1.06	1.77571	2.18714	0.35	0.98	0.98	1.6	1.66	1.89	1.62	1.8	1.65	1.8	1.81	1.92	1.89	1.73	1.78	1.77	1.67	1.48	1.06571	1.79714	0.71	0.39	1.31039
COS8	1.17	1.48	1.73	1.68	1.7	1.78	1.52	1.86	2.01	2.06	2.25	2.16	2.14	1.88	1.74	1.77	1.39	1.29	1.36286	2.03429	0.44	0.79	0.79	1.15	1.08	1.25	1.24	1.35	1.23	1.31	1.47	1.6	1.7	1.61	1.71	1.82	1.8	1.6	0.785714	1.51857	0.577143	0.515714	1.4297
COS9	2.82	2.19	2.63	2.79	2.61	2.48	2.35	2.5	2.61	2.58	2.53	1.9	1.77	1.8	1.47	1.38	0.92	1.15	2.21714	2.09429	3.17	2.95	2.95	2.62	2.51	2.74	2.25	2.6	2.31	2.33	2.46	2.44	2.57	1.92	2.27	1.95	2.07	1.6	2.42	2.32857	-0.202857	-0.234286	0.850106
CRC1	-0.57	-0.15	0.45	1.12	1.4	1.35	1.92	1.93	2.06	1.81	1.88	1.77	1.76	1.74	1.69	1.64	1.32	1.38	0.514286	1.81571	-0.45	-0.15	-0.15	0.39	0.84	0.86	1.25	1.27	1.76	1.73	1.74	1.62	1.46	1.71	1.52	1.63	1.33	1.74	0.191429	1.64857	0.322857	0.167143	1.12283
CSM2	0.82	1.3	1.97	2.08	2.45	2.45	2.45	2.97	3.28	3.34	3.34	3.43	3.41	3.06	2.87	2.91	2.95	2.71	1.58143	3.24714	1.73	1.9	1.9	2.25	2.23	2.48	2.45	2.55	2.57	2.81	2.55	2.84	2.9	2.83	2.93	2.72	2.64	2.66	1.78429	2.77571	-0.202857	0.471429	1.38648
CSM4	5	6.1	6.18	6.29	6.48	6.01	5.62	6.12	7.13	6	5.9	6.18	6.25	5.95	5.49	5.56	5.8	5.71	5.15143	6.12857	4.08	5.06	5.06	5.9	6.36	6.14	7.64	6.83	6.72	6.95	6.67	7.19	7.32	5.77	6.56	6.36	5.53	6.17	4.65714	6.74	0.494286	-0.611429	0.654548
DMC1	0.95	1.31	1.95	2.09	2.85	3.12	3.22	3.6	4.06	3.92	3.88	4.15	4.16	4.36	4.15	3.98	3.55	4.07	1.75286	4.09714	0.75	0.95	0.95	1.8	2.64	2.41	3.28	2.84	3.17	3.45	3.34	3.67	3.72	3.69	3.77	4.12	3.55	3.94	1.35714	3.54429	0.395714	0.552857	1.46699
DOC1	-0.45	-0.19	0.51	0.99	1.16	1.32	1.67	1.75	1.75	1.48	1.28	1.19	1.03	0.96	1.03	1.2	1.07	1.21	0.477143	1.24571	-0.92	-0.65	-0.65	0.02	0.36	0.79	0.82	1.32	1.48	1.23	1.39	1.29	1.23	1.05	1.18	0.81	1.05	0.95	-0.15	1.26429	0.627143	-0.0185714	0.98721
ECM29	2.41	2.89	3.1	3.26	3.4	3.36	3.3	3.23	3.32	3.27	3.41	3.43	3.49	3.25	3.16	3.14	3.01	2.86	2.63143	3.33286	2.08	2.14	2.14	2.66	2.78	2.92	2.88	2.98	3.08	3.12	3.24	3.33	3.33	3.27	3.41	3.1	3.15	3.31	2.10286	3.25429	0.528571	0.0785714	1.05597
FKS3	-0.12	0.13	0.92	1.5	1.47	1.69	1.97	1.95	1.83	1.63	1.46	1.33	1.14	1.17	1.22	1.04	0.73	0.8	0.798571	1.39714	-0.06	-0.16	-0.16	0.64	1.13	1.42	1.44	1.69	1.8	1.36	1.62	1.5	1.55	1.23	1.35	1	1.2	1.25	0.401429	1.48714	0.397143	-0.09	0.939523
FMT1	1.16	3.22	4.51	5.25	5.42	5.34	4.96	5.62	6.07	5.71	5.53	5.87	5.93	5.58	5.39	5.54	5.25	5.46	3.55714	5.72571	0.77	1.8	1.8	4.01	4.55	4.56	5.2	4.94	4.98	5.47	4.67	5.7	5.84	5.11	5.72	5.63	5.12	5.5	2.49857	5.35571	1.05857	0.37	1.29235
FOX2	0.32	1.05	1.31	1.33	1.74	1.61	1.51	1.49	1.96	2.13	1.97	1.94	2.04	1.91	1.53	1.33	1.11	1.31	1.05143	1.92571	0.28	0.47	0.47	1.06	0	0.99	1.3	1.12	0.88	1.31	0.58	1.13	1.29	1.17	1.29	1.18	0.73	1.06	0.467143	1.09286	0.584286	0.832857	1.78121
HFA1	2.28	2.58	2.39	2.43	2.3	2.27	2.38	2.15	2.34	2.31	2.54	2.54	2.53	2.6	2.53	2.32	2.02	1.9	2.03571	2.48429	2.35	2.45	2.45	2.48	2.38	2.33	2.4	2.43	2.65	2.74	2.48	2.42	2.38	2.6	2.53	2.5	2.38	2.8	2.06286	2.54286	-0.0271429	-0.0585714	0.960214
HFM1	1.36	1.88	2.03	2.26	2.37	2.35	2.62	2.32	2.48	2.63	2.59	2.77	2.68	2.69	2.24	2.24	2.1	1.9	1.75	2.58286	0.62	1.07	1.07	1.5	1.64	1.7	2.05	2.13	2.25	2.19	2.36	2.37	2.42	2.3	2.51	2.19	2.24	2.48	1.08571	2.34286	0.664286	0.24	1.18099
HO	1.25	2.38	2.67	2.93	3.22	3.25	3.26	3.49	3.74	3.71	3.67	4.02	4	3.8	3.47	3.45	3.68	3.54	2.24286	3.77286	0.74	1.34	1.34	2.23	2.83	2.78	3.54	3.2	3.41	3.71	3.61	3.71	3.92	3.65	3.87	4.02	3.56	3.87	1.60857	3.69714	0.634286	0.0757143	1.05388
HOP1	0.12	0.73	0.32	0.71	0.85	1.01	1.67	1.54	1.86	2.18	1.7	2.34	2.37	2.51	2.18	2.62	1.58	2.18	0.534286	2.16286	0.35	0.11	0.11	0.19	0	0.63	0.28	0.65	1.29	1.4	1.34	2.19	2.28	2.01	2.21	2.13	2.6	1.91	0.198571	1.81714	0.335714	0.345714	1.27078
HOP2	2.44	4.3	5.02	5.17	5.5	5.22	5.17	5.41	5.79	5.4	5.36	5.54	5.52	5.26	4.98	5.01	4.9	4.83	3.95	5.40714	1.49	2.65	2.65	4.56	5.01	4.9	5.49	5.16	5.35	5.42	5.46	5.67	5.63	5.23	5.51	5.34	5.03	5.38	3.03714	5.46714	0.912857	-0.06	0.959264
HUA2	1.14	3.99	6.27	6.74	6.92	7.11	6.83	7.46	7.91	7.45	7.3	7.66	7.52	7.09	6.82	6.97	6.64	7.09	4.59571	7.39286	-0.17	1.78	1.78	0	0	6.28	7.69	7.62	7.66	7.94	6.84	8.03	7.98	7.2	7.85	7.28	7.12	7.36	1.38143	7.64286	3.21429	-0.25	0.840896
HUL4	0.1	0.69	1.47	1.99	2.35	2.33	2.42	2.51	2.28	1.96	1.86	1.63	1.68	1.21	1.2	1.26	1.12	0.96	1.27571	1.68857	0.08	0.34	0.34	1.18	1.68	1.84	1.98	2.12	2.15	1.95	1.84	1.83	1.81	1.74	1.61	1.44	1.26	1.25	0.78	1.84714	0.495714	-0.158571	0.895912
IMA5	2.88	3.26	3.55	3.72	3.85	3.78	3.72	3.92	4.25	4.19	4.44	4.66	4.89	5.08	5.29	5.77	6.02	6.27	3.00571	4.68571	2.34	2.7	2.7	3	3.15	3.03	3.61	3.43	3.6	3.64	3.94	4.05	4.07	4.18	4.34	4.4	4.26	4.84	2.41714	3.97429	0.588571	0.711429	1.63742
IME1	0.4	0.74	0.92	1.27	1.6	1.8	1.89	1.77	1.82	1.84	2.28	2.24	2.19	2.19	2.15	1.93	1.57	1.57	0.961429	2.10143	0.31	0.54	0.54	0.85	1.36	1.13	1.81	1.49	1.67	1.77	1.71	1.88	1.84	2.06	1.93	2.03	1.93	2.07	0.675714	1.83714	0.285714	0.264286	1.20104
IME2	3.14	3.4	3.47	3.49	3.48	3.35	3.14	3.5	3.86	3.44	3.24	3.32	3.44	3.23	2.96	3.27	3.3	3.25	2.90429	3.35571	3.01	3.22	3.22	3.4	3.98	3.49	4.46	3.84	3.9	4.38	3.71	3.99	4.03	3.35	3.71	3.69	3.22	3.81	2.90286	3.86714	0.00142857	-0.511429	0.701527
INO1	3.12	4.04	4.18	4.2	4.55	4.23	4.2	4.61	5.07	4.59	4.77	4.87	4.92	4.54	4.39	4.56	4.79	4.81	3.47429	4.73571	2.81	3.36	3.36	4.01	4.33	4.11	4.55	4.36	4.62	4.81	4.67	4.93	4.84	4.53	4.68	4.71	4.48	4.94	3.14	4.72571	0.334286	0.01	1.00696
IPL1	5.3	6.34	6.54	6.81	6.93	6.62	6.14	6.38	6.52	6.04	6.28	6.31	6.33	6.02	5.78	5.77	5.66	5.47	5.50571	6.18286	5.38	5.8	5.8	6.53	7.06	6.56	7.52	6.67	6.64	7.13	6.79	7.24	7.19	6.18	6.93	6.95	6.04	6.67	5.30429	6.87143	0.201429	-0.688571	0.620468
IRR1	0.53	0.92	1.6	2.08	2.17	2.38	2.64	2.8	3.01	2.84	2.78	2.86	2.74	2.62	2.69	2.73	2.43	2.5	1.38286	2.79143	0.31	0.37	0.37	1.26	1.57	1.8	1.86	2.28	2.5	2.2	2.44	2.5	2.56	2.33	2.34	2.2	2.29	2.33	0.811429	2.41	0.571429	0.381429	1.30263
ISU2	0.64	1.04	1.86	2.35	2.62	2.68	2.83	3	3.1	2.71	2.47	2.44	2.44	2.25	2.12	2.01	1.92	1.93	1.59857	2.50429	0.51	0.53	0.53	1.48	1.97	2.11	2.46	2.54	2.9	2.75	2.63	2.5	2.39	2.3	2.17	2.16	2.09	2.31	1.01857	2.52	0.58	-0.0157143	0.989167
KIN2	1.03	1.32	1.13	1.28	1.17	1.06	1.33	1.1	1.17	1.02	0.94	0.87	0.9	1.18	1.34	1.26	1.25	1.44	0.998571	1.06	-0.13	0.86	0.86	1.28	1.31	1.12	1.17	1.12	1.24	1.29	1.24	1.18	1.01	1.18	1	1.07	1.12	1.41	0.757143	1.16286	0.241429	-0.102857	0.931187
LUC7	0.56	1.02	1.17	1.52	1.58	1.62	1.69	1.75	1.97	1.87	1.89	1.99	2.04	2.26	2.05	1.76	1.45	1.53	1.06714	2.01	0.17	0.54	0.54	0.91	1.1	1.11	1.29	1.39	1.6	1.78	1.87	1.85	1.78	1.88	1.73	1.81	1.71	2.1	0.624286	1.78429	0.442857	0.225714	1.16936
MCH1	1.34	1.12	1.23	1.59	1.39	1.82	2.02	2.16	2.59	2.79	2.97	3.05	3.11	3.35	3.37	3.33	3.2	3.4	1.21286	3.03286	1.21	1.08	1.08	1.15	1.44	1.59	1.73	1.8	1.94	1.96	2.5	2.68	2.64	2.63	2.67	2.75	2.85	2.87	1.07857	2.43143	0.134286	0.601429	1.51722
MCM6	1.75	1.87	2.26	2.59	2.84	3	2.88	3.46	3.85	3.9	3.73	3.67	3.8	3.59	3.39	3.27	2.88	2.78	2.04429	3.70429	1.46	1.61	1.61	1.84	1.95	2.16	2.5	2.69	2.66	2.94	2.92	3.32	3.45	2.93	3.39	3.44	3.26	2.98	1.51857	3.08714	0.525714	0.617143	1.53383
MEC1	0.19	0.44	0.61	0.85	0.99	0.99	0.98	0.94	0.81	0.63	0.61	0.5	0.33	0.29	0	-0.12	-0.44	-0.56	0.581429	0.452857	-0.56	-0.35	-0.35	0.14	0.25	0.35	0.7	0.53	0.52	0.44	0.43	0.33	0.32	0.26	0.18	0.22	0.17	-0.01	-0.0742857	0.354286	0.655714	0.0985714	1.07071
MEI4	0.37	0.56	0.81	1.09	1.08	1.24	1.39	1.26	1.25	1.14	1.12	1.11	0.95	0.83	0.75	0.6	0.37	0.2	0.735714	1.02143	-0.14	0.03	0.03	0.46	0.63	0.65	1.02	0.98	0.99	0.79	0.96	0.8	0.82	0.72	0.76	0.7	0.73	0.68	0.237143	0.834286	0.498571	0.187143	1.13851
MEK1	0.95	1.33	1.56	1.57	1.57	1.55	1.69	1.62	1.79	1.81	1.95	1.92	1.92	1.93	1.75	1.66	1.32	1.44	1.21857	1.86714	0.62	0.94	0.94	1.25	1.36	1.4	1.51	1.58	1.83	1.99	2.04	2.1	1.9	2.04	2	2.09	2.11	2.14	0.93	1.98571	0.288571	-0.118571	0.921099
MER1	1.11	2.65	3.73	4.21	4.03	4.09	4.64	4.91	5.74	5.27	5.01	5.26	5.21	5.21	4.96	4.88	4.06	4.93	2.83143	5.23714	0.02	1.21	1.21	2.84	3.11	3.42	3.39	3.77	4.16	4.55	4.42	4.97	4.92	4.46	4.81	4.49	4.56	4.85	1.68714	4.61286	1.14429	0.624286	1.54145
MLH3	3.93	6.4	6.65	6.86	7.05	6.91	6.24	6.92	7.49	6.66	6.36	6.82	7.03	6.68	6.4	6.51	7.17	6.88	5.4	6.77714	2.39	4.31	4.31	6.36	0	7	8.64	7.79	7.49	7.68	7.36	8.07	8.17	6.94	7.85	7.24	6.53	7.39	3.48143	7.65143	1.91857	-0.874286	0.545524
MNE1	-0.69	0.79	1.76	0.44	1.64	0.75	2.07	1.99	2.48	2.1	2.29	2.4	2.45	2.3	1.77	0.97	0.35	0.68	0.67	2.25571	-1.26	-1.33	-1.33	-0.51	0	0.07	1.15	1.18	1.44	2.11	1.61	1.87	1.87	1.72	2.58	1.55	2.92	0.89	-0.622857	1.88571	1.29286	0.37	1.29235
MPC54	0.77	1.27	1.44	1.53	1.67	1.73	1.92	2.08	2.27	2.36	2.41	2.53	2.65	2.57	2.65	2.85	2.88	2.92	1.20143	2.49143	0.99	0.94	0.94	1.35	1.46	1.42	1.59	1.69	1.97	2.1	2.09	2	2.01	2.01	2.08	2.03	2.06	2.25	1.01429	2.03714	0.187143	0.454286	1.3701
MPS2	-0.09	1.04	2.16	2.53	2.83	3	3.32	3.42	3.63	3.65	3.65	3.7	3.8	3.66	3.52	3.35	3.24	3.33	1.63857	3.65857	0.12	0.23	0.23	1.58	2.15	2.42	2.8	2.78	3.14	3.38	3.38	3.48	3.45	3.55	3.51	3.51	3.55	3.68	0.961429	3.41286	0.677143	0.245714	1.18568
MSH4	1.47	2.52	3.31	3.76	4.16	4.14	4.34	4.48	4.72	4.52	4.6	4.67	4.62	4.62	4.63	4.7	4.86	5.11	2.76571	4.62571	1.29	1.36	1.36	2.66	3.5	3.75	4.38	4.58	4.75	5.01	5.07	5.33	5.28	4.75	5.31	5.1	5	5.32	1.98857	5.07143	0.777143	-0.445714	0.734221
MSH5	0.56	0.87	1.38	1.79	1.96	2.1	2.37	2.55	2.61	2.57	2.62	2.56	2.66	2.74	2.71	2.59	2.38	2.78	1.23714	2.63857	0.23	0.23	0.23	0.8	1.08	1.4	1.56	1.98	2.21	2.45	2.29	2.38	2.35	2.3	2.34	1.99	2.28	2.44	0.567143	2.33143	0.67	0.307143	1.23725
NAT4	0.1	1.2	2.45	2.76	2.99	3.01	3.21	3.46	4.14	4.24	4.43	4.63	4.65	4.38	4.34	4.38	4.15	4.09	1.78714	4.40143	-0.08	0.29	0.29	2.09	2.5	2.37	2.54	2.68	3.22	3.44	3.64	3.91	3.89	3.83	4.08	3.99	3.86	4.07	1.06571	3.71571	0.721429	0.685714	1.6085
NDJ1	0.06	0.33	1.3	2.13	2.29	2.68	2.86	3.1	3.4	3.49	3.62	3.86	3.91	3.78	3.73	3.53	3.36	3.26	1.25571	3.68429	0.27	0.44	0.44	1.16	1.62	1.99	2.21	2.46	2.76	2.48	3.1	3.13	3.11	3.22	3.17	3.19	3.27	3.57	0.845714	2.99571	0.41	0.688571	1.61169
NUS1	1.85	2.5	2.54	2.72	2.67	2.73	2.53	2.59	2.9	2.78	2.78	2.88	2.77	2.43	1.87	2.13	2.41	2.32	2.14429	2.63	1.39	1.47	1.47	1.78	2.57	1.85	3.13	2.22	2.2	2.1	1.87	1.78	2.38	1.76	2.28	2.21	1.68	1.56	1.50429	2.05286	0.64	0.577143	1.49189
PAC11	3.19	5.02	5.66	6.1	6.39	6.11	6.22	6.94	7.8	6.76	6.56	6.85	6.77	6.48	6.05	6.21	6.32	6.28	4.63857	6.75286	1.64	3.61	3.61	0	0	5.91	7.24	6.94	7.1	7.44	6.66	7.53	7.61	6.06	7.28	6.54	6.36	6.58	2.11	7.09714	2.52857	-0.344286	0.787698
PBP2	0.78	1.34	1.73	1.86	2	2.1	2.33	2.37	2.44	2.51	2.59	2.68	2.64	2.28	2.28	2.06	1.87	1.7	1.40143	2.48857	0.69	0.8	0.8	1.3	1.58	1.74	1.8	1.83	2.01	1.91	2.31	2.35	2.23	2.3	2.39	2.36	2.25	2.18	0.987143	2.21429	0.414286	0.274286	1.2094
PCH2	1.49	2.04	2.27	2.24	2.56	3.22	2.87	2.98	3.5	3.19	3.18	3.4	3.43	3.3	2.86	3.28	3.09	2.98	1.97429	3.26571	0.94	1.09	1.09	1.52	2.26	2.02	3.08	2.8	2.9	2.89	3.13	3.22	3.28	2.67	3.31	3.27	3.17	2.79	1.27429	3.05714	0.7	0.208571	1.15554
PDS5	0.69	0.83	0.99	1.42	1.37	1.45	1.9	1.94	2.1	1.94	1.77	1.76	1.85	2.28	2.63	2.85	2.76	3.11	0.964286	2.04714	0.35	0.38	0.38	0.66	1.19	1.07	1.28	1.45	1.71	1.75	1.73	1.69	1.6	1.51	1.55	1.55	1.44	1.75	0.575714	1.64857	0.388571	0.398571	1.3182
PIG1	0.19	1.57	2.74	3.39	3.42	3.6	3.69	4.26	4.84	4.54	4.63	4.89	4.85	4.72	4.58	4.42	4.13	4.26	2.13	4.72143	-0.56	0.48	0.48	2.42	2.82	2.75	3.43	3.47	3.76	4.01	4.18	4.59	4.58	4.22	4.6	4.6	4.42	4.56	1.19857	4.27714	0.931429	0.444286	1.36064
POL2	0.3	1.07	2.06	2.67	3.01	3.07	3.29	3.31	3.29	3.01	2.71	2.71	2.71	2.44	2.24	2.11	1.99	1.85	1.74	2.73	0.1	0.32	0.32	1.63	2.25	2.32	3.03	2.88	3.09	2.65	2.72	2.58	2.58	2.39	2.48	2.38	2.27	2.29	0.991429	2.64143	0.748571	0.0885714	1.06332
POP4	1.34	1.55	1.6	1.97	2.14	2.37	2.49	2.66	2.78	2.67	2.75	2.85	2.81	2.89	2.62	2.43	2.32	2.43	1.56714	2.76714	0.82	0.97	0.97	1.35	1.61	1.77	2.26	2.24	2.46	2.72	2.65	2.61	2.55	2.63	2.52	2.74	2.54	2.86	1.07	2.59143	0.497143	0.175714	1.12952
PRD1	-0.51	-0.01	0.76	1.44	1.48	1.72	2.11	2.08	2.04	2.04	2.05	2.1	2.03	1.93	1.79	1.54	1.18	1.08	0.697143	1.99714	-0.78	-0.38	-0.38	0.63	1.02	1.19	1.65	1.62	1.86	1.73	1.84	1.91	1.86	1.97	1.9	1.89	2.11	1.94	0.185714	1.86714	0.511429	0.13	1.09429
PSY4	1.59	2.2	2.66	2.78	2.7	2.71	2.77	2.73	2.94	2.98	3.03	2.95	2.97	3.08	3.18	3.08	2.8	3.04	2.09143	3.01857	0.94	1.52	1.52	1.99	2.22	2.39	2.08	2.41	2.53	2.48	3.03	2.96	2.85	2.82	2.81	2.7	2.94	3.03	1.51143	2.78286	0.58	0.235714	1.17749
PUT3	0.1	0.3	0.51	0.67	0.88	0.76	1.11	1.08	1.16	1.32	1.25	1.49	1.58	1.48	1.29	0.97	0.69	0.56	0.46	1.36714	-0.57	-0.42	-0.42	0.03	0.03	0.09	0.49	0.3	0.43	0.74	0.76	0.83	0.8	0.94	0.9	1.06	0.91	0.87	-0.18	0.771429	0.64	0.595714	1.51122
PXA1	0.34	0.41	0.6	1.09	1.29	1.41	1.77	1.76	1.98	1.98	1.82	1.96	1.89	1.96	1.86	1.72	1.62	1.6	0.734286	1.92143	0.32	0.3	0.3	0.57	0.82	0.97	1.45	1.62	1.82	1.82	1.94	2.01	2.02	1.96	2.06	1.97	1.89	2.12	0.468571	1.94714	0.265714	-0.0257143	0.982334
QRI1	1.66	1.83	2	2.17	2.26	2.25	2.22	2.27	2.34	2.29	2.45	2.45	2.51	2.44	2.36	2.2	2.11	2.06	1.73857	2.40571	1.26	1.34	1.34	1.63	1.73	1.83	1.93	1.92	2.18	2.39	2.37	2.5	2.45	2.56	2.55	2.67	2.54	2.88	1.30429	2.42857	0.434286	-0.0228571	0.984281
RDH54	3.41	3.65	3.71	3.51	3.59	3.49	3.46	3.43	3.51	3.39	3.52	3.44	3.44	3.17	3.07	3	2.8	2.74	3.05143	3.36286	3.11	3.13	3.13	3.23	3.14	3.25	3.09	3.24	3.37	3.4	3.31	3.31	3.25	3.17	3.26	2.98	3.12	3.08	2.71286	3.29571	0.338571	0.0671429	1.04764
REC102	0.01	0.54	1.11	1.49	1.58	1.68	1.68	1.72	1.74	1.44	1.32	1.39	1.33	1.28	1.16	1.11	0.86	0.94	0.915714	1.38	0.02	0.14	0.14	0.91	1.06	1.27	1.23	1.47	1.47	1.28	1.28	1.16	1.21	1.01	1.06	0.91	1.05	1.05	0.505714	1.21	0.41	0.17	1.12506
REC104	1.09	1.19	1.59	2.08	2.3	2.43	2.73	2.83	2.98	3.03	2.97	3.09	3.08	2.96	3	2.89	2.71	2.76	1.52571	3.01571	1.32	1.28	1.28	1.75	1.97	2.21	2.34	2.65	2.97	2.89	3.29	3.35	3.31	3.36	3.43	3.33	3.38	3.52	1.40143	3.22857	0.124286	-0.212857	0.862827
REC114	1.21	1.69	2.88	2.5	2.84	3.58	3.95	4.31	5.28	4.61	4.85	4.97	4.79	4.08	4.06	4.45	3.59	3.59	2.1	4.66286	0.65	1.09	1.09	1.49	2.18	3.03	4.25	4.19	4.71	4.85	5.04	5.42	5.02	3.99	5.04	5.47	4.97	4.12	1.36143	4.86714	0.738571	-0.204286	0.867968
REC8	2.07	3.23	3.87	3.82	3.86	3.8	3.62	3.91	4.42	4.13	4.24	4.4	4.25	4.18	4.19	4.11	3.99	3.98	2.95	4.25857	1.54	2.31	2.31	3.3	3.39	3.28	3.67	3.5	3.66	3.87	3.7	4.15	3.97	3.96	3.95	4.25	3.72	4.16	2.30429	3.89429	0.645714	0.364286	1.28724
RED1	1.4	2.1	4.04	0	4.3	4.6	4.97	5.17	6.56	5.27	5.38	5.73	5.65	5.12	5.12	5.71	4.18	4.98	2.34857	5.54714	0.67	1.06	1.06	0	0	2.99	4.92	5	5.5	5.84	4.63	0	0	4.71	5.9	5.79	5.52	5.25	0.825714	3.79714	1.52286	1.75	3.36359
RFA1	1.76	3.41	4.42	4.87	5.01	4.89	4.86	5.18	5.6	5.3	5.21	5.47	5.49	5.37	5.12	5.31	5.11	5.06	3.48	5.36571	1.28	2.05	2.05	3.92	4.54	4.45	5.35	4.94	5.15	5.22	5.07	5.66	5.64	4.96	5.61	5.49	5.08	5.55	2.61286	5.33	0.867143	0.0357143	1.02506
RFA2	0.32	0.86	1.34	1.68	1.77	1.97	2.34	2.41	2.94	3.08	2.97	3.17	3.4	3.32	3.18	2.97	2.68	2.58	1.13429	3.15143	0.3	0.43	0.43	1.07	1.41	1.58	1.69	1.88	2.24	2.33	2.68	2.79	2.81	2.62	2.75	2.55	2.77	2.91	0.745714	2.60286	0.388571	0.548571	1.46264
RIF1	0.39	0.6	1.15	1.5	1.73	1.74	1.87	1.97	1.82	1.59	1.58	1.6	1.57	1.5	1.25	1.09	0.91	0.78	1.01571	1.55857	0.3	0.21	0.21	0.88	1.1	1.15	1.49	1.43	1.58	1.71	1.41	1.38	1.28	1.32	1.25	1.25	1.09	1.33	0.55	1.41857	0.465714	0.14	1.10191
RIM4	-0.12	0.18	0.71	0.97	1.31	1.4	1.54	1.86	1.67	1.33	1.36	1.29	1.21	1.01	0.81	0.67	0.55	0.51	0.635714	1.24	-0.26	-0.08	-0.08	0.56	0.63	0.83	1.22	1.23	1.35	1.71	1.3	1.19	1.03	1.27	0.9	1.08	0.87	1.1	0.228571	1.25	0.407143	-0.01	0.993092
RKM1	0.66	0.8	1.24	1.78	2.09	2.22	2.27	2.3	2.25	2.13	1.89	2.08	2.26	2.62	2.58	3.04	3.24	3.26	1.25571	2.25857	0.34	0.42	0.42	1.05	1.36	1.48	1.85	2.1	2.17	2.13	1.82	1.79	1.97	1.65	1.82	1.49	1.77	2.17	0.724286	1.90714	0.531429	0.351429	1.27582
RNP1	2.19	2.96	3.13	3.34	3.57	3.46	3.23	3.61	3.91	3.61	3.46	3.69	3.67	3.51	3.27	3.35	3.3	3.25	2.66429	3.58857	1.44	1.87	1.87	2.55	2.91	2.82	3.35	3.01	2.98	3.58	3.12	3.31	3.53	3.1	3.46	3.43	3.01	3.43	1.92286	3.29714	0.741429	0.291429	1.22385
RRT7	0.39	0.62	1.17	1.49	1.61	1.66	1.79	1.96	1.9	1.69	1.61	1.63	1.55	1.49	1.61	1.7	1.74	1.78	0.991429	1.64	0.04	0.22	0.22	0.92	1	1.22	1.3	1.38	1.48	1.35	1.36	1.46	1.35	1.48	1.24	1.41	1.33	1.3	0.517143	1.38857	0.474286	0.251429	1.19039
RTS2	4.01	5.4	6.07	6.01	6.06	6.06	5.67	6.16	7.08	6.18	6	6.38	6.45	6.78	6.43	6.11	6.54	6.31	4.80143	6.47143	2.14	3.81	3.81	5.68	6.27	5.98	7.58	6.79	6.78	6.93	6.81	7.38	7.58	6.02	6.8	6.64	6.21	7.06	3.95571	6.9	0.845714	-0.428571	0.742997
SAE2	0.57	2.35	3.12	3.37	2.59	3.37	3.59	3.83	5.48	4.28	4.38	4.44	4.44	4.41	3.81	4.64	3.7	3.93	2.19571	4.46286	-0.26	1.02	1.02	2.36	1.93	1.61	4.32	4.06	3.97	3.92	4.08	4.37	4.58	3.51	4.65	4.46	5.35	3.79	1.09714	4.15429	1.09857	0.308571	1.23848
SAS2	1.31	2	2.27	2.54	2.7	2.51	2.49	2.63	2.96	2.9	2.78	2.93	2.78	2.74	2.47	2.47	2.33	2.45	1.90429	2.79429	0.74	0.92	0.92	1.47	1.84	1.79	2.18	2	2.16	2.35	2.38	2.31	2.52	2.32	2.39	2.42	1.92	2.23	1.09714	2.34714	0.807143	0.447143	1.36334
SCC2	1.08	1.44	1.31	1.5	2.2	2.12	2.42	2.22	2.3	2.25	2.06	2.1	2.35	2.58	2.25	2.34	2.05	2.58	1.37857	2.27	0.65	0.26	0.26	0	0	0.85	1.76	1.66	1.87	2	1.18	1.69	1.48	1.76	1.96	1.81	1.6	2.14	0.288571	1.70571	1.09	0.564286	1.47866
SIP4	-0.29	0.31	1.05	1.4	1.49	1.56	1.78	1.91	2.06	1.97	1.82	1.82	1.67	1.67	1.35	1.13	0.88	0.91	0.788571	1.76571	-0.68	-0.26	-0.26	0.59	0.74	1.08	0.94	1.11	1.33	1.23	1.69	1.67	1.49	1.57	1.3	1.4	1.16	1.12	0.172857	1.46857	0.615714	0.297143	1.22871
SLD2	0.91	1.11	1.69	1.98	2.27	2.32	2.66	2.82	2.88	3.02	3.02	3.11	3.13	2.87	2.7	2.6	2.32	2.27	1.46857	2.96143	0.67	0.65	0.65	1.27	1.37	1.55	1.72	1.89	2.24	2.37	2.34	2.48	2.4	2.64	2.58	2.51	2.43	2.45	0.88	2.43571	0.588571	0.525714	1.43965
SLI15	2.56	2.56	3.02	3.36	3.42	3.22	3.16	3.23	3.31	3.32	3.59	3.3	3.34	3.13	2.89	2.83	2.6	2.57	2.59143	3.26857	2.36	2.26	2.26	2.65	2.81	2.9	2.94	2.83	2.79	3.13	3.24	3.14	3.11	3.18	3.07	3.02	2.93	3.07	2.17714	3.09429	0.414286	0.174286	1.12841
SLK19	0.42	0.61	1.31	1.77	1.86	1.93	2.07	2.03	2	1.78	1.64	1.46	1.4	1.31	1.29	1.23	1	1.06	1.12857	1.55429	0.32	0.38	0.38	1.14	1.55	1.59	1.85	1.94	2.1	1.83	1.99	1.79	1.74	1.66	1.67	1.44	1.58	1.61	0.765714	1.82571	0.362857	-0.271429	0.828499
SLZ1	0.15	0.6	1.05	1.43	1.75	1.83	2.22	2.55	2.91	2.9	2.98	3.04	3.12	2.96	2.88	2.77	2.39	2.48	0.972857	2.97	0.15	0.29	0.29	0.93	1.32	1.27	1.76	1.84	2.38	2.45	2.56	2.58	2.56	2.58	2.64	2.68	2.58	2.76	0.607143	2.53571	0.365714	0.434286	1.35124
SMC1	0.28	0.49	1.1	1.47	1.89	2.04	2.23	2.42	2.41	2.33	2.17	2.24	2.33	2.04	1.88	1.96	1.97	1.8	1.03857	2.2	0.48	0.5	0.5	0.98	1.15	1.38	1.65	1.83	2.06	2.07	1.79	1.87	2	1.89	1.96	1.56	1.72	1.9	0.712857	1.94857	0.325714	0.251429	1.19039
SMC3	3.83	5.26	4.87	4.72	5.12	4.81	4.51	4.98	6.16	4.95	4.84	5.11	5.02	4.64	4.44	4.61	5.06	5.08	4.08714	5.02286	3.33	3.47	3.47	4.37	5.28	5.3	6.68	5.71	5.63	6.07	5.68	6.36	6.46	4.61	5.57	5.38	4.86	5.14	3.60286	5.76857	0.484286	-0.745714	0.596373
SPC29	0.35	0.72	1.29	1.9	2.14	2.33	2.64	2.72	2.85	2.65	2.29	2.36	2.41	2.32	2.06	1.9	1.67	1.63	1.24714	2.42	0.25	0.29	0.29	1.06	1.49	1.63	2.13	2.36	2.66	2.59	2.45	2.43	2.43	2.21	2.3	2.04	2.17	2.18	0.715714	2.43857	0.531429	-0.0185714	0.98721
SPO1	-0.87	-0.18	1.03	1.8	2.19	2.36	2.64	2.72	2.59	2.4	2.21	2.16	2.08	1.79	1.63	1.57	1.35	1.24	0.904286	2.12286	-0.82	-0.59	-0.59	0.78	1.06	1.51	1.71	1.98	2.21	2.12	1.94	1.9	1.88	1.87	1.67	1.44	1.63	1.56	0.192857	1.94143	0.711429	0.181429	1.13401
SPO11	1.26	1.37	1.89	2.27	2.47	2.6	2.54	3.24	3.88	3.83	4.04	4.35	4.47	4.3	4.14	4.16	3.95	3.94	1.69429	4.14429	1.22	1.44	1.44	1.99	2.18	2.2	2.64	2.63	3.12	3.56	3.52	3.85	3.83	3.99	4.03	4.25	4.13	4.36	1.49571	3.7	0.198571	0.444286	1.36064
SPO13	2.57	3.86	4.05	3.94	4.05	3.96	3.33	3.8	3.88	3.72	3.57	3.75	3.78	3.57	3.43	3.58	3.94	3.66	3.20429	3.67143	1.57	2.95	2.95	3.73	4.63	4.27	5.16	3.88	3.79	3.99	3.59	4.27	4.51	3.73	4.43	4.38	4.01	4.69	2.87143	4.04429	0.332857	-0.372857	0.772252
SPO16	-0.15	1.97	3.63	4.11	4.34	4.53	4.47	4.99	5.3	4.94	4.85	5.06	5.03	4.82	4.66	4.57	4.54	4.38	2.63286	4.95143	-0.68	0.47	0.47	2.91	3.57	3.79	4.5	4.29	4.38	4.38	4.43	4.77	4.62	4.44	4.64	4.71	4.44	4.48	1.50429	4.52286	1.12857	0.428571	1.3459
SPO20	0.7	0.62	0.84	1.32	1.6	2.26	2.85	3.23	3.95	4.71	4.92	5.87	6.17	6.82	7.06	7.32	8.34	8.63	1.04857	5.64286	1.16	1.03	1.03	1.22	1.72	1.93	2.53	2.99	3.42	3.35	4.29	4.96	5.13	5.07	5.61	5.53	5.88	6.59	1.15571	4.54714	-0.107143	1.09571	2.13719
SPO22	0.38	1.47	2.71	3.48	3.73	3.92	4.11	4.41	4.92	4.9	5.07	5.4	5.3	5.13	5.01	5.02	4.76	4.93	2.24143	5.10429	0.82	0.99	0.99	2.51	3.09	3.25	3.71	3.77	4.18	4.48	4.52	4.77	4.8	4.58	4.81	4.84	4.7	5.07	1.66429	4.59143	0.577143	0.512857	1.42687
SPO23	0.1	-0.16	0.11	0.53	0.92	1.13	1.95	2.95	3.93	4.24	4.55	5.31	5.46	5.41	5.3	5.57	5.96	6.01	0.375714	4.88571	-0.45	-0.44	-0.44	-0.33	0	0.23	0.74	1.11	1.94	2.93	2.83	3.75	3.95	3.96	4.62	4.9	4.89	5.19	-0.204286	3.42571	0.58	1.46	2.75108
SRL4	0.02	0.21	0.94	1.41	1.66	1.76	1.9	1.99	1.83	1.55	1.41	1.28	1.25	1.2	1.05	1.2	1.33	1.45	0.857143	1.36714	0.14	0.08	0.08	0.65	1	1.15	1.44	1.57	1.64	1.61	1.44	1.35	1.36	1.3	1.24	1.05	1.03	1.23	0.442857	1.42	0.414286	-0.0528571	0.964025
SRT1	1.7	1.23	1.06	0	2.14	2.22	2.72	3.05	4.44	4.49	4.82	5.33	5.71	5.63	5.83	6.08	6.06	6.44	1.19286	5.17857	0.19	0.95	0.95	0.4	0	1.12	0.94	2.03	2.28	2.82	2.82	4.57	4.64	4.59	5.2	5.08	5.29	5.73	0.515714	3.84571	0.677143	1.33286	2.51901
SRX1	4.04	5.79	6.7	6.16	6.17	6.02	6.26	6.63	7.34	6.75	6.58	6.92	6.79	6.87	6.22	6.43	6.49	6.34	4.98286	6.78143	2.07	3.67	3.67	5.81	5.8	5.8	7.36	6.96	6.93	6.99	7.15	7.55	7.47	6.56	7.21	6.79	6.5	7.2	3.83143	7.12286	1.15143	-0.341429	0.789259
STU1	1.92	2.33	2.24	2.26	2.44	2.36	2.52	2.38	2.74	2.72	2.58	2.76	3.08	3.01	3.31	3.5	3.43	3.33	1.93571	2.88571	1.76	1.67	1.67	2.1	2.84	2.18	3.28	2.41	2.43	2.15	2.08	2.28	2.56	2.17	2.59	2.95	2.5	2.9	1.74571	2.32286	0.19	0.562857	1.47719
TID3	-0.02	0.28	0.63	0.91	1.17	1.17	1.35	1.57	1.64	1.54	1.65	1.64	1.6	1.45	1.36	1.32	1.22	1.29	0.591429	1.55429	-0.34	-0.21	-0.21	0.25	0.33	0.46	0.71	0.91	1.17	1.13	1.34	1.31	1.27	1.38	1.35	1.28	1.4	1.36	0.04	1.27857	0.551429	0.275714	1.21059
TOP3	0.96	1.77	1.93	2.14	2.23	2.22	2.19	2.06	2.28	2.37	2.41	2.62	2.67	2.66	2.74	2.94	2.95	2.92	1.60714	2.53571	0.93	1.02	1.02	1.46	1.54	1.59	1.54	1.76	1.83	2.02	2.02	2.06	2.13	1.99	2.17	1.86	2.11	2.52	1.08	2.03143	0.527143	0.504286	1.41842
UBR2	-0.21	0.19	0.83	1.52	1.81	2.28	1.91	2.5	2.65	2.62	2.64	2.78	2.94	2.83	2.78	2.26	2.21	2.06	0.917143	2.74857	-0.25	-0.17	-0.17	0.42	1.3	1.12	2.21	1.92	2.2	1.86	2.2	2.37	2.59	2.26	2.66	2.77	2.46	2.43	0.321429	2.30571	0.595714	0.442857	1.35929
ULI1	0.9	1.24	1.42	1.67	1.91	1.97	2.03	2.22	2.53	2.65	2.52	2.98	3.08	3.06	2.88	2.83	2.87	2.87	1.30143	2.81429	0.79	0.78	0.78	1.18	1.55	1.39	1.8	1.65	1.84	1.98	2.15	2.15	2.22	2.33	2.43	2.53	2.3	2.64	0.924286	2.15714	0.377143	0.657143	1.57696
ULP2	-0.17	0.13	0.91	1.47	1.66	1.87	1.92	2.04	2.08	2.13	2.14	2.34	2.24	2.16	2.08	1.88	1.63	1.54	0.838571	2.16714	-0.36	-0.37	-0.37	0.66	1.19	1.3	1.44	1.53	1.75	1.65	1.97	2.13	2.13	2.16	2.11	2.26	2.02	2.03	0.292857	1.98571	0.545714	0.181429	1.13401
UME6	1.33	2.43	2.87	2.97	3.16	2.94	2.95	3.06	3.46	3.18	3.33	3.38	3.43	3.45	3.24	3.13	3.03	3	2.24286	3.35286	1.1	1.53	1.53	2.31	2.71	2.52	2.85	2.6	2.93	3.14	3.32	3.2	3.17	3.13	3.11	3.2	3.01	3.4	1.67143	3.14286	0.571429	0.21	1.15669
UNG1	1.23	1.75	1.8	2.19	2.36	2.21	2.36	2.36	2.57	2.55	2.72	2.79	2.71	2.62	2.55	2.52	2.21	2.26	1.64857	2.64429	0.72	0.96	0.96	1.62	2.03	1.73	2.13	2.17	2.57	2.54	2.37	2.42	2.41	2.51	2.63	2.48	2.55	2.71	1.14571	2.49286	0.502857	0.151429	1.11067
YBL112C	-0.55	-0.22	0.45	0.86	1.08	1.15	1.53	1.69	1.68	1.63	1.27	1.41	1.33	1.44	1.44	1.38	1.44	1.47	0.395714	1.45714	-0.56	-0.54	-0.54	0.15	0.51	0.69	0.85	1.04	1.16	1.07	1.4	1.34	1.22	1.17	1.17	1.12	1.04	1.22	-0.0414286	1.21857	0.437143	0.238571	1.17982
YBR064W	1.64	2.26	2.26	2.53	2.91	2.93	2.85	2.54	2.63	2.71	2.7	3.03	3.19	3.18	2.35	2.63	3.2	2.54	2.07571	2.82714	1.12	0.9	0.9	1.49	2.35	1.77	3.3	2.49	2.59	2.08	2.42	2.28	2.5	2.44	2.69	2.95	2.18	2.61	1.21857	2.42857	0.857143	0.398571	1.3182
YBR184W	0.72	0.93	0.67	0.08	1.24	0.4	1.21	1.08	2.04	1.33	1.8	1.53	1.68	1.4	1.11	1.82	0.94	1.27	0.577143	1.55571	-0.05	0.27	0.27	0.13	0.69	0.23	1.49	1.31	1.13	1.2	1.18	1.49	1.84	1.1	1.65	1.1	2.37	1.13	0.22	1.37	0.357143	0.185714	1.13738
YBR284W	1.07	2.53	3.31	3.68	3.82	3.77	3.98	4.4	5.07	4.74	4.27	4.99	4.93	4.88	4.89	5.18	5.41	5.49	2.59714	4.82429	0.05	1.17	1.17	2.61	3.05	3.19	3.2	3.6	3.88	4.02	4.11	4.37	4.23	4.06	4.15	4.02	4.11	4.61	1.60571	4.11714	0.991429	0.707143	1.63257
YDL247W-A	2.25	2.97	2.94	2.79	3.06	2.75	2.77	2.6	2.54	2.61	2.97	2.84	2.73	2.98	3.19	3.27	2.82	3.21	2.39429	2.83714	1.8	2.15	2.15	2.38	2.69	2.39	2.3	2.41	2.42	2.69	2.18	2.46	2.5	2.44	2.53	2.62	2.48	2.67	1.93714	2.46	0.457143	0.377143	1.29877
YDR018C	1.4	2.29	2.82	3.07	3.14	3.04	2.89	3.24	3.35	3.19	3.22	3.04	3.01	2.83	2.82	2.59	2.13	2.15	2.25143	3.06571	0.8	1.52	1.52	2.48	2.63	2.57	2.9	2.8	2.77	3.11	2.76	3.03	2.89	2.77	2.92	2.91	2.68	2.64	1.64571	2.89286	0.605714	0.172857	1.12729
YDR374C	1.84	2.35	2.59	2.46	2.29	2.15	2.02	2.5	3.04	3.11	3.36	3.3	3.4	3.24	3.13	2.93	2.64	2.58	1.95429	3.22571	1.68	1.83	1.83	2.18	2.11	1.91	1.93	1.88	2.26	2.59	2.67	2.96	2.87	2.89	3.06	3.31	3.11	3.04	1.64857	2.75714	0.305714	0.468571	1.38374
YGL036W	5.59	6.48	6.84	6.86	7.05	6.78	6.34	6.93	7.49	6.71	6.78	7.03	7.05	6.87	6.88	6.89	7.3	7.27	5.65714	6.97286	4.78	5.6	5.6	6.61	6.93	6.57	7.34	7.08	6.98	6.96	6.88	7.3	7.29	6.45	7.13	6.68	6.1	7.18	5.15571	6.99857	0.501429	-0.0257143	0.982334
YGL081W	1.84	2.28	2.53	2.69	2.76	2.84	3.17	3.17	3.34	3.41	3.36	3.42	3.46	3.31	3.2	3.07	2.87	2.77	2.13429	3.35714	1.66	1.83	1.83	2.12	2.29	2.38	2.54	2.65	2.88	2.87	2.96	3.16	3.17	3.26	3.32	3.24	3.29	3.59	1.73	3.08857	0.404286	0.268571	1.20461
YHR202W	1.96	2.85	3.57	3.98	4.14	4.29	4.39	4.65	5.19	4.97	4.8	5.1	5.19	5.41	5.3	5.02	5.27	5.05	2.97	5.13714	1.33	2.08	2.08	3.06	3.64	3.83	4.42	4.56	4.74	4.69	5.03	5.32	5.37	5.06	5.31	5.03	4.91	5.39	2.28857	5.07429	0.681429	0.0628571	1.04453
YIL024C	1.34	1.81	2.02	2.26	2.28	2.43	2.45	2.7	2.88	2.97	2.87	3.02	3.09	3.27	3.04	2.82	2.54	2.72	1.73429	3.02	1.1	1.51	1.51	1.88	2.02	2.07	2.26	2.15	2.26	2.6	2.46	2.63	2.51	2.67	2.47	2.84	2.72	2.79	1.44143	2.51429	0.292857	0.505714	1.41983
YIR044C	1.25	1.91	2.39	2.49	2.52	2.58	2.23	2.64	2.73	2.55	2.7	2.45	2.47	2.07	2.02	1.86	1.48	1.37	1.87714	2.42714	0.5	1.16	1.16	1.91	1.9	2.01	2.07	2.03	2.05	2.03	2.12	2.26	2.18	2.07	2.17	2.21	2.08	1.91	1.23429	2.12571	0.642857	0.301429	1.23236
YKR005C	1.22	1.79	2.29	2.41	2.18	2.27	2.14	2.32	2.47	2.28	1.85	1.9	1.78	2.12	1.4	0.98	0.81	1.16	1.73714	1.97143	0.97	1.39	1.39	1.96	2.05	2.09	2.09	2.08	1.96	2.4	1.99	2.08	2.04	1.85	1.83	1.79	1.69	1.54	1.40714	2.02143	0.33	-0.05	0.965936
YLR030W	0.78	1.37	2.32	2.79	3.29	3.4	3.61	3.9	4.62	4.71	4.73	5.16	5.39	5.47	5.37	5.5	5.62	5.58	1.99286	5.06429	0.56	0.77	0.77	1.8	2.31	2.68	3.12	3.24	3.46	3.77	4.46	4.77	4.67	4.67	4.74	4.92	4.8	5.09	1.27	4.36286	0.722857	0.701429	1.62611
YLR049C	1.62	1.56	1.89	2.1	2.11	2.16	1.92	2.14	2.45	2.5	2.98	3.23	3.35	3.54	3.72	4.01	4.17	4.69	1.63429	3.11	2.16	1.71	1.71	1.68	1.99	1.57	2.35	1.97	1.99	1.85	2.16	2.64	2.74	2.73	3.05	3.27	3.02	3.37	1.54571	2.45143	0.0885714	0.658571	1.57852
YML089C	2.56	2.77	2.61	2.74	2.68	2.7	2.64	2.72	2.85	2.73	2.82	2.81	2.94	2.8	2.66	2.46	2.29	1.97	2.29429	2.80143	1.96	2.21	2.21	2.39	2.61	2.15	2.81	2.36	2.58	2.65	2.54	2.55	2.56	2.59	2.68	2.94	2.48	2.61	1.93286	2.59286	0.361429	0.208571	1.15554
YMR018W	3.84	4.04	3.96	3.77	3.71	3.71	3.72	3.5	3.65	3.45	3.58	3.46	3.39	3.22	3.32	3.48	3.02	3.26	3.29	3.43857	3.59	3.51	3.51	3.66	3.36	3.45	3.08	3.44	3.56	3.29	3.15	3.37	3.33	3.08	3.2	2.71	3.33	3.14	3.01143	3.28286	0.278571	0.155714	1.11397
YMR279C	0.77	0.99	0.73	1.4	1.97	2.2	2.39	2.99	3.22	2.77	2.27	2.25	1.68	2.04	1.84	1.82	1.37	1.62	1.15143	2.29571	0.11	0.14	0.14	0.23	0	0.84	1.13	1.92	2.23	2.14	1.83	2.26	2.19	2.03	1.7	2.01	1.68	1.65	0.208571	2.05429	0.942857	0.241429	1.18216
YNL155W	2.25	2.57	2.86	3.15	3.19	3.24	3.42	3.32	3.66	3.75	3.71	4.1	4.29	4.59	5.13	5.31	5.72	5.88	2.46571	4.17571	1.76	1.96	1.96	2.62	2.81	3.09	3	3.44	3.49	3.56	4.09	4.17	4.21	3.95	4.52	4.52	5.03	5.87	2.02857	3.99857	0.437143	0.177143	1.13064
YOR365C	-0.49	-0.06	0.43	0.53	1.78	1.84	2.52	3.35	4.88	4.79	5.33	5.54	5.82	5.65	5.88	6.15	6.45	6.61	0.575714	5.41286	-0.19	-0.02	-0.02	-0.01	0	0.76	1.29	2.42	2.92	3.39	4.33	5.1	5.23	4.53	5.4	4.94	5.45	5.26	0.0742857	4.41429	0.501429	0.998571	1.99802
YPR174C	0.2	0.53	0.89	1.33	1.67	1.73	1.85	2.01	2.11	1.96	1.73	1.97	2.01	1.89	1.73	1.78	1.86	1.69	0.907143	1.91429	-0.03	-0.01	-0.01	0.71	1.18	1.14	1.97	1.69	1.81	1.76	1.74	1.73	1.81	1.63	1.78	1.93	1.64	1.79	0.425714	1.75143	0.481429	0.162857	1.1195
YSP3	2.71	3.19	3.37	3.38	3.21	3.11	3.03	3	2.95	2.94	3.1	3.1	3.03	2.95	2.83	2.58	2.35	2.24	2.71	2.98571	2.39	2.6	2.6	2.81	2.96	2.91	3.18	2.9	2.93	2.87	3.16	3.2	3.04	3.12	3.18	3.29	3.06	3.24	2.32429	3.07143	0.385714	-0.0857143	0.942318
ZIP1	1.72	2.71	3.06	3.26	3.33	3.25	3.14	3.41	3.97	3.58	3.38	3.83	3.71	3.46	3.17	3.27	3.45	3.43	2.47571	3.58571	1.19	1.86	1.86	2.65	3.04	2.85	3.44	3.37	3.52	3.48	3.53	3.68	3.88	3.21	3.85	3.5	3.35	3.4	1.92143	3.59286	0.554286	-0.00714286	0.995061
ZIP2	0.87	2.24	3.09	0	3.19	3.4	3.64	3.56	4.38	4.47	4.62	0	4.57	4.48	4.15	3.99	3.05	0	1.82714	3.81	0.09	0.52	0.52	0	0	2.15	2.76	2.36	3.41	3.72	3.68	0	3.91	3.91	4.17	4.41	3.91	4.07	0.468571	3.25714	1.35857	0.552857	1.46699
																																										0	1

## Sheet: PIME1 236
GENE	WT_P_IME1_KAR4_1H	WT_P_IME1_KAR4_1.5H	WT_P_IME1_KAR4_2H	WT_P_IME1_KAR4_2.5H	WT_P_IME1_KAR4_3H	WT_P_IME1_KAR4_3.5H	WT_P_IME1_KAR4_4H	WT_P_IME1_KAR4_5H	WT_P_IME1_KAR4_6H	WT_P_IME1_KAR4_7H	WT_P_IME1_KAR4_8H	WT_P_IME1_KAR4_9H	WT_P_IME1_KAR4_10H	WT_P_IME1_KAR4_11H	WT_P_IME1_KAR4_12H	WT_P_IME1_KAR4_13H	WT_P_IME1_KAR4_14H	WT_P_IME1_KAR4_15H	WT_P_IME1_KAR4_16H	count >1	count >1.5	count >2		GENE	WT_P_IME1_kar4d_1H	WT_P_IME1_kar4d_1.5H	WT_P_IME1_kar4d_2H	WT_P_IME1_kar4d_2.5H	WT_P_IME1_kar4d_3H	WT_P_IME1_kar4d_3.5H	WT_P_IME1_kar4d_4H	WT_P_IME1_kar4d_5H	WT_P_IME1_kar4d_6H	WT_P_IME1_kar4d_7H	WT_P_IME1_kar4d_8H	WT_P_IME1_kar4d_9H	WT_P_IME1_kar4d_10H	WT_P_IME1_kar4d_11H	WT_P_IME1_kar4d_12H	WT_P_IME1_kar4d_13H	WT_P_IME1_kar4d_14H	WT_P_IME1_kar4d_15H	WT_P_IME1_kar4d_16H
YDR374C	5.2	5.69	5.64	5.92	5.95	6.12	6.25		7.14	6.81	7.08	7.34	5.68	7.27	6.57	7.09	6.88	7.02	7.07	18	18	18		YDR374C	5.08	5.08	5.03	5.3	5.38	5.94	6.09	6.43	6.54	5.79	5.93	5.49	5.59	6.04	6.58	6.1	5.99	6.64	6.57
DMC1	4.57	4.68	4.97	4.99	5.02	5.08	5.49	5.86	5.88	6.01	6.13	6.21	5.4	6.18	4.99	6.03	5.49	5.71	5.37	19	19	19		DMC1	4.18	4.14	4.37	4.82	4.96	5.14	5.12	5.67	5.93	4.28	4.78	4.73	5.12	4.76	4.7	4.9	5.09	5.38	5.34
INO1	4.89	4.86	4.33	4.45	4.26	4.3	4.47	4.67	4.29	4.1	4.05	3.82	3.62	3.91	3.59	3.59	3.59	3.5	3.61	19	19	19		INO1	4.75	4.42	4.21	4.38	4.13	4.16	4.18	4.55	4.54	3.87	3.89	3.7	4.01	4.1	4.35	4.12	3.83	4.56	4.52
SRT1	2.65	3.72	4.05	4.84	5.19	5.38	5.71	6.12	6.47	6.89	6.9	7.11	6.38	7.05	6.47	7	6.72	6.67	6.77	19	19	19		SRT1	2.28	2.99	3.67	4.65	4.8	5.41	5.55	5.95	6.37	5.93	6.28	6.13	6.03	6.12	6.5	6.39	6.56	6.79	6.87
RNP1	3.41	3.96	3.51	4.59	5.17	5.17		6	6.37	6.12	6.22	6.81	5.85	6.48	5.47	6.26	6.1	6.19	6.07	18	18	18		RNP1	3.06	0	3.34	3.9	4.34	4.49	5.01	5.7	5.9	4.92	5.21	5.41	5.85	5.4	5.89	5.8	5.08	5.77	6.01
MEK1	2.83	2.64	3.86	4.31	4.62	5.17	5.66		6.59	6.89	6.82	7.04	5.46	6.45	6.03	7.02	6.53	6.74	6.42	18	18	18		MEK1	2.31	0	3.01	3.62	4.16	4.29	4.67	6.07	6.09	5.16	5.59	5.9	5.83	5.6	5.97	5.29	5.66	6.3	6.19
HOP2	1.41	2.86	3.91	4.59	5.21	5.4	6.47	6.69	7.21	7.66	8.03	7.84	7.23	7.55	7.41	7.85		7.85	7.63	18	17	17		HOP2	1.75	0	2.45	3.92	4.17	5.36	6.17	6.26	6.89	6.21	6.46	6.54	6.78	6.52	6.82	6.52	6.67	7.43	7.53
SLZ1	3.29	3.11	4.11	4.07	4.12	4.16	4.61	4.62	4.89	5.13	5.49	5.47	5.32	5.41	4.72	5.1	4.82	4.97	5.12	19	19	19		SLZ1	3.18	3.44	3.66	3.97	4.32	4.71	4.72	5.18	5.29	3.72	3.67	3.08	4	3.83	4.13	3.68	3.88	4.75	4.74
YMR018W	3.64	3.55	3.97	3.57	3.38	3.2	3.28	3.24	3.19	3.23	3.18	3.15	3.06	3.13	3.17	3.09	2.97	2.91	2.78	19	19	19		YMR018W	3.94	3.9	4.04	3.65	3.56	3.49	3.53	3.51	3.46	3.1	3.13	3.04	0	2.96	2.87	2.85	2.71	2.94	2.77
ARG3	3.44	3.28	3.57	3.45	3.12	3.05	3.13	3.17	3.1	2.92	3.13	3.06	2.95	3.08	2.99	3.03	2.94	2.81	2.75	19	19	19		ARG3	2.99	3	2.84	3.09	3	2.98	3.01	2.84	2.94	2.9	2.85	2.83	2.77	2.9	2.97	2.76	2.89	2.98	3.07
AMA1	2.06	3.1	3.1	3.49	3.7	3.9	4.32	4.87	5.36	5.63	5.77	6.11	5.57	6.25	5.62	6.23	6.62	6.67	6.78	19	19	19		AMA1	2.05	2.38	3.03	3.53	3.66	3.86	4.16	4.5	4.91	4.3	4.2	4.54	4.58	4.64	4.87	5.01	4.95	5.79	5.66
NDJ1	3.23	2.86	3.53		4.81	4.86		6.16		7.38	7.21	7.28	6.6	7.32	6.76	7.3	6.98	6.91	7.45	16	16	16		NDJ1	3.39	0	2.75	3.21	3.97	4.44	5.09	5.93	6.36	5.62	5.6	5.72	5.58	5.71	5.92	5.52	5.34	6.72	6.8
SPO13	2.7	2.73	3.26	3.2	3.39	3.32	3.74	3.82	3.73	3.51	3.64	3.7	2.9	3.41	3.1	3.71	3.55	3.79	3.59	19	19	19		SPO13	2.32	2.69	2.84	2.97	3.13	3.42	3.21	3.42	3.56	3.21	3.29	3.48	3.43	3.27	3.42	2.97	3.37	3.56	2.98
IME1	2.87	2.42	2.81	2.66	2.95	3.05	3.37	3.51	3.48	3.66	3.8	3.63	2.81	3.56	3.29	3.48	3.58	3.24	3.49	19	19	19		IME1	2.79	2.58	2.84	2.93	3.01	3.06	3.14	3.32	3.31	2.71	3.04	3.06	2.91	3.07	3.09	2.83	3.16	3.34	3.26
ADY2	2.87	3.49	2.71	3.23	2.35	2.04	2.07	1.99	1.91	2.12	2.38	2.39	2.67	2.93	2.54	2.52	2.64	2.66	2.85	19	19	17		ADY2	3.13	2.29	2.12	2.46	2.21	2.27	2.22	1.91	1.94	1.54	1.56	1.3	1.79	2.35	2.37	2.53	1.68	2.27	2.41
YSP3	2.42	2.97	2.58	2.58	2.51	2.55	2.51	2.53	2.57	2.55	2.68	2.64	2.56	2.7	2.33	2.5	2.31	2.14	2.34	19	19	19		YSP3	2.29	2.04	2.45	2.48	2.32	2.41	2.47	2.45	2.46	2.41	2.45	2.36	2.43	2.58	2.51	2.56	2.7	2.8	2.65
SIP4	3.49	2.44	2.31	2.32	2.4	2.39	2.42	2.54	2.79	2.92	2.96	3.08	3	3.14	2.86	3.02	2.93	2.59	2.53	19	19	19		SIP4	3.52	2.66	2.09	2.21	2.36	2.38	2.41	2.62	2.72	2.52	2.58	2.58	2.4	2.69	2.75	2.77	2.8	2.87	3.02
REC8	1.37	1.95	2.11	2.89	3.23	3.5		4.79	4.68	5.12	5.08	5.6	4.81	5.28	4.89	4.85	4.99	4.95	4.93	18	17	16		REC8	1.62	1.75	1.69	2.55	2.91	3.19	3.35	3.16	4.49	4	4.08	4.32	4.15	4.41	4.58	4.46	4.02	4.96	4.64
YGL081W	1.49	2.94	2.07	2.43	2.62	2.92	3.15	3.57	4.2	4.76	4.87	5.14	4.69	5.1	4.96	5.09	4.94	4.76	4.88	19	18	18		YGL081W	1.54	1.79	1.84	2.42	2.5	2.87	3.06	3.45	3.83	4.09	3.88	3.95	4.04	4.19	4.42	4.68	4.49	4.65	4.98
MPC54	2.44	2.1	2.34	2.32	2.44	2.38	2.65	3.23	3.69	3.81	3.87	3.96	3.94	4.19	4.01	4.32	4.57	4.45	4.5	19	19	19		MPC54	2.47	2.17	2.14	2.29	2.41	2.58	2.73	3.26	3.73	3.74	3.69	3.74	3.92	4.06	4.17	4.24	4.22	4.79	4.59
HUL4	2.28	2.21	2.34	2.34	2.28	2.32	2.5	2.65	2.88	3.12	3.2	3.42	3.42	3.95	4.16	4.8	4.95	5.16	5.08	19	19	19		HUL4	1.87	1.87	2.07	2.22	2.27	2.22	2.34	2.4	2.48	2.4	2.36	2.43	2.27	2.51	2.65	2.63	2.7	3.02	3.09
ECM29	2.67	2.17	2.07	1.87	1.99	2.03	1.96	2.4	2.63	2.67	2.74	2.84	2.78	2.9	2.7	2.92	2.77	2.56	2.57	19	19	16		ECM29	2.69	2.46	2.09	2.32	2.15	2.09	2.26	2.5	2.49	2.43	2.24	2.21	2.26	2.56	2.5	2.68	2.65	2.91	2.93
IME2	2.57	1.5	2.02	2.17	1.93	2.47	2.73	3.51	3.96	4.32	4.12	4.51	4.21	4.64	4.43	4.9	4.7	4.83	4.67	19	18	17		IME2	2.53	2.05	2.12	2.24	2.31	2.46	2.51	3.21	3.51	3.14	3.36	3.29	3.29	3.4	3.53	3.1	3.91	3.91	3.98
NAT4	1.54	2.08	2.06	2.19	2.13	2.34	2.33	2.53	2.57	2.45	2.86	2.9	2.04	2.38	1.94	2.46	2.25	2.21	1.92	19	19	16		NAT4	1.09	1.87	1.93	1.97	1.96	2.08	2.12	2.55	2.49	2.46	1.93	2.37	2.4	2.13	2.52	2.19	2.22	2.17	2.22
CIT3	3.48	2.38	1.98	1.65	1.41	1.35	1.27	1.52	1.74	1.86	1.79	1.86	1.85	1.8	1.64	1.44	1.35	1.08	1.07	19	12	2		CIT3	3.73	2.43	1.68	1.55	1.51	1.31	1.23	1.27	1.42	1.16	1.08	1.1	0.98	1.31	1.29	1.35	1.34	1.46	1.5
HOP1	1.34	1	1.88	2.23	2.62	3.01	3.18	3.97		4.71	4.65	4.82	4.62	4.95	4.49	4.8	4.57	4.54	4.32	17	16	15		HOP1	1.32	1.29	1.6	2.1	2.53	2.8	3.3	3.66	4.06	3.61	3.77	3.95	3.94	3.97	4.35	4.34	4.37	4.59	4.7
RIM4	2.01	1.76	1.73	1.84	2.11	2.27	2.52	2.91	3.13	3.55	3.54	3.62	3.15	3.56	3.25	3.61	3.56	3.64	3.33	19	19	16		RIM4	1.82	1.8	1.9	1.88	2.06	2.15	2.11	2.67	2.88	2.63	2.64	2.67	2.83	2.77	3.03	2.82	0	3.33	3.03
SRL4	4.04	2.75	0	0	2.58	2.21		2.46	2.96	3.68	4.2	5.13	4.62	5.88	5.97	6.53	6.44	6.71	6.83	16	16	16		SRL4	3.96	0	1.49	1.3	2.05	1.69	1.95	1.83	2.16	0	2.38	2.73	2.98	2.98	3.48	3.83	3.85	4.2	4.11
ACS1	2.34	1.63	1.92	2.06	1.78	1.72	1.87	1.66	1.6	1.65	1.69	1.57	1.56	1.46	1.26	1.47	1.21	1.51	1.01	19	14	2		ACS1	2.31	1.75	1.58	1.74	1.96	1.85	1.76	1.71	1.9	1.61	1.74	1.65	1.67	1.84	1.57	1.54	1.47	1.85	1.94
SRX1	1.49	1.28	2.14	2.08	2.21	2.18	2.23	1.92	2.12	2.1	2.56	2.4	2.62	2.6	2.36	2.92	2.95	3.11	3.02	19	17	16		SRX1	1.32	1.61	2.16	2.22	2.12	2.2	2.11	2.09	1.99	1.85	1.87	1.87	1.84	1.69	1.94	1.78	2.08	2.2	2.34
YAT1	2.51	2.05	1.69	1.82	1.5	1.3	1.33	0.99	1.01	0.68	0.89	0.89	0.78	0.76	0.57	0.67	0.56	0.56	0.36	8	4	2		YAT1	3.01	2.05	1.32	1.57	1.56	1.56	1.48	1.09	0.95	0.9	0.63	0.72	0.67	0.86	0.73	0.95	0.44	0.79	0.64
BSC4	0.59	0.89	1.57	2.18	2.54	2.8	3.33	3.34	4	3.84	4.09	4.41	3.91	4.21	3.86	4.17	4.11	4.21	4.1	17	17	16		BSC4	0.65	0.95	1.49	2.19	2.63	2.93	3.02	3.63	3.83	3.14	3.25	3.42	3.49	3.17	3.72	3.18	3.46	3.84	3.67
PIG1	1.52	2.06	1.66	1.7	1.73	1.82	1.91	2.11	2.37	2.42	2.72	2.68	2.74	2.69	2.47	2.59	2.46	2.32	2.45	19	19	13		PIG1	1.58	1.68	1.83	1.7	1.76	1.94	1.85	1.98	2.17	1.97	2.02	2.09	2.19	2.3	2.15	2.32	2.48	2.63	2.57
YDR018C	1.53	1.52	1.95	1.94	1.6	1.54	1.61	1.62	1.84	2.18	2.41	2.44	2.54	2.68	2.57	2.52	2.57	2.32	2.36	19	19	10		YDR018C	1.31	1.53	1.86	1.9	1.75	1.71	1.71	1.79	1.71	1.57	1.67	1.66	1.67	1.76	1.9	1.78	2.15	2.2	2.42
YBR284W	1.63	1	1.88	1.85	1.8	1.85	2.22	2.06	2.36	2.35	2.6	2.46	2.6	2.71	2.82	2.66	3.01	2.93	2.97	18	18	13		YBR284W	1.47	1.5	2.01	1.81	2.05	2.2	2.21	2.47	2.39	2.49	2.18	2.22	2.4	2.32	2.47	2.31	2.05	2.51	2.55
FKS3	1.54	1.31	1.5	1.62	1.83	2.19	2.3	3.51	4.39	4.71	5.17	5.44	5.1	5.34	5.11	5.39	5.24	5.58	5.02	19	17	14		FKS3	1.72	1.76	1.36	1.31	1.79	1.98	2.39	3.36	4.05	3.59	4.07	4.05	4.17	4.49	4.47	4.51	4.76	5.07	5.07
YBL112C	1.57	0.95	1.77	1.81	1.96	1.86	1.99	2.21	2.45	2.05	2.4	2.45	2.19	2.06	1.92	2.24	1.96	2.5	1.94	18	18	9		YBL112C	0.72	1.28	1.24	1.47	1.61	1.43	1.39	1.81	2.23	1.98	1.59	2.41	2.03	1.97	2.54	2.09	1.94	2.3	2.09
YML089C	1.74	2.47	1.67	1.35	1.22	1.35	1.25	1.27	1.35	1.35	1.7	1.67	1.73	1.79	1.7	1.66	1.31	1.33	1.44	19	9	1		YML089C	1.46	1.81	1.62	1.06	1.14	1.13	1.17	1.15	1.21	1.34	0.65	1.23	1.59	1.36	1.62	1.37	1.61	1.61	1.68
YIL024C	1.18	2.69	0.91	1.54	1.56	1.89	1.72	2.21	2.47	2.68	2.57	2.5	2.6	2.88	2.8	2.67	2.48	2.51	2.71	18	17	13		YIL024C	0.91	1.17	1.14	1.46	1.61	1.65	1.79	1.89	2.14	1.86	1.89	2.17	2.26	2.21	2.38	2.34	2.32	2.51	2.48
PXA1	1.71	1.48	1.91	1.67	1.59	1.4	1.52	1.57	1.61	1.66	1.61	1.62	1.67	1.67	1.51	1.43	1.42	1.2	1.26	19	13	0		PXA1	1.47	1.48	1.58	1.71	1.69	1.63	1.53	1.73	1.58	1.52	1.41	1.16	1.36	1.3	1.27	1.44	1.68	1.49	1.43
YGL036W	0.73	2.03	1.44	1.69	1.83	1.83	2	2.38	2.24	2.5	2.51	2.82	2.52	2.79	2.72	2.73	2.67	2.22	2.42	18	17	13		YGL036W	1.12	0.97	1.26	1.45	1.77	1.72	2	2.14	2.18	2.29	2.32	2.11	2.23	2.49	2.48	2.59	2.64	2.9	3.06
REC102	0.89	1.67	1.89	1.79	1.54	1.66	1.98	2.8	3.57	4.37	4.25	4.31	4.6	4.65	4.64	4.45	4.56	4.52	4.56	18	18	12		REC102	0.46	1.21	1.8	1.68	1.5	1.76	2.07	2.33	3.1	2.55	2.79	2.85	2.89	2.84	3.24	3.28	3.54	4.25	4.46
ISU2	0.89	1.56	1.79	1.6	1.64	1.57	1.21	1.43	1.29	1.13	1.05	1.01	0.99	1.09	0.93	0.9	1.08	1.06	1.23	15	5	0		ISU2	0.65	1.72	1.78	1.51	1.49	1.49	1.58	1.22	1.04	1.15	0.98	0.92	0.92	0.99	0.95	0.93	0.93	0.96	1.04
MEI4	0.91	0.62	1.14	1.76	2.08	2.5	2.98	3.91	4.62	5.23	5.29	5.41	5.5	5.81	5.15	5.38	5.43	5.05	5.08	17	16	15		MEI4	0.69	1.1	1.4	1.48	1.95	2.15	2.74	2.88	3.23	3.41	3.7	3.48	3.65	3.96	3.91	4.23	4.32	4.79	4.96
YNL155W	2.12	1.63	1.28	1.14	1.3	1.37	1.27	1.77	2	2.42	2.37	2.63	2.7	3.13	3.31	3.82	3.82	4.03	4.11	19	14	11		YNL155W	2.71	2.27	1.8	1.67	1.69	2.11	2.17	2.4	2.49	2.33	2.29	2.34	2.53	2.59	2.53	2.82	2.79	3.14	3.08
YIR044C	1	1.61	1.48	1.63	1.46	1.5	1.56	1.3	1.96	2.05	2.05	2.09	2.07	2.09	1.94	1.75	1.79	1.54	1.47	18	13	5		YIR044C	0.66	0.75	1.3	1.31	1.38	1.62	1.34	1.71	1.91	1.59	1.69	1.61	1.57	2.01	1.87	1.87	1.73	1.98	1.77
FOX2	1.43	1.56	1.81	1.45	1.22	1.13	1.03	1.14	1.34	1.1	1.31	1.35	1.32	1.54	1.28	1.46	1.42	1.06	1.03	19	3	0		FOX2	1.33	1.4	1.59	1.5	1.41	1.12	1.11	1.18	1.25	1.09	1.16	1.24	1.42	1.43	1.48	1.35	1.39	1.64	1.82
YLR030W	1.79	1.27	1.26	1.45	1.31	1.48	1.45	1.69	2.03	1.44	2.92	2.96	2.71	2.89	3.05	3.8	3.75	4.24	3.98	19	12	10		YLR030W	2.01	1.7	1.34	1.66	1.69	1.9	1.85	2.08	2.18	2.24	2.2	2.46	2.78	2.48	2.74	2.64	2.73	2.89	2.48
ALD2	1.17	0.84	1.31	1.35	1.68	1.9	2.02	2.34	2.46	2.6	2.67	2.58	2.69	2.74	2.43	2.32	2.36	2.24	2.52	18	15	13		ALD2	1.13	0.96	1.34	1.61	1.64	1.78	2.01	2.13	2.29	2.08	2.15	2.17	2.03	2.39	2.51	2.33	2.39	2.71	2.86
RRT7	1.05	1.01	1.07	1.12	1.77	2.23	3.5	4.12	5.29	5.74	5.46	6.12	6.08	6.24	5.68	6.36	5.98	6.91	6.63	19	15	14		RRT7	0.04	0.4	0.74	1.77	2.56	1.85	2.94	3.77	3.56	3.87	4.04	4.89	5.08	3.89	4.43	4.61	4.41	5.1	6.35
HFA1	0.96	1.65	1.13	1.26	1.53	1.47	1.45	1.84	2.08	2.12	2.1	2.19	1.9	2.03	1.79	1.77	1.63	1.55	1.47	18	13	5		HFA1	0.88	0.98	0.99	1.2	1.39	1.42	1.66	1.88	1.98	1.92	1.75	1.84	1.87	1.92	2	2.12	1.98	2.12	2.12
REC104	0	1.89	1.87	0	2	2.17	2.7		3.21	3.65		3.6	3.57	3.82	3.48	3.58	3.5	3.48	3.48	15	15	12		REC104	1.61	1.79	1.69	1.48	1.94	2.36	2.15	2.47	2.8	2.63	2.67	2.6	0	2.77	2.92	2.63	0	3.29	3.19
SPO1	1.62	1.52	1.43	1.15	1.11	1.09	1.2	1.51	2.18	2.68	2.81	3.07	3.19	3.25	3.28	3.46	3.34	3.25	3.23	19	14	11		SPO1	1.42	1.33	1.18	1.1	0.98	1.11	1.21	1.36	1.64	1.66	1.79	2	2.06	2.23	2.41	2.3	2.29	2.82	2.98
COS1	0.87	1.01	1.43	1.58	1.46	1.54	1.65	1.66	2.08	2.3	2.31	2.34	2.52	2.4	2.14	2.2	2.02	1.93	1.75	18	15	9		COS1	0.12	0.37	0.89	1.13	1.23	1.35	1.35	1.69	1.88	1.75	1.85	1.9	1.81	2.08	2.14	2.24	2.14	2.23	2.17
MCH1	1.66	1.85	1.27	1.18	0.94	0.88	1.21	1.33	1.92	2.38	2.53	2.73	2.84	2.94	2.92	2.8	2.79	2.65	2.47	17	13	10		MCH1	1.55	1.23	0.97	0.82	0.85	0.91	1.02	1.25	1.54	1.46	1.71	1.77	1.76	2.1	2.1	2.22	2.06	2.45	2.42
YHR202W	1.26	1.31	1.45	1.35	1.16	1.2	1.31	1.56	1.94	2.14	2.38	2.5	2.5	2.76	2.44	2.68	2.63	2.34	2.49	19	12	10		YHR202W	1.18	1.28	1.43	1.23	1.1	1.14	1.24	1.32	1.35	1.35	1.48	1.47	1.22	1.81	1.71	1.66	2.03	2.18	2.16
CRC1	3.26	1.55	1.01	1.07	0.44	0.39	0.51	0.49	1.06	0.95	1.1	1.24	1.46	1.35	1.03	1.06	0.69	0.93	0.9	11	2	1		CRC1	3.37	1.91	0.9	0.8	0.68	0.63	0.62	0.46	0.74	0.7	0.68	0.91	0.66	1.26	0.98	1.31	0.85	1.19	1.14
PAC11	1.16	0.95	1.33	1.31	1.42	1.44	1.59	1.69	2.38	2.51	2.88	2.93	2.93	3.04	2.81	3.17	3.08	3.29	3.15	18	13	11		PAC11	0.93	1.07	1.03	1.13	1.25	1.29	1.3	1.71	2.05	1.99	1.96	2.33	2.65	2.44	2.69	2.57	2.91	2.98	2.91
COS3	0.89	1.01	1.44	1.6	1.35	1.17	1.33	1.45	1.71	1.79	2.21	2.33	2.32	2.35	2.03	2.06	1.96	1.98	1.77	18	12	6		COS3	0.63	0.64	0.98	1.36	1.15	1.42	1.39	1.49	1.79	1.64	1.86	1.96	1.84	2.19	2.22	2.42	2.17	2.08	2.26
ZIP1	0.94	0.75	1.17	1.33	1.59	1.56	2.01	2.63	3.06	3.43	3.63	3.6	3.49	3.78	3.1	3.41	3.19	3.26	2.99	17	15	13		ZIP1	1.15	1.16	1.05	1.41	1.68	1.74	2.07	2.56	2.61	2.44	2.16	2.55	2.74	2.57	2.76	2.67	2.91	3.15	3.07
RDH54	1.6	1.13	1.07	0.97	1.18	1.23	1.35	1.64	1.85	2.09	2.11	2.24	2.16	2.27	2.09	2.23	1.99	1.95	2.07	18	13	8		RDH54	2.1	1.87	1.54	1.55	1.65	1.72	1.93	2.01	2.18	2.33	2.31	2.34	2.38	2.61	2.62	2.85	2.88	3.07	3.09
SPO20	1.43	1.22	1.11	1.1	1.05	1.18	1.42	1.88	2.6	3.48	3.72	4.27	4.71	5.48	5.93	6.74	6.89	7.12	7.01	19	12	11		SPO20	1.86	1.51	1.03	1.17	1.16	1.24	1.26	1.61	2.19	2.36	2.44	2.71	3.06	3.16	3.46	3.86	3.96	4.11	4.41
PCH2	1.15	0.72	0.64	1.05	1.57	1.95	2.44	3.37	4.1	4.64	4.91	5	4.74	5.2	4.96	5.23	4.97	4.95	4.83	17	15	13		PCH2	1.54	0.83	0.41	0.83	1.48	1.84	2.29	2.96	3.44	3.34	3.49	3.58	3.85	3.88	3.9	4.09	4.27	4.62	4.61
COS8	0.68	1.23	1.03	1.31	1.16	1.28	1.47	1.5	1.84	1.96	2.09	2.08	2.23	2.14	1.85	2	1.87	1.73	1.64	18	11	4		COS8	-0.45	-0.08	0.69	0.46	0.6	0.81	0.83	1.1	1.23	1.22	1.29	1.19	1.35	1.63	1.26	1.66	1.62	1.77	1.69
YDL247W-A	0.55	0.59	1.24	1.38	1.42	1.44	1.66	1.84	2.07	2.24	2.4	2.27	2.27	2.32	2.29	2.07	2.08	1.98	1.82	17	13	9		YDL247W-A	0.23	0.61	1.03	1.07	1.07	1.42	1.65	1.73	1.72	1.75	1.75	1.7	1.82	1.79	1.87	1.84	1.73	1.9	2.1
COS2	0.73	1	1.17	1.33	1.17	1.09	1.4	1.5	1.94	2.09	1.98	1.87	2.05	2.08	2.21	1.99	1.97	1.76	1.69	17	11	4		COS2	0.5	0.81	1	1.37	1.14	1.09	1.13	1.54	1.69	1.63	1.75	2.01	1.7	2.07	2.01	2.16	1.95	2.41	2.5
ZIP2	0.94	0.03	1.08	1.14	1.57	1.69	1.62	2.24	3.38	3.62	3.85	3.81	3.87	3.88	3.82	3.93	3.94	3.45	3.42	17	15	12		ZIP2	0.61	0.84	0.75	1.31	1.39	1.7	2.18	2.4	2.48	2.62	2.63	2.54	2.33	2.87	2.85	3.13	3.2	3.69	3.62
COS9	0.91	0.99	1.23	1.18	0.91	0.87	1.08	1.03	1.26	1.46	1.61	1.66	1.89	1.75	1.91	1.78	1.66	1.67	1.61	15	9	0		COS9	0.75	1	1.14	1.02	1.05	1.1	1.17	1.31	1.36	1.16	1.27	1.28	1.45	1.59	1.58	1.56	1.55	1.79	1.8
YKR005C	0.8	0.54	0.93	1.07	1.25	1.49	1.73	2.44	3.1	3.61	4.08	4.41	4.52	5.01	4.76	5.31	5.22	5.17	5.23	16	13	12		YKR005C	0.76	0.61	0.69	0.86	1.07	1.16	1.44	1.76	2.15	2.24	2.51	2.57	2.65	2.96	3.1	3.35	3.6	3.84	4.03
PUT3	1.69	1.3	0.93	0.7	0.68	0.62	0.57	1.02	1.19	1.33	1.35	1.45	1.36	1.53	1.62	1.49	1.53	1.25	1.31	14	4	0		PUT3	1.78	1.44	0.98	0.9	0.91	0.99	1.14	1.16	1.19	1.23	1.11	1.18	1.23	1.37	1.49	1.5	1.66	1.75	1.81
UME6	1.06	0.49	1.2	0.93	1.12	1.11	1.29	1.75	1.88	1.94	2.07	2	1.98	2.07	2.22	2.06	1.97	1.98	1.98	17	12	4		UME6	1	0.83	0	1.12	1.18	1.34	1.51	1.68	1.78	1.8	1.77	1.79	1.83	1.86	2.04	1.86	1.99	2.37	2.32
RTS2	0.85	0.45	1.14	0.99	1.32	1.16	1.45	1.61	1.95	2.24	2.31	2.5	2.13	2.2	2.09	2.04	1.89	1.79	1.46	16	11	7		RTS2	0.65	0.94	0.99	1.17	1.28	1.21	1.48	1.64	1.73	1.66	1.37	1.57	1.54	1.74	1.84	1.85	1.79	2.07	2.09
HO	0.46	0.78	1.39	1.12	1.04	1.03	0.97	1.6	1.95	2.38	2.7	2.87	2.56	2.82	3.29	3.16	2.51	2.91	2.76	16	12	10		HO	0.91	0.75	0	0.83	0.8	0.77	1.1	1.13	1.38	0	1.79	1.58	1.84	1.98	2.19	2.48	2.77	0	3.2
COS5	0.6	1.23	0.98	1.11	0.91	0.98	1.12	0.95	1.31	1.41	1.48	1.52	1.54	1.52	0.98	1.25	1.31	1.04	0.87	12	3	0		COS5	0.2	0.36	0.84	0.98	0.99	1.09	1.04	1.32	1.38	1.26	1.42	1.36	1.34	1.48	1.22	1.54	1.37	1.45	1.48
IRR1	0.94	0.41	0.87	1	1.21	1.26	1.43	1.91	2.05	2.19	2.27	2.18	1.93	1.88	1.79	1.69	1.49	1.44	1.45	15	9	4		IRR1	0.89	0.59	0.67	1.02	1.1	1.1	1.26	1.47	1.71	1.52	1.64	1.62	1.38	1.78	1.81	1.68	1.88	2.01	2.05
MEC1	0.65	0.41	1.07	1.05	1.13	1.06	1.25	1.67	1.58	1.72	1.72	1.71	1.6	1.71	2.28	1.58	1.6	1.44	1.45	17	10	1		MEC1	0.59	0.57	0.81	1.1	1.18	1.17	1.46	1.5	1.53	1.47	1.59	1.49	1.47	1.63	1.66	1.6	1.81	1.97	2.19
ULP2	0.89	0.31	0.88	0.91	1.09	1.25	1.4	1.79	2.26	2.46	2.61	2.67	2.67	2.73	2.49	2.51	2.35	2.26	2.31	15	12	11		ULP2	0.72	0.61	0.67	0.83	0.95	1.17	1.35	1.77	1.98	1.82	1.76	1.82	1.88	1.99	2.18	2.1	2.21	2.42	2.46
CMR1	0.56	0.39	0.92	0.95	1.2	1.15	1.35	1.56	1.76	1.53	1.72	1.55	1.13	1.22	1.05	1.09	1.07	0.99	1	13	5	0		CMR1	0.47	0.77	0.75	1.09	1.24	1.05	1.12	1.54	1.72	1.77	1.44	1.85	1.69	1.78	1.97	1.66	1.93	1.96	1.85
RKM1	0.67	0.84	0.82	0.9	0.89	0.92	1.03	1.21	1.29	1.42	1.33	1.31	1.23	1.37	1.48	1.43	1.47	1.53	1.58	13	2	0		RKM1	0.71	0.71	0.88	0.87	0.82	0.81	0.99	0.97	1.16	1.13	1.18	1.17	0.98	1.31	1.31	1.29	1.13	1.46	1.41
DOC1	1.17	0.63	0.45	0.5	0.94	1.31	1.57	2.06	2.63	3.02	3.23	3.48	3.24	3.51	3.32	3.57	3.47	3.42	3.41	15	13	12		DOC1	1.2	0.7	0.4	0.36	0.69	1.03	1.34	1.73	2.27	2.31	2.33	2.44	2.61	2.65	2.93	2.77	2.94	3.16	3.16
HFM1	0.67	-0.14	0.83	0.88	1.18	1.45	1.9	2.24	2.78	3.26	3.5	3.69	3.54	3.62	3.33	3.37	3.31	3.46	3.28	15	13	12		HFM1	0.56	0.81	0.64	0.85	1.1	1.49	1.63	2.02	2.38	2.4	2.31	2.54	2.86	2.77	3.22	2.96	3.08	3.26	3.34
PBP2	0.89	1.32	0.72	0.57	0.57	0.64	0.58	0.84	1.03	1.3	1.21	1.22	1.13	1.53	1.46	1.97	2.19	2.28	2.33	12	5	3		PBP2	0.87	0.93	0.89	0.75	0.61	0.61	0.6	0.66	0.61	0.81	0.74	0.65	0	0.92	0.91	0.97	1	1.1	1.13
MSH4	0.62	0.39	0.66	0.86	1.07	1.1	1.6	2.23	3.08	3.79	4	4.23	3.97	4.5	4.48	4.38	4.33	4.11	4.12	15	13	12		MSH4	0.42	0.16	0.31	0.49	0.76	1.03	1.29	1.48	2.14	2.1	2.34	2.29	2.29	2.75	3.07	2.89	3.32	3.97	3.91
YBR064W	1.89	0.6	0.63	0.32	0.68	0.53	0.96	1.18	1.63	1.72	1.5	1.97	2.28	2.23	2.18	2.67	0	2.56	2.5	12	10	6		YBR064W	1.31	0.82	0.52	0.5	0.38	0.54	0.9	1.31	1.6	1.44	1.32	0.81	1.94	1.54	1.68	1.91	2.26	1.5	2.15
UBR2	1.36	1.75	0.08	0.19	0.5	0.76	0.95	1.24	1.53	1.85	2.01	2.07	2.03	2.26	2.2	2.34	2.24	2.19	2.14	14	12	9		UBR2	1.58	0.84	0.21	0.24	0.57	0.67	0.71	1.19	1.44	1.28	1.3	1.31	1.37	1.46	1.7	1.52	1.55	1.71	1.94
MLH3	0.51	0.39	0.91	0.77	0.94	1.12	1.1	1.32	1.54	1.74	1.88	1.9	1.81	1.93	2.22	2.22	2.31	2.28	2.23	14	11	5		MLH3	0.36	0.36	0.7	0.95	0.94	0.94	1.02	1.25	1.21	1.36	1.19	1.32	1.35	1.32	1.66	1.42	1.66	1.83	1.78
SCC2	1.35	0.82	0.49	0.58	0.58	0.67	0.53	1.45	1.95	2.31	2.24	2.5	2.35	2.57	2.61	2.42	2.46	2.06	2.01	13	11	10		SCC2	1.23	0.56	0.29	0.47	0.6	0.37	0.76	1.04	1.19	1.41	1.69	1.52	1.46	1.68	1.81	1.95	2.09	2.16	2.26
SMC1	0.24	0.49	0.69	0.82	1.05	1.1	1.18	1.57	1.98	2.07	2.07	2.05	1.77	1.8	1.64	1.63	1.39	1.24	1.15	15	9	3		SMC1	0.55	0.51	0.65	0.98	1.1	1.07	1.27	1.35	1.6	1.7	1.6	1.74	1.64	1.83	1.75	1.85	1.91	2.21	2.14
LUC7	1.38	0.85	0.45	0.43	0.55	0.7	0.6	1.03	1.74	2.07	2.18	2.53	2.55	2.78	2.62	2.89	2.76	2.64	2.68	13	11	10		LUC7	1.6	0.93	0.49	0.37	0.54	0.64	0.86	0.98	1.34	1.36	1.34	1.53	1.92	2.01	1.99	2.04	2.27	2.47	2.4
POP4	0.96	0.41	0.58	0.68	0.83	0.89	0.95	1.32	1.45	1.59	1.54	1.7	1.65	1.71	1.77	1.67	1.61	1.59	1.51	12	10	0		POP4	1.03	0.6	0.3	0.54	0.8	0.95	1.26	1.28	1.33	1.27	1.26	1.13	1.16	1.33	1.29	1.53	1.51	1.58	1.62
SLD2	0.42	0.3	0.8	0.88	0.91	0.93	0.89	1.27	1.35	1.34	1.15	1.14	1.05	0.97	0.76	0.74	0.68	0.68	0.67	6	0	0		SLD2	0.52	0.43	0.72	0.98	0.95	0.98	1.25	1.22	1.41	1.44	1.42	1.39	1.45	1.54	1.53	1.55	1.73	1.58	1.54
RED1	0.15	1.26	0.69	0.46	0.73	0.83	1.74	2.3	0	3.51	3.87	3.64	3.25	3.43	4.03	4.21	3.92	3.64	3.68	13	12	11		RED1	0.23	0.27	0.27	0.64	0.74	1.12	1.06	1.17	1.54	0	2.55	2.32	2.58	2.57	2.27	2.55	2.94	3.81	3.52
SAE2	0.44	-0.02	0	0.78	1.27	1.51	0.74	1.12	1.58	1.68	1.04	1.76	1.75	1.91	0	1.75	1.84	2.08	0	12	9	1		SAE2	0.12	0.82	0.58	1.05	1.16	0	0.63	1.34	1.49	1.05	1.29	1.64	1.9	1.1	1.71	1.86	1.53	1.98	2.06
HUA2	0.5	0.49	0.58	0.64	0.86	0.9	1.08	1.42	1.39	1.45	1.23	1.09	0.83	0.8	0.48	0.48	0.55	0.34	0.52	6	0	0		HUA2	0.47	0.35	0.59	0.63	0.64	0.79	0.9	1.11	1.08	1.24	1.14	1.07	0.89	0.96	0.97	0.9	1.01	0.98	1.14
REC114	0	0	0	0	0	3.73	0	0	0	6.9	6.49	6.69	5.85	6.53	5.88	6.31	6.32	0	6.75	10	10	10		REC114	0	0	0	0	0	0	0	0	0	4.34	4.5	0	0	4.66	4.67	4.71	4.82	0	5.58
BUB3	0.24	1.34	0.59	0.45	0.55	0.51	0.48	0.79	0.8	0.88	0.82	0.67	0.47	0.59	0.73	0.73	0.7	0.63	0.72	1	0	0		BUB3	-0.02	0.23	0.42	0.48	0.42	0.34	0.43	0.33	0.4	0.55	0.56	0.57	0.38	0.62	0.65	0.61	0.75	0.74	0.78
MCM3	0.38	0.49	0.51	0.59	0.73	0.88	0.88	1.05	1.08	1.02	0.93	0.81	0.65	0.75	0.79	0.63	0.43	0.43	0.5	3	0	0		MCM3	0.25	0.4	0.58	0.65	0.66	0.56	0.33	0.6	0.74	0.73	0.77	0.82	0.67	0.91	1.01	0.65	0.53	0.98	0.91
WSC3	0.37	1.3	0.56	0.56	0.33	0.41	0.49	0.27	0.39	0.51	0.72	0.76	0.85	0.93	0.89	0.99	0.67	0.54	0.56	1	0	0		WSC3	0.34	0.32	0.41	0.39	0.48	0.49	0.48	0.51	0.46	0.48	0.53	0.56	0.43	0.92	0.9	0.95	1.06	1.13	1.16
NUS1	0.21	0.51	0.67	0.66	0.69	0.75	0.79	1.12	1.45	1.88	2.03	2.15	2.26	2.26	1.98	2.04	1.85	1.73	1.82	12	10	5		NUS1	0.27	0.21	0.51	0.58	0.51	0.75	0.87	1.05	1.09	1.09	1.16	1.12	1.01	1.45	1.46	1.67	1.79	1.85	2.1
MCM6	0.69	0.36	0.47	0.51	0.67	0.76	0.72	1.13	1.2	1.32	1.14	1.26	1.09	1.17	1.1	0.88	0.8	0.81	0.66	8	0	0		MCM6	0.67	0.7	0.5	0.68	0.82	0.68	0.63	0.92	1	0.99	0.91	1.01	1.09	1.18	1.1	1.26	1.16	1.22	1.29
SPO23	0.95	0.55	0.9	0.18	0.27	0.51	0.5	1.26	2.18	3.19	3.87	4.3	5.15	5.71	5.54	5.46	0	6.04	6.43	11	10	10		SPO23	0.68	0.89	0	0.33	0.45	0.39	0.54	0.84	0.97	1.43	1.36	1.76	0	2.15	2.76	2.63	0	3.6	3.91
RAD53	0.38	1.38	0.19	0.44	0.5	0.46	0	0.82	1.09	1	0.91	0.93	0.81	0.79	0	1.17	0.49	0.57	0.51	3	0	0		RAD53	0.36	0.28	0.5	0.47	0.55	0.56	0.64	0.77	0.82	0.88	0.76	0.54	0	0.97	0.78	0.93	1.01	0.97	0.98
SPO11	1.59	1.66	0	0	0	0	2.61	3.26	3.65	0	0	0	4.31	5.01	4.49	4.41	4.24	3.99	0	11	11	9		SPO11	0.9	1.17	1.57	1.91	1.69	0	0	0	2.33	2.58	2.66	2.6	2.65	2.84	3.07	3.12	0	3.82	3.66
MPS2	0.45	0.06	0.65	0.59	0.75	0.69	0.75	1.18	1.58	1.8	1.81	1.92	1.88	2.03	1.96	1.98	1.91	1.78	1.83	12	11	1		MPS2	0.51	0.22	0.34	0.26	0.49	0.6	0.73	0.81	1.01	1.05	0.99	1.02	1.19	1.38	1.31	1.58	1.4	1.72	1.78
RFA3	0.65	0.28	0.42	0.48	0.63	0.67	0.71	0.86	1.03	1.22	1.06	0.84	0.79	0.87	0.83	0.48	0.73	0.47	0.63	3	0	0		RFA3	0.46	0.22	0.53	0.5	0.52	0.58	0.61	0.72	0.83	0.72	0.89	0.93	0.62	0.84	1.01	0.9	0.77	1.01	0.96
IPL1	0.71	-0.06	0.43	0.53	0.74	0.74	0.96	1.38	1.75	1.8	2	2.03	2.01	2.01	1.93	2.02	1.83	1.82	1.81	12	11	4		IPL1	0.85	0.63	0.59	0.76	0.73	0.82	1.05	1.13	1.27	1.33	1.4	1.34	1.46	1.61	1.57	1.68	1.88	1.94	1.94
YBR184W	0.3	-0.29	0.23	0.53	1.03	1.25	1.75	2.63	3.37	3.85	3.99	4.18	3.76	4.49	4.7	4.97	5.12	5.08	5.04	15	13	12		YBR184W	0.56	0.4	0.53	0.86	1.11	1.51	1.64	2.09	2.46	2.31	2.54	2.57	2.53	2.88	3.06	2.98	3.27	3.61	3.68
RFA1	0.96	0.61	0.39	0.33	0.44	0.23	0.44	0.64	1.02	0.94	0.97	1.04	0.74	0.98	0.82	0.85	0.67	0.55	0.57	2	0	0		RFA1	0.96	0.29	0.3	0.16	0.18	0.22	0.17	0.24	0.59	0.57	0.56	0.63	0.39	0.55	0.72	0.6	0.55	0.84	0.83
PDS5	-0.08	-0.08	0.46	0.62	0.95	1	1.15	1.74	2.02	1.84	2.01	2.01	1.87	1.67	1.38	1.52	1.33	1.26	1.15	13	8	3		PDS5	-0.11	0.22	0.31	0.81	0.96	0.91	0.99	1.29	1.61	1.69	1.63	1.74	1.63	1.73	1.82	1.85	2.04	2.02	1.98
SPT21	0.43	0.57	0.4	0.44	0.49	0.49	0.66	0.9	1.12	1.17	1.09	0.95	0.76	0.78	0.62	0.8	0.83	0.88	0.8	3	0	0		SPT21	0.43	0.34	0.38	0.51	0.48	0.43	0.42	0.48	0.76	0.95	0.9	0.9	0.87	0.95	0.9	0.99	0.93	1.24	1.09
YMR279C	1.18	0.19	0.89	0.43	0.06	0.07	0.04	0.52	0.92	1.25	1.25	0.97	1.09	0.93	1.17	0.64	0.61	0.45	0.39	5	0	0		YMR279C	1.07	0.63	0.43	0.2	0.07	0.08	0.02	-0.1	-0.11	0.4	0.17	0.3	0.49	0.5	0.6	0.52	0.48	0.65	0.71
QDR2	0.5	0.81	0.86	0.39	0.13	0.08	0.07	-0.23	-0.02	-0.31	0	-0.05	0.01	-0.04	-0.05	-0.25	-0.01	-0.07	-0.22	0	0	0		QDR2	0.72	1.1	1.31	0.63	0.41	0.29	0.13	-0.02	-0.3	-0.07	-0.3	-0.36	-0.53	-0.21	-0.29	-0.12	-0.1	0.02	0.06
SPO22	0.83	-0.06	0	0	0	1.91	2.74	3.66	4.61	4.99		5.28	5.18	5.84	5.06	5.59	5.36	5.23	0	12	12	11		SPO22	1.21	1.29	1.02	1.35	1.9	0	2.09	2.79	3.55	3.55	3.73	3.72	3.98	4.21	4.43	4.02	4.22	5.15	5.18
RIF1	0.14	0.53	0.22	0.4	0.68	0.64	0.81	0.88	1.21	1.18	1.23	1.28	1.1	1.35	1.32	1.95	1.84	1.93	1.84	11	4	0		RIF1	0.24	0.17	0.13	0.26	0.49	0.48	0.53	0.75	1.03	1.08	0.89	1.05	0.89	1.07	1.09	1.15	1.22	1.33	1.18
KIN2	0.35	0.03	0.34	0.46	0.64	0.66	0.62	1.21	1.44	1.68	1.74	1.78	1.75	1.94	1.5	1.66	1.52	1.19	1.41	12	7	0		KIN2	0.41	0.2	0.14	0.29	0.5	0.59	0.79	0.93	1.01	0.96	1	1.01	0.93	1.21	1.2	1.25	1.38	1.54	1.61
TID3	0.23	-0.15	0.56	0.43	0.76	0.58	0.7	0.88	1.17	1.18	1.39	1.42	1.55	1.55	1.56	1.88	1.86	1.77	1.64	11	7	0		TID3	0.16	0.2	0.53	0.67	0.7	0.56	0.92	0.85	0.79	0.88	0.79	0.74	0.49	0.76	0.88	1.09	0.87	1.23	1.37
MSH5	0.09	0.97	0	0.23	0.45	0.63	0.84	1.47	2.11	2.35	2.74	2.93	2.6	3	2.84	3.04	0	2.62	2.77	11	10	10		MSH5	0.26	0.09	0.12	0.28	0.29	0.46	0.52	0.95	1.34	1.46	1.48	1.65	1.87	2.04	2.13	2.29	2.5	2.63	2.76
SLK19	0.12	0.33	0.32	0.39	0.69	0.48	0.66	0.8	1.03	0.91	1.12	1.15	0.57	0.94	0.74	1.05	0.89	0.81	0.47	4	0	0		SLK19	0.33	0.41	0.11	0.57	0.5	0.54	0.55	0.74	1.04	1	1.06	1.1	0.75	1.01	1.11	0.98	1.34	1.32	1.36
AXL1	0.3	0.42	0.31	0.32	0.47	0.46	0.51	1.05	1.24	1.39	1.23	1.21	1.23	1.29	1.49	1.47	1.63	1.57	1.61	12	3	0		AXL1	0.08	0.13	0.14	0.09	0.21	0.37	0.55	0.59	0.7	0.97	1.03	0.95	1.07	1.15	1.11	1.2	1.2	1.39	1.41
CSM4	0.58	0.73	0.35	0.08	0.23	0.18	0.23	0.7	1.2	1.78	1.9	2	2.07	2.18	2.22	2.06	2.17	1.73	1.79	11	10	5		CSM4	0.52	0.36	0.42	0.38	0.26	0.13	0.26	0.58	0.71	0.62	0.63	0.44	0.51	0.75	0.97	1.08	1.09	1.34	1.68
HLR1	0.16	0.31	0.37	0.33	0.49	0.39	0.42	0.48	0.41	0.46	0.46	0.23	0.11	0.1	-0.04	-0.12	-0.03	-0.25	0	0	0	0		HLR1	-0.07	0.07	0.17	0.23	0.27	0.23	0.1	0.26	0.27	0.46	0.37	0.39	0.1	0.3	0.27	0.34	0.18	0.39	0.35
BDF2	0.47	0.26	0.24	0.31	0.34	0.37	0.53	0.53	0.78	0.88	0.97	1.13	1.17	1.06	0.69	1.12	0.94	0.74	0.58	4	0	0		BDF2	0.68	0.51	0.46	0.49	0.56	0.62	0.75	0.77	0.85	0.88	0.73	0.61	0.68	0.73	0.56	0.88	0.74	0.89	0.98
POL31	0.33	0.32	0.29	0.3	0.35	0.39	0.35	0.53	0.63	0.68	0.61	0.58	0.44	0.47	0.25	0.21	0.14	0.04	0.15	0	0	0		POL31	0.4	0.35	0.4	0.41	0.43	0.49	0.51	0.58	0.65	0.69	0.6	0.6	0.56	0.7	0.65	0.77	0.82	0.83	0.72
GTO3	-0.24	0.08	0.39	0.6	0.57	0.51	0.54	0.45	0.63	0.41	0.71	0.67	0.45	0.58	0.38	0.52	0.47	0.35	0.65	0	0	0		GTO3	-0.35	0.26	0.46	0.36	0.3	0.56	0.4	0.53	0.42	1.04	0.5	0.52	0.76	0.69	0.56	0.67	0.57	0.58	0.74
ECO1	0.08	0.22	0.23	0.41	0.4	0.53	0.54	0.79	1.1	1.14	1.03	1.08	0.82	0.84	0.65	0.68	0.43	0.36	0.39	4	0	0		ECO1	0.47	0.45	0.52	0.64	0.6	0.75	0.75	0.91	1.1	1.14	1.15	1.06	1.21	1.33	1.11	1.37	1.31	1.32	1.31
RFA2	0.27	0.77	0.03	0.1	0.21	0.33	0.28	0.7	0.85	0.83	1.11	1.11	1.11	1.13	0.95	0.94	0.87	0.55	0.82	4	0	0		RFA2	0.23	0.2	0.02	0.07	0	0.09	0.31	0.34	0.48	0.56	0.67	0.6	0.36	0.8	0.71	0.83	0.56	0.92	0.91
FMT1	0.4	0.42	0.48	0.15	0.14	0.12	0	0.12	0.73	1.24	1.26	1.01	1.09	1.19	0.97	1.36	1.07	1.17	0.86	8	0	0		FMT1	-0.06	0	0.01	0.06	0.24	0.22	-0.48	0.32	0.57	0.09	0.32	0.6	0	0.55	0.9	0.79	0.95	1.22	0.88
IMA5	0.24	0.07	0.68	0.27	0.18	0.2	0.31	0.55	0.84	0.89	1.04	0.96	1.08	0.96	0.93	0.86	0.85	0.71	0.75	2	0	0		IMA5	0.2	0.46	0.49	0.28	0.16	0.18	0.23	0.24	0.37	0.49	0.52	0.7	0.65	0.77	0.88	0.68	0.84	1.08	1.13
QRI1	0.09	0.63	0.23	0.12	0.11	0.12	0.13	0.43	0.67	0.87	0.85	0.92	0.91	1.15	1.22	1.83	2.02	2.18	2.34	6	4	3		QRI1	0.17	0.06	0.18	0.21	-0.24	-0.03	-0.05	0.1	0.33	0.45	0.51	0.3	0.25	0.69	0.46	0.68	0.67	0.83	0.8
CAR1	-1.02	-1.1	0.3	0.97	1.12	0.92	0.87	0.95	1	0.82	0.89	0.89	0.93	0.98	0.81	0.7	0.57	0.34	0.42	1	0	0		CAR1	-1.14	-1.12	-0.27	0.67	0.82	0.85	0.89	0.87	0.72	0.79	0.42	0.62	0.46	0.7	1.01	0.97	0.42	1.12	1.31
TUB4	0.09	0.19	0.06	0.2	0.21	0.35	0.44	0.73	0.73	0.88	0.77	0.56	0.57	0.54	0.41	0.29	0.27	0.33	0.3	0	0	0		TUB4	-0.06	-0.04	0.03	0.03	0.18	0.06	0.29	0.32	0.54	0.53	0.59	0.57	0.49	0.76	0.75	0.59	0.49	0.79	0.79
MRC1	-0.17	0.09	0.17	0.18	0.49	0.3	0	0.6	0.89	0.77	0.7	0.65	0.37	0.2	0	0.3	0.12	0.33	-0.12	0	0	0		MRC1	-0.08	0	-0.15	0.56	0.71	0.36	0.5	0.66	0.79	1.01	0.64	0.81	0	0.87	0.72	0.92	0.74	0.78	0.7
PSY4	0.18	-0.07	0.12	0.22	0.22	0.29	0.46	0.7	0.98	1.16	1.1	1.17	0.88	1.18	0.98	1.12	0.91	0.94	0.89	5	0	0		PSY4	0.35	0.22	0.03	0.13	0.18	0.28	0.35	0.5	0.72	0.77	0.83	0.93	1.09	1.17	1.19	1.2	1.44	1.48	1.45
RAP1	-0.08	0.01	0.27	0.31	0.24	0.19	0.02	0.14	0.38	0.44	0.64	0.7	0.74	0.77	0.69	0.64	0.54	0.62	0.57	0	0	0		RAP1	-0.29	-0.13	0.01	0.03	-0.01	-0.02	0.01	-0.08	-0.13	-0.1	-0.2	-0.04	-0.05	0.17	0.31	0.22	0.27	0.39	0.55
ELG1	-0.14	-0.16	0.09	0.25	0.46	0.41	0.53	0.68	0.81	0.77	0.65	0.6	0.38	0.31	0.11	0.24	0.27	0.15	0.23	0	0	0		ELG1	-0.1	-0.19	-0.01	0.33	0.37	0.31	0.36	0.48	0.57	0.58	0.53	0.57	0.26	0.5	0.48	0.53	0.6	0.64	0.53
CFT2	0.54	-0.04	0	0.02	0.21	0.05	0.14	0.37	0.62	0.56	0.59	0.62	0.57	0.57	0.98	0.53	0.45	0.25	0.32	0	0	0		CFT2	0.85	0.3	0.14	0.25	0.25	0.34	0.4	0.34	0.3	0.34	0.23	0.17	0.09	0.44	0.41	0.49	0.61	0.75	0.57
SAS2	0	0.38	-0.17	0	0.17	0.4	0.53	1.02	1.36	1.67	1.45	1.55	1.46	1.51	1.29	1.25	1.2	0.86	1.09	11	3	0		SAS2	-0.47	-0.24	-0.26	-0.04	0.08	0.24	0.38	0.56	0.7	0.93	0.94	0.98	0.91	1.16	0.94	1.23	1.2	1.35	1.44
SLI15	-0.04	-0.42	0.26	0.16	0.42	0.36	0.57	1.1	1.51	1.89	2.05	2.15	2.14	2.17	2.07	2.1	2	1.85	1.85	12	11	6		SLI15	-0.12	0.15	0.16	0.39	0.46	0.37	0.47	0.63	0.82	1.12	1.12	1.21	1.31	1.52	1.69	1.67	1.85	2.03	2.17
MER1	0	0	0	0	0	0.71	0.93	1.48	2.18	2.57	2.68	2.73	3.33	2.89	2.37	2.64	2.54	1.81	1.97	12	11	9		MER1	0.37	0	0	0	0	0.38	0.59	1.27	1.39	0	1.98	0	0	1.74	0.96	2.14	1.73	2.24	2.35
TOP3	0.48	-0.65	0	0.15	0.31	0.39	0.74	0.76	1.46	1.71	1.97	2	2.18	2.16	1.85	2.12	1.93	2.28	2.03	11	10	5		TOP3	0.74	0.29	-0.14	-0.07	0.2	0.34	0.32	0.83	1.22	1.27	1.26	1.52	1.92	1.82	1.93	1.64	1.87	2.09	2.1
MNE1	0.04	-0.37	0.11	0.12	0.28	0.44	0.57	1.32	1.9	2.31	2.44	2.61	2.58	2.72	2.47	2.69	2.59	2.35	2.34	12	11	10		MNE1	0.04	-0.16	-0.03	-0.02	0.08	0.13	0.34	0.58	1.05	1.09	1.32	1.37	1.33	1.79	1.94	2.19	2.33	2.54	2.75
STU1	-0.08	-0.15	0.07	0.19	0.31	0.27	0.38	0.65	0.9	1.07	1.13	1.11	1.05	1.01	1	0.95	0.93	0.85	0.75	5	0	0		STU1	-0.24	-0.22	-0.14	0.08	0.17	0.11	0.27	0.38	0.57	0.63	0.58	0.66	0.49	0.84	0.78	0.83	0.72	1.16	1.17
YPR174C	0.04	-0.02	-0.03	-0.03	0.22	0.35	0.46	0.86	1.19	1.23	1.45	1.38	1.25	1.21	1.24	1.29	1.2	1.22	1.22	11	0	0		YPR174C	-0.05	-0.07	-0.27	-0.02	0.07	0.08	0.13	0.41	0.74	0.88	0.8	1.04	0.98	1.04	1.3	1.12	1.28	1.31	1.14
PRD1	0.46	0.09	-0.01	-0.1	0	0.06	0.2	0.46	0.83	1.02	1.16	1.27	1.29	1.36	1.08	1.28	1.21	0.83	0.9	8	0	0		PRD1	0.51	0.2	-0.05	-0.17	-0.1	-0.06	0.09	0.23	0.45	0.37	0.52	0.55	0.41	0.65	0.62	0.54	0.71	0.91	0.94
ALG14	0.14	0.17	0.12	0.13	-0.05	-0.03	0.09	0.3	0.31	0.33	0.57	0.41	0.58	0.42	0.33	0.27	0.42	0.45	0.45	0	0	0		ALG14	0.03	0.17	0.26	0.04	0.04	0.06	0.11	0.06	0.26	0.14	0.31	0.4	0.38	0.47	0.43	0.48	0.28	0.56	0.57
ACM1	-0.39	-0.07	0.13	0.2	0.29	0.32	0.25	0.53	0.46	0.62	0.53	0.51	0.46	0.58	0.58	0.93	0.89	0.87	0.95	0	0	0		ACM1	-0.09	0.1	0.41	0.5	0.45	0.4	0.21	0.42	0.48	0.6	0.54	0.47	0.44	0.55	0.51	0.55	0.56	0.67	0.54
MCM2	-0.01	-0.35	0.09	0.17	0.31	0.25	0.25	0.38	0.42	0.44	0.51	0.44	0.46	0.38	0.15	0.04	0	-0.08	0.16	0	0	0		MCM2	0.09	-0.02	0.09	0.23	0.27	0.28	0.24	0.24	0.25	0.25	0.22	0.27	0.16	0.44	0.36	0.48	0.42	0.49	0.49
DAD2	0.04	0.04	0.24	0.11	0.04	-0.12	0.08	0.12	0	0.11	-0.02	-0.04	-0.1	-0.23	0.25	0.05	0.33	0.45	0.21	0	0	0		DAD2	0.03	0.25	0.21	0.18	0.21	-0.15	0.14	0.15	0.41	0.23	0.24	0.22	0	0.17	0.17	0.3	0.14	0.01	0.04
POL2	-1.16	0.67	-0.11	0.05	0.34	0.51	0.35	0.92	1.21	1.16	1.39	1.47	1.39	1.39	1	0.93	0.71	0.66	0.83	6	0	0		POL2	-0.67	-0.38	-0.18	-0.04	0.16	0.29	0.59	0.7	1	1.03	0.94	1.16	1.4	1.4	1.46	1.55	1.35	1.37	1.49
VID22	0.03	-0.13	0.15	0.04	0.08	0.06	0.06	0.44	0.5	0.71	0.92	0.8	0.8	0.96	0.91	1.08	1.25	1.29	1.28	4	0	0		VID22	-0.26	-0.17	-0.15	-0.08	-0.03	-0.07	-0.05	0.06	0.16	0.33	0.35	0.41	0.59	0.56	0.62	0.68	0.82	0.91	1.02
MND1	0	0	0	0	0	0	0	0	0	0	0	0	7.1	0	0	0	0	0	0	1	1	1		MND1	0	0	0	0	0	0	0	0	0	0	5.94	0	0	6.35	0	6	0	0	6.21
DUO1	-0.28	-0.27	0.1	0.11	0.16	0.18	0.38	0.57	0.91	0.92	0.83	0.79	0.57	0.55	0.68	0.74	0.69	0.54	0.57	0	0	0		DUO1	-0.05	0.19	0.34	0.36	0.36	0.44	0.62	0.57	0.77	0.96	0.94	0.85	1	1.16	0.98	1.2	1.06	1.37	1.15
SPO16	-1.48	-0.5	-0.36	0.35	0.75	1.2	1.15	2.46	2.96	3.58	3.64	3.92	3.84	3.96	3.45	3.73	3.51	3.4	3.5	14	12	12		SPO16	-1.6	-1.54	-0.99	-0.17	0.04	0.56	0.96	1.78	2.42	2.42	2.42	2.66	2.75	2.78	3.05	2.92	3.17	3.12	3.21
MDM20	-0.06	-0.46	-0.02	0.11	0.12	0.2	0.19	0.32	0.37	0.3	0.31	0.23	-0.07	0.07	0.14	-0.03	0.07	-0.16	-0.09	0	0	0		MDM20	-0.12	-0.04	-0.07	-0.02	0.11	0.14	-0.01	0.17	0.08	0.14	0.24	0.06	0.07	0.27	0.17	0.21	0.42	0.5	0.52
SPH1	-0.19	-0.5	-0.02	0.09	0.23	0.22	0.37	0.76	0.98	0.88	0.84	0.78	0.58	0.61	0.64	0.41	0.39	0.2	0.42	0	0	0		SPH1	-0.18	-0.06	-0.12	-0.05	0.05	0.08	0.23	0.23	0.46	0.55	0.53	0.52	0	0.8	0.71	0.63	0.62	0.93	0.9
RAD5	-0.24	-0.54	-0.11	0.09	0.21	0.3	0.41	0.63	0.69	0.78	0.63	0.56	0.32	0.44	0.12	0.18	0.18	0.07	0.25	0	0	0		RAD5	-0.15	-0.13	-0.07	0.24	0.37	0.24	0.46	0.67	0.77	0.84	0.99	0.79	0.89	1.1	1.01	1.03	1.02	1.12	1.1
LIN1	0.37	0.02	-0.15	-0.32	-0.1	-0.15	-0.01	-0.06	0.14	0.27	0.47	0.6	0.38	0.41	0.23	0.6	0.28	0.22	0.08	0	0	0		LIN1	0.66	0.32	0.05	0	0.06	0.04	0.08	0.31	0.28	0.2	0.2	-0.07	0.06	0.13	0.1	0.19	0.19	0.24	0.29
RAD27	0.03	-0.21	-0.18	-0.05	0.02	0.04	-0.04	0.4	0.62	0.46	0.33	0.36	0.11	0.04	-0.09	-0.17	-0.23	-0.32	-0.28	0	0	0		RAD27	0.41	0.18	-0.07	-0.02	-0.07	0.09	0.3	0.44	0.71	0.8	0.62	0.75	0.64	0.95	0.77	0.94	0.83	0.83	0.77
ULI1	0.03	-0.46	0.02	-0.02	-0.09	0.15	0.49	0.77	0.86	1.13	1.26	1.27	1.33	1.41	1.31	1.18	1.1	1.02	1.1	10	0	0		ULI1	-0.17	-0.21	-0.25	-0.14	0.06	0.06	0.24	0.29	0.62	0.75	0.64	0.77	0.86	0.98	1.34	1.12	1.23	1.31	1.51
PRI2	-0.15	-0.14	-0.1	-0.14	0.03	0.03	0.17	0.38	0.66	0.59	0.48	0.47	0.1	0.12	0.03	-0.04	-0.14	-0.21	-0.19	0	0	0		PRI2	-0.07	-0.17	-0.2	-0.09	-0.1	-0.14	-0.12	0.02	0.31	0.43	0.38	0.26	0.22	0.4	0.45	0.39	0.46	0.48	0.44
MSH2	-0.24	-0.03	-0.06	-0.17	0	0.01	0.08	0.39	0.49	0.62	0.5	0.34	0.16	0.28	0.23	0.25	0.15	0.1	0.14	0	0	0		MSH2	-0.23	-0.17	-0.15	0.07	0.06	-0.01	0.03	0.14	0.47	0.39	0.38	0.43	0.31	0.54	0.32	0.45	0.56	0.27	0.52
YLR049C	-0.08	-0.11	-0.02	-0.08	-0.12	-0.12	-0.17	0.18	0.47	0.61	0.63	0.76	1.17	1.91	2.92	3.56	4.03	4.49	4.44	7	6	5		YLR049C	-0.22	0.04	0.19	0.14	0.05	-0.1	-0.08	-0.01	0.03	0.12	0.23	0.18	0.27	0.49	0.64	0.78	0.81	1.07	1.29
PMS1	-0.4	-0.17	-0.19	-0.04	0.15	0.1	0.17	0.52	0.7	0.69	0.55	0.63	0.38	0.35	0.22	0.28	0.2	0.16	0.12	0	0	0		PMS1	-0.28	-0.13	-0.21	0	0.15	0.1	0.19	0.31	0.52	0.61	0.57	0.41	0.58	0.77	0.66	0.79	0.78	0.87	0.75
ZDS2	-0.27	-0.24	-0.17	-0.05	0.03	0.06	0.15	0.11	0.35	0.34	0.32	0.3	0.17	0.19	0.16	0.01	0.1	0.09	0.2	0	0	0		ZDS2	0.03	-0.01	-0.23	-0.06	0.04	-0.05	0.04	0	0.23	0.3	0.27	0.38	-0.12	0.54	0.53	0.47	0.18	0.69	0.51
YDR222W	-0.4	0.41	-0.09	0	-0.32	-0.36	-0.29	-0.3	-0.4	-0.37	-0.2	-0.16	-0.05	-0.15	-0.07	-0.13	-0.18	-0.29	-0.18	0	0	0		YDR222W	-0.66	-0.49	-0.55	-0.53	-0.61	-0.62	-0.77	-1	-1.01	-0.79	-0.84	-0.75	0	-0.63	-0.6	-0.73	-0.88	-0.68	-0.45
RTT109	-0.13	-0.19	-0.08	-0.09	-0.09	-0.24	-0.31	-0.08	0.01	0.41	0.09	0.14	0.22	0.17	0.1	0.08	0.01	0.01	0.09	0	0	0		RTT109	-0.21	-0.24	-0.21	-0.29	-0.36	-0.47	-0.45	-0.43	-0.34	-0.18	-0.2	-0.07	0.03	-0.02	0.22	0.16	0.09	0.22	0.29
MOT1	-0.97	0.69	-0.33	-0.28	-0.01	0.04	-0.25	0.44	0.24	0.52	0.55	0.74	0.7	0.97	0.77	0.74	1.02	0.82	1.17	2	0	0		MOT1	-0.46	-0.25	-0.55	-0.17	-0.09	0.01	0.07	0.15	0.37	0.01	0.04	-0.09	0	0.48	0.49	0.6	0	0.62	0.68
SMC6	-0.29	-0.67	-0.07	-0.07	0.11	0.05	0.12	0.31	0.76	0.65	0.65	0.5	0.4	0.42	0.25	0.35	0.2	0.2	-0.03	0	0	0		SMC6	-0.11	-0.06	-0.2	0.1	0.23	0.13	0.21	0.32	0.46	0.58	0.61	0.61	0.71	0.71	0.86	0.72	0.73	0.64	0.86
LPP1	-0.36	-0.23	-0.25	-0.13	-0.13	-0.06	0	0.18	0.42	0.61	0.7	0.62	0.68	0.79	0.69	0.51	0.69	0.43	0.66	0	0	0		LPP1	-0.13	-0.12	-0.05	-0.06	-0.12	0.06	0.15	0.32	0.56	0.6	0.75	0.73	0.61	1.01	0.84	0.99	1.11	1.14	1.25
CIN2	0.1	0.14	-0.36	-0.32	-0.29	-0.47	-0.34	-0.14	-0.11	-0.13	-0.19	-0.37	-0.73	-0.46	-0.51	-0.57	-0.52	-0.36	-0.45	0	0	0		CIN2	0.1	0.04	-0.25	-0.29	-0.36	-0.4	-0.57	-0.61	-0.19	-0.04	-0.04	-0.07	-0.32	0.02	-0.11	-0.1	-0.07	-0.3	-0.18
CSM2	-0.24	-0.71	-0.31	-0.28	0.07	0.25	0.32	1.11	1.35	1.62	1.58	1.35	1.5	1.54	1.41	1.33	1.4	1.15	1.56	12	4	0		CSM2	-0.24	-0.09	-0.1	-0.03	0.01	0.25	0.28	0.57	0.75	0.98	1.12	1.12	1.11	1.31	1.25	1.41	1.44	1.64	1.51
KAR1	-0.05	-0.23	-0.18	-0.29	-0.2	-0.39	-0.24	-0.15	-0.04	-0.35	-0.25	-0.29	-0.21	0.02	0.11	0.75	1.04	1.17	1.11	3	0	0		KAR1	0.23	0.29	0.2	0.01	0.06	0.04	0.02	0.01	0.07	0.17	0.19	0.04	-0.06	0.22	0.17	0.24	0.02	0.35	0.23
CLB5	-0.37	-0.11	-0.43	-0.29	-0.16	-0.03	-0.17	0.1	0.84	1.01	1.03	1.06	1.08	1.38	1.75	2	2.18	2.18	2.17	10	5	3		CLB5	-0.47	-0.67	-0.57	-0.33	-0.32	-0.25	-0.37	-0.04	0.26	0.13	0.43	0.41	0.5	0.68	0.73	0.78	0.88	0.95	1.03
UNG1	-0.28	-0.56	-0.29	-0.15	-0.12	-0.1	0.04	0.41	0.84	1.04	1.04	1.09	0.82	1.02	0.97	1.05	1.09	0.98	1.04	7	0	0		UNG1	-0.04	-0.03	-0.09	-0.15	-0.17	-0.09	0.02	0.3	0.52	0.61	0.67	0.57	0.63	0.88	0.77	0.94	0.9	1.03	1.15
BNR1	-0.3	-0.39	-0.28	-0.32	-0.11	-0.11	-0.15	0.13	0.11	0.22	0.31	0.6	0.85	1.14	0	1.91	2	2.22	2.03	5	4	2		BNR1	0.49	-0.25	-0.17	0	0.11	0.14	0.24	0.49	0.59	0.82	0.65	0.51	0.51	0.65	0.68	0.76	0.82	0.76	0.94
YCL023C	0.17	-1.05	-0.58	-0.09	-0.15	0.14	0.02	0.05	0.13	0.15	0.31	0.06	1.09	0.57	0.07	0.4	0.28	0.69	0.53	1	0	0		YCL023C	0.49	0.11	0.15	-0.42	-0.24	0.29	0	0.04	0.47	0.05	0.18	0.11	0.29	0.3	-0.01	0.27	0.41	0.62	0.61
YDL211C	-0.27	-0.15	-0.42	-0.31	-0.32	-0.31	-0.2	0.24	0.5	0.56	0.59	0.59	0.5	0.5	0.41	0.22	0.28	0.14	0.34	0	0	0		YDL211C	-0.26	-0.25	-0.33	-0.45	-0.63	-0.46	-0.47	-0.34	-0.22	-0.02	-0.01	0.07	0.05	0.25	0.35	0.37	0.35	0.35	0.54
ESC8	-0.95	-0.76	-0.26	-0.07	0.07	0.12	0.37	0.7	0.86	0.76	0.69	0.54	0.33	0.19	0.27	0.28	0.25	0.21	0.2	0	0	0		ESC8	-0.9	-0.54	-0.37	-0.13	0.02	-0.05	0.16	0.23	0.33	0.47	0.57	0.47	0.34	0.58	0.46	0.54	0.54	0.64	0.64
MGA2	0.45	-0.82	-0.76	-0.66	-0.23	0.14	0.26	0.48	0.51	0.64	0.53	0.58	0.42	0.54	0.37	0.33	0.26	0.13	0.18	0	0	0		MGA2	0.49	-0.29	-0.84	-0.52	-0.09	0.13	0.33	0.49	0.39	0.36	0.29	0.21	-0.1	0.3	0.37	0.42	0.38	0.47	0.46
SMC3	-0.79	-0.69	-0.41	-0.22	0.07	0.16	0.36	0.75	1.12	1.2	1.14	1.07	0.8	0.8	0.74	0.63	0.48	0.4	0.28	4	0	0		SMC3	-0.67	-0.51	-0.43	-0.11	-0.01	-0.05	0.09	0.32	0.74	0.86	0.89	0.69	0.61	1.05	1.01	1	1.05	1.25	1.19
CDC6	-0.23	-0.11	-0.42	-0.34	-0.33	-0.51	-0.66	-0.26	-0.33	-0.34	-0.17	-0.41	-0.31	-0.42	-0.51	-0.59	-0.54	-0.86	-0.56	0	0	0		CDC6	-0.48	-0.75	-0.56	-0.68	-0.62	-0.69	-0.7	-0.64	-0.66	-0.49	-0.36	-0.45	-0.65	-0.46	-0.48	-0.51	-0.58	-0.63	-0.33
SEN34	-0.11	-0.51	-0.49	-0.42	-0.39	-0.16	-0.12	0.34	0.53	0.57	0.45	0.39	0.32	0.25	0.22	-0.05	-0.11	-0.17	-0.08	0	0	0		SEN34	0.22	-0.21	-0.48	-0.4	-0.35	-0.24	-0.16	-0.07	0.21	0.27	0.16	0.28	0.28	0.38	0.43	0.27	0.44	0.4	0.39
SPC29	-0.08	-0.71	-0.28	-0.29	-0.3	-0.45	-0.37	-0.25	0.35	0.49	0.59	0.8	0.94	1.19	1.52	1.89	2	2.01	1.82	6	5	1		SPC29	0.14	-0.17	-0.1	-0.29	-0.42	-0.41	-0.47	-0.64	-0.37	0.06	-0.03	0.08	0.19	0.36	0.5	0.6	0.68	0.73	0.74
MSH6	-0.69	-0.67	-0.52	-0.27	-0.06	0.09	0.19	0.59	0.65	0.7	0.67	0.55	0.45	0.35	0	0.08	-0.12	-0.06	-0.02	0	0	0		MSH6	-0.25	-0.32	-0.52	-0.14	0.02	0.1	0.19	0.39	0.59	0.43	0.57	0.48	0.27	0.69	0.53	0.68	0.56	0.66	0.67
KCC4	-0.86	-0.38	-0.55	-0.21	-0.11	-0.26	-0.22	0.07	0.14	0.06	0.02	0.19	-0.05	-0.14	0.02	0.45	-0.26	-0.16	-0.37	0	0	0		KCC4	-0.23	0.31	0.15	0.4	0.41	0.22	0.38	0.31	0.61	0.71	0.54	0.75	0.81	0.92	0.86	0.96	0.97	1.18	1.09
CTF18	-0.88	-0.7	-0.54	-0.29	0	0.01	0.26	0.57	0.67	0.66	0.53	0.68	0.33	0.36	0.07	0.17	0.04	-0.16	0.05	0	0	0		CTF18	-0.77	-0.47	-0.59	-0.08	0.05	0.09	0.2	0.31	0.35	0.68	0.68	0.63	0.42	0.85	0.59	0.78	0.88	0.91	0.86
TUB2	-0.44	0.81	-0.54	-0.67	-0.8	-0.78	-0.8	-0.58	-0.58	0.01	0.18	0.23	0.29	0.44	0.27	0.39	0.2	0.37	0.25	0	0	0		TUB2	-0.52	-0.48	-0.79	-0.81	-0.73	-0.96	-0.92	-0.92	-0.67	-0.61	-0.6	-0.48	-0.35	-0.13	0.01	0.04	-0.12	-0.08	0.02
JEM1	-0.4	0.13	-0.5	-0.64	-0.56	-0.58	0	-0.6	-0.38	-0.07	-0.15	-0.12	-0.05	-0.14	-0.23	-0.19	-0.51	-0.61	-0.51	0	0	0		JEM1	-0.47	-0.74	-0.85	-0.66	-0.89	-0.57	-0.5	-0.44	-0.35	-0.13	-0.18	-0.23	0	0.1	-0.03	0.06	0.11	0.16	0.26
BUD21	-0.59	-0.86	-0.45	-0.34	-0.24	-0.15	0.06	0.07	0.56	0.47	0.76	0.93	0.65	0.8	0.63	0.58	0.45	0.18	0.28	0	0	0		BUD21	-0.38	-0.36	-0.85	-0.38	-0.15	-0.05	0.11	0.23	0.32	0.29	0.32	-0.29	0.35	0.56	0.59	0.69	0.53	0.87	0.63
MTW1	-0.46	-0.68	-0.24	-0.48	-0.38	-0.46	-0.17	-0.07	0.04	0.2	0.08	0.05	-0.09	-0.07	-0.11	0.33	0.26	0.42	0.15	0	0	0		MTW1	-0.26	-0.16	-0.25	-0.12	-0.33	-0.47	-0.11	-0.24	-0.02	0.15	0.04	0.04	0.08	0.17	-0.03	0.08	0.11	0.15	0.17
YIG1	-0.2	-0.2	-0.34	-0.57	-0.73	-0.67	-0.65	-0.3	-0.21	0.21	0.22	0.23	0.15	0.37	-0.15	0.06	-0.04	0	0.33	0	0	0		YIG1	-0.05	-0.09	-0.29	-0.23	-0.35	-0.3	-0.33	-0.15	-0.08	-0.01	-0.08	-0.02	0.16	0.28	0.21	0.55	0.55	0.51	1.01
POL12	-0.45	-0.68	-0.97	-0.59	-0.31	-0.11	0.11	0.56	0.84	0.85	0.77	0.57	0.3	0.4	0.17	0.15	0.14	0.03	0.15	0	0	0		POL12	-0.31	-0.67	-0.8	-0.62	-0.49	-0.4	-0.16	0.06	0.41	0.46	0.52	0.54	0.56	0.65	0.59	0.57	0.69	0.69	0.6
CDC45	-0.93	-0.94	-0.65	-0.39	-0.19	-0.1	0.16	0.47	0.66	0.68	0.58	0.48	0.29	0.17	-0.12	0.01	-0.1	-0.09	0.02	0	0	0		CDC45	-0.61	-0.7	-0.7	-0.31	-0.27	-0.19	-0.1	0.11	0.3	0.5	0.38	0.42	0.27	0.35	0.39	0.47	0.56	0.51	0.5
TOF1	-1.1	-0.45	-0.68	-0.52	-0.3	-0.26	-0.18	0.09	0.21	0.26	0.23	0.14	0.09	-0.03	-0.27	-0.41	-0.41	-0.44	-0.29	0	0	0		TOF1	-0.86	-0.94	-0.85	-0.51	-0.59	-0.43	-0.29	-0.18	0.05	-0.02	0.07	-0.03	0.19	0.23	0.25	0.18	0.35	0.22	0.27
ILM1	-0.57	-0.52	-0.58	-0.51	-0.55	-0.61	-0.65	-0.46	-0.28	-0.06	-0.14	-0.16	-0.04	-0.14	-0.64	-0.35	-0.19	-0.49	-0.29	0	0	0		ILM1	-0.89	-0.84	-0.59	-0.62	-0.63	-0.62	-0.71	-0.57	-0.58	-0.57	-0.34	-0.32	-0.3	-0.28	-0.42	-0.22	-0.24	-0.18	-0.15
GIN4	-0.22	-0.57	-0.68	-0.73	-0.59	-0.75	-0.8	-0.78	-0.58	-0.52	-0.53	-0.54	-0.66	-0.74	-0.72	-0.89	-1.04	-1.03	-1.08	0	0	0		GIN4	0.18	-0.03	-0.37	-0.29	-0.43	-0.56	-0.69	-0.71	-0.58	-0.26	-0.28	-0.21	-0.26	0.04	0.06	0.2	0.29	0.32	0.22
YJR030C	-0.72	-0.24	-0.51	-0.72	-0.71	-0.7	-0.66	-0.51	-0.19	-0.12	0.07	-0.02	-0.05	-0.09	-0.01	-0.14	-0.07	-0.15	-0.11	0	0	0		YJR030C	-0.86	-0.74	-0.7	-0.71	-0.92	-1.03	-1.04	-0.83	-0.55	-0.35	-0.29	-0.14	0	-0.03	0.21	0.11	0.07	0.29	0.31
MMT1	-0.03	-0.78	-0.52	-0.82	-0.82	-0.76	-0.78	-0.14	0.11	0.05	0.09	0.08	-0.07	0.13	0.14	0.04	-0.01	-0.25	-0.26	0	0	0		MMT1	-0.35	-0.32	-0.59	-0.73	-1.05	-0.78	-0.6	-0.64	-0.63	-0.15	-0.24	-0.17	-0.27	-0.1	0.02	0.05	0.06	0.27	0.22
CSM3	-0.9	-0.9	-0.75	-0.56	-0.42	-0.23	-0.15	-0.01	0.43	0.51	0.47	0.53	0.5	0.44	0.4	0.67	0.32	0.53	0.45	0	0	0		CSM3	-0.79	-0.73	-0.66	-0.42	-0.41	-0.25	-0.11	-0.1	0.26	0.4	0.46	0.47	0.42	0.62	0.81	0.76	0.75	0.86	0.84
CAR2	-1.18	-0.71	-0.53	-0.39	-0.57	-0.47	-0.46	-0.76	-0.71	-0.85	-0.83	-0.82	-0.75	-0.88	-1	-0.87	-1.03	-0.91	-0.85	0	0	0		CAR2	-0.95	-0.52	-0.45	-0.51	-0.39	-0.35	-0.43	-0.48	-0.74	-0.8	-1.03	-0.85	-0.96	-0.65	-0.67	-0.62	-1.15	-0.62	-0.62
RTT107	-0.6	-0.82	-0.72	-0.73	-0.47	-0.53	-0.28	0.15	0.71	0.69	0.75	0.72	0.37	0.35	0.4	0.27	0.16	0.03	-0.03	0	0	0		RTT107	-0.13	-0.05	-0.5	-0.33	-0.21	-0.26	-0.09	0.22	0.47	0.75	0.68	0.74	0.49	0.93	0.85	1.13	1.1	1.18	1.22
RLF2	-0.9	-0.93	-0.85	-0.61	-0.35	-0.24	-0.17	0.11	0.4	0.38	0.18	0.2	0.13	0.03	-0.22	-0.1	-0.25	-0.35	-0.33	0	0	0		RLF2	-0.42	-0.47	-0.64	-0.35	-0.4	-0.27	-0.24	0.04	0.27	0.49	0.42	0.38	0.45	0.61	0.39	0.49	0.53	0.52	0.59
YBR113W	-0.84	-0.95	-0.56	-0.69	-0.66	-0.4	-0.61	-0.52	-0.16	-0.36	0.06	0.23	0.41	0.32	0.5	1.14	0.89	1.7	1.04	3	1	0		YBR113W	-0.52	-0.23	-0.61	-0.65	-0.36	-0.37	-0.46	-0.43	-0.18	0.02	0.17	0.28	0.8	0.41	0.54	0.49	0.26	0.33	0.51
RNH201	-0.64	-0.82	-0.79	-0.81	-0.66	-0.62	-0.64	-0.21	0.1	0.18	0.09	0.06	-0.15	-0.09	-0.3	-0.36	-0.41	-0.53	-0.33	0	0	0		RNH201	-0.73	-0.75	-0.81	-0.72	-0.79	-0.97	-0.91	-0.84	-0.5	-0.18	-0.16	-0.02	-0.18	0.06	0.13	0.08	0.06	0.24	0.14
POL1	-1.52	-0.47	-1.04	-0.64	-0.35	-0.4	-0.31	0.2	0.56	0.47	0.44	0.39	0.18	0.02	-0.18	-0.26	-0.3	-0.44	-0.3	0	0	0		POL1	-1.34	-1.14	-0.85	-0.55	-0.54	-0.5	-0.52	-0.1	0.06	0.27	0.11	0.16	0.05	0.36	0.35	0.37	0.44	0.32	0.31
MEF2	-0.67	-0.44	-0.97	-1.04	-0.8	-0.73	-0.54	-0.32	0.02	0.29	0.34	0.32	0.4	0.41	0.04	0.29	0.19	0.03	0.07	0	0	0		MEF2	-0.26	-0.33	-0.57	-0.52	-0.56	-0.42	-0.33	-0.11	0	-0.16	0.1	0.17	0.28	0.29	0.24	0.36	0.59	0.56	0.57
PMI40	-0.99	-0.16	-0.87	-0.84	-0.9	-0.97	-0.86	-0.4	-0.22	0	0.1	-0.02	0.11	0.09	0.27	0.06	0.22	0.01	0.33	0	0	0		PMI40	-0.99	-0.87	-0.88	-0.97	-1.14	-1.25	-1.1	-1.12	-0.85	-0.64	-0.45	-0.4	-0.81	-0.17	-0.11	0.01	-0.42	0.05	0.2
LEU9	-0.92	0.79	-1.04	-1.09	-1.3	-1.41	-1.26	-1.05	-1.08	-0.71	-0.37	-0.48	-0.49	-0.27	-0.24	-0.57	-0.7	-0.66	-0.71	0	0	0		LEU9	-1.09	-0.85	-1.96	-1.95	-1.7	-1.44	-1.4	-1.23	-1.21	-0.99	-1.21	-0.93	-0.87	-0.7	-0.4	-0.48	-0.73	-0.53	-0.33
ERP2	-1.25	-0.01	-0.93	-0.85	-0.98	-0.99	-1.23	-1.2	-1.06	-0.86	-0.86	-0.84	-0.86	-0.94	-1.16	-1.37	-1.46	-1.34	-1.24	0	0	0		ERP2	-0.83	-1.07	-0.94	-1.07	-1.26	-1.25	-1.24	-1.22	-0.85	-1.07	-0.72	-0.81	-0.83	-0.69	-0.72	-0.76	-0.71	-0.93	-0.77
YOR365C	-0.88	-1.24	-0.96	-0.81	-0.63	-0.53	-0.16	0.68	1.85	3.01	3.27	3.83	4.67	5.46	5.73	6.45	6.59	5.42	6.78	11	11	10		YOR365C	-0.78	-0.83	-1.2	-1.11	-0.89	-1.16	-0.83	-0.05	0.75	1.29	1.75	2.13	2.58	2.83	3.07	3.6	3.67	4.19	4.35
ARD1	-0.71	-1.06	-0.93	-0.89	-0.79	-0.69	-0.87	-0.55	-0.52	-0.43	-0.53	-0.52	-0.61	-0.64	-1.02	-0.9	-0.95	-0.99	-0.84	0	0	0		ARD1	-0.85	-0.94	-1.01	-0.93	-0.86	-0.79	-0.61	-0.61	-0.6	-0.61	-0.48	-0.55	-0.52	-0.46	-0.42	-0.44	-0.31	-0.43	-0.43
COX23	-0.36	-0.72	-0.92	-0.99	-1.13	-1.01	-1.24	-0.86	-0.82	-0.5	-0.36	-0.3	-0.3	-0.09	-0.16	-0.16	-0.05	-0.1	0.06	0	0	0		COX23	-0.37	-0.82	-0.86	-0.99	-1.04	-0.95	-0.98	-0.83	-0.65	-0.8	-0.82	-0.7	-0.68	-0.6	-0.54	-0.47	-0.59	-0.4	-0.49
RPM2	-0.56	-0.44	-0.73	-1.04	-1.19	-1.25	-1.32	-1.23	-1.13	-1.14	-1.13	-1.06	-1.07	-0.95	-0.89	-0.62	-0.62	-0.55	-0.56	0	0	0		RPM2	-0.72	-0.44	-0.77	-0.91	-1.11	-0.79	-1.41	-1.3	-1.37	-1.16	-1.22	-1.21	-1.45	-1.28	-1.18	-1.21	-1.19	-1.26	-1.02
MCD4	-1	-1.02	-0.89	-0.77	-0.75	-0.85	-0.58	-0.47	-0.07	0.04	0.21	0.16	0.09	-0.01	0	-0.1	-0.2	-0.09	-0.34	0	0	0		MCD4	-1.21	-1.16	-0.99	-1.06	-0.98	-0.87	-0.99	-0.67	-0.41	-0.39	-0.1	-0.12	-0.35	0.1	0.12	0.16	0.21	0.17	0.22
YGR151C	-0.61	-0.68	-0.8	-1.03	-1.12	-1.1	-0.98	-0.68	-0.31	-0.12	-0.14	-0.07	-0.23	-0.13	0.09	0.05	-0.21	-0.17	-0.34	0	0	0		YGR151C	-0.46	-0.41	-0.69	-0.81	-1.17	-1.37	-1.3	-1.2	-1.07	-0.53	-0.32	-0.28	-0.19	0.07	0.22	0.39	0.44	0.76	0.76
HEK2	-0.65	-0.96	-0.64	-1.03	-1.07	-1.24	-1.32	-0.98	-0.9	-0.79	-0.72	-0.73	-0.74	-0.65	-0.4	-0.75	-0.61	-0.78	-0.79	0	0	0		HEK2	-0.98	-1.04	-1	-1.21	-1.29	-1.42	-1.34	-1.19	-1.25	-1.18	-1.18	-1.21	-1.29	-1.14	-0.84	-0.9	-1	-0.85	-0.61
DUT1	-1.31	-0.86	-0.98	-0.98	-0.83	-0.79	-0.91	-0.67	-0.5	-0.38	-0.59	-0.67	-0.61	-0.79	-0.96	-1.23	-1.23	-1.28	-1.14	0	0	0		DUT1	-1.31	-0.98	-0.95	-0.99	-0.97	-0.96	-1.09	-0.91	-0.77	-0.76	-0.76	-0.63	-0.64	-0.59	-0.38	-0.54	-0.78	-0.64	-0.64
RRN11	-1.02	-1.36	-1.18	-1	-0.9	-0.74	-0.64	-0.26	0.09	0.27	0.46	0.62	0.42	0.52	0.6	0.45	0.16	0.06	-0.2	0	0	0		RRN11	-0.68	-1.1	-1.48	-1.19	-1.12	-0.97	-1.19	-0.73	-0.65	-0.46	-0.57	-0.49	-0.56	-0.28	-0.27	-0.18	-0.25	0.04	0.07
CDC21	-1.49	-1.45	-1.05	-0.92	-0.81	-0.49	-0.73	-0.03	0.48	0.37	0.27	0.29	0.18	0.17	-0.1	-0.19	-0.13	-0.31	-0.28	0	0	0		CDC21	-1.36	-1.05	-1.04	-0.68	-0.66	-0.72	-0.39	-0.22	0.17	0.27	0.29	0.32	0.41	0.51	0.54	0.61	0.52	0.63	0.7
OGG1	-1.44	-1.47	-1.11	-1.02	-0.56	-0.62	-0.42	0.01	0.32	0.24	0.17	0.2	-0.11	-0.07	-0.06	-0.17	-0.34	-0.44	-0.56	0	0	0		OGG1	-0.85	-1.01	-1.01	-0.86	-0.77	-0.79	-0.34	-0.23	0.2	0.31	0.46	0.37	0.43	0.65	0.51	0.66	0.67	0.73	0.75
ACH1	-0.64	-1.35	-1.02	-1.08	-1.31	-1.46	-1.49	-1.59	-1.29	-1.29	-1.16	-1.17	-0.98	-1.02	-1.45	-1.14	-1.06	-1.1	-1.11	0	0	0		ACH1	-0.06	-0.57	-0.77	-0.99	-1.32	-1.27	-1.42	-1.45	-1.4	-1.25	-1.34	-1.17	-1.2	-0.99	-0.85	-0.95	-1.21	-1.14	-1.02
POL30	-1.18	-1.21	-1.26	-1.32	-1.01	-1	-1.13	-0.58	-0.19	-0.4	-0.21	-0.41	-0.54	-0.59	-0.97	-1.11	-0.89	-1.15	-0.8	0	0	0		POL30	-1.11	-1.26	-1.27	-1.08	-1.52	-1.2	-1.43	-1.04	-0.81	-0.66	-0.54	-0.57	-0.82	-0.57	-0.49	-0.58	-0.65	-0.5	-0.33
DHR2	-1.49	-1.16	-1.58	-1.33	-1.05	-0.97	-0.76	-0.57	-0.38	-0.15	-0.12	-0.11	-0.22	-0.18	-0.48	-0.46	-0.79	-0.69	-0.61	0	0	0		DHR2	-1.28	-1.36	-1.6	-1.53	-1.25	-1.02	-0.78	-0.64	-0.5	-0.66	-0.53	-0.59	0	-0.4	-0.39	-0.39	-0.6	-0.28	-0.33
ATP20	-1.75	-0.76	-1.36	-1.57	-1.59	-1.58	-1.77	-1.96	-1.76	-1.6	-1.43	-1.49	-1.35	-1.51	-1.68	-1.79	-1.42	-1.78	-1.9	0	0	0		ATP20	-1.88	-1.27	-0.89	-1.31	-1.54	-1.61	-1.76	-1.6	-1.49	-1.4	-1.5	-1.29	-1.35	-1.51	-1.19	-1.41	-1.55	-1.52	-1.44
PMT4	-2.05	-0.85	-1.61	-1.46	-1.38	-1.3	-1.18	-1.09	-0.62	-0.58	-0.56	-0.62	-0.42	-0.66	-1.07	-0.84	-1.15	-0.75	-1.17	0	0	0		PMT4	-1.85	-1.63	-1.68	-1.77	-1.48	-1.38	-1.27	-1.18	-0.82	-0.95	-0.74	-0.68	-0.48	-0.31	-0.26	-0.12	-0.52	-0.48	-0.21
TIM12	-1.53	-0.89	-1.71	-1.48	-1.53	-1.55	-1.47	-1.31	-1.33	-1.01	-0.91	-0.79	-0.82	-0.79	-1.01	-0.86	-1.01	-0.76	-0.77	0	0	0		TIM12	-1.8	-1.49	-1.59	-1.64	-1.57	-1.26	-1.5	-1.3	-1.15	-1.26	-1.36	-1.04	-0.79	-1.05	-0.9	-0.83	-0.81	-0.78	-0.9
RTT10	-1.77	-1.36	-1.81	-1.62	-1.47	-1.33	-1.28	-1.08	-0.55	-0.3	-0.16	-0.04	-0.07	-0.04	-0.21	-0.22	-0.33	-0.32	-0.31	0	0	0		RTT10	-1.59	-1.63	-1.89	-1.95	-1.77	-1.44	-1.27	-1.07	-0.88	-0.95	-0.96	-1.04	-0.95	-0.7	-0.69	-0.53	-0.49	-0.5	-0.46
TOS4	-1.29	-1.36	-1.86	-1.99	-1.87	-1.8	-1.55	-0.86	-0.33	-0.04	-0.13	-0.24	-0.34	-0.16	-0.41	-0.41	-0.55	-0.72	-0.61	0	0	0		TOS4	-1.36	-1.41	-1.87	-1.89	-2.03	-2.24	-2.06	-1.76	-1.19	-0.93	-0.82	-0.98	0	-0.18	-0.31	-0.07	0	0.26	0.45
DPB2	-1.53	-2.22	-2.1	-2.02	-1.97	-1.78	-1.63	-0.98	-0.82	-0.69	-0.84	-0.91	-0.86	-1.01	-1.07	-1.26	-1.28	-1.67	-1.24	0	0	0		DPB2	-1.18	-1.43	-1.83	-1.77	-1.68	-1.87	-1.44	-1.32	-1.02	-0.71	-0.73	-0.78	-0.85	-0.67	-0.66	-0.64	-0.73	-0.54	-0.48
ALB1	-1.96	-1.98	-2.37	-2.33	-1.96	-1.87	-1.82	-1.42	-1.18	-1.01	-1.01	-0.9	-0.91	-1.05	-1.25	-1.24	-1.35	-1.54	-1.49	0	0	0		ALB1	-1.71	-1.81	-2.29	-2.17	-2.05	-1.96	-1.78	-1.62	-1.4	-1.23	-1.16	-0.99	-1.16	-0.98	-0.94	-0.76	-0.85	-0.7	-0.75
PPT1	-2.41	-0.82	-2.67	-2.58	-2.39	-2.28	-2.24	-1.96	-1.67	-1.34	-1.22	-1.09	-1.22	-1.14	-1.34	-1.41	-1.55	-1.34	-1.48	0	0	0		PPT1	-2.16	-2.25	-2.67	-2.78	-2.53	-2.45	-2.44	-2.13	-1.9	-1.8	-1.73	-1.69	-1.68	-1.56	-1.56	-1.52	-1.54	-1.5	-1.36
MBA1	-2.12	-2.19	-2.55	-2.44	-2.52	-2.39	-2.4	-2.14	-1.96	-1.61	-1.59	-1.51	-1.37	-1.34	-1.41	-1.45	-1.53	-1.66	-1.52	0	0	0		MBA1	-2.22	-2.36	-2.23	-2.43	-2.49	-2.43	-2.26	-2.21	-2.14	-2.05	-2.11	-2.01	-2.2	-1.88	-1.86	-1.75	-1.96	-1.71	-1.61
CLB6	-2.1	-2.81	-2.53	-2.46	-2.48	-2.29	-1.97	-1.03	-0.4	-0.07	-0.04	-0.12	0.16	0.67	1.54	1.94	2.34	2.37	2.35	5	5	3		CLB6	-2.33	-2.15	-2.3	-2.18	-2.61	-2.77	-2.64	-2.41	-1.88	-1.4	-1.04	-1.01	-1.18	-0.67	-0.6	-0.42	-0.55	-0.21	0.02
RNR1	-2.5	-2.33	-2.77	-2.63	-2.47	-2.5	-2.27	-1.78	-1.55	-1.26	-1.17	-1.4	-1.44	-1.41	-1.31	-1.28	-1.49	-1.33	-1.58	0	0	0		RNR1	-2.36	-2.18	-2.63	-2.62	-2.57	-2.69	-2.71	-2.67	-2.24	-2.1	-2.02	-2.04	-2.38	-1.66	-1.47	-1.57	-1.71	-1.49	-1.25
CHA1	-3.46	-4.08	-3.43	-3.3	-3.13	-2.98	-3.22	-3	-2.76	-2.61	-2.7	-2.66	-2.7	-2.46	-2.39	-2.6	-2.64	-2.76	-2.58	0	0	0		CHA1	-3.2	-3.38	-3.3	-3.14	-3.19	-3.08	-3.16	-2.91	-2.71	-2.5	-2.41	-2.31	-2.37	-2.21	-1.95	-2.02	-2.27	-1.92	-1.91

## Sheet: 9 Early Genes
GENE	WT_P_IME1_KAR4_1H	WT_P_IME1_KAR4_1.5H	WT_P_IME1_KAR4_2H	WT_P_IME1_KAR4_2.5H	WT_P_IME1_KAR4_3H	WT_P_IME1_KAR4_3.5H	WT_P_IME1_KAR4_4H	WT_P_IME1_KAR4_5H	WT_P_IME1_KAR4_6H	WT_P_IME1_KAR4_7H	WT_P_IME1_KAR4_8H	WT_P_IME1_KAR4_9H	WT_P_IME1_KAR4_10H	WT_P_IME1_KAR4_11H	WT_P_IME1_KAR4_12H	WT_P_IME1_KAR4_13H	WT_P_IME1_KAR4_14H	WT_P_IME1_KAR4_15H	WT_P_IME1_KAR4_16H		GENE	WT_P_IME1_kar4d_1H	WT_P_IME1_kar4d_1.5H	WT_P_IME1_kar4d_2H	WT_P_IME1_kar4d_2.5H	WT_P_IME1_kar4d_3H	WT_P_IME1_kar4d_3.5H	WT_P_IME1_kar4d_4H	WT_P_IME1_kar4d_5H	WT_P_IME1_kar4d_6H	WT_P_IME1_kar4d_7H	WT_P_IME1_kar4d_8H	WT_P_IME1_kar4d_9H	WT_P_IME1_kar4d_10H	WT_P_IME1_kar4d_11H	WT_P_IME1_kar4d_12H	WT_P_IME1_kar4d_13H	WT_P_IME1_kar4d_14H	WT_P_IME1_kar4d_15H	WT_P_IME1_kar4d_16H
HOP2	1.4	2.9	3.9	4.6	5.2	5.4	6.5	6.69	7.21	7.66	8.03	7.84	7.23	7.55	7.41	7.85		7.85	7.63		HOP2	1.8	0	2.5	3.9	4.2	5.4	6.2	6.26	6.89	6.21	6.46	6.54	6.78	6.52	6.82	6.52	6.67	7.43	7.53
YDR374C	5.2	5.7	5.6	5.9	6	6.1	6.3		7.14	6.81	7.08	7.34	5.68	7.27	6.57	7.09	6.88	7.02	7.07		YDR374C	5.1	5.1	5	5.3	5.4	5.9	6.1	6.43	6.54	5.79	5.93	5.49	5.59	6.04	6.58	6.1	5.99	6.64	6.57
SRT1	2.7	3.7	4.1	4.8	5.2	5.4	5.7	6.12	6.47	6.89	6.9	7.11	6.38	7.05	6.47	7	6.72	6.67	6.77		SRT1	2.3	3	3.7	4.7	4.8	5.4	5.6	5.95	6.37	5.93	6.28	6.13	6.03	6.12	6.5	6.39	6.56	6.79	6.87
MEK1	2.8	2.6	3.9	4.3	4.6	5.2	5.7		6.59	6.89	6.82	7.04	5.46	6.45	6.03	7.02	6.53	6.74	6.42		MEK1	2.3	0	3	3.6	4.2	4.3	4.7	6.07	6.09	5.16	5.59	5.9	5.83	5.6	5.97	5.29	5.66	6.3	6.19
NDJ1	3.2	2.9	3.5		4.8	4.9		6.16		7.38	7.21	7.28	6.6	7.32	6.76	7.3	6.98	6.91	7.45		NDJ1	3.4	0	2.8	3.2	4	4.4	5.1	5.93	6.36	5.62	5.6	5.72	5.58	5.71	5.92	5.52	5.34	6.72	6.8
RNP1	3.4	4	3.5	4.6	5.2	5.2		6	6.37	6.12	6.22	6.81	5.85	6.48	5.47	6.26	6.1	6.19	6.07		RNP1	3.1	0	3.3	3.9	4.3	4.5	5	5.7	5.9	4.92	5.21	5.41	5.85	5.4	5.89	5.8	5.08	5.77	6.01
RRT7	1.1	1	1.1	1.1	1.8	2.2	3.5	4.12	5.29	5.74	5.46	6.12	6.08	6.24	5.68	6.36	5.98	6.91	6.63		RRT7	0	0.4	0.7	1.8	2.6	1.9	2.9	3.77	3.56	3.87	4.04	4.89	5.08	3.89	4.43	4.61	4.41	5.1	6.35
DMC1	4.6	4.7	5	5	5	5.1	5.5	5.86	5.88	6.01	6.13	6.21	5.4	6.18	4.99	6.03	5.49	5.71	5.37		DMC1	4.2	4.1	4.4	4.8	5	5.1	5.1	5.67	5.93	4.28	4.78	4.73	5.12	4.76	4.7	4.9	5.09	5.38	5.34
AMA1	2.1	3.1	3.1	3.5	3.7	3.9	4.3	4.87	5.36	5.63	5.77	6.11	5.57	6.25	5.62	6.23	6.62	6.67	6.78		AMA1	2.1	2.4	3	3.5	3.7	3.9	4.2	4.5	4.91	4.3	4.2	4.54	4.58	4.64	4.87	5.01	4.95	5.79	5.66

## Sheet: 38 Late Early genes
GENE	WT_P_IME1_KAR4_1H	WT_P_IME1_KAR4_1.5H	WT_P_IME1_KAR4_2H	WT_P_IME1_KAR4_2.5H	WT_P_IME1_KAR4_3H	WT_P_IME1_KAR4_3.5H	WT_P_IME1_KAR4_4H	WT_P_IME1_KAR4_5H	WT_P_IME1_KAR4_6H	WT_P_IME1_KAR4_7H	WT_P_IME1_KAR4_8H	WT_P_IME1_KAR4_9H	WT_P_IME1_KAR4_10H	WT_P_IME1_KAR4_11H	WT_P_IME1_KAR4_12H	WT_P_IME1_KAR4_13H	WT_P_IME1_KAR4_14H	WT_P_IME1_KAR4_15H	WT_P_IME1_KAR4_16H		GENE	WT_P_IME1_kar4d_1H	WT_P_IME1_kar4d_1.5H	WT_P_IME1_kar4d_2H	WT_P_IME1_kar4d_2.5H	WT_P_IME1_kar4d_3H	WT_P_IME1_kar4d_3.5H	WT_P_IME1_kar4d_4H	WT_P_IME1_kar4d_5H	WT_P_IME1_kar4d_6H	WT_P_IME1_kar4d_7H	WT_P_IME1_kar4d_8H	WT_P_IME1_kar4d_9H	WT_P_IME1_kar4d_10H	WT_P_IME1_kar4d_11H	WT_P_IME1_kar4d_12H	WT_P_IME1_kar4d_13H	WT_P_IME1_kar4d_14H	WT_P_IME1_kar4d_15H	WT_P_IME1_kar4d_16H
REC114	0	0	0	0	0	3.73	0	0	0	6.9	6.49	6.69	5.85	6.53	5.88	6.31	6.32	0	6.75		REC114	0	0	0	0	0	0	0	0	0	4.34	4.5	0	0	4.66	4.67	4.71	4.82	0	5.58
MEI4	0.91	0.62	1.14	1.76	2.08	2.5	2.98	3.91	4.62	5.23	5.29	5.41	5.5	5.81	5.15	5.38	5.43	5.05	5.08		MEI4	0.69	1.1	1.4	1.48	1.95	2.15	2.74	2.88	3.23	3.41	3.7	3.48	3.65	3.96	3.91	4.23	4.32	4.79	4.96
SLZ1	3.29	3.11	4.11	4.07	4.12	4.16	4.61	4.62	4.89	5.13	5.49	5.47	5.32	5.41	4.72	5.1	4.82	4.97	5.12		SLZ1	3.18	3.44	3.66	3.97	4.32	4.71	4.72	5.18	5.29	3.72	3.67	3.08	4	3.83	4.13	3.68	3.88	4.75	4.74
FKS3	1.54	1.31	1.5	1.62	1.83	2.19	2.3	3.51	4.39	4.71	5.17	5.44	5.1	5.34	5.11	5.39	5.24	5.58	5.02		FKS3	1.72	1.76	1.36	1.31	1.79	1.98	2.39	3.36	4.05	3.59	4.07	4.05	4.17	4.49	4.47	4.51	4.76	5.07	5.07
REC8	1.37	1.95	2.11	2.89	3.23	3.5		4.79	4.68	5.12	5.08	5.6	4.81	5.28	4.89	4.85	4.99	4.95	4.93		REC8	1.62	1.75	1.69	2.55	2.91	3.19	3.35	3.16	4.49	4	4.08	4.32	4.15	4.41	4.58	4.46	4.02	4.96	4.64
SRL4	4.04	2.75	0	0	2.58	2.21		2.46	2.96	3.68	4.2	5.13	4.62	5.88	5.97	6.53	6.44	6.71	6.83		SRL4	3.96	0	1.49	1.3	2.05	1.69	1.95	1.83	2.16	0	2.38	2.73	2.98	2.98	3.48	3.83	3.85	4.2	4.11
YGL081W	1.49	2.94	2.07	2.43	2.62	2.92	3.15	3.57	4.2	4.76	4.87	5.14	4.69	5.1	4.96	5.09	4.94	4.76	4.88		YGL081W	1.54	1.79	1.84	2.42	2.5	2.87	3.06	3.45	3.83	4.09	3.88	3.95	4.04	4.19	4.42	4.68	4.49	4.65	4.98
PCH2	1.15	0.72	0.64	1.05	1.57	1.95	2.44	3.37	4.1	4.64	4.91	5	4.74	5.2	4.96	5.23	4.97	4.95	4.83		PCH2	1.54	0.83	0.41	0.83	1.48	1.84	2.29	2.96	3.44	3.34	3.49	3.58	3.85	3.88	3.9	4.09	4.27	4.62	4.61
SPO20	1.43	1.22	1.11	1.1	1.05	1.18	1.42	1.88	2.6	3.48	3.72	4.27	4.71	5.48	5.93	6.74	6.89	7.12	7.01		SPO20	1.86	1.51	1.03	1.17	1.16	1.24	1.26	1.61	2.19	2.36	2.44	2.71	3.06	3.16	3.46	3.86	3.96	4.11	4.41
SPO22	0.83	-0.06	0	0	0	1.91	2.74	3.66	4.61	4.99		5.28	5.18	5.84	5.06	5.59	5.36	5.23	0		SPO22	1.21	1.29	1.02	1.35	1.9	0	2.09	2.79	3.55	3.55	3.73	3.72	3.98	4.21	4.43	4.02	4.22	5.15	5.18
SPO23	0.95	0.55	0.9	0.18	0.27	0.51	0.5	1.26	2.18	3.19	3.87	4.3	5.15	5.71	5.54	5.46	0	6.04	6.43		SPO23	0.68	0.89	0	0.33	0.45	0.39	0.54	0.84	0.97	1.43	1.36	1.76	0	2.15	2.76	2.63	0	3.6	3.91
IME2	2.57	1.5	2.02	2.17	1.93	2.47	2.73	3.51	3.96	4.32	4.12	4.51	4.21	4.64	4.43	4.9	4.7	4.83	4.67		IME2	2.53	2.05	2.12	2.24	2.31	2.46	2.51	3.21	3.51	3.14	3.36	3.29	3.29	3.4	3.53	3.1	3.91	3.91	3.98
REC102	0.89	1.67	1.89	1.79	1.54	1.66	1.98	2.8	3.57	4.37	4.25	4.31	4.6	4.65	4.64	4.45	4.56	4.52	4.56		REC102	0.46	1.21	1.8	1.68	1.5	1.76	2.07	2.33	3.1	2.55	2.79	2.85	2.89	2.84	3.24	3.28	3.54	4.25	4.46
YKR005C	0.8	0.54	0.93	1.07	1.25	1.49	1.73	2.44	3.1	3.61	4.08	4.41	4.52	5.01	4.76	5.31	5.22	5.17	5.23		YKR005C	0.76	0.61	0.69	0.86	1.07	1.16	1.44	1.76	2.15	2.24	2.51	2.57	2.65	2.96	3.1	3.35	3.6	3.84	4.03
YOR365C	-0.88	-1.24	-0.96	-0.81	-0.63	-0.53	-0.16	0.68	1.85	3.01	3.27	3.83	4.67	5.46	5.73	6.45	6.59	5.42	6.78		YOR365C	-0.78	-0.83	-1.2	-1.11	-0.89	-1.16	-0.83	-0.05	0.75	1.29	1.75	2.13	2.58	2.83	3.07	3.6	3.67	4.19	4.35
YBR184W	0.3	-0.29	0.23	0.53	1.03	1.25	1.75	2.63	3.37	3.85	3.99	4.18	3.76	4.49	4.7	4.97	5.12	5.08	5.04		YBR184W	0.56	0.4	0.53	0.86	1.11	1.51	1.64	2.09	2.46	2.31	2.54	2.57	2.53	2.88	3.06	2.98	3.27	3.61	3.68
HOP1	1.34	1	1.88	2.23	2.62	3.01	3.18	3.97		4.71	4.65	4.82	4.62	4.95	4.49	4.8	4.57	4.54	4.32		HOP1	1.32	1.29	1.6	2.1	2.53	2.8	3.3	3.66	4.06	3.61	3.77	3.95	3.94	3.97	4.35	4.34	4.37	4.59	4.7
BSC4	0.59	0.89	1.57	2.18	2.54	2.8	3.33	3.34	4	3.84	4.09	4.41	3.91	4.21	3.86	4.17	4.11	4.21	4.1		BSC4	0.65	0.95	1.49	2.19	2.63	2.93	3.02	3.63	3.83	3.14	3.25	3.42	3.49	3.17	3.72	3.18	3.46	3.84	3.67
MSH4	0.62	0.39	0.66	0.86	1.07	1.1	1.6	2.23	3.08	3.79	4	4.23	3.97	4.5	4.48	4.38	4.33	4.11	4.12		MSH4	0.42	0.16	0.31	0.49	0.76	1.03	1.29	1.48	2.14	2.1	2.34	2.29	2.29	2.75	3.07	2.89	3.32	3.97	3.91
MPC54	2.44	2.1	2.34	2.32	2.44	2.38	2.65	3.23	3.69	3.81	3.87	3.96	3.94	4.19	4.01	4.32	4.57	4.45	4.5		MPC54	2.47	2.17	2.14	2.29	2.41	2.58	2.73	3.26	3.73	3.74	3.69	3.74	3.92	4.06	4.17	4.24	4.22	4.79	4.59
INO1	4.89	4.86	4.33	4.45	4.26	4.3	4.47	4.67	4.29	4.1	4.05	3.82	3.62	3.91	3.59	3.59	3.59	3.5	3.61		INO1	4.75	4.42	4.21	4.38	4.13	4.16	4.18	4.55	4.54	3.87	3.89	3.7	4.01	4.1	4.35	4.12	3.83	4.56	4.52
ZIP2	0.94	0.03	1.08	1.14	1.57	1.69	1.62	2.24	3.38	3.62	3.85	3.81	3.87	3.88	3.82	3.93	3.94	3.45	3.42		ZIP2	0.61	0.84	0.75	1.31	1.39	1.7	2.18	2.4	2.48	2.62	2.63	2.54	2.33	2.87	2.85	3.13	3.2	3.69	3.62
SPO16	-1.48	-0.5	-0.36	0.35	0.75	1.2	1.15	2.46	2.96	3.58	3.64	3.92	3.84	3.96	3.45	3.73	3.51	3.4	3.5		SPO16	-1.6	-1.54	-0.99	-0.17	0.04	0.56	0.96	1.78	2.42	2.42	2.42	2.66	2.75	2.78	3.05	2.92	3.17	3.12	3.21
HUL4	2.28	2.21	2.34	2.34	2.28	2.32	2.5	2.65	2.88	3.12	3.2	3.42	3.42	3.95	4.16	4.8	4.95	5.16	5.08		HUL4	1.87	1.87	2.07	2.22	2.27	2.22	2.34	2.4	2.48	2.4	2.36	2.43	2.27	2.51	2.65	2.63	2.7	3.02	3.09
IME1	2.87	2.42	2.81	2.66	2.95	3.05	3.37	3.51	3.48	3.66	3.8	3.63	2.81	3.56	3.29	3.48	3.58	3.24	3.49		IME1	2.79	2.58	2.84	2.93	3.01	3.06	3.14	3.32	3.31	2.71	3.04	3.06	2.91	3.07	3.09	2.83	3.16	3.34	3.26
SPO13	2.7	2.73	3.26	3.2	3.39	3.32	3.74	3.82	3.73	3.51	3.64	3.7	2.9	3.41	3.1	3.71	3.55	3.79	3.59		SPO13	2.32	2.69	2.84	2.97	3.13	3.42	3.21	3.42	3.56	3.21	3.29	3.48	3.43	3.27	3.42	2.97	3.37	3.56	2.98
ZIP1	0.94	0.75	1.17	1.33	1.59	1.56	2.01	2.63	3.06	3.43	3.63	3.6	3.49	3.78	3.1	3.41	3.19	3.26	2.99		ZIP1	1.15	1.16	1.05	1.41	1.68	1.74	2.07	2.56	2.61	2.44	2.16	2.55	2.74	2.57	2.76	2.67	2.91	3.15	3.07
RIM4	2.01	1.76	1.73	1.84	2.11	2.27	2.52	2.91	3.13	3.55	3.54	3.62	3.15	3.56	3.25	3.61	3.56	3.64	3.33		RIM4	1.82	1.8	1.9	1.88	2.06	2.15	2.11	2.67	2.88	2.63	2.64	2.67	2.83	2.77	3.03	2.82	0	3.33	3.03
HFM1	0.67	-0.14	0.83	0.88	1.18	1.45	1.9	2.24	2.78	3.26	3.5	3.69	3.54	3.62	3.33	3.37	3.31	3.46	3.28		HFM1	0.56	0.81	0.64	0.85	1.1	1.49	1.63	2.02	2.38	2.4	2.31	2.54	2.86	2.77	3.22	2.96	3.08	3.26	3.34
DOC1	1.17	0.63	0.45	0.5	0.94	1.31	1.57	2.06	2.63	3.02	3.23	3.48	3.24	3.51	3.32	3.57	3.47	3.42	3.41		DOC1	1.2	0.7	0.4	0.36	0.69	1.03	1.34	1.73	2.27	2.31	2.33	2.44	2.61	2.65	2.93	2.77	2.94	3.16	3.16
RED1	0.15	1.26	0.69	0.46	0.73	0.83	1.74	2.3	0	3.51	3.87	3.64	3.25	3.43	4.03	4.21	3.92	3.64	3.68		RED1	0.23	0.27	0.27	0.64	0.74	1.12	1.06	1.17	1.54	0	2.55	2.32	2.58	2.57	2.27	2.55	2.94	3.81	3.52
YMR018W	3.64	3.55	3.97	3.57	3.38	3.2	3.28	3.24	3.19	3.23	3.18	3.15	3.06	3.13	3.17	3.09	2.97	2.91	2.78		YMR018W	3.94	3.9	4.04	3.65	3.56	3.49	3.53	3.51	3.46	3.1	3.13	3.04	0	2.96	2.87	2.85	2.71	2.94	2.77
REC104	0	1.89	1.87	0	2	2.17	2.7		3.21	3.65		3.6	3.57	3.82	3.48	3.58	3.5	3.48	3.48		REC104	1.61	1.79	1.69	1.48	1.94	2.36	2.15	2.47	2.8	2.63	2.67	2.6	0	2.77	2.92	2.63	0	3.29	3.19
ARG3	3.44	3.28	3.57	3.45	3.12	3.05	3.13	3.17	3.1	2.92	3.13	3.06	2.95	3.08	2.99	3.03	2.94	2.81	2.75		ARG3	2.99	3	2.84	3.09	3	2.98	3.01	2.84	2.94	2.9	2.85	2.83	2.77	2.9	2.97	2.76	2.89	2.98	3.07
SPO1	1.62	1.52	1.43	1.15	1.11	1.09	1.2	1.51	2.18	2.68	2.81	3.07	3.19	3.25	3.28	3.46	3.34	3.25	3.23		SPO1	1.42	1.33	1.18	1.1	0.98	1.11	1.21	1.36	1.64	1.66	1.79	2	2.06	2.23	2.41	2.3	2.29	2.82	2.98
SIP4	3.49	2.44	2.31	2.32	2.4	2.39	2.42	2.54	2.79	2.92	2.96	3.08	3	3.14	2.86	3.02	2.93	2.59	2.53		SIP4	3.52	2.66	2.09	2.21	2.36	2.38	2.41	2.62	2.72	2.52	2.58	2.58	2.4	2.69	2.75	2.77	2.8	2.87	3.02
PAC11	1.16	0.95	1.33	1.31	1.42	1.44	1.59	1.69	2.38	2.51	2.88	2.93	2.93	3.04	2.81	3.17	3.08	3.29	3.15		PAC11	0.93	1.07	1.03	1.13	1.25	1.29	1.3	1.71	2.05	1.99	1.96	2.33	2.65	2.44	2.69	2.57	2.91	2.98	2.91
YNL155W	2.12	1.63	1.28	1.14	1.3	1.37	1.27	1.77	2	2.42	2.37	2.63	2.7	3.13	3.31	3.82	3.82	4.03	4.11		YNL155W	2.71	2.27	1.8	1.67	1.69	2.11	2.17	2.4	2.49	2.33	2.29	2.34	2.53	2.59	2.53	2.82	2.79	3.14	3.08
