# Supplementary material for: Kar4 is required for the normal pattern of meiotic gene expression
Source: PLoS Genet. 2023 Aug 28;19(8):e1010898. doi: 10.1371/journal.pgen.1010898 (PMC10491391; doi:10.1371/journal.pgen.1010898)
Supplement: S5 Data — (XLSX) [file pgen.1010898.s009.xlsx]

## Sheet: 8 hour data
Gene Name	Majority ID	KAR4 8h	kar4D 8h	8h Ratio	Gene Name	Description
YJL182C	YJL182C	4308019930	0	0	YJL182C	Dubious open reading frame; unlikely to encode a functional protein, based on available experimental and comparative sequence data; partially overlaps uncharacterized ORF YJL181W
YHR054C	YHR054C	6.69776e+08	0	0	YHR054C	Putative protein of unknown function; partial duplicate of RSC30/YHR056C, truncated remnant of segmental duplication
HAP3	YBL021C	5.5191e+08	0	0	HAP3	Subunit of the Hap2p/3p/4p/5p CCAAT-binding complex; complex is heme-activated and glucose-repressed; complex is a transcriptional activator and global regulator of respiratory gene expression; contains sequences contributing to both complex assembly and DNA binding
AAC3	YBR085W	4.11081e+08	0	0	AAC3	Mitochondrial inner membrane ADP/ATP translocator; exchanges cytosolic ADP for mitochondrially synthesized ATP; expressed under anaerobic conditions; similar to Aac1p; has roles in maintenance of viability and in respiration; AAC3 has a paralog, PET9, that arose from the whole genome duplication
TAD1	YGL243W	3.80292e+08	0	0	TAD1	tRNA-specific adenosine deaminase; deaminates adenosine-37 to inosine in tRNA-Ala
VPS68	YOL129W	3.47302e+08	0	0	VPS68	Vacuolar membrane protein of unknown function; involved in vacuolar protein sorting; also detected in the mitochondria
DCW1	YKL046C	3.42562e+08	0	0	DCW1	Putative mannosidase; GPI-anchored membrane protein required for cell wall biosynthesis in bud formation;homologous to Dfg5p
DOG1	YHR044C	1.94295e+08	0	0	DOG1	2-deoxyglucose-6-phosphate phosphatase; member of a family of low molecular weight phosphatases; confers 2-deoxyglucose resistance when overexpressed; DOG1 has a paralog, DOG2, that arose from a single-locus duplication; the last half of DOG1 and DOG2 are subject to gene conversions among S. cerevisiae, S. paradoxus, and S. mikatae
DIB1	YPR082C	144592314	0	0	DIB1	17-kDa component of the U4/U6aU5 tri-snRNP; plays an essential role in pre-mRNA splicing; human ortholog TXNL4A (the human U5-specific 15-kDa protein) complements yeast dib1 null mutant
PER1	YCR044C	1.22954e+08	0	0	PER1	Protein of the endoplasmic reticulum; required for GPI-phospholipase A2 activity that remodels the GPI anchor as a prerequisite for association of GPI-anchored proteins with lipid rafts; functionally complemented by human ortholog PERLD1
SYC1	YOR179C	1.10981e+08	0	0	SYC1	Subunit of the APT subcomplex of cleavage and polyadenylation factor; may have a role in 3' end formation of both polyadenylated and non-polyadenylated RNAs; SYC1 has a paralog, YSH1, that arose from the whole genome duplication
ASI1	YMR119W	1.1051e+08	0	0	ASI1	Subunit of the nuclear inner membrane Asi ubiquitin ligase complex; Asi complex targets both misfolded proteins and regulators of sterol biosynthesis for ubiquitin-mediated degradation; acts with Asi2p and Asi3p to ensure the fidelity of SPS-sensor signalling by targeting latent unprocessed forms of Stp1p and Stp2p and maintains the repressed state of gene expression in the absence of inducing am…
POP5	YAL033W	7.72784e+07	0	0	POP5	Subunit of both RNase MRP and nuclear RNase P; RNase MRP cleaves pre-rRNA, while nuclear RNase P cleaves tRNA precursors to generate mature 5' ends and facilitates turnover of nuclear RNAs
ATG39	YLR312C	5.27939e+07	0	0	ATG39	Autophagy receptor with a role in degradation of the ER and nucleus; involved specifically in autophagy of perinuclear endoplasmic reticulum in response to nitrogen starvation or rapamycin treatment; localizes to the perinuclear ER
RAD33	YML011C	4.93756e+07	0	0	RAD33	Protein involved in nucleotide excision repair; green fluorescent protein (GFP)-fusion protein localizes to the nucleus
RAX2	YLR084C	4.37284e+07	0	0	RAX2	N-glycosylated protein; involved in the maintenance of bud site selection during bipolar budding; localization requires Rax1p; RAX2 mRNA stability is regulated by Mpt5p
NUR1	YDL089W	3.59837e+07	0	0	NUR1	Protein involved in regulation of mitotic exit; dephosphorylation target of Cdc14p in anaphase, which promotes timely rDNA segregation and allows mitotic progression; interacts with Csm1p, Lrs4p; required for rDNA repeat stability; null mutant causes increase in unequal sister-chromatid exchange; GFP-fusion protein localizes to the nuclear periphery, possible Cdc28p substrate
YPL277C	YPL277C	3.16421e+07	0	0	YPL277C	Putative protein of unknown function; localized to the membranes; gene expression regulated by copper levels
RFT1	YBL020W	2.34706e+07	0	0	RFT1	Membrane protein required for translocation of Man5GlcNac2-PP-Dol; required for translocation of Man5GlcNac2-PP-Dol from the cytoplasmic side to the lumenal side of the ER membrane but is not the flippase; mutation is suppressed by expression of human p53 protein; essential gene
YRF1-8	YOR396W	7.13468e+06	0	0	YRF1-8	One of several telomeric Y' element-encoded DNA helicases; known as Y'-Help1 (Y'-HELicase Protein 1)
YPL109C	YPL109C	1059760673	0	0	YPL109C	UbiB family protein; contains transmembrane domain and mitochondrial targeting sequence; the authentic, non-tagged protein is detected in highly purified mitochondria in high-throughput studies
YLR307C-A	YLR307C-A	1.03074e+08	0	0	YLR307C-A	Putative protein of unknown function
INA22	YIR024C	1.17249e+08	0	0	INA22	F1F0 ATP synthase peripheral stalk assembly factor; subunit of the matrix-exposed inner mitochondrial membrane localized INA complex (Ina22p-Ina17p) involved in assembly of the F1F0 peripheral stalk; co-purifies with Aim43p, ATP synthase subunits, and cytochrome bc1 complex assembly factors; interacts with Arh1p, a mitochondrial oxidoreductase; deletion mutant has a respiratory growth defect
THG1	YGR024C	1.1096e+08	0	0	THG1	tRNAHis guanylyltransferase; adds a guanosine residue to the 5' end of tRNAH is after transcription and RNase P cleavage; can also catalyze reverse (3'-5') polymerization with certain substrates in a template-dependent reaction; couples nuclear division and migration to cell budding and cytokinesis; essential enzyme conserved among eukaryotes
NTO1	YPR031W	1.15301e+08	0	0	NTO1	Subunit of the NuA3 histone acetyltransferase complex; this complex acetylates histone H3; contains PHD finger domain that interacts with methylated histone H3
SYT1	YPR095C	9.10432e+06	0	0	SYT1	Guanine nucleotide exchange factor (GEF) for Arf proteins; promotes activation of Arl1p, which recruits Imh1p to the Golgi; involved in vesicular transport; member of the Sec7-domain family; contains a PH domain
LEE1	YPL054W	6.36052e+07	0	0	LEE1	Zinc-finger protein of unknown function
HNT2	YDR305C	3.16941e+08	0	0	HNT2	Dinucleoside triphosphate hydrolase; has similarity to the tumor suppressor FHIT and belongs to the histidine triad (HIT) superfamily of nucleotide-binding proteins
RPC11	YDR045C	2.55736e+08	0	0	RPC11	RNA polymerase III subunit C11; mediates pol III RNA cleavage activity and is important for termination of transcription; homologous to TFIIS
TFB2	YPL122C	9.00923e+07	0	0	TFB2	Subunit of TFIIH and nucleotide excision repair factor 3 complexes; involved in transcription initiation, required for nucleotide excision repair, similar to 52 kDa subunit of human TFIIH
HNT3	YOR258W	8.37969e+07	0	0	HNT3	DNA 5' AMP hydrolase involved in DNA repair; member of the histidine triad (HIT) superfamily of nucleotide-binding proteins; homolog of Aprataxin, a Hint related protein that is mutated in individuals with ataxia with oculomotor apraxia; relative distribution to nuclear foci decreases upon DNA replication stress
EMC4	YGL231C	313913702	0	0	EMC4	Member of conserved ER transmembrane complex; required for efficient folding of proteins in the ER; null mutant displays induction of the unfolded protein response; homologous to worm ZK616.6/EMC-4 and fly CG11137; mutation is functionally complemented by human EMC4
TVP23	YDR084C	1.7351e+07	0	0	TVP23	Integral membrane protein; localized to late Golgi vesicles along with the v-SNARE Tlg2p; green fluorescent protein (GFP)-fusion protein localizes to the cytoplasm in a punctate pattern
GSM1	YJL103C	3.01042e+07	0	0	GSM1	Putative zinc cluster protein of unknown function; proposed to be involved in the regulation of energy metabolism, based on patterns of expression and sequence analysis
YNL011C	YNL011C	9.72683e+07	0	0	YNL011C	Putative protein of unknown function; YNL011C is not an essential gene
YGL081W	YGL081W	296941510	0	0	YGL081W	Putative protein of unknown function; non-essential gene; interacts genetically with CHS5, a gene involved in chitin biosynthesis
YOR385W	YOR385W	3.66808e+07	0	0	YOR385W	Putative protein of unknown function; green fluorescent protein (GFP)-fusion protein localizes to the cytoplasm; YOR385W is not an essential gene
ADD37	YMR184W	1.01375e+08	0	0	ADD37	Protein of unknown function; involved in ER-associated protein degradation; green fluorescent protein (GFP)-fusion protein localizes to the cytoplasm and is induced in response to the DNA-damaging agent MMS; YMR184W is not an essential gene; protein abundance increases in response to DNA replication stress
YBR230W-A	YBR230W-A	2107566514	0	0	YBR230W-A	Putative protein of unknown function; YBR230W-A has a paralog, COQ8, that arose from the whole genome duplication
MCM21	YDR318W	1.71495e+08	0	0	MCM21	Component of the kinetochore sub-complex COMA; COMA (Ctf19p, Okp1p, Mcm21p, Ame1p) bridges kinetochore subunits in contact with centromeric DNA with subunits bound to microtubules during kinetochore assembly; involved in minichromosome maintenance; modified by sumoylation; orthologous to human centromere constitutive-associated network (CCAN) subunit CENP-O and fission yeast mal2
STP3	YLR375W	5.66494e+07	0	0	STP3	Zinc-finger protein of unknown function; possibly involved in pre-tRNA splicing and in uptake of branched-chain amino acids; STP3 has a paralog, STP4, that arose from the whole genome duplication
MEC3	YLR288C	1.04518e+07	0	0	MEC3	DNA damage and meiotic pachytene checkpoint protein; subunit of a heterotrimeric complex (Rad17p-Mec3p-Ddc1p) that forms a sliding clamp, loaded onto partial duplex DNA by a clamp loader complex; homolog of human and S. pombe Hus1
FIP1	YJR093C	1.73385e+08	0	0	FIP1	Subunit of cleavage polyadenylation factor (CPF); interacts directly with poly(A) polymerase (Pap1p) to regulate its activity; bridging factor that links Pap1p and the CPF complex via Yth1p
IBD2	YNL164C	3.13302e+07	0	0	IBD2	Component of the BUB2-dependent spindle checkpoint pathway; interacts with Bfa1p and functions upstream of Bub2p and Bfa1p
MSC2	YDR205W	4.77459e+07	0	0	MSC2	Endoplasmic reticulum zinc transporter; part of a heterodimeric transporter with Zrg17p that transfers zinc from the cytosol to the ER lumen; member of the cation diffusion facilitator family of efflux pumps; localizes to ER and nucleus; mutations affect the cellular distribution of zinc and also confer defects in meiotic recombination between homologous chromatids
SPC29	YPL124W	6.62133e+07	0	0	SPC29	Inner plaque spindle pole body (SPB) component; links the central plaque component Spc42p to the inner plaque component Spc110p; required for SPB duplication
ETP1	YHL010C	1.42608e+07	0	0	ETP1	Putative protein of unknown function required for growth on ethanol; contains a zinc finger region and has homology to human BRAP2, which is a cytoplasmic protein that binds nuclear localization sequences
MKT1	YNL085W	2.10365e+07	0	0	MKT1	Protein similar to nucleases that forms a complex with Pbp1p; complex may mediate posttranscriptional regulation of HO; involved in propagation of M2 dsRNA satellite of L-A virus; allelic variation affects mitochondrial genome stability, drug resistance, and more; forms cytoplasmic foci upon DNA replication stress; localization to P-bodies under ethanol stress differs between strains
RRT2	YBR246W	3.74361e+08	0	0	RRT2	Methylesterase performing penultimate step of diphthamide biosynthesis; hydrolyzes methylated diphthine to produce diphthine and allows Dph6-catalyzed amidation reaction to occur; deletion leads to resistance to sordarin and accumulation of methylatediphthine; WD40 domain-containing protein; involved in endosomal recycling; forms complex with Rtt10p that functions in retromer-mediated pathway for…
ATS1	YAL020C	1.54973e+08	0	0	ATS1	Protein required for modification of wobble nucleosides in tRNA; acts with Elongator complex, Kti11p, and Kti12p; has a potential role in regulatory interactions between microtubules and the cell cycle; forms a stable heterodimer with Kti11p
SML1	YML058W	1.16026e+08	0	0	SML1	Ribonucleotide reductase inhibitor; involved in regulating dNTP production; regulated by Mec1p and Rad53p during DNA damage and S phase; SML1 has a paralog, DIF1, that arose from the whole genome duplication
UBC6	YER100W	4.62845e+07	0	0	UBC6	Ubiquitin-conjugating enzyme involved in ERAD; located at the cytosolic side of the ER membrane; tail region contains a transmembrane segment at the C-terminus; substrate of the ubiquitin-proteasome pathway; ER-associated protein degradation is also known as ERAD
HIT1	YJR055W	6.35013e+07	0	0	HIT1	Protein involved in C/D snoRNP assembly; regulates abundance of Rsa1p; required for growth at high temperature; similar to human ZNHIT3
YMR187C	YMR187C	5.27144e+07	0	0	YMR187C	Putative protein of unknown function; YMR187C is not an essential gene
RPS14B	YJL191W	2.08109e+08	0	0	RPS14B	Protein component of the small (40S) ribosomal subunit; required for ribosome assembly and 20S pre-rRNA processing; mutations confer cryptopleurine resistance; homologous to mammalian ribosomal protein S14 and bacterial S11; RPS14B has a paralog, RPS14A, that arose from the whole genome duplication
CNE1	YAL058W	4.38446e+07	0	0	CNE1	Calnexin; integral membrane ER chaperone involved in folding and quality control of glycoproteins; chaperone activity is inhibited by Mpd1p, with which Cne1p interacts; 24% identical to mammalian calnexin; Ca+ binding not yet shown in yeast
RIM101	YHL027W	2.73992e+07	0	0	RIM101	Cys2His2 zinc-finger transcriptional repressor; involved in alkaline responsive gene repression as part of adaptation to alkaline conditions; involved in cell wall assembly; required for alkaline pH-stimulated haploid invasive growth and sporulation; activated by alkaline-dependent proteolytic processing which results in removal of the C-terminal tail; similar to A. nidulans PacC
HLJ1	YMR161W	1.57039e+08	0	0	HLJ1	Co-chaperone for Hsp40p; anchored in the ER membrane; with its homolog Ydj1p promotes ER-associated protein degradation (ERAD) of integral membrane substrates; similar to E. coli DnaJ
ECM10	YEL030W	6.40638e+07	0	0	ECM10	Heat shock protein of the Hsp70 family; localized in mitochondrial nucleoids, plays a role in protein translocation, interacts with Mge1p in an ATP-dependent manner; overexpression induces extensive mitochondrial DNA aggregations; ECM10 has a paralog, SSC1, that arose from the whole genome duplication
SNF6	YHL025W	3.18378e+08	0	0	SNF6	Subunit of the SWI/SNF chromatin remodeling complex; involved in transcriptional regulation; functions interdependently in transcriptional activation with Snf2p and Snf5p; relocates to the cytosol under hypoxic conditions
PEX32	YBR168W	3.88486e+07	0	0	PEX32	Peroxisomal integral membrane protein; involved in negative regulation of peroxisome size; partially functionally redundant with Pex31p; genetic interactions suggest action at a step downstream of steps mediated by Pex28p and Pex29p
CPR8	YNR028W	1.22991e+08	0	0	CPR8	Peptidyl-prolyl cis-trans isomerase (cyclophilin); catalyzes the cis-trans isomerization of peptide bonds N-terminal to proline residues; potential role in the secretory pathway; CPR8 has a paralog, CPR4, that arose from the whole genome duplication
VPS62	YGR141W	6.39293e+07	0	0	VPS62	Vacuolar protein sorting (VPS) protein; required for cytoplasm to vacuole targeting of proteins; VPS62 has a paralog, TDA6, that arose from the whole genome duplication
QRI7	YDL104C	4.26888e+07	0	0	QRI7	Protein involved in threonylcarbamoyl adenosine biosynthesis; Sua5p and Qri7p are necessary and sufficient for RNA t6A modification in vitro; highly conserved mitochondrial protein; essential for t6A modification of mitochondrial tRNAs that decode ANN codons; similar to Kae1p and E. coli YgjD, both of which are also required for tRNA t6A modification; when directed to the cytoplasm, complements t…
YPL257W-A	YPL257W-A	2.1408e+08	0	0	YPL257W-A	Retrotransposon TYA Gag gene co-transcribed with TYB Pol; translated as TYA or TYA-TYB polyprotein; Gag is a nucleocapsid protein that is the structural constituent of virus-like particles (VLPs); similar to retroviral Gag
RAD10	YML095C	1.57474e+07	0	0	RAD10	Single-stranded DNA endonuclease (with Rad1p); cleaves single-stranded DNA during nucleotide excision repair and double-strand break repair; subunit of Nucleotide Excision Repair Factor 1 (NEF1); homolog of human ERCC1 protein
RPB9	YGL070C	1992726749	0	0	RPB9	RNA polymerase II subunit B12.6; contacts DNA; mutations affect transcription start site selection and fidelity of transcription
IES5	YER092W	2023699241	0	0	IES5	Non-essential INO80 chromatin remodeling complex subunit; deletion affects telomere maintenance via recombination
DGK1	YOR311C	119643100	0	0	DGK1	Diacylglycerol kinase; localized to the endoplasmic reticulum (ER); overproduction induces enlargement of ER-like membrane structures and suppresses a temperature-sensitive sly1 mutation; contains a CTP transferase domain
GPI1	YGR216C	87777817	0	0	GPI1	Membrane protein involved in the synthesis of GlcNAc-PI; N-acetylglucosaminyl phosphatidylinositol (GlcNAc-PI) is the first intermediate in the synthesis of glycosylphosphatidylinositol (GPI) anchors; human and mouse GPI1p are functional homologs
FAR7	YFR008W	7.85166e+07	0	0	FAR7	Protein involved in recovery from pheromone-induced cell cycle arrest; acts in a Far1p-independent pathway; interacts with Far3p, Far8p, Far9p, Far10p, and Far11p; protein abundance increases in response to DNA replication stress
RTS3	YGR161C	7.60798e+07	0	0	RTS3	Putative component of the protein phosphatase type 2A complex
RRD2	YPL152W	1.37208e+08	0	0	RRD2	Peptidyl-prolyl cis/trans-isomerase; also activates the phosphotyrosyl phosphatase activity of protein phosphatase 2A (PP2A); regulates G1 phase progression, the osmoresponse, microtubule dynamics; subunit of the Tap42p-Pph21p-Rrd2p complex; protein abundance increases in response to DNA replication stress
LEM3	YNL323W	3.7803e+08	0	0	LEM3	Membrane protein of the plasma membrane and ER; interacts specifically in vivo with the phospholipid translocase (flippase) Dnf1p; involved in translocation of phospholipids and alkylphosphocholine drugs across the plasma membrane; null mutant requires tryptophan due to mislocalization of tryptophan permease Tat2p
COX23	YHR116W	2.87454e+08	0	0	COX23	Protein that functions in mitochondrial copper homeostasis; mitochondrial intermembrane space protein; essential for functional cytochrome oxidase expression; homologous to Cox17p; contains twin cysteine-x9-cysteine motifs
GRE1	YPL223C	6.115e+08	0	0	GRE1	Hydrophilin essential in desiccation-rehydration process; stress induced (osmotic, ionic, oxidative, heat shock and heavy metals); regulated by the HOG pathway; GRE1 has a paralog, SIP18, that arose from the whole genome duplication
MRX8	YDR336W	7.94736e+07	0	0	MRX8	Protein that associates with mitochondrial ribosome; sumoylated under stress conditions in a genome wide study; YDR336W is not an essential gene
MSN4	YKL062W	1.56614e+08	0	0	MSN4	Stress-responsive transcriptional activator; activated in stochastic pulses of nuclear localization in response to various stress conditions; binds DNA at stress response elements of responsive genes, inducing gene expression; involved in diauxic shift
COX17	YLL009C	1632186145	0	0	COX17	Copper metallochaperone that transfers copper to Sco1p and Cox11p; eventual delivery to cytochrome c oxidase; contains twin cysteine-x9-cysteine motifs; interacts with the MICOS complex, and interaction is promoted by copper ions; human homolog COX17 partially complements yeast null mutant
PEP12	YOR036W	7.75749e+07	0	0	PEP12	Target membrane receptor (t-SNARE); for vesicular intermediates traveling between the Golgi apparatus and the vacuole; controls entry of biosynthetic, endocytic, and retrograde traffic into the prevacuolar compartment; syntaxin
NRP1	YDL167C	1.38881e+07	0	0	NRP1	Putative RNA binding protein of unknown function; localizes to stress granules induced by glucose deprivation; predicted to be involved in ribosome biogenesis
MRX5	YJL147C	170205006	0	0	MRX5	Protein that associates with mitochondrial ribosome; homozygous diploid deletion strain has a sporulation defect characterized by elevated dityrosine in the soluble fraction; expression induced by calcium shortage; YJL147W is a non-essential gene
GMC2	YLR445W	1.42871e+08	0	0	GMC2	Protein involved in meiotic crossing over; component of the Synaptonemal Complex (SC) along with Ecm11p; required for the efficient loading of the SC transverse filament protein, Zip1p; promotes SUMOylation of Ecm11p; mutants are delayed in meiotic nuclear division and are defective in synaptonemal complex assembly; transcription is regulated by Ume6p and induced in response to alpha factor
CWC23	YGL128C	1.31937e+08	0	0	CWC23	Component of a complex containing Cef1p; putatively involved in pre-mRNA splicing; has similarity to E. coli DnaJ and other DnaJ-like proteins and to S. pombe Cwf23p
MEI5	YPL121C	1.10357e+08	0	0	MEI5	Meiosis-specific protein involved in meiotic recombination; involved in DMC1-dependent meiotic recombination; forms heterodimer with Sae3p; proposed to be an assembly factor for Dmc1p
PET18	YCR020C	3.80598e+08	0	0	PET18	Protein of unknown function; has weak similarity to proteins involved in thiamin metabolism; expression is induced in the absence of thiamin
TFB5	YDR079C-A	2.57329e+08	0	0	TFB5	Component of RNA polymerase II general transcription factor TFIIH; involved in transcription initiation and in nucleotide-excision repair; relocalizes to the cytosol in response to hypoxia; homolog of Chlamydomonas reinhardtii REX1-S protein involved in DNA repair
SSP1	YHR184W	2.32022e+08	0	0	SSP1	Protein involved in the control of meiotic nuclear division; also involved in the coordination of meiosis with spore formation; transcription is induced midway through meiosis
SPO19	YPL130W	218128288	0	0	SPO19	Meiosis-specific prospore protein; required to produce bending force necessary for proper assembly of the prospore membrane during sporulation; identified as a weak high-copy suppressor of the spo1-1 ts mutation; SPO19 has a paralog, YOR214C, that arose from the whole genome duplication
MRX10	YDR282C	1.78534e+08	0	0	MRX10	Mitochondrial inner membrane protein of unknown function; associates with mitochondrial ribosome; localizes to the inner membrane with the C terminus facing the intermembrane space; ortholog of human RMND1, mutation in which is implicated in infantile encephaloneuromyopathy and defective mitochondrial translation
HUA1	YGR268C	1.1953e+08	0	0	HUA1	Cytoplasmic protein containing a zinc finger domain; sequence similarity to that of Type I J-proteins; computational analysis of large-scale protein-protein interaction data suggests a possible role in actin patch assembly
YDL199C	YDL199C	9.76199e+07	0	0	YDL199C	Putative transporter; member of the sugar porter family
PZF1	YPR186C	6.55681e+07	0	0	PZF1	Transcription factor IIIA (TFIIIA); essential DNA binding protein required for transcription of 5S rRNA by RNA polymerase III; not involved in transcription of other RNAP III genes; nine conserved zinc fingers; may also bind 5S rRNA
CTK1	YKL139W	3.79589e+07	0	0	CTK1	Catalytic (alpha) subunit of C-terminal domain kinase I (CTDK-I); phosphorylates both RNA pol II subunit Rpo21p to affect transcription and pre-mRNA 3' end processing, and ribosomal protein Rps2p to increase translational fidelity; required for H3K36 trimethylation but not dimethylation by Set2p; suggested stimulatory role in 80S formation during translation initiation; similar to the Drosophila …
NNF1	YJR112W	3.6901e+07	0	0	NNF1	Essential component of the MIND kinetochore complex; joins kinetochore subunits contacting DNA to those contacting microtubules; required for accurate chromosome segregation; complex consists of Mtw1p Including Nnf1p-Nsl1p-Dsn1p (MIND)
UIP3	YAR027W	3.10122e+07	0	0	UIP3	Putative integral membrane protein of unknown function; interacts with Ulp1p at the nuclear periphery; member of DUP240 gene family
BRL1	YHR036W	2.39708e+07	0	0	BRL1	Essential nuclear envelope integral membrane protein; identified as a suppressor of a conditional mutation in the major karyopherin, CRM1; homologous to and interacts with Brr6p, a nuclear envelope protein involved in nuclear export
PMD1	YER132C	7.55723e+06	0	0	PMD1	Protein with an N-terminal kelch-like domain; putative negative regulator of early meiotic gene expression; required, with Mds3p, for growth under alkaline conditions; PMD1 has a paralog, MDS3, that arose from the whole genome duplication
ATG16	YMR159C	36347580499	1.16471e+08	0.00320438	ATG16	Conserved protein involved in autophagy; interacts with Atg12p-Atg5p conjugates to form Atg12p-Atg5p-Atg16p multimers, which binds to membranes and localizes to the pre-autophagosomal structure and are required for autophagy; relocalizes from nucleus to cytoplasmic foci upon DNA replication stress
ZRC1	YMR243C	3.85612e+08	3.56733e+06	0.00925108	ZRC1	Vacuolar membrane zinc transporter; transports zinc from cytosol to vacuole for storage; also has role in resistance to zinc shock resulting from sudden influx of zinc into cytoplasm; human ortholog SLC30A10 functions as a Mn transporter and mutations in SLC30A10 cause neurotoxic accumulation of Mn in liver and brain; ZRC1 has a paralog, COT1, that arose from the whole genome duplication
MED11	YMR112C	3.28651e+08	1.25435e+07	0.0381667	MED11	Subunit of the RNA polymerase II mediator complex; associates with core polymerase subunits to form the RNA polymerase II holoenzyme; essential protein
DBP8	YHR169W	1043280738	4.25072e+07	0.0407438	DBP8	ATPase, putative RNA helicase of the DEAD-box family; component of 90S preribosome complex involved in production of 18S rRNA and assembly of 40S small ribosomal subunit; ATPase activity stimulated by association with Esf2p
SFL1	YOR140W	2.34165e+08	9.99084e+06	0.0426658	SFL1	Transcriptional repressor and activator; involved in repression of flocculation-related genes, and activation of stress responsive genes; negatively regulated by cAMP-dependent protein kinase A subunit Tpk2p; premature stop codon (C1430T, Q477-stop) in SK1 background is linked to the aggressively invasive phenotype of SK1 relative to BY4741 (S288C)
RRT6	YGL146C	5.07515e+08	2.23883e+07	0.0441136	RRT6	Putative protein of unknown function; non-essential gene identified in a screen for mutants with increased levels of rDNA transcription; contains two putative transmembrane spans, but no significant homology to other known proteins
MRP10	YDL045W-A	3185305296	1.4132e+08	0.0443663	MRP10	Mitochondrial ribosomal protein of the small subunit; contains twin cysteine-x9-cysteine motifs; oxidized by Mia40p during import into mitochondria
HTD2	YHR067W	257135895	1.14301e+07	0.0444515	HTD2	Mitochondrial 3-hydroxyacyl-thioester dehydratase; involved in fatty acid biosynthesis, required for respiratory growth and for normal mitochondrial morphology
SFP1	YLR403W	1.76828e+08	8.47977e+06	0.047955	SFP1	Regulates transcription of ribosomal protein and biogenesis genes; regulates response to nutrients and stress, G2/M transitions during mitotic cell cycle and DNA-damage response, and modulates cell size; regulated by TORC1 and Mrs6p; sequence of zinc finger, ChIP localization data, and protein-binding microarray (PBM) data, and computational analyses suggest it binds DNA directly at highly active…
SRB8	YCR081W	7.70032e+07	4.19816e+06	0.0545193	SRB8	Subunit of the RNA polymerase II mediator complex; associates with core polymerase subunits to form the RNA polymerase II holoenzyme; essential for transcriptional regulation; involved in glucose repression
YBL029C-A	YBL029C-A	1669915717	9.45839e+07	0.0566399	YBL029C-A	Protein of unknown function; green fluorescent protein (GFP)-fusion protein localizes to the cell periphery; protein abundance increases in response to DNA replication stress; has potential orthologs in Saccharomyces species and in Yarrowia lipolytica
PET309	YLR067C	2.01119e+08	1.17639e+07	0.0584922	PET309	Specific translational activator for the COX1 mRNA; binds to the COX1 mRNA; also influences stability of intron-containing COX1 primary transcripts; localizes to the mitochondrial inner membrane; contains 12 pentatricopeptide repeats (PPRs)
YAH1	YPL252C	1745864060	1.02372e+08	0.0586368	YAH1	Ferredoxin of the mitochondrial matrix; required for formation of cellular iron-sulfur proteins; involved in heme A biosynthesis; human homolog FDX1L can complement yeast by allowing growth during down-regulation of yeast YAH1
CIN1	YOR349W	2775263740	1.66562e+08	0.0600167	CIN1	Tubulin folding factor D involved in beta-tubulin (Tub2p) folding; isolated as mutant with increased chromosome loss and sensitivity to benomyl
RBS1	YDL189W	1636619523	9.84719e+07	0.0601679	RBS1	Protein involved in assembly of the RNA polymerase III (Pol III) complex; high copy suppressor of Pol III assembly mutation and psk1 psk2 mutations that confer temperature-sensitivity for galactose utilization; physically interacts with Pol III; proposed to bind single-stranded nucleic acids via its R3H domain
HPC2	YBR215W	1.71816e+08	1.08724e+07	0.063279	HPC2	Subunit of the HIR complex; HIR is a nucleosome assembly complex involved in regulation of histone gene transcription; mutants display synthetic defects with subunits of FACT, a complex that allows passage of RNA Pol II through nucleosomes
CDC50	YCR094W	1828294306	1.21134e+08	0.0662551	CDC50	Endosomal protein that interacts with phospholipid flippase Drs2p; interaction with Cdc50p is essential for Drs2p catalytic activity; mutations affect cell polarity and polarized growth; similar to Lem3p; CDC50 has a paralog, YNR048W, that arose from the whole genome duplication
CRD1	YDL142C	1609958108	1.26964e+08	0.0788616	CRD1	Cardiolipin synthase; produces cardiolipin, which is a phospholipid of the mitochondrial inner membrane that is required for normal mitochondrial membrane potential and function and for correct integration of membrane-multispanning proteins into the mitochondrial outer membrane; required to maintain tubular mitochondrial morphology and functions in mitochondrial fusion; also required for normal v…
PEX22	YAL055W	5.13905e+08	4.33618e+07	0.0843771	PEX22	Putative peroxisomal membrane protein; required for import of peroxisomal proteins; functionally complements a Pichia pastoris pex22 mutation
ISF1	YMR081C	2.94159e+08	2.57539e+07	0.0875508	ISF1	Serine-rich, hydrophilic protein; overexpression suppresses growth defects of hap2, hap3, and hap4 mutants; expression is under glucose control; cotranscribed with NAM7 in a cyp1 mutant; ISF1 has a paralog, MBR1, that arose from the whole genome duplication
TEX1	YNL253W	2.03272e+08	1.80236e+07	0.0886676	TEX1	Protein involved in mRNA export; component of the transcription export (TREX) complex
VPS51	YKR020W	930948125	8.64227e+07	0.092833	VPS51	Component of the GARP (Golgi-associated retrograde protein) complex; GARP is required for the recycling of proteins from endosomes to the late Golgi, and for mitosis after DNA damage induced checkpoint arrest; links the (VFT/GARP) complex to the SNARE Tlg1p; members of the GARP complex are Vps51p-Vps52p-Vps53p-Vps54p
DIG1	YPL049C	5.49341e+08	5.39224e+07	0.0981583	DIG1	MAP kinase-responsive inhibitor of the Ste12p transcription factor; involved in the regulation of mating-specific genes and the invasive growth pathway; related regulators Dig1p and Dig2p bind to Ste12p; DIG1 has a paralog, DIG2, that arose from the whole genome duplication
CYC2	YOR037W	4.0836e+08	4.18973e+07	0.102599	CYC2	Mitochondrial peripheral inner membrane protein; contains a FAD cofactor in a domain exposed in the intermembrane space; exhibits redox activity in vitro; likely participates in ligation of heme to acytochromes c and c1 (Cyc1p and Cyt1p)
AAT1	YKL106W	1.00861e+08	1.03648e+07	0.102763	AAT1	Mitochondrial aspartate aminotransferase; catalyzes the conversion of oxaloacetate to aspartate in aspartate and asparagine biosynthesis
SAS10	YDL153C	4.49178e+08	4.6335e+07	0.103155	SAS10	Subunit of U3-containing Small Subunit (SSU) processome complex; involved in production of 18S rRNA and assembly of small ribosomal subunit; disrupts silencing when overproduced; mutant has increased aneuploidy tolerance; essential gene
YJL016W	YJL016W	4.84186e+08	5.06884e+07	0.104688	YJL016W	Putative protein of unknown function; GFP-fusion protein localizes to the cytoplasm; conserved in closely related Saccharomyces species
MRS6	YOR370C	2.11438e+08	2.33372e+07	0.110374	MRS6	Rab escort protein; forms a complex with the Ras-like small GTPase Ypt1p that is required for the prenylation of Ypt1p by protein geranylgeranyltransferase type II (Bet2p-Bet4p); sequence similarity to mammalian choroideraemia gene; relative distribution to the nucleus increases upon DNA replication stress
RPH1	YER169W	7.96021e+08	9.08725e+07	0.114158	RPH1	JmjC domain-containing histone demethylase; targets tri- and dimethylated H3K36; associates with actively transcribed regions and promotes elongation; repressor of autophagy-related genes in nutrient-replete conditions; damage-responsive repressor of PHR1; phosphorylated by the Rad53p-dependent DNA damage checkpoint pathway and by a Rim1p-mediated event during starvation; target of stress-induced…
PEX27	YOR193W	7.93544e+08	9.10089e+07	0.114687	PEX27	Peripheral peroxisomal membrane protein; involved in controlling peroxisome size and number, interacts with Pex25p; PEX27 has a paralog, PEX25, that arose from the whole genome duplication
GIP2	YER054C	6.31344e+07	7.99387e+06	0.126617	GIP2	Putative regulatory subunit of protein phosphatase Glc7p; involved in glycogen metabolism; contains a conserved motif (GVNK motif) that is also found in Gac1p, Pig1p, and Pig2p; GIP2 has a paralog, PIG2, that arose from the whole genome duplication
YBL010C	YBL010C	4.28234e+08	5.46286e+07	0.127567	YBL010C	Putative protein of unknown function; green fluorescent protein (GFP)-fusion protein colocalizes with clathrin-coated vesicles
BNA2	YJR078W	1.02384e+08	1.34347e+07	0.131219	BNA2	Tryptophan 2,3-dioxygenase or indoleamine 2,3-dioxygenase; required for de novo biosynthesis of NAD from tryptophan via kynurenine; interacts genetically with telomere capping gene CDC13; regulated by Hst1p and Aftp
AIM3	YBR108W	3.16085e+08	4.36668e+07	0.138149	AIM3	Protein that inhibits barbed-end actin filament elongation; interacts with Rvs167p; null mutant is viable and displays elevated frequency of mitochondrial genome loss
RTC4	YNL254C	1020104875	1.46552e+08	0.143664	RTC4	Protein of unknown function; null mutation suppresses cdc13-1 temperature sensitivity; (GFP)-fusion protein localizes to both the cytoplasm and the nucleus
ECM22	YLR228C	7.61043e+07	1.10397e+07	0.14506	ECM22	Sterol regulatory element binding protein; regulates transcription of sterol biosynthetic genes upon sterol depletion, after relocating from intracellular membranes to perinuclear foci; redundant activator of filamentation with UPC2, up-regulating the expression of genes involved in filamentous growth; contains Zn[2]-Cys[6] binuclear cluster; ECM22 has a paralog, UPC2, that arose from the whole g…
TEL2	YGR099W	4.72384e+08	7.43695e+07	0.157434	TEL2	Subunit of the ASTRA complex, involved in chromatin remodeling; subunit of the telomere cap complex DNA-binding protein specific to single-stranded yeast telomeric DNA repeats, required for telomere length regulation and telomere position effect; involved in the stability or biogenesis of PIKKs such as TORC1
IME2	YJL106W	1.81564e+08	2.91114e+07	0.160337	IME2	Serine/threonine protein kinase involved in activation of meiosis; associates with Ime1p and mediates its stability, activates Ndt80p; IME2 expression is positively regulated by Ime1p; human CDK2 can complement ime2 null mutant
YJL113W	YJL113W	1.04453e+08	1.67742e+07	0.16059	YJL113W	Retrotransposon TYA Gag and TYB Pol genes; transcribed/translated as one unit; polyprotein is processed to make a nucleocapsid-like protein (Gag), reverse transcriptase (RT), protease (PR), and integrase (IN); similar to retroviral genes
NGL3	YML118W	1982400000	318850000	0.16084	NGL3	3'-5' exonuclease specific for poly-A RNAs; has a domain similar to a magnesium-dependent endonuclease motif in mRNA deadenylase Ccr4p; similar to Ngl1p; NGL3 has a paralog, NGL2, that arose from the whole genome duplication
DGR2	YKL121W	6.87968e+07	1.12636e+07	0.163722	DGR2	Protein of unknown function; null mutant is resistant to 2-deoxy-D-glucose and displays abnormally elongated buds; DGR2 has a paralog, YMR102C, that arose from the whole genome duplication
LMO1	YLL007C	221632185	3.75435e+07	0.169395	LMO1	Homolog of mammalian ELMO (Engulfment and celL MOtility); upstream component for regulation through the small GTPase Rho5p; may form a complex with Dck1p that acts as a GEF for Rho5p; cytoplasmic protein that relocates to mitochondria under oxidative stress; implicated in mitophagy; not an essential protein
GTT3	YEL017W	4.51073e+08	7.68973e+07	0.170476	GTT3	Protein of unknown function may be involved in glutathione metabolism; function suggested by computational analysis of large-scale protein-protein interaction data; GFP-fusion protein localizes to the nuclear periphery
PRP39	YML046W	2.57848e+08	4.54041e+07	0.176089	PRP39	U1 snRNP protein involved in splicing; contains multiple tetriatricopeptide repeats
TIM21	YGR033C	8.62888e+08	1.56768e+08	0.181678	TIM21	Nonessential component of the TIM23 complex; interacts with the Translocase of the Outer Mitochondrial membrane (TOM complex) and with respiratory enzymes; may regulate the Translocase of the Inner Mitochondrial membrane (TIM23 complex) activity
THP3	YPR045C	2.37433e+08	4.45976e+07	0.187832	THP3	Protein that may have a role in transcription elongation; forms a complex with Csn12p that is recruited to transcribed genes; possibly involved in splicing based on pre-mRNA accumulation defect for many intron-containing genes
BIO2	YGR286C	1.15937e+08	2.20521e+07	0.190207	BIO2	Biotin synthase; catalyzes the conversion of dethiobiotin to biotin, which is the last step of the biotin biosynthesis pathway; complements E. coli bioB mutant
YCL012C	YCL012C	3.78641e+08	7.24957e+07	0.191463	YCL012C	Putative protein of unknown function; orthologs are present in S. bayanus, S. paradoxus and Ashbya gossypii; YCL012C is not an essential gene
DOA4	YDR069C	1.55358e+08	29942814	0.192735	DOA4	Ubiquitin hydrolase; deubiquitinates intralumenal vesicle (ILVs) cargo proteins; required for recycling ubiquitin from proteasome-bound ubiquitinated intermediates, acts at the late endosome/prevacuolar compartment to recover ubiquitin from ubiquitinated membrane proteins destined for the vacuole; DOA4 has a paralog, UBP5, that arose from the whole genome duplication
MUB1	YMR100W	526690000	102590000	0.194783	MUB1	MYND domain-containing protein; required for ubiquitination and turnover of Rpn4p; interacts with Ubr2p (E3) and indirectly with Rad6p (E2); short-lived protein degraded in a Ubr2p/Rad6p dependent manner; similar to the A. nidulans samB gene
OPY2	YPR075C	2.10246e+08	4.14439e+07	0.197121	OPY2	Integral membrane protein that acts as a membrane anchor for Ste50p; involved in the signaling branch of the high-osmolarity glycerol (HOG) pathway and as a regulator of the filamentous growth pathway; overproduction blocks cell cycle arrest in the presence of mating pheromone; relocalizes from vacuole to plasma membrane upon DNA replication stress
YOL075C	YOL075C	5.9181e+08	1.17575e+08	0.19867	YOL075C	Putative ABC transporter
MRL1	YPR079W	1.91568e+08	3.8362e+07	0.200253	MRL1	Membrane protein; has similarity to mammalian mannose-6-phosphate receptors; possibly functions as a sorting receptor in the delivery of vacuolar hydrolases; protein abundance increases in response to DNA replication stress
OPY1	YBR129C	250926109	5.07888e+07	0.202405	OPY1	Protein of unknown function; overproduction blocks cell cycle arrest in the presence of mating pheromone; the authentic, non-tagged protein is detected in highly purified mitochondria in high-throughput studies
FTH1	YBR207W	1.81282e+08	3.706e+07	0.204432	FTH1	Putative high affinity iron transporter; involved in transport of intravacuolar stores of iron; forms complex with Fet5p; expression is regulated by iron; proposed to play indirect role in endocytosis; protein abundance increases in response to DNA replication stress
SRP102	YKL154W	1236698297	2.54726e+08	0.205973	SRP102	Signal recognition particle (SRP) receptor beta subunit; involved in SRP-dependent protein targeting; anchors the alpha subunit, Srp101p to the ER membrane
OKP1	YGR179C	8.45919e+07	1.76609e+07	0.208778	OKP1	Outer kinetochore protein required for accurate chromosome segregation; component of COMA (Ctf19p, Okp1p, Mcm21p, Ame1p) a kinetochore sub-complex which functions as a platform for kinetochore assembly; orthologous to human centromere constitutive-associated network (CCAN) subunit CENP-Q and fission yeast fta7
PTP2	YOR208W	4.3759e+08	9.16308e+07	0.209399	PTP2	Nuclear phosphotyrosine-specific phosphatase involved in osmosensing; involved in the inactivation of mitogen-activated protein kinase (MAPK) during osmolarity sensing; dephosporylates Hog1p MAPK and regulates its localization; with Msg5p co-regulates the calcium signaling pathway
MSN2	YMR037C	4.17777e+08	8.88342e+07	0.212635	MSN2	Stress-responsive transcriptional activator; activated in stochastic pulses of nuclear localization in response to various stress conditions; binds DNA at stress response elements of responsive genes; relative distribution to nucleus increases upon DNA replication stress
RPS28A	YOR167C	9128782898	1944441226	0.213001	RPS28A	Protein component of the small (40S) ribosomal subunit; has an extraribosomal function in regulation of RPS28B, in which Rps28Ap binds to a decapping complex via Edc3p, which then binds to RPS28B mRNA leading to its decapping and degradation; homologous to mammalian ribosomal protein S28, no bacterial homolog; RPS28A has a paralog, RPS28B, that arose from the whole genome duplication
MND2	YIR025W	7.12031e+08	1.53225e+08	0.215194	MND2	Subunit of the Anaphase-Promoting Complex/Cyclosome (APC/C); necessary for maintaining sister chromatid cohesion in prophase I of meiosis by inhibiting premature ubiquitination and subsequent degradation of substrates by the APC(Ama1) ubiquitin ligase
RPL31B	YLR406C	1839700000	396870000	0.215725	RPL31B	Ribosomal 60S subunit protein L31B; associates with karyopherin Sxm1p; loss of both Rpl31p and Rpl39p confers lethality; homologous to mammalian ribosomal protein L31, no bacterial homolog; RPL31B has a paralog, RPL31A, that arose from the whole genome duplication
KHA1	YJL094C	1.39606e+08	3.05908e+07	0.219123	KHA1	Putative K+/H+ antiporter; has a probable role in intracellular cation homeostasis; localized to Golgi vesicles and detected in highly purified mitochondria in high-throughput studies
PRP4	YPR178W	1.38554e+08	3.20493e+07	0.231313	PRP4	Splicing factor; component of the U4/U6-U5 snRNP complex
SMF2	YHR050W	161381056	3.74143e+07	0.231838	SMF2	Divalent metal ion transporter involved in manganese homeostasis; has broad specificity for di-valent and tri-valent metals; post-translationally regulated by levels of metal ions; member of the Nramp family of metal transport proteins
BET4	YJL031C	1.42425e+08	3.33349e+07	0.234053	BET4	Alpha subunit of Type II geranylgeranyltransferase; required for vesicular transport between the endoplasmic reticulum and the Golgi; provides a membrane attachment moiety to Rab-like proteins Ypt1p and Sec4p
YPS7	YDR349C	236775991	5.58925e+07	0.236056	YPS7	Putative GPI-anchored aspartic protease; member of the yapsin family of proteases involved in cell wall growth and maintenance; located in the cytoplasm and endoplasmic reticulum
CTR86	YCR054C	9.88888e+07	2.34038e+07	0.236668	CTR86	Essential protein of unknown function; with orthologs in Ashbya gossypii and Candida albicans; similar to human ATXN10, mutations in which cause spinocerebellar ataxia type 10; codon usage corresponds to that observed for yeast genes expressed at low levels; relative distribution to the nucleus increases upon DNA replication stress
MBR1	YKL093W	5.47568e+08	1.29929e+08	0.237284	MBR1	Protein involved in mitochondrial functions and stress response; overexpression suppresses growth defects of hap2, hap3, and hap4 mutants; MBR1 has a paralog, ISF1, that arose from the whole genome duplication
HAP5	YOR358W	2.3707e+08	5.64944e+07	0.238303	HAP5	Subunit of the Hap2p/3p/4p/5p CCAAT-binding complex; complex is heme-activated and glucose repressed; complex is a transcriptional activator and global regulator of respiratory gene expression; required for assembly and DNA binding activity of the complex
CIN8	YEL061C	13295852	3.19193e+06	0.24007	CIN8	Kinesin motor protein; involved in mitotic spindle assembly and chromosome segregation
MRX7	YNL211C	4.99626e+08	1.20628e+08	0.241437	MRX7	Protein that associates with mitochondrial ribosome; green fluorescent protein (GFP)-fusion protein localizes to mitochondria; YNL211C is not an essential gene
YNR063W	YNR063W	3.22108e+07	7.88193e+06	0.244698	YNR063W	Putative zinc-cluster protein of unknown function
YKL162C	YKL162C	4.67859e+08	1.1485e+08	0.245481	YKL162C	Putative protein of unknown function; green fluorescent protein (GFP)-fusion protein localizes to the mitochondrion
YKR005C	YKR005C	6.62133e+07	1.63344e+07	0.246694	YKR005C	Putative protein of unknown function
BNR1	YIL159W	4.89689e+07	1.24536e+07	0.254317	BNR1	Formin; nucleates the formation of linear actin filaments; involved in cell processes such as budding and mitotic spindle orientation which require the formation of polarized actin cables; activity is regulated by Hof1p and by Bud14p-Kel1p-Kel2p complex; functionally redundant with BNI1
YAP1801	YHR161C	2.71421e+08	6.90531e+07	0.254414	YAP1801	Protein of the AP180 family, involved in clathrin cage assembly; binds Pan1p and clathrin; YAP1801 has a paralog, YAP1802, that arose from the whole genome duplication
CTS2	YDR371W	1.79903e+08	4.61143e+07	0.256328	CTS2	Putative chitinase; functionally complements A. gossypii cts2 mutant sporulation defect
RNR3	YIL066C	6.50453e+07	1.66763e+07	0.256379	RNR3	Minor isoform of large subunit of ribonucleotide-diphosphate reductase; the RNR complex catalyzes rate-limiting step in dNTP synthesis, regulated by DNA replication and DNA damage checkpoint pathways via localization of small subunits; RNR3 has a paralog, RNR1, that arose from the whole genome duplication
SDS3	YIL084C	4.17257e+08	1.1016e+08	0.26401	SDS3	Component of the Rpd3L histone deacetylase complex; required for its structural integrity and catalytic activity, involved in transcriptional silencing and required for sporulation; relocalizes to the cytosol in response to hypoxia; cells defective in SDS3 display pleiotropic phenotypes
MOB1	YIL106W	1.23162e+08	3.28261e+07	0.266527	MOB1	Component of the mitotic exit network; associates with and is required for the activation and Cdc15p-dependent phosphorylation of the Dbf2p kinase; required for cytokinesis and cell separation; component of the CCR4 transcriptional complex; relocalizes from cytoplasm to the nuclear periphery upon DNA replication stress
ERG2	YMR202W	3284368352	8.79113e+08	0.267666	ERG2	C-8 sterol isomerase; catalyzes isomerization of delta-8 double bond to delta-7 position at an intermediate step in ergosterol biosynthesis; transcriptionally down-regulated when ergosterol is in excess; mutation is functionally complemented by human EBP
RMD8	YFR048W	2.0366e+08	5.53348e+07	0.271702	RMD8	Cytosolic protein required for sporulation
TPC1	YGR096W	1.90975e+08	5.24057e+07	0.274412	TPC1	Mitochondrial membrane transporter; mediates uptake of the essential cofactor thiamine pyrophosphate (ThPP) into mitochondria; expression appears to be regulated by carbon source; member of the mitochondrial carrier family
DAS2	YDR020C	6.01839e+08	1.71184e+08	0.284436	DAS2	Putative protein of unknown function; non-essential gene identified in a screen for mutants with increased levels of rDNA transcription; weak similarity with uridine kinases and with phosphoribokinases
TRM10	YOL093W	290920000	82770000	0.284511	TRM10	tRNA methyltransferase; methylates the N-1 position of guanine at position 9 in tRNAs; protein abundance increases in response to DNA replication stress; member of the SPOUT (SpoU-TrmD) methyltransferase family; human ortholog TRMT10A plays a role in the pathogenesis of microcephaly and early onset diabetes; an 18-mer originates from the TRM10 locus; genetic analysis shows the 18-mer is the trans…
YDR381C-A	YDR381C-A	1462403075	4.20618e+08	0.287621	YDR381C-A	Protein of unknown function; localized to the mitochondrial outer membrane
VTA1	YLR181C	1.27174e+08	3.68975e+07	0.290134	VTA1	Multivesicular body (MVB) protein; involved in endosomal protein sorting; regulates Vps4p activity by promoting its oligomerization; has an N-terminal Vps60- and Did2- binding domain, a linker region, and a C-terminal Vps4p binding domain
TOF1	YNL273W	3.10826e+07	9.02626e+06	0.290396	TOF1	Subunit of a replication-pausing checkpoint complex; Tof1p-Mrc1p-Csm3p acts at the stalled replication fork to promote sister chromatid cohesion after DNA damage, facilitating gap repair of damaged DNA; interacts with the MCM helicase; relocalizes to the cytosol in response to hypoxia
LUC7	YDL087C	1.66848e+08	4.85218e+07	0.290814	LUC7	Essential protein associated with the U1 snRNP complex; splicing factor involved in recognition of 5' splice site; contains two zinc finger motifs; N-terminal zinc finger binds pre-mRNA; relocalizes to the cytosol in response to hypoxia
AFT1	YGL071W	295850000	86135000	0.291144	AFT1	Transcription factor involved in iron utilization and homeostasis; binds consensus site PyPuCACCCPu and activates transcription in response to changes in iron availability; in iron-replete conditions localization is regulated by Grx3p, Grx4p, and Fra2p, and promoter binding is negatively regulated via Grx3p-Grx4p binding; AFT1 has a paralog, AFT2, that arose from the whole genome duplication; rel…
UPF3	YGR072W	219956674	6.50849e+07	0.295899	UPF3	Component of the nonsense-mediated mRNA decay (NMD) pathway; along with Nam7p and Nmd2p; involved in decay of mRNA containing nonsense codons; involved in telomere maintenance
BIT61	YJL058C	3.55924e+07	1.05887e+07	0.297499	BIT61	Subunit of TORC2 membrane-associated complex; involved in regulation of cell cycle-dependent actin cytoskeletal dynamics during polarized growth and cell wall integrity; BIT61 has a paralog, BIT2, that arose from the whole genome duplication
YBR197C	YBR197C	1.16729e+08	3.47633e+07	0.297811	YBR197C	Protein of unknown function; green fluorescent protein (GFP)-fusion protein localizes to the cytoplasm and nucleus; YBR197C is not an essential gene; relative distribution to the nucleus increases upon DNA replication stress; YBR197C has a paralog, YPL077C, that arose from the whole genome duplication
PRP18	YGR006W	829805968	2.48776e+08	0.2998	PRP18	Splicing factor and component of snRNP U5; factor involved in the positioning of the 3' splice site during the second catalytic step of splicing; interacts with Slu7p
YTH1	YPR107C	1381440429	4.19936e+08	0.303984	YTH1	Essential RNA-binding component of cleavage and polyadenylation factor; contains five zinc fingers; required for pre-mRNA 3'-end processing and polyadenylation; relocalizes to the cytosol in response to hypoxia
ALR1	YOL130W	1.15928e+08	3.55048e+07	0.306265	ALR1	Plasma membrane Mg(2+) transporter; expression and turnover are regulated by Mg(2+) concentration; overexpression confers increased tolerance to Al(3+) and Ga(3+) ions; magnesium transport defect of the null mutant is functionally complemented by either of the human genes MAGT1 and TUSC3 that are not orthologous to ALR1
YPR174C	YPR174C	1027300000	315800000	0.307408	YPR174C	Protein of unknown function; green fluorescent protein (GFP)-fusion protein localizes to the nuclear periphery; potential Cdc28p substrate; binds phosphatidylinositols and phosphatidylethanolamine in a large-scale study; relative distribution to foci at the nuclear periphery increases upon DNA replication stress; YPR174C has a paralog, NBP1, that arose from the whole genome duplication
YIL169C	YIL169C	1310000000	405470000	0.31	YIL169C	Putative protein of unknown function; serine/threonine rich and highly similar to YOL155C, a putative glucan alpha-1,4-glucosidase; transcript is induced in both high and low pH environments; YIL169C is a non-essential gene
TFC4	YGR047C	6.57455e+08	2.06249e+08	0.313708	TFC4	Subunit of RNA polymerase III transcription initiation factor complex; one of six subunits of RNA polymerase III transcription initiation factor complex (TFIIIC); part of the TauA domain of TFIIIC that binds BoxA DNA promoter sites of tRNA and similar genes; has TPR motifs; human homolog is TFIIIC-102
TAF4	YMR005W	732740000	231310000	0.315678	TAF4	TFIID subunit (48 kDa); involved in RNA polymerase II transcription initiation; potential Cdc28p substrate
YDC1	YPL087W	4.60735e+08	1.46187e+08	0.317291	YDC1	Alkaline dihydroceramidase, involved in sphingolipid metabolism; preferentially hydrolyzes dihydroceramide to a free fatty acid and dihydrosphingosine; has a minor reverse activity; YDC1 has a paralog, YPC1, that arose from the whole genome duplication
HIR1	YBL008W	364970000	116050000	0.317971	HIR1	Subunit of the HIR complex; HIR is a nucleosome assembly complex involved in regulation of histone gene transcription; contributes to nucleosome formation, heterochromatic gene silencing, and formation of functional kinetochores
MEP3	YPR138C	4.63945e+08	1.48165e+08	0.319359	MEP3	Ammonium permease of high capacity and low affinity; belongs to a ubiquitous family of cytoplasmic membrane proteins that transport only ammonium (NH4+); expression is under the nitrogen catabolite repression regulation ammonia permease; MEP3 has a paralog, MEP1, that arose from the whole genome duplication
PPS1	YBR276C	1.31207e+08	4.3109e+07	0.328559	PPS1	Protein phosphatase; has specificity for serine, threonine, and tyrosine residues; has a role in the DNA synthesis phase of the cell cycle
COA6	YMR244C-A	704420000	231700000	0.328923	COA6	Protein involved in cytochrome c oxidase (Complex IV) assembly; involved in delivery of copper to Complex IV; also required for efficient formation of respiratory supercomplexes comprised of Complexes III and IV; localizes to the mitochondrial intermembrane space; ortholog implicated in cardiac defects in zebrafish and human; transcription is induced in response to the DNA-damaging agent MMS; pro…
SKG1	YKR100C	7.51503e+07	2.49426e+07	0.331902	SKG1	Transmembrane protein with a role in cell wall polymer composition; localizes on inner surface of plasma membrane at bud and in daughter cell; SKG1 has a paralog, AIM20, that arose from the whole genome duplication
PNO1	YOR145C	407750000	135640000	0.332655	PNO1	Essential nucleolar protein required for pre-18S rRNA processing; interacts with Dim1p, an 18S rRNA dimethyltransferase, and also with Nob1p, which is involved in proteasome biogenesis; contains a KH domain
BUL2	YML111W	1.165e+08	3.88483e+07	0.333462	BUL2	Component of the Rsp5p E3-ubiquitin ligase complex; involved in intracellular amino acid permease sorting, functions in heat shock element mediated gene expression, essential for growth in stress conditions; BUL2 has a paralog, BUL1, that arose from the whole genome duplication
ARN1	YHL040C	4.7113e+07	1.57635e+07	0.334588	ARN1	ARN family transporter for siderophore-iron chelates; responsible for uptake of iron bound to ferrirubin, ferrirhodin, and related siderophores; protein increases in abundance and relocalizes to the vacuole upon DNA replication stress
BI4	Q0120	3.14128e+08	1.05417e+08	0.335588	BI4	Mitochondrial mRNA maturase; forms a complex with Nam2p to mediate splicing of the bI4 intron of the COB gene; encoded by both exon and intron sequences of partially processed COB mRNA
COG7	YGL005C	2.99342e+08	1.00907e+08	0.337098	COG7	Component of the conserved oligomeric Golgi complex; a cytosolic tethering complex (Cog1p through Cog8p) that functions in protein trafficking to mediate fusion of transport vesicles to Golgi compartments
ECM5	YMR176W	614010000	210960000	0.343577	ECM5	Subunit of the Snt2C complex; physically associates with Snt2p and Rpd3p; along with Snt2p, recruits Rpd3p to a small number of promoters; also colocalizes with Snt2p, independently of Rpd3p, to promoters of stress response genes in response to oxidative stress; contains ATP/GTP-binding site motif A; null mutant exhibits increased cellular volume, large drooping buds with elongated necks; relativ…
MKS1	YNL076W	3.87508e+08	1.33332e+08	0.344074	MKS1	Pleiotropic negative transcriptional regulator; involved in Ras-CAMP and lysine biosynthetic pathways and nitrogen regulation; involved in retrograde (RTG) mitochondria-to-nucleus signaling
IMP3	YHR148W	4.76175e+08	1.64644e+08	0.345764	IMP3	Component of the SSU processome; SSU processome is required for pre-18S rRNA processing, essential protein that interacts with Mpp10p and mediates interactions of Imp4p and Mpp10p with U3 snoRNA
SHQ1	YIL104C	2.10558e+08	73089580	0.347123	SHQ1	Chaperone protein; required for the assembly of box H/ACA snoRNPs and thus for pre-rRNA processing; functions as an RNA mimic; forms a complex with Naf1p and interacts with H/ACA snoRNP components Nhp2p and Cbf5p; homology with known Hsp90p cochaperones; relocalizes to the cytosol in response to hypoxia
ESL2	YKR096W	5.08768e+07	1.77215e+07	0.348322	ESL2	hEST1A/B (SMG5/6)-like protein; contributes to environment-sensing adaptive gene expression responses; Esl2p and Esl1p contain a 14-3-3-like domain and a putative PilT N-terminus ribonuclease domain; interacts with Pex14p; may interact with ribosomes, based on co-purification experiments; green fluorescent protein (GFP)-fusion protein localizes to the nucleus and cytoplasm; ESL2 has a paralog, ES…
YIP1	YGR172C	3584309271	1254551986	0.350012	YIP1	Integral membrane protein; required for the biogenesis of ER-derived COPII transport vesicles; interacts with Yif1p and Yos1p; localizes to the Golgi, the ER, and COPII vesicles; human homolog YIPF5 can complement yeast yip1 mutant
DFG10	YIL049W	5.91076e+07	2.06899e+07	0.350037	DFG10	Probable polyprenol reductase; catalyzes conversion of polyprenol to dolichol, the precursor for N-glycosylation; involved in filamentous growth; mutations in human homolog SRD5A3 confer CDG (Congenital Disorders of Glycosylation); human SRD5A3 can complement yeast null mutant
YNL035C	YNL035C	1092100000	383740000	0.351378	YNL035C	Nuclear protein of unknown function; relocalizes to the cytosol in response to hypoxia; contains WD-40 domains; not an essential gene; protein abundance increases in response to DNA replication stress
MTQ2	YDR140W	114433117	4.15803e+07	0.363359	MTQ2	S-adenosylmethionine-dependent methyltransferase; subunit of complex with Trm112p that methylates translation release factor Sup45p (eRF1) in the ternary complex eRF1-eRF3-GTP; similar to E.coli PrmC; member of the seven beta-strand family
FHL1	YPR104C	902350000	330240000	0.365978	FHL1	Regulator of ribosomal protein (RP) transcription; has forkhead associated domain that binds phosphorylated proteins; recruits coactivator Ifh1p or corepressor Crf1p to RP gene promoters; also has forkhead DNA-binding domain though in vitro DNA binding assays give inconsistent results; computational analyses suggest it binds DNA directly at highly active RP genes and indirectly through Rap1p moti…
SPC34	YKR037C	1344600000	492530000	0.366302	SPC34	Essential subunit of the Dam1 complex (aka DASH complex); complex couples kinetochores to the force produced by MT depolymerization thereby aiding in chromosome segregation; also localized to nuclear side of spindle pole body
CDC13	YDL220C	3967200000	1453600000	0.366405	CDC13	Single stranded DNA-binding protein found at TG1-3 telomere G-tails; key roles in regulation of telomerase, telomere end protection, conventional telomere replication; regulates telomere replication through recruitment of specific sub-complexes, essential function is telomere capping; forms homodimer via N-terminus; disruption of dimerization leads to short telomeres; autophagy and proteasome are…
YEH2	YLR020C	1.25541e+08	4.62869e+07	0.368699	YEH2	Steryl ester hydrolase; catalyzes steryl ester hydrolysis at the plasma membrane; involved in sterol metabolism; YEH2 has a paralog, YEH1, that arose from the whole genome duplication
ADH4	YGL256W	3.5201e+08	1.30033e+08	0.369402	ADH4	Alcohol dehydrogenase isoenzyme type IV; dimeric enzyme demonstrated to be zinc-dependent despite sequence similarity to iron-activated alcohol dehydrogenases; transcription is induced in response to zinc deficiency
SEG2	YKL105C	4.88405e+07	1.83254e+07	0.375208	SEG2	Eisosome component; likely plays only minor role in eisosome assembly; shown to interact with Seg1p; similar to A. gossypii SEG gene which is important for stabilizing eisosomes; SEG2 has a paralog, SEG1, that arose from the whole genome duplication
YOR019W	YOR019W	2.55408e+08	9.64136e+07	0.377488	YOR019W	Protein of unknown function; may interact with ribosomes, based on co-purification experiments; YOR019W has a paralog, JIP4, that arose from the whole genome duplication
LST4	YKL176C	6.62989e+07	2.51123e+07	0.378774	LST4	Subunit of the Lst4p-Lst7p GTPase activating protein complex for Gtr2p; stimulates the GTPase activity of Rag family GTPase Gtr2p, within the context of the Gtr1p-Gtr2p heterodimer, after amino acid stimulation; required for activation of TORC1 in response to amino acid stimulation; recruited to the vacuolar membrane during amino acid starvation and released from the membrane by TORC1; required f…
POP6	YGR030C	587820000	222950000	0.379283	POP6	Subunit of both RNase MRP and nuclear RNase P; forms a soluble heterodimer with Pop7p that binds P3 domain of RNase MRP and RNase P RNAs; RNase MRP cleaves pre-rRNA, while nuclear RNase P cleaves tRNA precursors to generate mature 5' ends and facilitates turnover of nuclear RNAs; relocalizes to the cytosol in response to hypoxia
LCL3	YGL085W	212340000	80633000	0.379735	LCL3	Putative protein of unknown function; mutant has long chronological lifespan; has homology to Staphylococcus aureus nuclease; GFP-fusion protein localizes to mitochondria; is induced in response to the DNA-damaging agent MMS
DUS1	YML080W	1575900000	599380000	0.380341	DUS1	Dihydrouridine synthase; member of a widespread family of conserved proteins including Smm1p, Dus3p, and Dus4p; modifies pre-tRNA(Phe) at U17
PUS6	YGR169C	4.41075e+08	1.67794e+08	0.38042	PUS6	tRNA:pseudouridine synthase; catalyzes the conversion of uridine to pseudouridine at position 31 in cytoplasmic and mitochondrial tRNAs; mutation of Asp168 to Ala abolishes enzyme activity; not essential for viability
FMP16	YDR070C	946540000	361610000	0.382034	FMP16	Protein of unknown function; may be involved in responding to conditions of stress; the authentic, non-tagged protein is detected in highly purified mitochondria in high-throughput studies; protein abundance increases in response to DNA replication stress
SIP18	YMR175W	2530847052	9.67225e+08	0.382174	SIP18	Phospholipid-binding hydrophilin; essential to overcome desiccation-rehydration process; expression is induced by osmotic stress; SIP18 has a paralog, GRE1, that arose from the whole genome duplication
YFR018C	YFR018C	4.99473e+08	1.91944e+08	0.384293	YFR018C	Putative protein of unknown function
VPS71	YML041C	8.26779e+08	3.19663e+08	0.386636	VPS71	Nucleosome-binding component of the SWR1 complex; SWR1 exchanges histone variant H2AZ (Htz1p) for chromatin-bound histone H2A; required for vacuolar protein sorting
YLR126C	YLR126C	2.7091e+08	1.05971e+08	0.391167	YLR126C	Putative glutamine amidotransferase; has Aft1p-binding motif in the promoter; may be involved in copper and iron homeostasis; YLR126C is not an essential protein; relocalizes from nucleus to cytoplasmic foci upon DNA replication stress
CPR2	YHR057C	146490000	57319000	0.391283	CPR2	Peptidyl-prolyl cis-trans isomerase (cyclophilin); catalyzes the cis-trans isomerization of peptide bonds N-terminal to proline residues; has a potential role in the secretory pathway; CPR2 has a paralog, CPR5, that arose from the whole genome duplication; suppresses toxicity of slow-folding human Z-type alpha1-antitrypsin variant associated with liver cirrhosis and emphysema
DSS4	YPR017C	4.96019e+08	1.95688e+08	0.394517	DSS4	Guanine nucleotide dissociation stimulator for Sec4p; functions in the post-Golgi secretory pathway; binds zinc, found both on membranes and in the cytosol
TFC6	YDR362C	164093060	6.52052e+07	0.397367	TFC6	Subunit of RNA polymerase III transcription initiation factor complex; one of six subunits of RNA polymerase III transcription initiation factor complex (TFIIIC); part of TFIIIC TauB domain that binds BoxB promoter sites of tRNA and other genes; cooperates with Tfc3p in DNA binding; human homolog is TFIIIC-110
HSP12	YFL014W	190000000000	75581000000	0.398	HSP12	Plasma membrane protein involved in maintaining membrane organization; involved in maintaining organization during stress conditions; induced by heat shock, oxidative stress, osmostress, stationary phase, glucose depletion, oleate and alcohol; protein abundance increased in response to DNA replication stress and dietary restriction; regulated by the HOG and Ras-Pka pathways; required for dietary …
GAL83	YER027C	735640000	292990000	0.398279	GAL83	One of three possible beta-subunits of the Snf1 kinase complex; allows nuclear localization of the Snf1 kinase complex in the presence of a nonfermentable carbon source; contains glycogen-binding domain; GAL83 has a paralog, SIP2, that arose from the whole genome duplication
IME4	YGL192W	480410000	191930000	0.399513	IME4	mRNA N6-adenosine methyltransferase required for entry into meiosis; mediates N6-adenosine methylation of bulk mRNA during the induction of sporulation which includes the meiotic regulators IME1, IME2 and IME4 itself; repressed in haploids via production of antisense IME4 transcripts; transcribed in diploid cells where antisense transcription is repressed; orthologous to human METTL3 (MT-A70)
DFM1	YDR411C	1.72507e+08	6.89568e+07	0.399733	DFM1	Endoplasmic reticulum (ER) localized protein; involved in ER-associated protein degradation (ERAD), ER stress, and homeostasis; interacts with components of ERAD-L and ERAD-C and Cdc48p; derlin-like family member similar to Der1p
FAR3	YMR052W	9.47581e+07	3.8222e+07	0.403364	FAR3	Protein of unknown function; involved in recovery from cell cycle arrest in response to pheromone, in a Far1p-independent pathway; interacts with Far7p, Far8p, Far9p, Far10p, and Far11p; localizes to the endoplasmic reticulum; protein abundance increases in response to DNA replication stress
PRP46	YPL151C	492490000	198910000	0.403886	PRP46	Member of the NineTeen Complex (NTC); this complex contains Prp19p and stabilizes U6 snRNA in catalytic forms of the spliceosome containing U2, U5, and U6 snRNAs
LAM5	YFL042C	1.37453e+08	5.56879e+07	0.405141	LAM5	Putative sterol transfer protein; one of six StART-like domain-containing proteins in yeast that may be involved in sterol transfer between intracellular membranes; conserved across eukaryotes; has both GRAM and StART-like (VASt) domains; localizes to membrane contact sites throughout the cell, including nucleus-vacuole junctions and ER-mitochondrial contact sites
APN2	YBL019W	4.15912e+07	1.68921e+07	0.406147	APN2	Class II abasic (AP) endonuclease involved in repair of DNA damage; homolog of human HAP1 and E. coli exoIII
TAF3	YPL011C	432667069	1.75775e+08	0.406258	TAF3	TFIID subunit (47 kDa); involved in promoter binding and RNA polymerase II transcription initiation
TPP1	YMR156C	2.017e+08	8.26992e+07	0.41001	TPP1	DNA 3'-phosphatase; functions in repair of endogenous damage of double-stranded DNA, activity is specific for removal of 3' phosphates at strand breaks; similar to the l-2-haloacid dehalogenase superfamily; homolog of human polynucleotide kinase/3'-phosphatase
YKL065W-A	YKL065W-A	3394744165	1400843493	0.412651	YKL065W-A	Putative protein of unknown function
PCH2	YBR186W	1.17922e+08	4.87063e+07	0.413039	PCH2	Hexameric ring ATPase that remodels chromosome axis protein Hop1p; nucleolar component of the pachytene checkpoint, which prevents chromosome segregation when recombination and chromosome synapsis are defective; also represses meiotic interhomolog recombination in rDNA; required for meiotic double-stranded break formation
SUS1	YBR111W-A	7.29948e+08	3.02401e+08	0.414278	SUS1	Component of both the SAGA histone acetylase and TREX-2 complexes; interacts with RNA polymerase II; involved in mRNA export coupled transcription activation and elongation; involved in post-transcriptional tethering of active genes to the nuclear periphery and to non-nascent mRNP
MTC3	YGL226W	9.03798e+08	3.74817e+08	0.414713	MTC3	Protein of unknown function; green fluorescent protein (GFP)-fusion protein localizes to the mitochondrion; mtc3 is synthetically sick with cdc13-1
LSM5	YER146W	5912400000	2465800000	0.417056	LSM5	Lsm (Like Sm) protein; part of heteroheptameric complexes (Lsm2p-7p and either Lsm1p or 8p): cytoplasmic Lsm1p complex involved in mRNA decay; nuclear Lsm8p complex part of U6 snRNP and possibly involved in processing tRNA, snoRNA, and rRNA
SCS3	YGL126W	2.8144e+08	1.17455e+08	0.417334	SCS3	Protein required for inositol prototrophy; required for normal ER membrane biosynthesis; ortholog of the FIT family of proteins involved in triglyceride droplet biosynthesis and homologous to human FIT2; disputed role in the synthesis of inositol phospholipids from inositol
YDL129W	YDL129W	1.21615e+08	5.07727e+07	0.417487	YDL129W	Protein of unknown function; green fluorescent protein (GFP)-fusion protein localizes to the cytoplasm and the nucleus; YDL129W is not an essential gene; relative distribution to the nucleus increases upon DNA replication stress
YSP3	YOR003W	3.82707e+08	1.608e+08	0.420165	YSP3	Putative precursor to the subtilisin-like protease III; YSP3 has a paralog, PRB1, that arose from the whole genome duplication
YCG1	YDR325W	4.69204e+07	1.99135e+07	0.424409	YCG1	Subunit of the condensin complex; required for establishment and maintenance of chromosome condensation, chromosome segregation and chromatin binding of the condensin complex; required for clustering of tRNA genes at the nucleolus; required for replication slow zone (RSZ) breakage following Mec1p inactivation
EAF1	YDR359C	1.22447e+07	5.21891e+06	0.426218	EAF1	Component of the NuA4 histone acetyltransferase complex; acts as a platform for assembly of NuA4 subunits into the native complex; required for initiation of pre-meiotic DNA replication, likely due to its requirement for expression of IME1
YHC1	YLR298C	3.55221e+08	1.52073e+08	0.42811	YHC1	Component of the U1 snRNP complex required for pre-mRNA splicing; putative ortholog of human U1C protein, which is involved in formation of a complex between U1 snRNP and the pre-mRNA 5' splice site
SET5	YHR207C	9.92251e+07	4.25634e+07	0.428958	SET5	Methyltransferase involved in methylation of histone H4 Lys5, -8, -12; S-adenosylmethionine-dependent; zinc-finger protein, contains one canonical and two unusual fingers in unusual arrangements; deletion enhances replication of positive-strand RNA virus
ENB1	YOL158C	4.36428e+08	1.87607e+08	0.42987	ENB1	Endosomal ferric enterobactin transporter; expressed under conditions of iron deprivation; member of the major facilitator superfamily; expression is regulated by Rcs1p and affected by chloroquine treatment
PXR1	YGR280C	352920000	152450000	0.431968	PXR1	Essential protein involved in rRNA and snoRNA maturation; competes with TLC1 RNA for binding to Est2p, suggesting a role in negative regulation of telomerase; human homolog inhibits telomerase; contains a G-patch RNA interacting domain
YKL069W	YKL069W	2035715223	8.83928e+08	0.43421	YKL069W	Methionine-R-sulfoxide reductase; reduces the R enantiomer of free Met-SO, in contrast to Ycl033Cp which reduces Met-R-SO in a peptide linkage; has a role in protection against oxidative stress; relative distribution to the nucleus increases upon DNA replication stress
DEP1	YAL013W	9.24374e+07	4.0172e+07	0.434586	DEP1	Component of the Rpd3L histone deacetylase complex; required for diauxic shift-induced histone H2B deposition onto rDNA genes; transcriptional modulator involved in regulation of structural phospholipid biosynthesis genes and metabolically unrelated genes, as well as maintenance of telomeres, mating efficiency, and sporulation
ELG1	YOR144C	1109300000	482580000	0.435031	ELG1	Subunit of an alternative replication factor C complex; important for DNA replication and genome integrity; suppresses spontaneous DNA damage; involved in homologous recombination-mediated repair and telomere homeostasis; required for PCNA (Pol30p) unloading during DNA replication
HIF1	YLL022C	1372700000	601820000	0.438421	HIF1	Non-essential component of the HAT-B histone acetyltransferase complex; localized to the nucleus; has a role in telomeric silencing; other members are Hat1p and Hat2p
ROX1	YPR065W	1.16567e+08	5.1503e+07	0.44183	ROX1	Heme-dependent repressor of hypoxic genes; mediates aerobic transcriptional repression of hypoxia induced genes such as COX5b and CYC7; repressor function regulated through decreased promoter occupancy in response to oxidative stress; contains an HMG domain that is responsible for DNA bending activity; involved in the hyperosmotic stress resistance
TRM2	YKR056W	852810000	376840000	0.44188	TRM2	tRNA methyltransferase; 5-methylates the uridine residue at position 54 of tRNAs and may also have a role in tRNA stabilization or maturation; endo-exonuclease with a role in DNA repair
TAD3	YLR316C	8.48212e+07	3.77461e+07	0.445008	TAD3	Subunit of tRNA-specific adenosine-34 deaminase; forms a heterodimer with Tad2p that converts adenosine to inosine at the wobble position of several tRNAs
SET1	YHR119W	5.41973e+07	2.41337e+07	0.445293	SET1	Histone methyltransferase, subunit of the COMPASS (Set1C) complex; COMPASS methylates histone H3K4; Set1p-dependent H3K4 trimethylation recruits Nrd1p, allowing efficient termination of snoRNAs and cryptic unstable transcripts (CUTs) by Nrd1p-Nab3p-Sen1p pathway; modulates histone acetylation levels in promoter proximal regions to ensure efficient Nrd1p-dependent termination; required in transcri…
VTC1	YER072W	752530000	337470000	0.448447	VTC1	Subunit of the vacuolar transporter chaperone (VTC) complex; VTC complex is involved in membrane trafficking, vacuolar polyphosphate accumulation, microautophagy and non-autophagic vacuolar fusion; also has mRNA binding activity; protein abundance increases in response to DNA replication stress
YPR147C	YPR147C	1.47017e+08	6.59836e+07	0.448817	YPR147C	Putative protein of unknown function; may have a role in lipid metabolism, based on localization to lipid droplets; green fluorescent protein (GFP)-fusion protein localizes to the cytoplasm and is induced in response to the DNA-damaging agent MMS
URH1	YDR400W	1.95857e+08	8.82082e+07	0.45037	URH1	Uridine nucleosidase (uridine-cytidine N-ribohydrolase); cleaves N-glycosidic bonds in nucleosides; involved in the pyrimidine salvage and nicotinamide riboside salvage pathways
UTP14	YML093W	638580000	288720000	0.452128	UTP14	Subunit of U3-containing Small Subunit (SSU) processome complex; involved in production of 18S rRNA and assembly of small ribosomal subunit
RSM22	YKL155C	597880000	270730000	0.452817	RSM22	Mitochondrial ribosomal protein of the small subunit; also predicted to be an S-adenosylmethionine-dependent RNA methyltransferase
SMC6	YLR383W	1593200000	722450000	0.453458	SMC6	Component of the SMC5-SMC6 complex; this complex plays a key role in the removal of X-shaped DNA structures that arise between sister chromatids during DNA replication and repair; homologous to S. pombe rad18
IRC6	YFR043C	2.20519e+08	1.00153e+08	0.454169	IRC6	Clathrin coat accessory factor; involved in clathrin-mediated vesicle trafficking; may function to link the AP-1 clathrin adaptor complex with the Rab GTPase Ypt31p; has structural similarity to G-proteins; mouse homolog Aagab (p34) functionally complements irc6 null mutation; null mutant displays increased levels of spontaneous Rad52p foci
PEF1	YGR058W	4.01083e+08	1.82166e+08	0.454186	PEF1	Penta-EF-hand protein; required for polar bud growth and cell wall abscission; binds calcium and zinc with different affinity; localizes to bud site in G1, bud neck in G2; binds to Sec31p and modulates COPII coat assembly
NAF1	YNL124W	7.19461e+07	3.27314e+07	0.454944	NAF1	RNA-binding protein required for the assembly of box H/ACA snoRNPs; thus required for pre-rRNA processing; forms a complex with Shq1p and interacts with H/ACA snoRNP components Nhp2p and Cbf5p; similar to Gar1p
FZO1	YBR179C	1030000000	469660000	0.456	FZO1	Mitofusin; integral membrane protein involved in mitochondrial outer membrane tethering and fusion; role in mitochondrial genome maintenance; efficient tethering and degradation of Fzo1p requires an intact N-terminal GTPase domain; targeted for destruction by the ubiquitin ligase SCF-Mdm30p and the cytosolic ubiquitin-proteasome system
RIT1	YMR283C	7.02339e+07	3.22455e+07	0.459116	RIT1	Initiator methionine 2'-O-ribosyl phosphate transferase; modifies the initiator methionine tRNA at position 64 to distinguish it from elongator methionine tRNA
YMR262W	YMR262W	3.34888e+08	1.54132e+08	0.460248	YMR262W	Protein of unknown function; interacts weakly with Knr4p; YMR262W is not an essential gene
GCV3	YAL044C	12400000000	5743500000	0.462	GCV3	H subunit of the mitochondrial glycine decarboxylase complex; glycine decarboxylase is required for the catabolism of glycine to 5,10-methylene-THF; also required for all protein lipoylation; expression is regulated by levels of 5,10-methylene-THF
SIC1	YLR079W	180620000	83797000	0.463941	SIC1	Cyclin-dependent kinase inhibitor (CKI); inhibitor of Cdc28-Clb kinase complexes that controls G1/S phase transition, preventing premature S phase and ensuring genomic integrity; phosphorylated by Clb5/6-Cdk1 and Cln1/2-Cdk1 kinase which regulate timing of Sic1p degradation; phosphorylation targets Sic1p for SCF(CDC4)-dependent turnover; functional homolog of mammalian Kip1
YKL133C	YKL133C	4.7428e+07	2.20665e+07	0.465264	YKL133C	Putative protein of unknown function; not required for growth of cells lacking the mitochondrial genome (null mutation does not confer a petite-negative phenotype); YKL133C has a paralog, MGR3, that arose from the whole genome duplication
POC4	YPL144W	1282438523	596681568	0.465271	POC4	Component of a heterodimeric Poc4p-Irc25p chaperone; involved in assembly of alpha subunits into the 20S proteasome; may regulate formation of proteasome isoforms with alternative subunits under different conditions; upregulates proteasome assembly in response to the unfolded protein response activated by mistargeting of proteins (UPRam)
REP2	R0040C	2367700000	1103500000	0.466064	REP2	Master regulator that regulates transcript levels of the FLP1 gene; acts in concert with Rep1p to regulate transcript levels of the FLP1 gene that promotes plasmid copy amplification and 2-micron plasmid-inheritance; also autoregulates levels of its own transcript; required for Rep1p stability; both Rep1p and Rep2p are sumoylated which is important for function
GPX1	YKL026C	842730000	393770000	0.467255	GPX1	Phospholipid hydroperoxide glutathione peroxidase; induced by glucose starvation that protects cells from phospholipid hydroperoxides and nonphospholipid peroxides during oxidative stress; GPX1 has a paralog, HYR1, that arose from the whole genome duplication
YCR061W	YCR061W	1.28779e+08	6.02379e+07	0.467762	YCR061W	Protein of unknown function; green fluorescent protein (GFP)-fusion protein localizes to the cytoplasm in a punctate pattern; induced by treatment with 8-methoxypsoralen and UVA irradiation
YKL107W	YKL107W	1186100000	554980000	0.467903	YKL107W	Putative short-chain dehydrogenase/reductase; proposed to be a palmitoylated membrane protein
DID2	YKR035W-A	655840000	307910000	0.46949	DID2	Class E protein of the vacuolar protein-sorting (Vps) pathway; binds Vps4p and directs it to dissociate ESCRT-III complexes; forms a functional and physical complex with Ist1p; human ortholog may be altered in breast tumors
SAD1	YFR005C	4.87243e+07	2.29577e+07	0.471174	SAD1	Conserved zinc-finger domain protein involved in pre-mRNA splicing; critical for splicing of nearly all intron-containing genes; required for assembly of U4 snRNA into the U4/U6 particle
AZF1	YOR113W	942340000	444280000	0.471465	AZF1	Zinc-finger transcription factor; involved in diauxic shift; in the presence of glucose, activates transcription of genes involved in growth and carbon metabolism; in nonfermentable carbon sources, activates transcription of genes involved in maintenance of cell wall integrity; relocalizes to the cytosol in response to hypoxia
KIN4	YOR233W	1109400000	524010000	0.472336	KIN4	Serine/threonine protein kinase; inhibits the mitotic exit network (MEN) when the spindle position checkpoint is activated; localized asymmetrically to mother cell cortex, spindle pole body and bud neck; KIN4 has a paralog, FRK1, that arose from the whole genome duplication
OAF1	YAL051W	420050000	199080000	0.473944	OAF1	Oleate-activated transcription factor; subunit of a heterodimeric complex with Pip2p, which binds to oleate-response elements (ORE) in the promoter of genes involved in beta-oxidation of fatty acids, peroxisome organization and biogenesis, activating transcription in the presence of oleate; regulates chromatin silencing at telomeres; involved in diauxic shift; OAF1 has a paralog, PIP2, that arose…
SPC97	YHR172W	249580000	118350000	0.474197	SPC97	Component of the microtubule-nucleating Tub4p (gamma-tubulin) complex; interacts with Spc110p at the spindle pole body (SPB) inner plaque and with Spc72p at the SPB outer plaque
DSC3	YOR223W	375310000	178070000	0.474461	DSC3	Subunit of the DSC ubiquitin ligase complex; protein of unknown function that localizes to the ER and vacuole lumen; overexpression affects endocytic protein trafficking; ortholog of fission yeast dsc3
IMG2	YCR071C	402170000	190980000	0.474874	IMG2	Mitochondrial ribosomal protein of the large subunit; conserved in metazoa, with similarity to human mitochondrial ribosomal protein MRPL49
RPL22B	YFL034C-A	1453800000	697810000	0.47999	RPL22B	Ribosomal 60S subunit protein L22B; homologous to mammalian ribosomal protein L22, no bacterial homolog; RPL22B has a paralog, RPL22A, that arose from the whole genome duplication
YDL157C	YDL157C	9.22234e+08	4.44692e+08	0.48219	YDL157C	Putative protein of unknown function; the authentic, non-tagged protein is detected in highly purified mitochondria in high-throughput studies
TAM41	YGR046W	179500000	86902000	0.484134	TAM41	Mitochondrial phosphatidate cytidylyltransferase (CDP-DAG synthase); required for cardiolipin biosynthesis; viability of null mutant is strain-dependent; mRNA is targeted to the bud; mutant displays defect in mitochondrial protein import, likely due to altered membrane lipid composition
MSS4	YDR208W	956270000	463590000	0.48479	MSS4	Phosphatidylinositol-4-phosphate 5-kinase; involved in actin cytoskeleton organization and cell morphogenesis; multicopy suppressor of stt4 mutation
RRG7	YOR305W	346090000	168690000	0.487417	RRG7	Protein of unknown function; green fluorescent protein (GFP)-fusion protein localizes to the mitochondrion; deletion confers sensitivity to 4-(N-(S-glutathionylacetyl)amino) phenylarsenoxide (GSAO); YOR305W is not an essential gene
TKL2	YBR117C	33700000000	16500000000	0.489	TKL2	Transketolase; catalyzes conversion of xylulose-5-phosphate and ribose-5-phosphate to sedoheptulose-7-phosphate and glyceraldehyde-3-phosphate in the pentose phosphate pathway; needed for synthesis of aromatic amino acids; TKL2 has a paralog, TKL1, that arose from the whole genome duplication
AVT4	YNL101W	217020000	106230000	0.489494	AVT4	Vacuolar transporter; exports large neutral amino acids from the vacuole; member of a family of seven S. cerevisiae genes (AVT1-7) related to vesicular GABA-glycine transporters; localizes to sites of contact between the vacuole and mitochondria (vCLAMPs)
RPS10B	YMR230W	832620000	409210000	0.491473	RPS10B	Protein component of the small (40S) ribosomal subunit; homologous to mammalian ribosomal protein S10, no bacterial homolog; RPS10B has a paralog, RPS10A, that arose from the whole genome duplication
MND1	YGL183C	1996400000	981620000	0.491695	MND1	Protein required for recombination and meiotic nuclear division; forms a complex with Hop2p, which is involved in chromosome pairing and repair of meiotic double-strand breaks
RPS14A	YCR031C	45179000000	22236000000	0.492176	RPS14A	Protein component of the small (40S) ribosomal subunit; required for ribosome assembly and 20S pre-rRNA processing; mutations confer cryptopleurine resistance; homologous to mammalian ribosomal protein S14 and bacterial S11; RPS14A has a paralog, RPS14B, that arose from the whole genome duplication
DAK2	YFL053W	8.07853e+07	3.98783e+07	0.493633	DAK2	Dihydroxyacetone kinase; required for detoxification of dihydroxyacetone (DHA); involved in stress adaptation
DFG5	YMR238W	1117700000	555490000	0.496994	DFG5	Putative mannosidase; essential glycosylphosphatidylinositol (GPI)-anchored membrane protein required for cell wall biogenesis in bud formation, involved in filamentous growth, homologous to Dcw1p
YLR173W	YLR173W	2.34e+07	1.16568e+07	0.498153	YLR173W	Putative protein of unknown function
RPL16A	YIL133C	11500000000	5758400000	0.499	RPL16A	Ribosomal 60S subunit protein L16A; N-terminally acetylated, binds 5.8 S rRNA; transcriptionally regulated by Rap1p; homologous to mammalian ribosomal protein L13A and bacterial L13; RPL16A has a paralog, RPL16B, that arose from the whole genome duplication; protein abundance increases in response to DNA replication stress
PCD1	YLR151C	1119100000	558810000	0.499339	PCD1	8-oxo-dGTP diphosphatase; prevents spontaneous mutagenesis via sanitization of oxidized purine nucleoside triphosphates; can also act as peroxisomal pyrophosphatase with specificity for coenzyme A and CoA derivatives, may function to remove potentially toxic oxidized CoA disulfide from peroxisomes to maintain the capacity for beta-oxidation of fatty acids; nudix hydrolase family member; similar E…
JEM1	YJL073W	451650000	227040000	0.50269	JEM1	DnaJ-like chaperone required for nuclear membrane fusion during mating; localizes to the ER membrane; exhibits genetic interactions with KAR2
COG1	YGL223C	3.04705e+08	1.53458e+08	0.503628	COG1	Essential component of the conserved oligomeric Golgi complex; a cytosolic tethering complex (Cog1p through Cog8p) that functions in protein trafficking to mediate fusion of transport vesicles to Golgi compartments
ATP19	YOL077W-A	1830500000	923690000	0.504611	ATP19	Subunit k of the mitochondrial F1F0 ATP synthase; F1F0 ATP synthase is a large, evolutionarily conserved enzyme complex required for ATP synthesis; associated only with the dimeric form of ATP synthase
YCH1	YGR203W	674710000	341960000	0.506825	YCH1	Phosphatase with sequence similarity to Cdc25p; Arr2p and Mih1p; member of the single-domain rhodanese homology superfamily; green fluorescent protein (GFP)-fusion protein localizes to both the cytoplasm and the nucleus
MIL1	YFL034W	2.057e+07	1.04262e+07	0.506864	MIL1	Predicted lipase; binds variant medium clathrin chain Apm2p and contributes to its membrane recruitment; putative integral membrane protein that interacts with Rpp0p component of ribosomal stalk
ATP14	YLR295C	30200000000	15300000000	0.507	ATP14	Subunit h of the F0 sector of mitochondrial F1F0 ATP synthase; F1F0 ATP synthase is a large, evolutionarily conserved enzyme complex required for ATP synthesis; protein abundance increases in response to DNA replication stress
RRP43	YCR035C	1347900000	689670000	0.511663	RRP43	Exosome non-catalytic core component; involved in 3'-5' RNA processing and degradation in both the nucleus and the cytoplasm; has similarity to E. coli RNase PH and to human hRrp43p (OIP2, EXOSC8); protein abundance increases in response to DNA replication stress
SHG1	YBR258C	1.38789e+08	7.10874e+07	0.512197	SHG1	Subunit of the COMPASS (Set1C) complex; COMPASS methylates histone H3 on lysine 4 and is required in transcriptional silencing near telomeres
ALY2	YJL084C	1.99884e+08	1.02625e+08	0.513421	ALY2	Alpha arrestin; controls nutrient-mediated intracellular sorting of permease Gap1p; interacts with AP-1 subunit Apl4p; phosphorylated by Npr1p and also by cyclin-CDK complex Pcl7p-Pho85p; promotes endocytosis of plasma membrane proteins; ALY2 has a paralog, ALY1, that arose from the whole genome duplication
TMA64	YDR117C	2450000000	1259400000	0.514	TMA64	Protein of unknown function that associates with ribosomes; has a putative RNA binding domain; in mammals the corresponding protein, eIF2D, has been shown to possess translation initiation factor activity
RAD5	YLR032W	1647500000	848890000	0.515259	RAD5	DNA helicase/Ubiquitin ligase; involved in error-free DNA damage tolerance (DDT), replication fork regression during postreplication repair by template switching, error-prone translesion synthesis; promotes synthesis of free and PCNA-bound polyubiquitin chains by Ubc13p-Mms2p; forms nuclear foci upon DNA replication stress; associates with native telomeres, cooperates with homologous recombinatio…
YPT6	YLR262C	303230000	156300000	0.51545	YPT6	Rab family GTPase; Ras-like GTP binding protein involved in the secretory pathway, required for fusion of endosome-derived vesicles with the late Golgi, maturation of the vacuolar carboxypeptidase Y; resides temporarily at the Golgi, dissociates into cytosol upon arrival of the Rab GTPaseYpt32p, which also functions in the late Golgi; Golgi-localized form is bound to GTP, while cytosolic form is …
YKL063C	YKL063C	398300000	205350000	0.515566	YKL063C	Putative protein of unknown function; green fluorescent protein (GFP)-fusion protein localizes to the Golgi
RPB8	YOR224C	1133400000	584350000	0.515573	RPB8	RNA polymerase subunit ABC14.5; common to RNA polymerases I, II, and III
HPA2	YPR193C	2.94086e+08	1.51732e+08	0.515946	HPA2	Tetrameric histone acetyltransferase; has similarity to Gcn5p, Hat1p, Elp3p, and Hpa3p; acetylates histones H3 and H4 in vitro and exhibits autoacetylation activity; also acetylates polyamines
FAA3	YIL009W	582540000	302670000	0.519569	FAA3	Long chain fatty acyl-CoA synthetase; activates imported fatty acids; green fluorescent protein (GFP)-fusion protein localizes to the cell periphery
YRO2	YBR054W	2.54861e+08	1.32754e+08	0.520887	YRO2	Protein with a putative role in response to acid stress; null mutant is sensitive to acetic acid; transcription is regulated by Haa1p and induced in the presence of acetic acid; protein observed in plasma membrane foci in the presence of acetic acid; the authentic, non-tagged protein is detected in a phosphorylated state in highly purified mitochondria in high-throughput studies
ISA2	YPR067W	8.82395e+08	4.60943e+08	0.522377	ISA2	Protein required for maturation of mitochondrial [4Fe-4S] proteins; functions in a complex with Isa1p and possibly Iba57p; localizes to the mitochondrial intermembrane space, overexpression of ISA2 suppresses grx5 mutations
PAR32	YDL173W	2285300000	1195100000	0.522951	PAR32	Putative protein of unknown function; hyperphosphorylated upon rapamycin treatment in a Tap42p-dependent manner; green fluorescent protein (GFP)-fusion protein localizes to the cytoplasm; PAR32 is not an essential gene
ISM1	YPL040C	775160000	405930000	0.523673	ISM1	Mitochondrial isoleucyl-tRNA synthetase; null mutant is deficient in respiratory growth; human homolog IARS2 implicated in mitochondrial diseases, can partially complement yeast null mutant
POR1	YNL055C	176000000000	93178000000	0.529	POR1	Mitochondrial porin (voltage-dependent anion channel); outer membrane protein required for maintenance of mitochondrial osmotic stability and mitochondrial membrane permeability; couples the glutathione pools of the intermembrane space (IMS) and the cytosol; interacts with Om45 and Om14 in the outer membrane; phosphorylated; protein abundance increases in response to DNA replication stress
YEL1	YBL060W	1.33487e+08	7.06741e+07	0.529444	YEL1	Guanine nucleotide exchange factor specific for Arf3p; localized to the bud neck and tip; required for localization of Arf3p to the bud neck and tip
MNN1	YER001W	1.60118e+08	8.47937e+07	0.529569	MNN1	Alpha-1,3-mannosyltransferase; integral membrane glycoprotein of the Golgi complex, required for addition of alpha1,3-mannose linkages to N-linked and O-linked oligosaccharides, one of five S. cerevisiae proteins of the MNN1 family
RKM3	YBR030W	1.02182e+08	5.44761e+07	0.53313	RKM3	Ribosomal lysine methyltransferase; specific for monomethylation of Rpl42ap and Rpl42bp (lysine 40); nuclear SET domain containing protein; relocalizes to the cytosol in response to hypoxia
RIB4	YOL143C	20000000000	10600000000	0.534	RIB4	Lumazine synthase (DMRL synthase); catalyzes synthesis of immediate precursor to riboflavin; DMRL synthase stands for 6,7-dimethyl-8-ribityllumazine synthase
YPL113C	YPL113C	1910000000	1020100000	0.534	YPL113C	Glyoxylate reductase; acts on glyoxylate and hydroxypyruvate substrates; YPL113C is not an essential gene
VPS64	YDR200C	9.68555e+07	5.17557e+07	0.53436	VPS64	Protein required for cytoplasm to vacuole targeting of proteins; forms a complex with Far3p and Far7p to Far11p involved in recovery from pheromone-induced cell cycle arrest; mutant has increased aneuploidy tolerance; VPS64 has a paralog, FAR10, that arose from the whole genome duplication
YTP1	YNL237W	1.60024e+08	8.56644e+07	0.535324	YTP1	Probable type-III integral membrane protein of unknown function; has regions of similarity to mitochondrial electron transport proteins
SDD2	YMR074C	473520000	253920000	0.536239	SDD2	Protein with homology to human PDCD5; PDCD5 is involved in programmed cell death; N-terminal region forms a conserved triple-helix bundle structure; overproduction suppresses lethality due to expression of the dominant PET9 allele AAC2-A128P; overexpression promotes H2O2-induced apoptosis; YMR074C is not an essential gene; protein abundance increases in response to DNA replication stress
CAK1	YFL029C	759750000	407540000	0.536413	CAK1	Cyclin-dependent kinase-activating kinase; required for passage through the cell cycle; phosphorylates and activates Cdc28p; nucleotide-binding pocket differs significantly from those of most other protein kinases
YKR078W	YKR078W	3.29385e+07	1.77083e+07	0.537616	YKR078W	Cytoplasmic protein of unknown function; potential Cdc28p substrate; contains a Phox homology (PX) domain and specifically binds phosphatidylinositol 3-phosphate (PtdIns-3-P); YKR078W has a paralog, VPS5, that arose from the whole genome duplication
COQ3	YOL096C	3.76287e+08	2.02353e+08	0.537762	COQ3	O-methyltransferase; catalyzes two different O-methylation steps in ubiquinone (Coenzyme Q) biosynthesis; component of a mitochondrial ubiquinone-synthesizing complex; phosphoprotein
SMX3	YPR182W	1740666307	9.38697e+08	0.539275	SMX3	Core Sm protein Sm F; part of heteroheptameric complex (with Smb1p, Smd1p, Smd2p, Smd3p, Sme1p, and Smx2p) that is part of the spliceosomal U1, U2, U4, and U5 snRNPs; homolog of human Sm F
YOR020W-A	YOR020W-A	2422800000	1309500000	0.54049	YOR020W-A	Putative protein of unknown function; conserved in A. gossypii; the authentic, non-tagged protein is detected in highly purified mitochondria in high-throughput studies
GEF1	YJR040W	9.24894e+07	5.00144e+07	0.540758	GEF1	Voltage-gated chloride channel; localized to the golgi, the endosomal system, and plasma membrane; involved in cation homeostasis; highly homologous to vertebrate voltage-gated chloride channels; modulates TBSV model (+) RNA virus replication by regulating copper metabolism
GAL3	YDR009W	1.44923e+08	7.8418e+07	0.541103	GAL3	Transcriptional regulator; involved in activation of the GAL genes in response to galactose; forms a complex with Gal80p to relieve Gal80p inhibition of Gal4p; binds galactose and ATP but does not have galactokinase activity; GAL3 has a paralog, GAL1, that arose from the whole genome duplication
CSN9	YDR179C	1.3523e+08	7.32701e+07	0.541818	CSN9	Subunit of the Cop9 signalosome; Cop9 signalosome is required for deneddylation, or removal of the ubiquitin-like protein Rub1p from Cdc53p (cullin); involved in adaptation to pheromone signaling
YHR033W	YHR033W	3009700000	1636100000	0.543609	YHR033W	Putative protein of unknown function; epitope-tagged protein localizes to the cytoplasm; YHR033W has a paralog, PRO1, that arose from the whole genome duplication
SNT309	YPR101W	1.38214e+08	7.5168e+07	0.543851	SNT309	Member of the NineTeen Complex (NTC); this complex contains Prp19p and stabilizes U6 snRNA in catalytic forms of the spliceosome containing U2, U5, and U6 snRNAs; interacts physically and genetically with Prp19p
STV1	YMR054W	1.27165e+08	6.92979e+07	0.544946	STV1	Subunit a of the vacuolar-ATPase V0 domain; one of two isoforms (Stv1p and Vph1p); Stv1p is located in V-ATPase complexes of the Golgi and endosomes while Vph1p is located in V-ATPase complexes of the vacuole
FYV8	YGR196C	304570000	166200000	0.545687	FYV8	Protein of unknown function; required for survival upon exposure to K1 killer toxin
UPS3	YDR185C	9.44829e+07	5.15591e+07	0.545698	UPS3	Mitochondrial protein of unknown function; similar to Ups1p and Ups2p which are involved in regulation of mitochondrial cardiolipin and phosphatidylethanolamine levels; null is viable but interacts synthetically with ups1 and ups2 mutations; UPS3 has a paralog, UPS2, that arose from the whole genome duplication
REP1	R0020C	1982300000	1083600000	0.546638	REP1	Master regulator that regulates transcript levels of the FLP1 gene; acts in concert with Rep2p to regulate transcript levels of the FLP1 gene that promotes plasmid copy amplification and 2-micron plasmid-inheritance; also autoregulates levels of its own transcript; both Rep1p and Rep2p are sumoylated which is important for function
GYL1	YMR192W	1581900000	865020000	0.546823	GYL1	Putative GTPase activating protein (GAP) with a role in exocytosis; stimulates Gyp5p GAP activity on Ypt1p, colocalizes with Gyp5p at sites of polarized growth; interacts with Gyp5p, Rvs161p, and Rvs167p; involved in recruiting Rvs167p to the bud tip during polarized growth; increases in abundance and relocalizes from bud neck to cytoplasm upon DNA replication stress; GYL1 has a paralog, GYP5, th…
PMA2	YPL036W	3.32075e+07	1.81633e+07	0.546962	PMA2	Plasma membrane H+-ATPase; isoform of Pma1p, involved in pumping protons out of the cell; regulator of cytoplasmic pH and plasma membrane potential
ACP1	YKL192C	1908900000	1045100000	0.547488	ACP1	Mitochondrial matrix acyl carrier protein; involved in biosynthesis of octanoate, which is a precursor to lipoic acid; activated by phosphopantetheinylation catalyzed by Ppt2p
YMR206W	YMR206W	1.76797e+08	9.67947e+07	0.547491	YMR206W	Putative protein of unknown function; not an essential gene; YMR206W has a paralog, YNR014W, that arose from the whole genome duplication
SVL3	YPL032C	5066900000	2780200000	0.548698	SVL3	Protein of unknown function; mutant phenotype suggests a potential role in vacuolar function; green fluorescent protein (GFP)-fusion protein localizes to the cell periphery, cytoplasm, bud, and bud neck; relocalizes from bud neck to cytoplasm upon DNA replication stress; SVL3 has a paralog, PAM1, that arose from the whole genome duplication
BST1	YFL025C	150200000	82431000	0.548808	BST1	GPI inositol deacylase of the endoplasmic reticulum (ER); negatively regulates COPII vesicle formation; prevents production of vesicles with defective subunits; required for proper discrimination between resident ER proteins and Golgi-bound cargo molecules; functional ortholog of human PGAP1, mutation of which is associated with intellectual disability and encephalopathy
PER33	YLR064W	425730000	233670000	0.548869	PER33	Protein that localizes to the endoplasmic reticulum; also associates with the nuclear pore complex; deletion extends chronological lifespan; highly conserved across species, orthologous to human TMEM33 and paralogous to Pom33p; protein abundance increases in response to DNA replication stress
IES2	YNL215W	300410000	164920000	0.548983	IES2	Protein that associates with the INO80 chromatin remodeling complex; associates with the INO80 complex under low-salt conditions; essential for growth under anaerobic conditions; protein abundance increases in response to DNA replication stress
ADY2	YCR010C	19400000000	10700000000	0.549	ADY2	Acetate transporter required for normal sporulation; phosphorylated in mitochondria; ADY2 has a paralog, ATO2, that arose from the whole genome duplication
FAR8	YMR029C	1883800000	1039300000	0.551704	FAR8	Protein involved in recovery from arrest in response to pheromone; acts in a cell cycle arrest recovery pathway independent from Far1p; interacts with Far3p, Far7p, Far9p, Far10p, and Far11p
CTM1	YHR109W	132430000	73116000	0.552111	CTM1	Cytochrome c lysine methyltransferase; trimethylates residue 72 of apo-cytochrome c (Cyc1p) in the cytosol; not required for normal respiratory growth
RCF2	YNR018W	547740000	303590000	0.554259	RCF2	Cytochrome c oxidase subunit; has a role in assembly of respiratory supercomplexes; similar to Rcf1p, and either Rcf1p or Rcf2p is required for late-stage assembly of the Cox12p and Cox13p subunits and for cytochrome c oxidase activity; associates with the cytochrome c oxidase - cytochrome bc1 supercomplex; null mutant accumulates reactive oxygen species; member of the conserved hypoxia induced g…
YPR172W	YPR172W	4416900000	2454600000	0.555729	YPR172W	Protein of unknown function; predicted to encode a pyridoxal 5'-phosphate synthase based on sequence similarity but purified protein does not possess this activity, nor does it bind flavin mononucleotide (FMN); transcriptionally activated by Yrm1p along with genes involved in multidrug resistance; YPR172W has a paralog, YLR456W, that arose from the whole genome duplication
PET191	YJR034W	332700000	184920000	0.555816	PET191	Protein required for assembly of cytochrome c oxidase; exists as an oligomer; described as both an integral mitochondrial inner membrane protein facing the intermembrane space (IMS) and as a soluble IMS protein; contains a twin Cx9C motif; imported into the IMS via the MIA import machinery
YGL082W	YGL082W	1217600000	676910000	0.555938	YGL082W	Putative protein of unknown function; predicted prenylation/proteolysis target of Afc1p and Rce1p; green fluorescent protein (GFP)-fusion protein localizes to the cytoplasm and nucleus; not an essential gene; YGL082W has a paralog, YPL191C, that arose from the whole genome duplication
DIC1	YLR348C	624730000	347430000	0.556128	DIC1	Mitochondrial dicarboxylate carrier; integral membrane protein, catalyzes a dicarboxylate-phosphate exchange across the inner mitochondrial membrane, transports cytoplasmic dicarboxylates into the mitochondrial matrix
PRS3	YHL011C	12000000000	6695000000	0.557	PRS3	5-phospho-ribosyl-1(alpha)-pyrophosphate synthetase; synthesizes PRPP, which is required for nucleotide, histidine, and tryptophan biosynthesis; one of five related enzymes, which are active as heteromultimeric complexes
TUB4	YLR212C	1412800000	787570000	0.557453	TUB4	Gamma-tubulin; involved in nucleating microtubules from both the cytoplasmic and nuclear faces of the spindle pole body; protein abundance increases in response to DNA replication stress
BUD21	YOR078W	1.66246e+08	9.2983e+07	0.559311	BUD21	Component of small ribosomal subunit (SSU) processosome; this complex contains U3 snoRNA; required at post-transcriptional step for efficient retrotransposition; absence results in decreased Ty1 Gag:GFP protein levels; originally isolated as bud-site selection mutant that displays a random budding pattern
BUD22	YMR014W	133025785	7.44257e+07	0.559483	BUD22	Protein required for rRNA maturation and ribosomal subunit biogenesis; required for 18S rRNA maturation; also required for small ribosomal subunit biogenesis; cosediments with pre-ribosomal particles; mutation decreases efficiency of +1 Ty1 frameshifting and transposition, and affects budding pattern
YVC1	YOR087W	421840000	236670000	0.561042	YVC1	Vacuolar cation channel; mediates release of Ca(2+) from the vacuole in response to hyperosmotic shock
MCM1	YMR043W	1109781401	6.22722e+08	0.561121	MCM1	Transcription factor; involved in cell-type-specific transcription and pheromone response; plays a central role in the formation of both repressor and activator complexes; relocalizes to the cytosol in response to hypoxia
RIB3	YDR487C	17800000000	10000000000	0.562	RIB3	3,4-dihydroxy-2-butanone-4-phosphate synthase (DHBP synthase); required for riboflavin biosynthesis from ribulose-5-phosphate, also has an unrelated function in mitochondrial respiration
SIW14	YNL032W	693230000	389640000	0.562065	SIW14	Tyrosine phosphatase involved in actin organization and endocytosis; localized to the cytoplasm
CDC40	YDR364C	322600000	181480000	0.562554	CDC40	Pre-mRNA splicing factor; important for catalytic step II of pre-mRNA splicing and plays a role in cell cycle progression; required for DNA synthesis during mitosis and meiosis; has WD repeats; thermosensitivity of the cdc40 null mutant is functionally complemented by a chimeric construct containing the N-terminal 156 amino acids of yeast Cdc40p fused to the C-terminal two thirds (297 amino acids…
RCN1	YKL159C	319460000	179740000	0.562637	RCN1	Protein involved in calcineurin regulation during calcium signaling; has similarity to H. sapiens DSCR1 which is found in the Down Syndrome candidate region
SLM2	YNL047C	223730000	125880000	0.562642	SLM2	Phosphoinositide PI4,5P(2) binding protein, forms a complex with Slm1p; acts downstream of Mss4p in a pathway regulating actin cytoskeleton organization in response to stress; TORC2 complex substrate and effector; SLM2 has a paralog, SLM1, that arose from the whole genome duplication
JIP4	YDR475C	342930000	193050000	0.562943	JIP4	Protein of unknown function; previously annotated as two separate ORFs, YDR474C and YDR475C, which were merged as a result of corrections to the systematic reference sequence; JIP4 has a paralog, YOR019W, that arose from the whole genome duplication
RPS25B	YLR333C	47793000000	27000000000	0.564	RPS25B	Protein component of the small (40S) ribosomal subunit; homologous to mammalian ribosomal protein S25, no bacterial homolog; RPS25B has a paralog, RPS25A, that arose from the whole genome duplication
VPS8	YAL002W	1.1946e+08	6.75685e+07	0.565618	VPS8	Membrane-binding component of the CORVET complex; involved in endosomal vesicle tethering and fusion in the endosome to vacuole protein targeting pathway; interacts with Vps21p; contains RING finger motif
ALF1	YNL148C	181880000	103120000	0.566967	ALF1	Alpha-tubulin folding protein; similar to mammalian cofactor B; Alf1p-GFP localizes to cytoplasmic microtubules; required for the folding of alpha-tubulin and may play an additional role in microtubule maintenance
CYK3	YDL117W	8.25373e+07	4.68285e+07	0.567362	CYK3	SH3-domain protein located in the bud neck and cytokinetic actin ring; relocalizes from bud neck to nucleus upon DNA replication stress; activates the chitin synthase activity of Chs2p during cytokinesis; suppressor of growth and cytokinesis defects of chs2 phospho-mutants
SAE3	YHR079C-A	2.74677e+08	1.56186e+08	0.568618	SAE3	Meiosis-specific protein involved in meiotic recombination; involved in DMC1-dependent meiotic recombination; forms heterodimer with Mei5p; proposed to be an assembly factor for Dmc1p
DUT1	YBR252W	4700600000	2674100000	0.568885	DUT1	Deoxyuridine triphosphate diphosphatase (dUTPase); catalyzes hydrolysis of dUTP to dUMP and PPi, thereby preventing incorporation of uracil into DNA during replication; critical for the maintenance of genetic stability; also has diphosphatase activity on deoxyinosine triphosphate; human homolog DUT allows growth of yeast haploid dut1 null mutant after sporulation of heterozygous diploid
KRE6	YPR159W	1.683e+08	9.57636e+07	0.569004	KRE6	Type II integral membrane protein; required for beta-1,6 glucan biosynthesis; putative beta-glucan synthase; localizes to ER, plasma membrane, sites of polarized growth and secretory vesicles; functionally redundant with Skn1p; KRE6 has a paralog, SKN1, that arose from the whole genome duplication
SNC2	YOR327C	951220000	541260000	0.569017	SNC2	Vesicle membrane receptor protein (v-SNARE); involved in the fusion between Golgi-derived secretory vesicles with the plasma membrane; Snc2p levels regulated by Vps45p; member of the synaptobrevin/VAMP family of R-type v-SNARE proteins; SNC2 has a paralog, SNC1, that arose from the whole genome duplication
RPC25	YKL144C	293110000	167020000	0.56982	RPC25	RNA polymerase III subunit C25; required for transcription initiation; forms a heterodimer with Rpc17p; paralog of Rpb7p
TAF8	YML114C	256310000	146370000	0.571066	TAF8	TFIID subunit (65 kDa); involved in RNA polymerase II transcription initiation
PIB1	YDR313C	6.49108e+07	3.71218e+07	0.571889	PIB1	RING-type ubiquitin ligase of the endosomal and vacuolar membranes; binds phosphatidylinositol(3)-phosphate; contains a FYVE finger domain
KSP1	YHR082C	1120900000	641350000	0.572174	KSP1	Serine/threonine protein kinase; associates with TORC1 and likely involved in TOR signaling cascades; negative regulator of autophagy; nuclear translocation required for haploid filamentous growth; regulates filamentous growth induced nuclear translocation of Bcy1p, Fus3p, and Sks1p; overproduction causes allele-specific suppression of prp20-10; protein abundance increases in response to DNA repl…
ELO1	YJL196C	1030300000	589930000	0.572581	ELO1	Elongase I, medium-chain acyl elongase; catalyzes carboxy-terminal elongation of unsaturated C12-C16 fatty acyl-CoAs to C16-C18 fatty acids; ELO1 has a paralog, ELO2, that arose from the whole genome duplication
SOD2	YHR008C	76960000000	44100000000	0.573	SOD2	Mitochondrial manganese superoxide dismutase; protects cells against oxygen toxicity
COX9	YDL067C	772910000	443060000	0.573236	COX9	Subunit VIIa of cytochrome c oxidase (Complex IV); Complex IV is the terminal member of the mitochondrial inner membrane electron transport chain
COX15	YER141W	563520000	323250000	0.573626	COX15	Protein required for the hydroxylation of heme O to form heme A; heme A is an essential prosthetic group for cytochrome c oxidase
PKP2	YGL059W	290200000	166820000	0.574845	PKP2	Mitochondrial protein kinase; negatively regulates activity of the pyruvate dehydrogenase complex by phosphorylating the ser-133 residue of the Pda1p subunit; acts in concert with kinase Pkp1p and phosphatases Ptc5p and Ptc6p; relocalizes from mitochondrion to cytoplasm upon DNA replication stress
PTA1	YAL043C	1569700000	903820000	0.575792	PTA1	Subunit of holo-CPF; holo-CPF is a multiprotein complex and functional homolog of mammalian CPSF, required for the cleavage and polyadenylation of mRNA and snoRNA 3' ends; involved in pre-tRNA processing; binds to the phosphorylated CTD of RNAPII
CDC31	YOR257W	565960000	325890000	0.575818	CDC31	Calcium-binding component of the spindle pole body (SPB) half-bridge; required for SPB duplication in mitosis and meiosis II; homolog of mammalian centrin; binds multiubiquitinated proteins and is involved in proteasomal protein degradation
YLL058W	YLL058W	708140000	407810000	0.575889	YLL058W	Putative protein of unknown function with similarity to Str2p; Str2p is a cystathionine gamma-synthase important in sulfur metabolism; YLL058W is not an essential gene
IKI1	YHR187W	399630000	230410000	0.576558	IKI1	Subunit of hexameric RecA-like ATPase Elp456 Elongator subcomplex; which is required for modification of wobble nucleosides in tRNA; iki1 mutations confer resistance to the K. lactis toxin zymocin
RPO41	YFL036W	1026400000	591870000	0.576647	RPO41	Mitochondrial RNA polymerase; single subunit enzyme similar to those of T3 and T7 bacteriophages; requires a specificity subunit encoded by MTF1 for promoter recognition; Mtf1p interacts with and stabilizes the Rpo41p-promoter complex, enhancing DNA bending and melting to facilitate pre-initiation open complex formation; Rpo41p also synthesizes RNA primers for mitochondrial DNA replication
ATG13	YPR185W	1010000000	581480000	0.577	ATG13	Regulatory subunit of the Atg1p signaling complex; stimulates Atg1p kinase activity; required for vesicle formation during autophagy and the cytoplasm-to-vacuole targeting (Cvt) pathway; contains a HORMA domain required for autophagy and for recruitment of the phosphatidylinositol 3-kinase complex subunit Atg14p to the pre-autophagosomal structure
IGO2	YHR132W-A	1573298662	9.09728e+08	0.57823	IGO2	Protein required for initiation of G0 program; prevents degradation of nutrient-regulated mRNAs via the 5'-3' mRNA decay pathway; phosphorylated by Rim15p; GFP protein localizes to the cytoplasm and nucleus; IGO2 has a paralog, IGO1, that arose from the whole genome duplication
SEC65	YML105C	2564400000	1483100000	0.578342	SEC65	Subunit of the signal recognition particle (SRP); involved in protein targeting to the ER; interacts with Srp54p; homolog of mammalian SRP19
MAG2	YLR427W	1.08012e+08	6.26935e+07	0.580429	MAG2	Cytoplasmic protein of unknown function; induced in response to mycotoxin patulin; ubiquitinated protein similar to the human ring finger motif protein RNF10; predicted to be involved in repair of alkylated DNA due to interaction with MAG1
ORC3	YLL004W	5.07882e+07	2.95039e+07	0.58092	ORC3	Subunit of the origin recognition complex (ORC); ORC directs DNA replication by binding to replication origins and is also involved in transcriptional silencing
SIP3	YNL257C	634160000	368570000	0.581194	SIP3	Putative sterol transfer protein; has a probable role in retrograde transport of sterols from the plasma membrane to the ER; co-localizes to puncta in the cortical ER with Ysp2p; has GRAM and StART-like (VASt) domains; one of 6 StART-like domain-containing proteins in yeast that may be involved in sterol transfer between intracellular membranes; conserved across eukaryotes; previously identified …
TRM44	YPL030W	1281600000	745330000	0.581562	TRM44	tRNA(Ser) Um(44) 2'-O-methyltransferase; involved in maintaining levels of the tRNA-Ser species tS(CGA) and tS(UGA); conserved among metazoans and fungi but there does not appear to be a homolog in plants; TRM44 is a non-essential gene
ALD3	YMR169C	32700000000	19000000000	0.582	ALD3	Cytoplasmic aldehyde dehydrogenase; involved in beta-alanine synthesis; uses NAD+ as the preferred coenzyme; very similar to Ald2p; expression is induced by stress and repressed by glucose
ULP2	YIL031W	4.91188e+07	2.86023e+07	0.582309	ULP2	Peptidase that deconjugates Smt3/SUMO-1 peptides from proteins; plays a role in chromosome cohesion at centromeric regions and recovery from checkpoint arrest induced by DNA damage or DNA replication defects; potential Cdc28p substrate; human homolog PML implicated in promyelocytic leukemia can partially complement yeast null mutant
BMT5	YIL096C	244550000	142430000	0.582417	BMT5	Methyltransferase required for m3U2634 methylation of the 25S rRNA; S-adenosylmethionine-dependent; associates with precursors of the 60S ribosomal subunit; predicted to be involved in ribosome biogenesis
GAS1	YMR307W	17500000000	10200000000	0.585	GAS1	Beta-1,3-glucanosyltransferase; required for cell wall assembly and also has a role in transcriptional silencing; localizes to cell surface via a glycosylphosphatidylinositol (GPI) anchor; also found at nuclear periphery; genetic interactions with histone H3 lysine acetyltransferases GCN5 and SAS3 indicate previously unsuspected functions for Gas1 in DNA damage response and cell cycle regulation
PET54	YGR222W	545330000	319800000	0.586434	PET54	Mitochondrial inner membrane protein; binds to the 5' UTR of the COX3 mRNA to activate its translation together with Pet122p and Pet494p; also binds to the COX1 Group I intron AI5 beta to facilitate exon ligation during splicing
FOL2	YGR267C	3232900000	1896500000	0.586625	FOL2	GTP-cyclohydrolase I, catalyzes first step in folic acid biosynthesis; human homolog GCH1 is implicated in dopa-responsive dystonia (DRD), and can complement yeast null mutant
RPP1A	YDL081C	7116900000	4177800000	0.587025	RPP1A	Ribosomal stalk protein P1 alpha; involved in the interaction between translational elongation factors and the ribosome; free (non-ribosomal) P1 stimulates the phosphorylation of the eIF2 alpha subunit (Sui2p) by Gcn2p; accumulation of P1 in the cytoplasm is regulated by phosphorylation and interaction with the P2 stalk component
SLZ1	YNL196C	2.53562e+08	149160361	0.588261	SLZ1	Sporulation-specific protein with a leucine zipper motif; subunit of the MIS complex which controls mRNA methylation during during the induction of sporulation
SIT1	YEL065W	1.18983e+08	7.02328e+07	0.590277	SIT1	Ferrioxamine B transporter; member of the ARN family of transporters that specifically recognize siderophore-iron chelates; transcription is induced during iron deprivation and diauxic shift; potentially phosphorylated by Cdc28p
ADO1	YJR105W	56000000000	33100000000	0.591	ADO1	Adenosine kinase; required for the utilization of S-adenosylmethionine (AdoMet); may be involved in recycling adenosine produced through the methyl cycle
PHO92	YDR374C	921620000	545360000	0.591741	PHO92	Posttranscriptional regulator of phosphate metabolism; facilitates PHO4 mRNA degradation by interacting with Pop2p; regulates PHO4 mRNA stability by binding to PHO4's 3'UTR in a phosphate-dependent manner; contains highly conserved YTH (YT521-B Homology) domain that exhibits RNA-binding activity; human homolog YTHDF2 can complement yeast null mutant
DJP1	YIR004W	1086400000	643890000	0.592682	DJP1	Cytosolic J-domain-containing protein; required for peroxisomal protein import and involved in peroxisome assembly; facilitates import of Mim1p and Mim2p into the mitochondrial outer membrane; homologous to E. coli DnaJ
UBP12	YJL197W	4502000000	2672200000	0.593558	UBP12	Ubiquitin-specific protease; cleaves ubiquitin from ubiquitinated proteins; present in the nucleus and cytoplasm
GPI10	YGL142C	219980000	130740000	0.594327	GPI10	Integral membrane protein involved in GPI anchor synthesis; putative alpha 1,2 mannosyltransferase required for addition of the third mannose onto the glycosylphosphatidylinositol (GPI) core structure; human PIG-Bp is a functional homolog
EFM4	YIL064W	280240000	166600000	0.59449	EFM4	Lysine methyltransferase; involved in the dimethylation of eEF1A (Tef1p/Tef2p) at lysine 316; sequence similarity to S-adenosylmethionine-dependent methyltransferases of the seven beta-strand family; role in vesicular transport
AVT1	YJR001W	1231500000	737260000	0.598668	AVT1	Vacuolar transporter; imports large neutral amino acids into the vacuole; member of a family of seven S. cerevisiae genes (AVT1-7) related to vesicular GABA-glycine transporters
RBL2	YOR265W	3051600000	1828300000	0.599128	RBL2	Protein involved in microtubule morphogenesis; required for protection from excess free beta-tubulin; proposed to be involved the folding of beta-tubulin; similar to mouse beta-tubulin cofactor A; protein abundance increases in response to DNA replication stress
ATP18	YML081C-A	34400000000	20600000000	0.6	ATP18	Subunit of the mitochondrial F1F0 ATP synthase; F1F0 ATP synthase is a large, evolutionarily conserved enzyme complex required for ATP synthesis; termed subunit I or subunit j; does not correspond to known ATP synthase subunits in other organisms
APE4	YHR113W	12100000000	7247500000	0.6	APE4	Cytoplasmic aspartyl aminopeptidase with possible vacuole function; Cvt pathway cargo protein; cleaves unblocked N-terminal acidic amino acids from peptide substrates; forms a 12-subunit homo-oligomer; M18 metalloprotease family
LAS17	YOR181W	659250000	395650000	0.600152	LAS17	Actin assembly factor; C-terminal WCA domain activates Arp2/3 complex-mediated nucleation of branched actin filaments, polyproline domain nucleates actin filaments independent of Arp2/3; mutants are defective in endocytosis, bud site selection, cytokinesis; human homolog WAS (Wiskott-Aldrich Syndrome) implicated in severe immunodeficiency; human WAS complements yeast null mutant, but only in pres…
HOP2	YGL033W	942880000	566100000	0.600395	HOP2	Meiosis-specific protein that localizes to chromosomes; prevents synapsis between nonhomologous chromosomes and ensures synapsis between homologs; complexes with Mnd1p to promote homolog pairing and meiotic double-strand break repair; heterodimer of Hop2p-Mnd1p stimulates the Dmc1p-meidated strand invasion
MSA2	YKR077W	5.47537e+07	3.29381e+07	0.601567	MSA2	Putative transcriptional activator; interacts with G1-specific transcription factor MBF and G1-specific promoters; MSA2 has a paralog, MSA1, that arose from the whole genome duplication
INP52	YNL106C	926910000	558810000	0.602874	INP52	Polyphosphatidylinositol phosphatase; dephosphorylates a number of phosphatidylinositol phosphates (PtdInsPs, PIPs) to PI; involved in endocytosis; hyperosmotic stress causes translocation to actin patches; synaptojanin-like protein with a Sac1 domain; INP52 has a paralog, INP53, that arose from the whole genome duplication
JIP5	YPR169W	1480000000	889810000	0.603	JIP5	Protein required for biogenesis of the large ribosomal subunit; required for biogenesis of the large ribosomal subunit; interacts with proteins involved in RNA processing, ribosome biogenesis, ubiquitination and demethylation; similar to WDR55, a human WD repeat protein; essential gene
RRP8	YDR083W	170810000	103010000	0.603068	RRP8	Nucleolar S-adenosylmethionine-dependent rRNA methyltransferase; methylates adenine (m1A) of the large subunit (LSU) rRNA at position 645; involved in pre-rRNA cleavage at site A2; mutation is synthetically lethal with a gar1 mutation; deletion disrupts telomere maintenance by influencing the expression of neighboring gene STN1
PFK26	YIL107C	2663700000	1608300000	0.603784	PFK26	6-phosphofructo-2-kinase; inhibited by phosphoenolpyruvate and sn-glycerol 3-phosphate; has negligible fructose-2,6-bisphosphatase activity; transcriptional regulation involves protein kinase A
MRS3	YJL133W	2.64352e+08	159745029	0.60429	MRS3	Iron transporter, mediates Fe2+ transport across inner mito membrane; mitochondrial carrier family member; active under low-iron conditions; may transport other cations; MRS3 has a paralog, MRS4, that arose from the whole genome duplication
RIM2	YBR192W	1422500000	860890000	0.605195	RIM2	Mitochondrial pyrimidine nucleotide transporter; imports pyrimidine nucleoside triphosphates and exports pyrimidine nucleoside monophosphates; member of the mitochondrial carrier family
RFA2	YNL312W	9413700000	5713500000	0.606935	RFA2	Subunit of heterotrimeric Replication Protein A (RPA); RPA is a highly conserved single-stranded DNA binding protein involved in DNA replication, repair, and recombination; RPA protects against inappropriate telomere recombination, and upon telomere uncapping, prevents cell proliferation by a checkpoint-independent pathway; in concert with Sgs1p-Top2p-Rmi1p, stimulates DNA catenation/decatenation…
RPL14A	YKL006W	70800000000	42970000000	0.607	RPL14A	Ribosomal 60S subunit protein L14A; N-terminally acetylated; homologous to mammalian ribosomal protein L14, no bacterial homolog; RPL14A has a paralog, RPL14B, that arose from the whole genome duplication
SOK2	YMR016C	393780000	239040000	0.607039	SOK2	Nuclear protein that negatively regulates pseudohyphal differentiation; plays a regulatory role in the cyclic AMP (cAMP)-dependent protein kinase (PKA) signal transduction pathway; relocalizes to the cytosol in response to hypoxia; SOK2 has a paralog, PHD1, that arose from the whole genome duplication
TPO3	YPR156C	1892807592	1149989269	0.607557	TPO3	Polyamine transporter of the major facilitator superfamily; member of the 12-spanner drug:H(+) antiporter DHA1 family; specific for spermine; localizes to the plasma membrane; TPO3 has a paralog, TPO2, that arose from the whole genome duplication
YDL086W	YDL086W	29685000000	18000000000	0.608	YDL086W	Putative carboxymethylenebutenolidase; the authentic, non-tagged protein is detected in highly purified mitochondria in high-throughput studies; YDL086W is not an essential gene
YDR239C	YDR239C	540300000	328620000	0.608218	YDR239C	Protein of unknown function; may interact with ribosomes, based on co-purification experiments
YLR118C	YLR118C	4088200000	2487800000	0.608532	YLR118C	Acyl-protein thioesterase responsible for depalmitoylation of Gpa1p; green fluorescent protein (GFP)-fusion protein localizes to both the cytoplasm and nucleus and is induced in response to the DNA-damaging agent MMS
YMC2	YBR104W	3.44122e+08	2.09723e+08	0.609445	YMC2	Putative mitochondrial inner membrane transporter; proposed role in oleate metabolism and glutamate biosynthesis; member of the mitochondrial carrier (MCF) family; YMC2 has a paralog, YMC1, that arose from the whole genome duplication
ARD1	YHR013C	1742400000	1064500000	0.610939	ARD1	Subunit of protein N-terminal acetyltransferase NatA; NatA comprises Nat1p, Ard1p, Nat5p; acetylates many proteins to influence telomeric silencing, cell cycle, heat-shock resistance, mating, sporulation, early stages of mitophagy; protein abundance increases under DNA replication stress; mutations in human homolog X-linked NAA10 lead to Ogden syndrome (S37P) and intellectual disability (R116W); …
CIS3	YJL158C	4635400000	2835100000	0.611619	CIS3	Mannose-containing glycoprotein constituent of the cell wall; member of the PIR (proteins with internal repeats) family
IRC20	YLR247C	4.73515e+07	2.89754e+07	0.611922	IRC20	E3 ubiquitin ligase and putative helicase; involved in synthesis-dependent strand annealing-mediated homologous recombination; ensures precise end-joining along with Srs2p in the Yku70p/Yku80p/Lig4p-dependent nonhomologous end joining (NHEJ) pathway; localizes to both the mitochondrion and the nucleus; contains a Snf2/Swi2 family ATPase/helicase and a RING finger domain; interacts with Cdc48p and…
SUI1	YNL244C	7779400000	4764900000	0.612502	SUI1	Translation initiation factor eIF1; component of a complex involved in recognition of the initiator codon; modulates translation accuracy at the initiation phase
YCR090C	YCR090C	813950000	499070000	0.613146	YCR090C	Putative protein of unknown function; green fluorescent protein (GFP)-fusion protein localizes to the cytoplasm and nucleus; YCR090C is not an essential gene
PPM1	YDR435C	1215900000	746750000	0.614154	PPM1	Carboxyl methyltransferase; methylates the C terminus of the protein phosphatase 2A catalytic subunit (Pph21p or Pph22p), which is important for complex formation with regulatory subunits; required for methionine to inhibit autophagy and promote growth
ATG26	YLR189C	797460000	490570000	0.615166	ATG26	UDP-glucose:sterol glucosyltransferase; conserved enzyme involved in synthesis of sterol glucoside membrane lipids; in contrast to ATG26 from P. pastoris, S. cerevisiae ATG26 is not involved in autophagy
GMC1	YDR506C	8.16628e+07	5.02511e+07	0.615349	GMC1	Protein involved in meiotic progression; mutants are delayed in meiotic nuclear division and are defective in synaptonemal complex assembly; possible membrane-localized protein
RNP1	YLL046C	1068500000	658120000	0.615929	RNP1	Ribonucleoprotein that contains two RNA recognition motifs (RRM); RNP1 has a paralog, SBP1, that arose from the whole genome duplication
EXO5	YBR163W	194160532	1.19601e+08	0.615991	EXO5	Mitochondrial 5'-3' exonuclease and sliding exonuclease; required for mitochondrial genome maintenance; distantly related to the RecB nuclease domain of bacterial RecBCD recombinases; may be regulated by the transcription factor Ace2
RPP2A	YOL039W	42500000000	26200000000	0.617	RPP2A	Ribosomal protein P2 alpha; a component of the ribosomal stalk, which is involved in the interaction between translational elongation factors and the ribosome; free (non-ribosomal) P2 stimulates the phosphorylation of the eIF2 alpha subunit (Sui2p) by Gcn2p; regulates the accumulation of P1 (Rpp1Ap and Rpp1Bp) in the cytoplasm
FAD1	YDL045C	414800000	256020000	0.617213	FAD1	Flavin adenine dinucleotide (FAD) synthetase; performs the second step in synthesis of FAD from riboflavin; mutation is functionally complemented by human FLAD1
IES3	YLR052W	340460000	210220000	0.617459	IES3	Subunit of the INO80 chromatin remodeling complex
AIM7	YDR063W	1859300000	1148400000	0.617652	AIM7	Protein that interacts with Arp2/3 complex; interacts with Arp2/3 complex to stimulate actin filament debranching and inhibit actin nucleation; has similarity to Cof1p and also to human glia maturation factor (GMF); null mutant displays elevated mitochondrial genome loss
STE20	YHL007C	1383500000	855100000	0.61807	STE20	Cdc42p-activated signal transducing kinase; involved in pheromone response, pseudohyphal/invasive growth, vacuole inheritance, down-regulation of sterol uptake; GBB motif binds Ste4p; member of the PAK (p21-activated kinase) family
GLO4	YOR040W	1103600000	683170000	0.619038	GLO4	Mitochondrial glyoxalase II; catalyzes the hydrolysis of S-D-lactoylglutathione into glutathione and D-lactate; GLO4 has a paralog, GLO2, that arose from the whole genome duplication
SUV3	YPL029W	1.47399e+08	9.13259e+07	0.619582	SUV3	ATP-dependent RNA helicase; component of the mitochondrial degradosome along with the RNase Dss1p; the degradosome associates with the ribosome and mediates RNA turnover; also required during splicing of the COX1 AI5_beta intron
UBC8	YEL012W	1043800000	646980000	0.619831	UBC8	Ubiquitin-conjugating enzyme that regulates gluconeogenesis; negatively regulates gluconeogenesis by mediating the glucose-induced ubiquitination of fructose-1,6-bisphosphatase (FBPase); cytoplasmic enzyme that catalyzes the ubiquitination of histones in vitro
HSK3	YKL138C-A	1047805841	6.52213e+08	0.622456	HSK3	Essential subunit of the Dam1 complex (aka DASH complex); complex couples kinetochores to the force produced by MT depolymerization thereby aiding in chromosome segregation; is transferred to the kinetochore prior to mitosis
PDR10	YOR328W	1580300000	985040000	0.623325	PDR10	ATP-binding cassette (ABC) transporter; multidrug transporter involved in the pleiotropic drug resistance network; regulated by Pdr1p and Pdr3p
EAP1	YKL204W	2896100000	1808200000	0.624357	EAP1	eIF4E-associated protein, competes with eIF4G for binding to eIF4E; accelerates mRNA degradation by promoting decapping, facilitated by interaction with eIF4E; essential for Puf5p mediated repression; associates with Puf5p and Dhh1p; inhibits cap-dependent translation; functions independently of eIF4E to maintain genetic stability; plays a role in cell growth, implicated in the TOR signaling casc…
RPS0B	YLR048W	8247100000	5150000000	0.625	RPS0B	Protein component of the small (40S) ribosomal subunit; RPS0B has a paralog, RPS0A, that arose from the whole genome duplication; required for maturation of 18S rRNA along with Rps0Ap; deletion of either RPS0 gene reduces growth rate, deletion of both genes is lethal; homologous to human ribosomal protein SA and bacterial S2
TIM13	YGR181W	2739001770	1714611892	0.625999	TIM13	Mitochondrial intermembrane space protein; forms a complex with Tim8p that delivers a subset of hydrophobic proteins to the TIM22 complex for insertion into the inner membrane
YJR111C	YJR111C	564010000	353400000	0.626585	YJR111C	Putative protein of unknown function; green fluorescent protein (GFP)-fusion protein localizes to the mitochondria
STR3	YGL184C	3340200000	2096400000	0.627627	STR3	Peroxisomal cystathionine beta-lyase; converts cystathionine into homocysteine; may be redox regulated by Gto1p; involved in the release of the aromatic thiol 3-mercaptohexanol during wine fermentation
ITC1	YGL133W	1246400000	782570000	0.627864	ITC1	Subunit of ATP-dependent Isw2p-Itc1p chromatin remodeling complex; required for repression of a-specific genes, repression of early meiotic genes during mitotic growth, and repression of INO1; similar to mammalian Acf1p, the regulatory subunit of the mammalian ATP-utilizing chromatin assembly and modifying factor (ACF) complex; ITC1 has a paralog, YPL216W, that arose from the whole genome duplica…
MVB12	YGR206W	712560000	447670000	0.628256	MVB12	ESCRT-I subunit required to stabilize ESCRT-I core complex oligomers; the ESCRT-I core complex (Stp22p, Vps28p, Srn2p) is involved in ubiquitin-dependent sorting of proteins into the endosome; deletion mutant is sensitive to rapamycin and nystatin
YHI9	YHR029C	4763900000	3003900000	0.630555	YHI9	Protein of unknown function; null mutant is defective in unfolded protein response; possibly involved in a membrane regulation metabolic pathway; member of the PhzF superfamily, though most likely not involved in phenazine production
ASN1	YPR145W	27300000000	17200000000	0.631	ASN1	Asparagine synthetase; catalyzes the synthesis of L-asparagine from L-aspartate in the asparagine biosynthetic pathway; ASN1 has a paralog, ASN2, that arose from the whole genome duplication
BUG1	YDL099W	833470000	526360000	0.631528	BUG1	Cis-golgi localized protein involved in ER to Golgi transport; forms a complex with the mammalian GRASP65 homolog, Grh1p; mutants are compromised for the fusion of ER-derived vesicles with Golgi membranes
TYR1	YBR166C	1206800000	762570000	0.631894	TYR1	Prephenate dehydrogenase involved in tyrosine biosynthesis; expression is dependent on phenylalanine levels
SSA4	YER103W	8209100000	5187500000	0.631921	SSA4	Heat shock protein that is highly induced upon stress; plays a role in SRP-dependent cotranslational protein-membrane targeting and translocation; member of the HSP70 family; cytoplasmic protein that concentrates in nuclei upon starvation; SSA4 has a paralog, SSA3, that arose from the whole genome duplication
POL32	YJR043C	538180000	340580000	0.632837	POL32	Third subunit of DNA polymerase delta; involved in chromosomal DNA replication; required for error-prone DNA synthesis in the presence of DNA damage and processivity; forms a complex with Rev3p, Rev7p and Pol31p; interacts with Hys2p, PCNA (Pol30p), and Pol1p
SEC62	YPL094C	511610000	324440000	0.634155	SEC62	Essential subunit of Sec63 complex; with Sec61 complex, Kar2p/BiP and Lhs1p forms a channel competent for SRP-dependent and post-translational SRP-independent protein targeting and import into the ER; cotranslationally N-acetylated by NatA; other members are Sec63p, Sec66p, and Sec72p
SFT1	YKL006C-A	6.42962e+08	4.08661e+08	0.635592	SFT1	Intra-Golgi v-SNARE; required for transport of proteins between an early and a later Golgi compartment
ACB1	YGR037C	29700000000	18900000000	0.636	ACB1	Acyl-CoA-binding protein; transports newly synthesized acyl-CoA esters from fatty acid synthetase (Fas1p-Fas2p) to acyl-CoA-consuming processes; subject to starvation-induced, Grh1p-mediated unconventional secretion; protein abundance increases in response to DNA replication stress
MRP21	YBL090W	333710000	212270000	0.636091	MRP21	Mitochondrial ribosomal protein of the small subunit; MRP21 exhibits genetic interactions with mutations in the COX2 and COX3 mRNA 5'-untranslated leader sequences
SSA3	YBL075C	9562900000	6086400000	0.63646	SSA3	ATPase involved in protein folding and the response to stress; plays a role in SRP-dependent cotranslational protein-membrane targeting and translocation; member of the heat shock protein 70 (HSP70) family; localized to the cytoplasm; SSA3 has a paralog, SSA4, that arose from the whole genome duplication
ALG9	YNL219C	2452200000	1562100000	0.63702	ALG9	Mannosyltransferase, involved in N-linked glycosylation; catalyzes the transfer of both the seventh mannose residue on B-arm and ninth mannose residue on the C-arm from Dol-P-Man to lipid-linked oligosaccharides; human homolog ALG9 can complement yeast null mutant; mutation of human homolog causes type 1 congenital disorders of glycosylation
GSF2	YML048W	9866300000	6287500000	0.63727	GSF2	Endoplasmic reticulum (ER) localized integral membrane protein; may promote secretion of certain hexose transporters, including Gal2p; involved in glucose-dependent repression
MRPS18	YNL306W	1517100000	968480000	0.638376	MRPS18	Mitochondrial ribosomal protein of the small subunit; essential for viability, unlike most other mitoribosomal proteins
POM33	YLL023C	1226700000	783220000	0.638477	POM33	Transmembrane nucleoporin; involved in nuclear pore complex (NPC) distribution, assembly or stabilization; highly conserved across species, orthologous to human TMEM33 and paralogous to Per33p; protein abundance increases in response to DNA replication stress
YGR210C	YGR210C	5528100000	3529800000	0.63852	YGR210C	Putative protein of unknown function; green fluorescent protein (GFP)-fusion protein localizes to the cytoplasm
PDE1	YGL248W	4763200000	3050300000	0.640389	PDE1	Low-affinity cyclic AMP phosphodiesterase; controls glucose and intracellular acidification-induced cAMP signaling, target of the cAMP-protein kinase A (PKA) pathway; glucose induces transcription and inhibits translation
RPS22B	YLR367W	87874000000	56303000000	0.640724	RPS22B	Protein component of the small (40S) ribosomal subunit; homologous to mammalian ribosomal protein S15A and bacterial S8; RPS22B has a paralog, RPS22A, that arose from the whole genome duplication
ANT1	YPR128C	1703100000	1091900000	0.641125	ANT1	Peroxisomal adenine nucleotide transporter; involved in beta-oxidation of medium-chain fatty acid; required for peroxisome proliferation
SEG1	YMR086W	749460000	481500000	0.642463	SEG1	Component of eisosome required for proper eisosome assembly; precedes Pil1p/Lsp1p during eisosome formation, controls eisosome length and shape; diffusely distributed, forms heterogeneous patches at plasma membrane in small buds, also found in medium and large buds; expression repressed by cAMP; similar to A. gossypii SEG gene and to S. pombe Sle1p, important for generating eisosomes; SEG1 has a …
UTP4	YDR324C	3032100000	1949100000	0.642822	UTP4	Subunit of U3-containing 90S preribosome and SSU processome complexes; involved in production of 18S rRNA and assembly of small ribosomal subunit; member of t-Utp subcomplex involved with transcription of 35S rRNA transcript; Small Subunit processome is also known as SSU processome
EAF3	YPR023C	1020000000	653000000	0.643	EAF3	Component of the Rpd3S histone deacetylase complex; Esa1p-associated factor, nonessential component of the NuA4 acetyltransferase complex, homologous to Drosophila dosage compensation protein MSL3; plays a role in regulating Ty1 transposition
MEX67	YPL169C	3049500000	1964900000	0.644335	MEX67	Poly(A)RNA binding protein involved in nuclear mRNA export; component of the nuclear pore; ortholog of human TAP
YPD1	YDL235C	2721300000	1755600000	0.645133	YPD1	Osmotic stress-responsive phosphorelay intermediate sensor protein; phosphorylated by the plasma membrane sensor Sln1p in response to osmotic stress and then in turn phosphorylates the response regulators Ssk1p in the cytosol and Skn7p in the nucleus
EFM2	YBR271W	2.69259e+08	1.73845e+08	0.645641	EFM2	S-adenosylmethionine-dependent methyltransferase; seven-beta-strand lysine methyltransferase which dimethylates translation elongation factor EF2 (Eft1p and Eft2p) at lysine 613 and methylates EF3 (Yef3p) at lysine 187; green fluorescent protein (GFP)-fusion protein localizes to the cytoplasm; involved in regulation of translational termination; predicted involvement in ribosome biogenesis
SLM3	YDL033C	226300000	146210000	0.646089	SLM3	tRNA-specific 2-thiouridylase; responsible for 2-thiolation of the wobble base of mitochondrial tRNAs; human homolog TRMU is implicated in myoclonus epilepsy associated with ragged red fibers (MERRF), and can complement yeast null mutant
YOR131C	YOR131C	1425800000	922150000	0.64676	YOR131C	Putative haloacid dehalogenase-like hydrolase; non-essential gene; overexpression causes a cell cycle delay or arrest; protein abundance increases in response to DNA replication stress
CAT8	YMR280C	1240700000	802730000	0.646998	CAT8	Zinc cluster transcriptional activator; necessary for derepression of a variety of genes under non-fermentative growth conditions, active after diauxic shift, binds carbon source responsive elements; relative distribution to the nucleus increases upon DNA replication stress
MSA1	YOR066W	1.38847e+07	8.98613e+06	0.647196	MSA1	Activator of G1-specific transcription factors MBF and SBF; involved in regulation of the timing of G1-specific gene transcription and cell cycle initiation; localization is cell-cycle dependent and regulated by Cdc28p phosphorylation; MSA1 has a paralog, MSA2, that arose from the whole genome duplication
TYW3	YGL050W	353470000	228880000	0.647523	TYW3	tRNA methyltransferase required for synthesis of wybutosine; a modified guanosine found at the 3'-position adjacent to the anticodon of phenylalanine tRNA which supports reading frame maintenance by stabilizing codon-anticodon interactions
HSP82	YPL240C	29800000000	19300000000	0.648	HSP82	Hsp90 chaperone; redundant in function with Hsc82p; required for pheromone signaling, negative regulation of Hsf1p; docks with Tom70p for mitochondrial preprotein delivery; promotes telomerase DNA binding, nucleotide addition; protein abundance increases in response to DNA replication stress; contains two acid-rich unstructured regions that promote solubility of chaperone-substrate complexes; HSP…
YFR006W	YFR006W	8254300000	5354600000	0.648704	YFR006W	Putative X-Pro aminopeptidase; green fluorescent protein (GFP)-fusion protein localizes to the cytoplasm; YFR006W is not an essential gene
TPM2	YIL138C	4382700000	2843500000	0.648801	TPM2	Minor isoform of tropomyosin; binds to and stabilizes actin cables and filaments, which direct polarized cell growth and the distribution of several organelles; appears to have distinct and also overlapping functions with Tpm1p; TPM2 has a paralog, TPM1, that arose from the whole genome duplication
ACL4	YDR161W	1330000000	864490000	0.649	ACL4	Specific assembly chaperone for ribosomal protein Rpl4p; binds to an evolutionarily conserved surface extension of nascent Rpl4p and chaperones Rpl4p until its assembly into the pre-ribosome; transcriptionally co-regulated with rRNA and ribosome biosynthesis genes
MIX14	YDR031W	1754800000	1138900000	0.64902	MIX14	Mitochondrial intermembrane space protein of unknown function; required for normal oxygen consumption; contains twin cysteine-x9-cysteine motifs; protein abundance increases in response to DNA replication stress
INP51	YIL002C	307290000	199500000	0.649224	INP51	Phosphatidylinositol 4,5-bisphosphate 5-phosphatase; synaptojanin-like protein with an N-terminal Sac1 domain, plays a role in phosphatidylinositol 4,5-bisphosphate homeostasis and in endocytosis; null mutation confers cold-tolerant growth
DCD1	YHR144C	680280000	441960000	0.649674	DCD1	Deoxycytidine monophosphate (dCMP) deaminase; involved in dUMP and dTMP biosynthesis; expression is NOT cell cycle regulated
SPT4	YGR063C	3790500000	2462800000	0.64973	SPT4	Component of the universally conserved Spt4/5 complex (DSIF complex); the complex has multiple roles in concert with RNA polymerases I and II, including regulation of transcription elongation, RNA processing, quality control, and transcription-coupled DNA repair; Spt4p also localizes to kinetochores and heterochromatin and affects chromosome dynamics and silencing; required for transcription thro…
DBP7	YKR024C	259290000	168530000	0.649967	DBP7	Putative ATP-dependent RNA helicase of the DEAD-box family; involved in ribosomal biogenesis; required at post-transcriptional step for efficient retrotransposition; essential for growth under anaerobic conditions
DUG3	YNL191W	235290000	153040000	0.650431	DUG3	Component of glutamine amidotransferase (GATase II); forms a complex with Dug2p to degrade glutathione (GSH) and other peptides containing a gamma-glu-X bond in an alternative pathway to GSH degradation by gamma-glutamyl transpeptidase (Ecm38p)
SWP82	YFL049W	1057400000	688230000	0.65087	SWP82	Member of the SWI/SNF chromatin remodeling complex; has an as yet unidentified role in the complex; has identifiable counterparts in closely related yeast species; abundantly expressed in many growth conditions; paralog of Npl6p; relocates to the cytosol under hypoxic conditions
PEP3	YLR148W	416920000	271380000	0.650916	PEP3	Component of CORVET membrane tethering complex; vacuolar peripheral membrane protein that promotes vesicular docking/fusion reactions in conjunction with SNARE proteins, required for vacuolar biogenesis
SHM2	YLR058C	89555000000	58300000000	0.651	SHM2	Cytosolic serine hydroxymethyltransferase; converts serine to glycine plus 5,10 methylenetetrahydrofolate; major isoform involved in generating precursors for purine, pyrimidine, amino acid, and lipid biosynthesis
ARG3	YJL088W	122060000	79578000	0.651958	ARG3	Ornithine carbamoyltransferase; also known as carbamoylphosphate:L-ornithine carbamoyltransferase; catalyzes the biosynthesis of the arginine precursor citrulline
PRP6	YBR055C	287520000	187630000	0.652581	PRP6	Splicing factor; component of the U4/U6-U5 snRNP complex
SKO1	YNL167C	169400883	1.10975e+08	0.6551	SKO1	Basic leucine zipper transcription factor of the ATF/CREB family; forms a complex with Tup1p and Cyc8p to both activate and repress transcription; cytosolic and nuclear protein involved in osmotic and oxidative stress responses
KAR9	YPL269W	6.8488e+06	4.48785e+06	0.655275	KAR9	Karyogamy protein; required for correct positioning of the mitotic spindle and for orienting cytoplasmic microtubules; localizes at the shmoo tip in mating cells and at the tip of the growing bud in small-budded cells through anaphase
CPD1	YGR247W	612890000	402020000	0.655942	CPD1	Cyclic nucleotide phosphodiesterase; hydrolyzes ADP-ribose 1'', 2''-cyclic phosphate to ADP-ribose 1''-phosphate; may have a role in tRNA splicing; no detectable phenotype is conferred by null mutation or by overexpression; protein abundance increases in response to DNA replication stress
MAP2	YBL091C	12000000000	7841400000	0.656	MAP2	Methionine aminopeptidase; catalyzes the cotranslational removal of N-terminal methionine from nascent polypeptides; function is partially redundant with that of Map1p
YER010C	YER010C	1734500000	1140000000	0.656	YER010C	Bifunctional HMG aldolase/oxaloacetate decarboxylase; requires divalent metal ions for activity; competitively inhibited by oxalate; forms a ring-shaped homotrimer; similar to members of the prokaryotic RraA family of class II (divalent metal ion dependent) pyruvate aldolases from the meta cleavage pathways of protocatechuate and gallate
IGD1	YFR017C	1260000000	824170000	0.657	IGD1	Cytoplasmic protein that inhibits Gdb1p glycogen debranching activity; required for normal intracellular accumulation of glycogen; phosphorylated in vivo; expression increases during wine fermentation; protein abundance increases in response to DNA replication stress; IGD1 has a paralog, YOL024W, that arose from the whole genome duplication
YNR029C	YNR029C	1330000000	874970000	0.658	YNR029C	Putative protein of unknown function; deletion confers reduced fitness in saline
PEX14	YGL153W	1649500000	1085600000	0.658139	PEX14	Central component of the peroxisomal importomer complex; peroxisomal protein import machinery docking complex component; interacts with both PTS1 (Pex5p) and PTS2 (Pex7p) peroxisomal matrix protein signal recognition factors and membrane receptor Pex13p
YLR257W	YLR257W	437530000	288130000	0.658538	YLR257W	Protein of unknown function; protein abundance increases in response to DNA replication stress
GPI12	YMR281W	1.56101e+08	1.02994e+08	0.659791	GPI12	ER membrane protein involved in the second step of GPI anchor assembly; the second step is the de-N-acetylation of the N-acetylglucosaminylphosphatidylinositol intermediate; functional homolog of human PIG-Lp; GPI stands for glycosylphosphatidylinositol
YLR326W	YLR326W	251300000	165950000	0.660366	YLR326W	Putative protein of unknown function; predicted to be palmitoylated
RBG2	YGR173W	3564500000	2354700000	0.660598	RBG2	Protein with a role in translation; forms a complex with Gir2p; has similarity to mammalian developmentally regulated GTP-binding protein
YHR138C	YHR138C	3260700000	2154900000	0.66087	YHR138C	Protein of unknown function; similar to Pbi2p; double null mutant lacking Pbi2p and Yhr138cp exhibits highly fragmented vacuoles; protein abundance increases in response to DNA replication stress
UBP9	YER098W	438610000	289930000	0.66102	UBP9	Ubiquitin-specific protease that cleaves ubiquitin-protein fusions; UBP9 has a paralog, UBP13, that arose from the whole genome duplication
XYL2	YLR070C	200530000	132560000	0.661048	XYL2	Xylitol dehydrogenase; converts xylitol to D-xylulose; expression induced by xylose, even though this pentose sugar is not well utilized by S. cerevisiae; null mutant has cell wall defect
RAF1	R0030W	104270000	68942000	0.661187	RAF1	Anti-repressor that increases 2 micron plasmid copy number; increases 2 micron plasmid copy number by relieving repression of the FLP1 site-specific recombinase caused by the Rep1-Rep2p trascription regulator; also itself repressed by the Rep1p-Rep2p complex
PAM1	YDR251W	1664200000	1101400000	0.661819	PAM1	Essential protein of unknown function; exhibits variable expression during colony morphogenesis; overexpression permits survival without protein phosphatase 2A, inhibits growth, and induces a filamentous phenotype; PAM1 has a paralog, SVL3, that arose from the whole genome duplication
MAK32	YCR019W	196130000	129810000	0.661857	MAK32	Protein necessary for stability of L-A dsRNA-containing particles
SEC9	YGR009C	410380000	271640000	0.661923	SEC9	t-SNARE protein required for secretory vesicle-plasma membrane fusion; similar to but not functionally redundant with Spo20p; interacts non-exocyst bound Sec6p; SNAP-25 homolog
RPL22A	YLR061W	59497000000	39400000000	0.662	RPL22A	Ribosomal 60S subunit protein L22A; required for the oxidative stress response in yeast; homologous to mammalian ribosomal protein L22, no bacterial homolog; RPL22A has a paralog, RPL22B, that arose from the whole genome duplication
PEX3	YDR329C	596010000	394570000	0.662019	PEX3	Peroxisomal membrane protein (PMP); required for proper localization and stability of PMPs; anchors peroxisome retention factor Inp1p at the peroxisomal membrane; interacts with Pex19p
VHS2	YIL135C	596060000	394680000	0.662148	VHS2	Regulator of septin dynamics; involved in the regulation of septin dynamics at bud neck after mitotic entry, likely by stabilizing septin structure; regulated at post-translational level by cell cycle dependent phosphorylation; likely phosphorylated by Cdc28p and dephosphorylated by Cdc14p before cytokinesis; high-copy suppressor of synthetic lethality of sis2 sit4 double mutant; VHS2 has a paral…
MRPL23	YOR150W	1634601572	1082621348	0.662315	MRPL23	Mitochondrial ribosomal protein of the large subunit; localizes to vacuole in response to H2O2
SHM1	YBR263W	33800000000	22400000000	0.663	SHM1	Mitochondrial serine hydroxymethyltransferase; converts serine to glycine plus 5,10 methylenetetrahydrofolate; involved in generating precursors for purine, pyrimidine, amino acid, and lipid biosynthesis; reverse reaction generates serine
HBS1	YKR084C	7667300000	5089500000	0.663793	HBS1	GTPase with similarity to translation release factors; together with binding partner Dom34p, facilitates ribosomal subunit dissociation and peptidyl-tRNA release when translation is stalled, particularly in 3' UTRs; genetically implicated in mRNA no-go decay; HBS1 has a paralog, SKI7, that arose from the whole genome duplication
HSL7	YBR133C	387280000	257100000	0.663861	HSL7	Protein arginine N-methyltransferase; exhibits septin and Hsl1p-dependent bud neck localization and periodic Hsl1p-dependent phosphorylation; required along with Hsl1p for bud neck recruitment, phosphorylation, and degradation of Swe1p; relocalizes away from bud neck upon DNA replication stress; human homolog PRMT5 can complement yeast hsl7 mutant
PRP3	YDR473C	1.12287e+08	7.46705e+07	0.664998	PRP3	Splicing factor; component of the U4/U6-U5 snRNP complex
YOR238W	YOR238W	550950000	366600000	0.665396	YOR238W	Putative protein of unknown function; green fluorescent protein (GFP)-fusion protein localizes to the cytoplasm
HFA1	YMR207C	3938800000	2622800000	0.665888	HFA1	Mitochondrial acetyl-coenzyme A carboxylase; catalyzes production of malonyl-CoA in mitochondrial fatty acid biosynthesis; relocalizes from mitochondrion to cytoplasm upon DNA replication stress; genetic and comparative analysis suggests that translation begins at a non-canonical (Ile) start codon at -372 relative to the annotated start codon
ARO2	YGL148W	36400000000	24300000000	0.667	ARO2	Bifunctional chorismate synthase and flavin reductase; catalyzes the conversion of 5-enolpyruvylshikimate 3-phosphate (EPSP) to form chorismate, which is a precursor to aromatic amino acids; protein abundance increases in response to DNA replication stress
RGC1	YPR115W	579100000	387060000	0.668382	RGC1	Putative regulator of the Fps1p glycerol channel; multiply phosphorylated by Hog1p under osmotic stress; contains a pleckstrin homology domain; forms homodimers and heterodimerizes with paralog Ask10p; green fluorescent protein (GFP)-fusion protein localizes to the cytoplasm
HDA1	YNL021W	1514200000	1012600000	0.668736	HDA1	Putative catalytic subunit of a class II histone deacetylase complex; role in azole resistance via Hsp90p, and in the heat shock response; Hda1p interacts with the Hda2p-Hda3p subcomplex to form an active tetramer; deletion increases histone H2B, H3 and H4 acetylation; other members of the HDA1 histone deacetylase complex are Hda2p and Hda3p
HMF1	YER057C	17500000000	11700000000	0.669	HMF1	Member of the p14.5 protein family; functionally complements Mmf1p function when targeted to mitochondria; heat shock inducible; high-dosage growth inhibitor; forms a homotrimer in vitro; HMF1 has a paralog, MMF1, that arose from the whole genome duplication
RAD50	YNL250W	5974300000	3998800000	0.669334	RAD50	Subunit of MRX complex with Mre11p and Xrs2p; complex is involved in processing double-strand DNA breaks in vegetative cells, initiation of meiotic DSBs, telomere maintenance, and nonhomologous end joining; forms nuclear foci upon DNA replication stress
SWD1	YAR003W	474700000	317800000	0.669475	SWD1	Subunit of the COMPASS (Set1C) complex; COMPASS methylates histone H3 on lysine 4 and is required in transcriptional silencing near telomeres; WD40 beta propeller superfamily member with similarity to mammalian Rbbp7
NOT3	YIL038C	1165200000	781280000	0.670512	NOT3	Subunit of CCR4-NOT global transcriptional regulator; involved intranscription initiation and elongation and in mRNA degradation; conserved lysine in human homolog of Not3p and Not5p is mutated in cancers
SEC12	YNR026C	722710000	484680000	0.670642	SEC12	Guanine nucleotide exchange factor (GEF); activates Sar1p by catalyzing the exchange of GDP for GTP; required for the initiation of COPII vesicle formation in ER to Golgi transport; glycosylated integral membrane protein of the ER; SEC12 has a paralog, SED4, that arose from the whole genome duplication
YPT31	YER031C	1718100000	1152500000	0.670799	YPT31	Rab family GTPase; involved in the exocytic pathway; mediates intra-Golgi traffic or the budding of post-Golgi vesicles from the trans-Golgi; YPT31 has a paralog, YPT32, that arose from the whole genome duplication
YJL132W	YJL132W	4.18052e+07	2.8043e+07	0.6708	YJL132W	Putative protein of unknown function; localizes to the membrane fraction; possible Zap1p-regulated target gene induced by zinc deficiency; YJL132W is a non-essential gene
PRR1	YKL116C	286800000	192650000	0.671722	PRR1	Serine/threonine protein kinase; inhibits pheromone induced signaling downstream of MAPK, possibly at the level of the Ste12p transcription factor
CWC2	YDL209C	606440000	407830000	0.672499	CWC2	Member of the NineTeen Complex (NTC); this complex contains Prp19p and stabilizes U6 snRNA in catalytic forms of the spliceosome containing U2, U5, and U6 snRNAs; binds directly to U6 snRNA; similar to S. pombe Cwf2
CYB5	YNL111C	1264300000	850350000	0.672586	CYB5	Cytochrome b5; involved in the sterol and lipid biosynthesis pathways; acts as an electron donor to support sterol C5-6 desaturation
ERV29	YGR284C	1988300000	1339400000	0.673641	ERV29	Protein localized to COPII-coated vesicles; involved in vesicle formation and incorporation of specific secretory cargo; protein abundance increases in response to DNA replication stress
TIM8	YJR135W-A	3440400000	2320000000	0.674	TIM8	Mitochondrial intermembrane space protein; forms a complex with Tim13p that delivers a subset of hydrophobic proteins to the TIM22 complex for inner membrane insertion; homolog of human TIMM8A, implicated in Mohr-Tranebjaerg syndrome, also known as deafness-dystonia-optic neuronopathy (DDON) syndrome; human TIMM8A can complement yeast null mutant
RPL26A	YLR344W	2712400000	1832300000	0.675527	RPL26A	Ribosomal 60S subunit protein L26A; binds to 5.8S rRNA; non-essential even when paralog is also deleted; deletion has minimal affections on ribosome biosynthesis; homologous to mammalian ribosomal protein L26 and bacterial L24; RPL26A has a paralog, RPL26B, that arose from the whole genome duplication
EGO4	YNR034W-A	28400000000	19200000000	0.676	EGO4	Protein of unknown function; expression is regulated by Msn2p/Msn4p; YNR034W-A has a paralog, YCR075W-A, that arose from the whole genome duplication
SYO1	YDL063C	1290000000	869040000	0.676	SYO1	Transport adaptor or symportin; facilitates synchronized nuclear coimport of the two 5S-rRNA binding proteins Rpl5p and Rpl11p; binds to nascent Rpl5p during translation; required for biogenesis of the large ribosomal subunit; green fluorescent protein (GFP)-fusion protein localizes to the cytoplasm and nucleus
YJR085C	YJR085C	1278100000	864120000	0.676097	YJR085C	Protein of unknown function; GFP-fusion protein is induced in response to the DNA-damaging agent MMS; the authentic, non-tagged protein is detected in highly purified mitochondria in high-throughput studies; protein abundance increases in response to DNA replication stress
ASC1	YMR116C	44862000000	30400000000	0.677	ASC1	G-protein beta subunit and guanine dissociation inhibitor for Gpa2p; ortholog of RACK1 that inhibits translation; core component of the small (40S) ribosomal subunit; required to prevent frameshifting at ribosomes stalled at repeated CGA codons; regulates P-body formation induced by replication stress; represses Gcn4p in the absence of amino acid starvation
YJR096W	YJR096W	4991700000	3380000000	0.677	YJR096W	Xylose and arabinose reductase; member of the aldo-keto reductase (AKR) family; GFP-fusion protein is induced in response to the DNA-damaging agent MMS
YOR093C	YOR093C	1116700000	756700000	0.677622	YOR093C	Putative protein of unknown function; deletion causes sensitivity to unfolded protein response-inducing agents
IOC3	YFR013W	944680000	640730000	0.678251	IOC3	Subunit of the Isw1a complex; Isw1a has nucleosome-stimulated ATPase activity and represses transcription initiation by specific positioning of a promoter proximal dinucleosome; promotes nucleosome shifts in the 5 prime direction; IOC3 has a paralog, ESC8, that arose from the whole genome duplication
OST3	YOR085W	1615500000	1096300000	0.678613	OST3	Gamma subunit of the oligosaccharyltransferase complex of the ER lumen; complex catalyzes asparagine-linked glycosylation of newly synthesized proteins; Ost3p is important for N-glycosylation of a subset of proteins
YLH47	YPR125W	1472100000	999220000	0.678772	YLH47	Mitochondrial inner membrane protein; exposed to the mitochondrial matrix; associates with mitochondrial ribosomes; NOT required for respiratory growth; homolog of human Letm1, a protein implicated in Wolf-Hirschhorn syndrome
PAI3	YMR174C	3898314699	2646327492	0.678839	PAI3	Cytoplasmic proteinase A (Pep4p) inhibitor; dependent on Pbs2p and Hog1p protein kinases for osmotic induction; intrinsically unstructured, N-terminal half becomes ordered in the active site of proteinase A upon contact
MCM2	YBL023C	1511200000	1027400000	0.679857	MCM2	Protein involved in DNA replication; component of the Mcm2-7 hexameric helicase complex that binds chromatin as a part of the pre-replicative complex; relative distribution to the nucleus increases upon DNA replication stress
ABD1	YBR236C	985620000	670000000	0.68	ABD1	Methyltransferase; catalyzes the transfer of a methyl group from S-adenosylmethionine to the GpppN terminus of capped mRNA; nuclear protein that relocalizes to the cytosol in response to hypoxia
HST2	YPL015C	3412100000	2330000000	0.681	HST2	Cytoplasmic NAD(+)-dependent protein deacetylase; deacetylation targets are primarily cytoplasmic proteins; member of the silencing information regulator 2 (Sir2) family of NAD(+)-dependent protein deacetylases; modulates nucleolar (rDNA) and telomeric silencing; possesses NAD(+)-dependent histone deacetylase activity in vitro; contains a nuclear export signal (NES); function regulated by its nuc…
BUB3	YOR026W	1.19594e+08	8.15557e+07	0.681937	BUB3	Kinetochore checkpoint WD40 repeat protein; localizes to kinetochores during prophase and metaphase, delays anaphase in the presence of unattached kinetochores; forms complexes with Mad1p-Bub1p and with Cdc20p, binds Mad2p and Mad3p; functions at kinetochore to activate APC/C-Cdc20p for normal mitotic progression
TRX2	YGR209C	32713000000	22300000000	0.682	TRX2	Cytoplasmic thioredoxin isoenzyme; part of thioredoxin system which protects cells against oxidative and reductive stress; forms LMA1 complex with Pbi2p; acts as a cofactor for Tsa1p; required for ER-Golgi transport and vacuole inheritance; with Trx1p, facilitates mitochondrial import of small Tims Tim9p, Tim10p, Tim13p by maintaining them in reduced form; abundance increases under DNA replicatio…
PUT1	YLR142W	716250000	488610000	0.682178	PUT1	Proline oxidase; nuclear-encoded mitochondrial protein involved in utilization of proline as sole nitrogen source; PUT1 transcription is induced by Put3p in the presence of proline and the absence of a preferred nitrogen source
SLM5	YCR024C	620840000	423800000	0.682624	SLM5	Mitochondrial asparaginyl-tRNA synthetase
SSN3	YPL042C	2.68654e+07	1.83442e+07	0.682821	SSN3	Cyclin-dependent protein kinase; component of RNA polymerase II holoenzyme; involved in phosphorylation of the RNA polymerase II C-terminal domain; involved in glucose repression
QCR6	YFR033C	9370600000	6399600000	0.682945	QCR6	Subunit 6 of the ubiquinol cytochrome-c reductase complex; the complex, also known as the cytochrome bc(1) complex or Complex III, is a component of the mitochondrial inner membrane electron transport chain; highly acidic protein; required for maturation of cytochrome c1; may be loosely associated with the complex since it is easily released into the intermembrane space
MRP13	YGR084C	2710000000	1850000000	0.683	MRP13	Mitochondrial ribosomal protein of the small subunit
GCY1	YOR120W	18600000000	12700000000	0.683	GCY1	Glycerol dehydrogenase; involved in an alternative pathway for glycerol catabolism used under microaerobic conditions; also has mRNA binding activity; member of the aldo-keto reductase (AKR) family; human homolog AKR1B1 can complement yeast null mutant; protein abundance increases in response to DNA replication stress; GCY1 has a paralog, YPR1, that arose from the whole genome duplication
RPC37	YKR025W	1271900000	868780000	0.683057	RPC37	RNA polymerase III subunit C37
SCS7	YMR272C	2.64303e+08	1.8065e+08	0.683495	SCS7	Sphingolipid alpha-hydroxylase; functions in the alpha-hydroxylation of sphingolipid-associated very long chain fatty acids, has both cytochrome b5-like and hydroxylase/desaturase domains, not essential for growth
RSA4	YCR072C	1076400000	735720000	0.683501	RSA4	WD-repeat protein involved in ribosome biogenesis; may interact with ribosomes; required for maturation and efficient intra-nuclear transport or pre-60S ribosomal subunits, localizes to the nucleolus
LSM7	YNL147W	392910000	268590000	0.683592	LSM7	Lsm (Like Sm) protein; part of heteroheptameric complexes (Lsm2p-7p and either Lsm1p or 8p): cytoplasmic Lsm1p complex involved in mRNA decay; nuclear Lsm8p complex part of U6 snRNP and possibly involved in processing tRNA, snoRNA, and rRNA; protein abundance increases and forms cytoplasmic foci in response to DNA replication stress
APE1	YKL103C	30400000000	20800000000	0.684	APE1	Vacuolar aminopeptidase yscI; zinc metalloproteinase that belongs to the peptidase family M18; often used as a marker protein in studies of autophagy and cytosol to vacuole targeting (CVT) pathway; protein increases in abundance and relative distribution to cytoplasmic foci increases upon DNA replication stress
ATX1	YNL259C	4866300000	3331600000	0.684627	ATX1	Cytosolic copper metallochaperone; transports copper to the secretory vesicle copper transporter Ccc2p for eventual insertion into Fet3p, which is a multicopper oxidase required for high-affinity iron uptake; human homolog ATOX1 can complement yeast atx1 mutant; overexpression of human ATOX1 suppresses lysine auxotrophy of the yeast sod1 null mutant, as does overexpression of yeast ATX1
ECM1	YAL059W	2.21736e+08	1.52138e+08	0.68612	ECM1	Pre-ribosomal factor involved in 60S ribosomal protein subunit export; associates with the pre-60S particle; shuttles between the nucleus and cytoplasm
YIL156W-B	YIL156W-B	2967600000	2038400000	0.686885	YIL156W-B	Putative protein of unknown function; originally identified based on homology to <i>Ashbya gossypii</i> and other related yeasts
AVO1	YOL078W	258750000	177780000	0.687072	AVO1	Component of a membrane-bound complex containing the Tor2p kinase; contains Tor2p kinase and other proteins; may have a role in regulation of cell growth
HEF3	YNL014W	9084400000	6243700000	0.687299	HEF3	Translational elongation factor EF-3; member of the ABC superfamily; stimulates EF-1 alpha-dependent binding of aminoacyl-tRNA by the ribosome; normally expressed in zinc deficient cells; HEF3 has a paralog, YEF3, that arose from the whole genome duplication
IMP2'	YIL154C	1352800000	929990000	0.687456	IMP2'	Transcriptional activator involved in maintenance of ion homeostasis; also involved in protection against DNA damage caused by bleomycin and other oxidants; contains a C-terminal leucine-rich repeat
NOP13	YNL175C	633000000	435350000	0.687757	NOP13	Nucleolar protein found in preribosomal complexes; contains an RNA recognition motif (RRM); relative distribution to the nucleolus increases upon DNA replication stress
BNI5	YNL166C	1.12054e+08	7.70859e+07	0.687933	BNI5	Linker protein responsible for recruitment of myosin to the bud neck; interacts with the C-terminal extensions of septins Cdc11p and Shs1p and binds Myo1p to promote cytokinesis
SMD1	YGR074W	292690000	201680000	0.689057	SMD1	Core Sm protein Sm D1; part of heteroheptameric complex (with Smb1p, Smd2p, Smd3p, Sme1p, Smx3p, and Smx2p) that is part of the spliceosomal U1, U2, U4, and U5 snRNPs; relocalizes to the cytosol in response to hypoxia; homolog of human Sm D1; protein abundance increases in response to DNA replication stress
YDL144C	YDL144C	1455800000	1003200000	0.689106	YDL144C	Protein of unknown function; green fluorescent protein (GFP)-fusion protein localizes to the cytoplasm and nucleus; YDL144C is not an essential gene; protein abundance increases in response to DNA replication stress
ANP1	YEL036C	1804200000	1244200000	0.689613	ANP1	Subunit of the alpha-1,6 mannosyltransferase complex; type II membrane protein; has a role in retention of glycosyltransferases in the Golgi; involved in osmotic sensitivity and resistance to aminonitrophenyl propanediol
MAK11	YKL021C	1483500000	1023600000	0.68999	MAK11	Protein involved in an early step of 60S ribosomal subunit biogenesis; essential for cell growth and replication of killer M1 dsRNA virus; contains four beta-transducin repeats
BMH2	YDR099W	12600000000	8688300000	0.69	BMH2	14-3-3 protein, minor isoform; controls proteome at post-transcriptional level, binds proteins and DNA, involved in regulation of many processes including exocytosis, vesicle transport, Ras/MAPK signaling, and rapamycin-sensitive signaling; protein increases in abundance and relative distribution to the nucleus increases upon DNA replication stress; abundance relative to Bmh1p increases during sp…
TAH1	YCR060W	5.48577e+08	3.79026e+08	0.690925	TAH1	Component of conserved R2TP complex (Rvb1-Rvb2-Tah1-Pih1); R2TP complex interacts with Hsp90 (Hsp82p and Hsc82p) to mediate assembly of large protein complexes such as box C/D snoRNPs and RNA polymerase II; contains a single TPR domain with at least two TPR motifs; plays a role in determining prion variants
PRB1	YEL060C	37532000000	25900000000	0.691	PRB1	Vacuolar proteinase B (yscB) with H3 N-terminal endopeptidase activity; serine protease of the subtilisin family; involved in protein degradation in the vacuole and required for full protein degradation during sporulation; activity inhibited by Pbi2p; protein abundance increases in response to DNA replication stress; PRB1 has a paralog, YSP3, that arose from the whole genome duplication
DAM1	YGR113W	484360000	335080000	0.691799	DAM1	Essential subunit of the Dam1 complex (aka DASH complex); cooperates with Duo1p to connect the DASH complex with the microtubules (MT); couples kinetochores to the force produced by MT depolymerization thereby aiding in chromosome segregation; Ipl1p target for regulating kinetochore-MT attachments
RIC1	YLR039C	530790000	367510000	0.692383	RIC1	Protein involved in retrograde transport to the cis-Golgi network; forms heterodimer with Rgp1p that acts as a GTP exchange factor for Ypt6p; involved in transcription of rRNA and ribosomal protein genes
RBD2	YPL246C	7.75107e+08	5.36857e+08	0.692623	RBD2	Possible rhomboid protease; has similarity to eukaryotic rhomboid proteases including Pcp1p
CNA1	YLR433C	1573100000	1090600000	0.693281	CNA1	Calcineurin A; one isoform (the other is Cmp2p) of the catalytic subunit of calcineurin, a Ca++/calmodulin-regulated protein phosphatase which regulates Crz1p (a stress-response transcription factor), the other calcineurin subunit is CNB1; regulates the function of Aly1p alpha-arrestin; CNA1 has a paralog, CMP2, that arose from the whole genome duplication
GIP4	YAL031C	255590000	177210000	0.693337	GIP4	Cytoplasmic protein that regulates protein phosphatase 1 Glc7p; protein overexpression relocalizes Glc7p from the nucleus and prevents chromosome segregation; potential Cdc28p substrate
MTF1	YMR228W	883900000	613360000	0.693925	MTF1	Mitochondrial RNA polymerase specificity factor; has structural similarity to S-adenosylmethionine-dependent methyltransferases and functional similarity to bacterial sigma-factors; Mtf1p interacts with and stabilizes the Rpo41p-promoter complex, enhancing DNA bending and melting to facilitate pre-initiation open complex formation
TSA1	YML028W	79621000000	55266000000	0.694113	TSA1	Thioredoxin peroxidase; acts as both ribosome-associated and free cytoplasmic antioxidant; self-associates to form high-molecular weight chaperone complex under oxidative stress; chaperone activity essential for growth in zinc deficiency; required for telomere length maintenance; protein abundance increases, forms cytoplasmic foci during DNA replication stress; TSA1 has a paralog, TSA2, that aros…
COQ8	YGL119W	1375500000	954880000	0.694206	COQ8	Protein required for ubiquinone biosynthesis and respiratory growth; exhibits genetic interaction with COQ9, suggesting a common function; similar to prokaryotic proteins involved in early steps of ubiquinone biosynthesis; COQ8 has a paralog, YBR230W-A, that arose from the whole genome duplication; human homolog ADCK3 can complement yeast null mutant, and is associated with respiratory-chain defi…
TRZ1	YKR079C	365410000	253960000	0.695	TRZ1	tRNA 3'-end processing endonuclease tRNase Z; also localized to mitochondria and interacts genetically with Rex2 exonuclease; homolog of the human candidate prostate cancer susceptibility gene ELAC2
CTR1	YPR124W	668010000	464600000	0.695499	CTR1	High-affinity copper transporter of plasma membrane; mediates nearly all copper uptake under low copper conditions; transcriptionally induced at low copper levels and degraded at high copper levels; protein increases in abundance and relocalizes from nucleus to plasma membrane upon DNA replication stress; human homolog SLC31A1 can complement a yeast ctr1 ctr3 double deletion
KAP120	YPL125W	2460000000	1710200000	0.696	KAP120	Karyopherin responsible for the nuclear import of Rpf1p; Rpf1p is a ribosome maturation factor
MRPL50	YNR022C	1017500000	708730000	0.696541	MRPL50	Mitochondrial ribosomal protein of the large subunit; not essential for mitochondrial translation
APC2	YLR127C	3.5146e+07	2.44824e+07	0.696591	APC2	Subunit of the Anaphase-Promoting Complex/Cyclosome (APC/C); which is a ubiquitin-protein ligase required for degradation of anaphase inhibitors, including mitotic cyclins, during the metaphase/anaphase transition; component of the catalytic core of the APC/C; has similarity to cullin Cdc53p
RPL20B	YOR312C	115000000000	80287000000	0.697	RPL20B	Ribosomal 60S subunit protein L20B; homologous to mammalian ribosomal protein L18A, no bacterial homolog; RPL20B has a paralog, RPL20A, that arose from the whole genome duplication
RGR1	YLR071C	557460000	388590000	0.697072	RGR1	Subunit of the RNA polymerase II mediator complex; associates with core polymerase subunits to form the RNA polymerase II holoenzyme; required for glucose repression, HO repression, RME1 repression and sporulation
ATG33	YLR356W	451650000	315360000	0.69824	ATG33	Mitochondrial mitophagy-specific protein; required primarily for mitophagy induced at post-log phase; not required for other types of selective autophagy or macroautophagy; conserved within fungi, but not in higher eukaryotes; ATG33 has a paralog, SCM4, that arose from the whole genome duplication
ECM31	YBR176W	1639200000	1146800000	0.69961	ECM31	Ketopantoate hydroxymethyltransferase; required for pantothenic acid biosynthesis, converts 2-oxoisovalerate into 2-dehydropantoate
MEK1	YOR351C	980900000	687000000	0.7	MEK1	Meiosis-specific serine/threonine protein kinase; functions in meiotic checkpoint, promotes recombination between homologous chromosomes by suppressing double strand break repair between sister chromatids; stabilizes Hop1-Thr318 phosphorylation to promote interhomolog recombination and checkpoint responses during meiosis
HSP31	YDR533C	3387700000	2373200000	0.700534	HSP31	Methylglyoxalase that converts methylglyoxal to D-lactate; involved in oxidative stress resistance, diauxic shift, and stationary phase survival; has similarity to E. coli Hsp31 and C. albicans Glx3p; member of the DJ-1/ThiJ/PfpI superfamily, which includes human DJ-1 involved in Parkinson's disease and cancer; exists as a dimer and contains a putative metal-binding site; protein abundance increa…
KRE9	YJL174W	296060000	207510000	0.700905	KRE9	Glycoprotein involved in cell wall beta-glucan assembly; null mutation leads to severe growth defects, aberrant multibudded morphology, and mating defects
NSE4	YDL105W	1.59177e+08	1.11637e+08	0.701338	NSE4	Component of the SMC5-SMC6 complex; this complex plays a key role in the removal of X-shaped DNA structures that arise between sister chromatids during DNA replication and repair
DPH2	YKL191W	486710000	341430000	0.701506	DPH2	Protein required for synthesis of diphthamide; required along with Dph1p, Kti11p, Jjj3p, and Dph5p; diphthamide is a modified histidine residue of translation elongation factor 2 (Eft1p or Eft2p); may act in a complex with Dph1p and Kti11p
TSA2	YDR453C	524360000	367960000	0.701732	TSA2	Stress inducible cytoplasmic thioredoxin peroxidase; cooperates with Tsa1p in the removal of reactive oxygen, nitrogen and sulfur species using thioredoxin as hydrogen donor; deletion enhances the mutator phenotype of tsa1 mutants; protein abundance increases in response to DNA replication stress; TSA2 has a paralog, TSA1, that arose from the whole genome duplication
SMX2	YFL017W-A	714400000	501660000	0.702212	SMX2	Core Sm protein Sm G; part of heteroheptameric complex (with Smb1p, Smd1p, Smd2p, Smd3p, Sme1p, and Smx3p) that is part of the spliceosomal U1, U2, U4, and U5 snRNPs; homolog of human Sm G
IAH1	YOR126C	1640800000	1152600000	0.702462	IAH1	Isoamyl acetate-hydrolyzing esterase; required in balance with alcohol acetyltransferase to maintain optimal amounts of isoamyl acetate, which is particularly important in sake brewing
MST1	YKL194C	1030000000	725690000	0.703	MST1	Mitochondrial threonyl-tRNA synthetase; aminoacylates both the canonical threonine tRNA tT(UGU)Q1 and the unusual threonine tRNA tT(UAG)Q2 in vitro; lacks a typical editing domain, but has pre-transfer editing activity stimulated by the unusual tRNA-Thr
UBA4	YHR111W	3384700000	2381200000	0.703519	UBA4	E1-like protein that activates Urm1p before urmylation; also acts in thiolation of the wobble base of cytoplasmic tRNAs by adenylating and then thiolating Urm1p; receives sulfur from Tum1p
LCP5	YER127W	496170000	349120000	0.70363	LCP5	Essential protein involved in maturation of 18S rRNA; depletion leads to inhibited pre-rRNA processing and reduced polysome levels; localizes primarily to the nucleolus
RHO4	YKR055W	2153100000	1515600000	0.703915	RHO4	Non-essential small GTPase; member of the Rho/Rac subfamily of Ras-like proteins; likely to be involved in the establishment of cell polarity; has long N-terminal extension that plays an important role in Rho4p function and is shared with Rho4 homologs in other yeasts and filamentous fungi
IGO1	YNL157W	1252800000	882300000	0.704262	IGO1	Protein required for initiation of G0 program; prevents degradation of nutrient-regulated mRNAs via the 5'-3' mRNA decay pathway; phosphorylated by Rim15p; GFP protein localizes to the cytoplasm and nucleus; IGO1 has a paralog, IGO2, that arose from the whole genome duplication
MNN11	YJL183W	1884100000	1327100000	0.704368	MNN11	Subunit of a Golgi mannosyltransferase complex; this complex also contains Anp1p, Mnn9p, Mnn10p, and Hoc1p, and mediates elongation of the polysaccharide mannan backbone; has homology to Mnn10p
RED1	YLR263W	1606600000	1131900000	0.704531	RED1	Protein component of the synaptonemal complex axial elements; involved in chromosome segregation during the first meiotic division; critical for coupling checkpoint signaling to SC formation; promotes interhomolog recombination by phosphorylating Hop1p; also interacts with Mec3p and Ddc1p
ERP3	YDL018C	2.97828e+08	2.10092e+08	0.705415	ERP3	Protein with similarity to Emp24p and Erv25p; member of the p24 family involved in ER to Golgi transport
RPS5	YJR123W	109000000000	77100000000	0.706	RPS5	Protein component of the small (40S) ribosomal subunit; least basic of non-acidic ribosomal proteins; phosphorylated in vivo; essential for viability; homologous to mammalian ribosomal protein S5 and bacterial S7
CYC8	YBR112C	1628400000	1150800000	0.706706	CYC8	General transcriptional co-repressor; acts together with Tup1p; also acts as part of a transcriptional co-activator complex that recruits the SWI/SNF and SAGA complexes to promoters; can form the prion [OCT+]
YKL151C	YKL151C	7713800000	5461300000	0.707991	YKL151C	NADHX dehydratase; converts (S)-NADHX to NADH in an ATP-dependent manner; homologous to Carkd in mammals, and the C-terminal domain of YjeF in E.coli; enzyme is widespread in eukaryotes, prokaryotes and archaea; YKL151C promoter contains STREs (stress response elements) and expression is induced by heat shock or methyl methanesulfonate; green fluorescent protein (GFP)-fusion protein localizes to …
ATG17	YLR423C	1.16677e+08	8.2611e+07	0.708029	ATG17	Scaffold protein responsible for phagophore assembly site organization; regulatory subunit of an autophagy-specific complex that includes Atg1p and Atg13p; stimulates Atg1p kinase activity; human ortholog RB1CC1/FIP200 interacts with p53, which inhibits autophagy in human cells
SPB1	YCL054W	1252300000	886730000	0.708081	SPB1	AdoMet-dependent methyltransferase; involved in rRNA processing and 60S ribosomal subunit maturation; methylates G2922 in the tRNA docking site of the large subunit rRNA and in the absence of snR52, U2921; suppressor of PAB1 mutants
LSM6	YDR378C	4614500000	3267600000	0.708116	LSM6	Lsm (Like Sm) protein; part of heteroheptameric complexes (Lsm2p-7p and either Lsm1p or 8p): cytoplasmic Lsm1p complex involved in mRNA decay; nuclear Lsm8p complex part of U6 snRNP and possibly involved in processing tRNA, snoRNA, and rRNA
MCM6	YGL201C	4024800000	2854900000	0.709327	MCM6	Protein involved in DNA replication; component of the Mcm2-7 hexameric helicase complex that binds chromatin as a part of the pre-replicative complex; forms a subcomplex with Mcm4p and Mcm7p
IRC25	YLR021W	338100000	239990000	0.70982	IRC25	Component of a heterodimeric Poc4p-Irc25p chaperone; involved in assembly of alpha subunits into the 20S proteasome; may regulate formation of proteasome isoforms with alternative subunits under different conditions; upregulates proteasome assembly in response to the unfolded protein response activated by mistargeting of proteins (UPRam)
OAR1	YKL055C	417510000	296380000	0.709875	OAR1	Mitochondrial 3-oxoacyl-[acyl-carrier-protein] reductase; may comprise a type II mitochondrial fatty acid synthase along with Mct1p; human homolog CBR4 complements yeast null mutant
HEM1	YDR232W	555260000	394440000	0.71037	HEM1	5-aminolevulinate synthase; catalyzes the first step in the heme biosynthetic pathway; an N-terminal signal sequence is required for localization to the mitochondrial matrix; expression is regulated by Hap2p-Hap3p; has a pyridoxal phosphate cofactor whose insertion is mediated by Mcx1p
BNA5	YLR231C	11500000000	8148300000	0.711	BNA5	Kynureninase; required for the de novo biosynthesis of NAD from tryptophan via kynurenine; expression regulated by Hst1p
YIL077C	YIL077C	482560000	343000000	0.711	YIL077C	Putative protein of unknown function; the authentic, non-tagged protein is detected in highly purified mitochondria in high-throughput studies; deletion confers sensitivity to 4-(N-(S-glutathionylacetyl)amino) phenylarsenoxide (GSAO)
MEC1	YBR136W	1446700000	1030600000	0.71238	MEC1	Genome integrity checkpoint protein and PI kinase superfamily member; Mec1p and Dun1p function in same pathway to regulate dNTP pools and telomere length; signal transducer required for cell cycle arrest and transcriptional responses to damaged or unreplicated DNA; facilitates replication fork progression and regulates P-body formation under replication stress; promotes interhomolog recombination…
MSH4	YFL003C	1.70223e+07	1.21347e+07	0.712866	MSH4	Protein involved in meiotic recombination; required for normal levels of crossing over, colocalizes with Zip2p to discrete foci on meiotic chromosomes, has homology to bacterial MutS protein
YCL042W	YCL042W	2938100000	2096700000	0.713624	YCL042W	Putative protein of unknown function; epitope-tagged protein localizes to the cytoplasm
PMT4	YJR143C	2613600000	1865700000	0.713843	PMT4	Protein O-mannosyltransferase; transfers mannose residues from dolichyl phosphate-D-mannose to protein serine/threonine residues; appears to form homodimers in vivo and does not complex with other Pmt proteins; target for new antifungals
TUP1	YCR084C	12300000000	8802000000	0.714	TUP1	General repressor of transcription; forms complex with Cyc8p, involved in the establishment of repressive chromatin structure through interactions with histones H3 and H4, appears to enhance expression of some genes
FMP25	YLR077W	2800000000	1999200000	0.714	FMP25	Protein required for assembly of respiratory complex III; mitochondrial inner membrane protein; required for an early step in assembly of respiratory complex III (cytochrome bc1 complex); mRNA is targeted to mitochondria
PUF4	YGL014W	2878400000	2057200000	0.714703	PUF4	Member of the PUF protein family; PUF family is defined by the presence of Pumilio homology domains that confer RNA binding activity; preferentially binds mRNAs encoding nucleolar ribosomal RNA-processing factors
TIS11	YLR136C	5.83952e+07	4.17368e+07	0.71473	TIS11	mRNA-binding protein expressed during iron starvation; binds to a sequence element in the 3'-untranslated regions of specific mRNAs to mediate their degradation; involved in iron homeostasis; protein increases in abundance and relative distribution to the nucleus increases upon DNA replication stress; TIS11 has a paralog, CTH1, that arose from the whole genome duplication
YLR050C	YLR050C	2.88543e+08	2.06253e+08	0.714808	YLR050C	Putative protein of unknown function; green fluorescent protein (GFP)-fusion protein localizes to the endoplasmic reticulum; YLR050C is not an essential gene
YBR053C	YBR053C	3862800000	2762100000	0.715051	YBR053C	Putative protein of unknown function; induced by cell wall perturbation
VPS29	YHR012W	898420000	643490000	0.716246	VPS29	Subunit of the membrane-associated retromer complex; endosomal protein; essential for endosome-to-Golgi retrograde transport; forms a subcomplex with Vps35p and Vps26p that selects cargo proteins for endosome-to-Golgi retrieval
YHR097C	YHR097C	844770000	605070000	0.716254	YHR097C	Putative protein of unknown function; green fluorescent protein (GFP)-fusion protein localizes to the cytoplasm and the nucleus; YHR097C has a paralog, PAL1, that arose from the whole genome duplication
WWM1	YFL010C	1213400000	869120000	0.716268	WWM1	WW domain containing protein of unknown function; binds to Mca1p, a caspase-related protease that regulates H2O2-induced apoptosis; overexpression causes G1 phase growth arrest and clonal death that is suppressed by overexpression of MCA1
THP2	YHR167W	304400000	218070000	0.716393	THP2	Subunit of the THO and TREX complexes; THO connects transcription elongation and mitotic recombination, and TREX is recruited to activated genes and couples transcription to mRNA export; involved in telomere maintenance
APE3	YBR286W	33462000000	24000000000	0.717	APE3	Vacuolar aminopeptidase Y; processed to mature form by Prb1p
CAF16	YFL028C	1120000000	801950000	0.717	CAF16	Part of evolutionarily-conserved CCR4-NOT regulatory complex; contains single ABC-type ATPase domain but no transmembrane domain; interacts with several subunits of Mediator
YSA1	YBR111C	6093500000	4369800000	0.717125	YSA1	Nudix hydrolase family member with ADP-ribose pyrophosphatase activity; shown to metabolize O-acetyl-ADP-ribose to AMP and acetylated ribose 5'-phosphate
IPI3	YNL182C	1390600000	997710000	0.717467	IPI3	Component of the Rix1 complex and pre-replicative complexes (pre-RCs); required for processing of ITS2 sequences from 35S pre-rRNA; component of the pre-60S ribosomal particle with the dynein-related AAA-type ATPase Mdn1p; required for pre-RC formation and maintenance during DNA replication licensing; highly conserved protein which contains several WD40 motifs; IPI3 is an essential gene; other me…
RPL29	YFR032C-A	16542613079	11879062942	0.718089	RPL29	Ribosomal 60S subunit protein L29; not essential for translation, but required for proper joining of large and small ribosomal subunits and for normal translation rate; homologous to mammalian ribosomal protein L29, no bacterial homolog
SRP54	YPR088C	5145600000	3698200000	0.718711	SRP54	Signal recognition particle (SRP) subunit (homolog of mammalian SRP54); contains the signal sequence-binding activity of SRP, interacts with the SRP RNA, and mediates binding of SRP to signal receptor; contains GTPase domain
LEU4	YNL104C	52134000000	37500000000	0.719	LEU4	Alpha-isopropylmalate synthase (2-isopropylmalate synthase); the main isozyme responsible for the first step in the leucine biosynthesis pathway; LEU4 has a paralog, LEU9, that arose from the whole genome duplication
RPL31A	YDL075W	74032000000	53200000000	0.719	RPL31A	Ribosomal 60S subunit protein L31A; associates with karyopherin Sxm1p; loss of both Rpl31p and Rpl39p confers lethality; homologous to mammalian ribosomal protein L31, no bacterial homolog; RPL31A has a paralog, RPL31B, that arose from the whole genome duplication
LDB19	YOR322C	438120000	315180000	0.719392	LDB19	Alpha-arrestin involved in ubiquitin-dependent endocytosis; regulates endocytosis of plasma membrane proteins by recruiting the ubiquitin ligase Rsp5p to its targets; involved in the basal internalization and turnover of alpha-factor receptor Ste2p; recruits ubiquitin ligase Rsp5p to Ste2p via its 2 PPXY motifs; inhibited by Npr1p-mediated phosphorylation, which affects translocation between the …
RPL11A	YPR102C	93532000000	67320000000	0.719754	RPL11A	Ribosomal 60S subunit protein L11A; expressed at twice the level of Rpl11Bp; involved in ribosomal assembly; depletion causes degradation of 60S proteins and RNA; homologous to mammalian ribosomal protein L11 and bacterial L5; RPL11A has a paralog, RPL11B, that arose from the whole genome duplication
CMC2	YBL059C-A	384560000	276850000	0.719914	CMC2	Protein involved in respiratory chain complex assembly or maintenance; protein of the mitochondrial intermembrane space; contains twin Cx9C motifs that can form coiled coil-helix-coiled-coil helix fold
RPL2B	YIL018W	170000000000	122000000000	0.72	RPL2B	Ribosomal 60S subunit protein L2B; homologous to mammalian ribosomal protein L2 and bacterial L2; RPL2B has a paralog, RPL2A, that arose from the whole genome duplication; expression is upregulated at low temperatures
TSR4	YOL022C	1386300000	998170000	0.720025	TSR4	Cytoplasmic protein required for correct processing of 20S pre-rRNA; protein required for processing of the 20S pre-rRNA at site D to generate mature 18S rRNA; essential gene in S288C background but not in CEN.PK2
BOP2	YLR267W	3.28712e+08	236851005	0.720543	BOP2	Protein of unknown function
NGL1	YOL042W	2.74093e+08	1.97702e+08	0.721297	NGL1	Putative endonuclease; has a domain similar to a magnesium-dependent endonuclease motif in mRNA deadenylase Ccr4p; the authentic, non-tagged protein is detected in highly purified mitochondria in high-throughput studies
STF2	YGR008C	1468500000	1059600000	0.721553	STF2	Protein involved in resistance to desiccation stress; Stf2p exhibits antioxidant properties, and its overexpression prevents ROS accumulation and apoptosis; binds to F0 sector of mitochondrial F1F0 ATPase in vitro and may modulate the inhibitory action of Inh1p and Stf1p; protein abundance increases in response to DNA replication stress; STF2 has a paralog, TMA10, that arose from the whole genome…
BUR6	YER159C	8.74201e+07	6.30787e+07	0.721558	BUR6	Subunit of a heterodimeric NC2 transcription regulator complex; complex binds to TBP and can repress transcription by preventing preinitiation complex assembly or stimulate activated transcription; homologous to human NC2alpha; complex also includes Ncb2p; bur6 ncb2 double mutation is functionally complemented by coexpression of human DRAP1 and DR1, although the single bur6 mutation is not comple…
UTP22	YGR090W	7030900000	5081400000	0.722724	UTP22	Component of the small-subunit processome; required for nuclear export of tRNAs; may facilitate binding of Utp8p to aminoacylated tRNAs and their delivery to Los1p for export; conserved from yeast to mammals
HOP1	YIL072W	2636900000	1910000000	0.723	HOP1	Meiosis-specific protein required for chromosome synapsis; displays Red1p dependent localization to the unsynapsed axial-lateral elements of the synaptonemal complex; required for chiasma formation; in vitro, displays the ability to promote intra- and intermolecular synapsis between double-stranded DNA molecules and to fold DNA into rigid protein-DNA filaments
ADA2	YDR448W	445420000	322040000	0.723003	ADA2	Transcription coactivator; component of the ADA and SAGA transcriptional adaptor/HAT (histone acetyltransferase) complexes
SEN54	YPL083C	1410600000	1020200000	0.723238	SEN54	Subunit of the tRNA splicing endonuclease; tRNA splicing endonuclease (Sen complex) is composed of Sen2p, Sen15p, Sen34p, and Sen54p; Sen complex also cleaves the CBP1 mRNA at the mitochondrial surface
NUC1	YJL208C	3592600000	2599700000	0.723626	NUC1	Major mitochondrial nuclease; has RNAse and DNA endo- and exonucleolytic activities; roles in mitochondrial recombination, apoptosis and maintenance of polyploidy; involved in fragmentation of genomic DNA during PND (programmed nuclear destruction); encodes ortholog of mammalian endoG
RPP2B	YDR382W	66907000000	48435000000	0.723915	RPP2B	Ribosomal protein P2 beta; a component of the ribosomal stalk, which is involved in the interaction between translational elongation factors and the ribosome; free (non-ribosomal) P2 stimulates the phosphorylation of the eIF2 alpha subunit (Sui2p) by Gcn2p; regulates the accumulation of P1 (Rpp1Ap and Rpp1Bp) in the cytoplasm
TIF3	YPR163C	19500000000	14100000000	0.724	TIF3	Translation initiation factor eIF-4B; contains an RNA recognition motif and binds to single-stranded RNA; has RNA annealing activity; interacts with Rps20p at the head of the 40S ribosomal subunit and alters the structure of the mRNA entry channel
RDI1	YDL135C	6018700000	4367100000	0.725589	RDI1	Rho GDP dissociation inhibitor; involved in the localization and regulation of Cdc42p and Rho1p; protein abundance increases in response to DNA replication stress
COX19	YLL018C-A	2591630187	1883292499	0.726683	COX19	Protein required for cytochrome c oxidase assembly; located in the cytosol and mitochondrial intermembrane space; putative copper metallochaperone that delivers copper to cytochrome c oxidase; contains twin cysteine-x9-cysteine motifs
LAM1	YHR155W	175880000	127810000	0.726689	LAM1	Putative sterol transfer protein; localizes to puncta in the cortical ER; has a probable role in retrograde transport of sterols from the plasma membrane to the ER; one of six StART-like domain-containing proteins in yeast that may be involved in sterol transfer between intracellular membranes; conserved across eukaryotes; has both GRAM and StART-like (VASt) domains
APN1	YKL114C	1244700000	905200000	0.727244	APN1	Major apurinic/apyrimidinic endonuclease; 3'-repair diesterase; involved in repair of DNA damage by oxidation and alkylating agents; also functions as a 3'-5' exonuclease to repair 7,8-dihydro-8-oxodeoxyguanosine; genetically interacts with NTG1 to maintain mitochondrial genome integrity
MGR2	YPL098C	986560000	718020000	0.727802	MGR2	Subunit of the TIM23 translocase complex; acts to couple Tim21p with the core Tim23 translocase; provides quality control for insertion of membrane proteins by regulating their release into the inner membrane by the TIM23 complex; absolutely required for mitochondrial import of presequence-containing proteins at elevated temperature; required for viability of cells lacking the mitochondrial genom…
TRM5	YHR070W	3896300000	2836400000	0.727973	TRM5	tRNA(m(1)G37)methyltransferase; methylates a tRNA base adjacent to the anticodon that has a role in prevention of frameshifting; localized to both cytoplasm and mitochondria, and modifies both cytoplasmic and mitochondrial tRNAs; mutations in human ortholog TRMT5 are associated with skeletal muscle respiratory chain deficiencies, and trm5 mutations analogous to disease mutations decrease respirat…
NOT5	YPR072W	1406800000	1024700000	0.728391	NOT5	Subunit of CCR4-NOT global transcriptional regulator; involved intranscription initiation and elongation and in mRNA degradation; conserved lysine in human homolog of Not5p and Not3p is mutated in cancers
TYS1	YGR185C	23951000000	17500000000	0.729	TYS1	Cytoplasmic tyrosyl-tRNA synthetase; required for cytoplasmic protein synthesis; interacts with positions 34 and 35 of the tRNATyr anticodon; mutations in human ortholog YARS are associated with Charcot-Marie-Tooth (CMT) neuropathies; protein abundance increases in response to DNA replication stress
DNF2	YDR093W	6.04285e+07	4.4056e+07	0.72906	DNF2	Aminophospholipid translocase (flippase); type 4 P-type ATPase; involved in phospholipid translocation, contributing to endocytosis, protein transport, and cellular polarization; localizes primarily to the plasma membrane; localizes to the shmoo tip where it has a redundant role in the cellular response to mating pheromone; DNF2 has a paralog, DNF1, that arose from the whole genome duplication
LOT6	YLR011W	1375600000	1003100000	0.729209	LOT6	FMN-dependent NAD(P)H:quinone reductase; role in apoptosis-like cell death; may be involved in quinone detoxification; expression elevated at low temperature; sequesters the Cin5p transcription factor in the cytoplasm in complex with the proteasome under reducing conditions
MSE1	YOL033W	991880000	723480000	0.729403	MSE1	Mitochondrial glutamyl-tRNA synthetase; predicted to be palmitoylated
RPS3	YNL178W	95658000000	69787000000	0.729547	RPS3	Protein component of the small (40S) ribosomal subunit; has apurinic/apyrimidinic (AP) endonuclease activity; essential for viability; nascent Rps3p is bound by specific chaperone Yar1p during translation; homologous to mammalian ribosomal protein S3 and bacterial S3
PCL8	YPL219W	311980000	227640000	0.729662	PCL8	Cyclin; interacts with Pho85p cyclin-dependent kinase (Cdk) to phosphorylate and regulate glycogen synthase, also activates Pho85p for Glc8p phosphorylation; PCL8 has a paralog, PCL10, that arose from the whole genome duplication
CLC1	YGR167W	6222200000	4543300000	0.730176	CLC1	Clathrin light chain; subunit of the major coat protein involved in intracellular protein transport and endocytosis; regulates endocytic progression; thought to regulate clathrin function; the clathrin triskelion is a trimeric molecule composed of three heavy chains that radiate from a vertex and three light chains which bind noncovalently near the vertex of the triskelion
YML079W	YML079W	8146600000	5954300000	0.730894	YML079W	Non-essential protein of unknown function; has structural resemblance to plant storage and ligand binding proteins (canavalin, glycinin, auxin binding protein) and to some enzymes (epimerase, germin); localizes to the nucleus and cytoplasm
ERP2	YAL007C	1804500000	1319400000	0.731172	ERP2	Member of the p24 family involved in ER to Golgi transport; similar to Emp24p and Erv25p; role in misfolded protein quality control; forms a heterotrimeric complex with Erp1p, Emp24p, and Erv25p; localized to COPII-coated vesicles; ERP2 has a paralog, ERP4, that arose from the whole genome duplication
MFB1	YDR219C	370270000	270910000	0.731655	MFB1	Mitochondria-associated F-box protein; involved in maintenance of normal mitochondrial morphology; interacts with Skp1p through the F-box motif; preferentially localizes to the mother cell during budding
HUA2	YOR284W	147940000	108250000	0.731716	HUA2	Cytoplasmic protein of unknown function; computational analysis of large-scale protein-protein interaction data suggests a possible role in actin patch assembly
KIP3	YGL216W	164760000	120620000	0.732095	KIP3	Kinesin-related antiparallel sliding motor protein; involved in mitotic spindle positioning; sliding activity promotes bipolar spindle assembly and maintenance of genome stability; inhibits spindle elongation, destabilizing late anaphase spindle microtubules that polymerize beyond the midzone
NPC2	YDL046W	1982300000	1451600000	0.732281	NPC2	Sterol transport protein and functional homolog of human NPC2/He1; human NPC2 is a cholesterol-binding protein whose deficiency causes Niemann-Pick type C2 disease involving retention of cholesterol in lysosomes; yeast NPC2 can complement mutations in human NPC2
PBP2	YBR233W	1063500000	778910000	0.732402	PBP2	RNA binding protein; has similarity to mammalian heterogeneous nuclear RNP K protein, involved in the regulation of telomere position effect and telomere length; relative distribution to the nucleus increases upon DNA replication stress
MET16	YPR167C	447050000	327610000	0.732826	MET16	3'-phosphoadenylsulfate reductase; reduces 3'-phosphoadenylyl sulfate to adenosine-3',5'-bisphosphate and free sulfite using reduced thioredoxin as cosubstrate, involved in sulfate assimilation and methionine metabolism
DAD4	YDR320C-A	3.99126e+08	2.92828e+08	0.733672	DAD4	Essential subunit of the Dam1 complex (aka DASH complex); complex couples kinetochores to the force produced by MT depolymerization thereby aiding in chromosome segregation; is transferred to the kinetochore prior to mitosis
MRPS17	YMR188C	1104900000	811540000	0.734492	MRPS17	Mitochondrial ribosomal protein of the small subunit
TRI1	YMR233W	215310000	158240000	0.73494	TRI1	Non-essential sumoylated protein of unknown function; similar to components of human SWI/SNF complex including SMRD3; green fluorescent protein (GFP)-fusion protein localizes to the cytoplasm, nucleus and nucleolus; TRI1 has a paralog, UAF30, that arose from the whole genome duplication
RDL2	YOR286W	3300000000	2427100000	0.735	RDL2	Protein with rhodanese activity; contains a rhodanese-like domain similar to Rdl1p, Uba4p, Tum1p, and Ych1p; overexpression causes a cell cycle delay; null mutant displays elevated frequency of mitochondrial genome loss
IRA2	YOL081W	1455700000	1070700000	0.735522	IRA2	GTPase-activating protein; negatively regulates RAS by converting it from the GTP- to the GDP-bound inactive form, required for reducing cAMP levels under nutrient limiting conditions; IRA2 has a paralog, IRA1, that arose from the whole genome duplication; defects in human homolog NF1 are associated with neurofibromatosis
TRM8	YDL201W	2303200000	1694100000	0.735542	TRM8	Noncatalytic subunit of a tRNA methyltransferase complex; Trm8p and Trm82p comprise an enzyme that catalyzes a methyl-transfer from S-adenosyl-l-methionine to the N(7) atom of guanine at position 46 in tRNA; Trm8 lacks catalytic activity if not bound to Trm82p
DPM1	YPR183W	30700000000	22600000000	0.736	DPM1	Dolichol phosphate mannose (Dol-P-Man) synthase of ER membrane; catalyzes formation of Dol-P-Man from Dol-P and GDP-Man; required for biosynthesis of glycosyl phosphatidylinositol (GPI) membrane anchor, as well as O-mannosylation and protein N- and O-linked glycosylation; human homolog DPM1 can complement yeast mutant strains
LTV1	YKL143W	541970000	398990000	0.736185	LTV1	Component of the GSE complex; GSE is required for proper sorting of amino acid permease Gap1p; required for ribosomal small subunit export from nucleus; required for growth at low temperature
MSY1	YPL097W	666620000	490840000	0.736312	MSY1	Mitochondrial tyrosyl-tRNA synthetase
YNL200C	YNL200C	7925000000	5838600000	0.736732	YNL200C	NADHX epimerase; catalyzes isomerization of (R)- and (S)-NADHX; homologous to AIBP in mammals and the N- terminal domain of YjeF in E.coli; enzyme is widespread in eukaryotes, prokaryotes and archaea; the authentic, non-tagged protein is detected in highly purified mitochondria in high-throughput studies
AAC1	YMR056C	15300000000	11300000000	0.737	AAC1	Mitochondrial inner membrane ADP/ATP translocator; exchanges cytosolic ADP for mitochondrially synthesized ATP; phosphorylated; Aac1p is a minor isoform while Pet9p is the major ADP/ATP translocator; relocalizes from mitochondrion to cytoplasm upon DNA replication stress
CTK3	YML112W	470150000	346810000	0.737658	CTK3	Gamma subunit of C-terminal domain kinase I; CTDK-I phosphorylates RNA polymerase II subunit Rpo21p to affect transcription and pre-mRNA 3' end processing, and also phosphorylates ribosomal protein Rps2p to increase translational fidelity; protein abundance increases in response to DNA replication stress
PNP1	YLR209C	6934400000	5117500000	0.737987	PNP1	Purine nucleoside phosphorylase; specifically metabolizes inosine and guanosine nucleosides; involved in the nicotinamide riboside salvage pathway
PRE3	YJL001W	11400000000	8435100000	0.738	PRE3	Beta 1 subunit of the 20S proteasome; responsible for cleavage after acidic residues in peptides
VPS4	YPR173C	4795600000	3540400000	0.73826	VPS4	AAA-ATPase involved in multivesicular body (MVB) protein sorting; ATP-bound Vps4p localizes to endosomes and catalyzes ESCRT-III disassembly and membrane release; ATPase activity is activated by Vta1p; regulates cellular sterol metabolism
UBP10	YNL186W	372150000	275330000	0.739836	UBP10	Ubiquitin-specific protease, deubiquitinates Ub-protein moieties; interacts with proteins that function in rRNA production and ribosome biogenesis via its intrinsically disordered regions; stabilizes Rpa190p by deubiquitination; controls PCNA deubiquitylation; may regulate silencing by acting on Sir4p; involved in posttranscriptionally regulating Gap1p, possibly other transporters; localized to t…
LIA1	YJR070C	13800000000	10200000000	0.74	LIA1	Deoxyhypusine hydroxylase; HEAT-repeat containing metalloenzyme that catalyzes hypusine formation; binds to and is required for the modification of Hyp2p (eIF5A); complements S. pombe mmd1 mutants defective in mitochondrial positioning; protein abundance increases in response to DNA replication stress
BUD6	YLR319C	1055100000	782470000	0.741607	BUD6	Actin- and formin-interacting protein; participates in actin cable assembly and organization as a nucleation-promoting factor (NPF) for formins Bni1p and Bnr1p; a triple helical coiled-coil domain in the C-terminal region interacts with Bni1p; involved in polarized cell growth; isolated as bipolar budding mutant; potential Cdc28p substrate
YLR352W	YLR352W	1946700000	1444100000	0.741819	YLR352W	Putative protein of unknown function with similarity to F-box proteins; interacts with Skp1p and Cdc53p; YLR352W is not an essential gene
NCR1	YPL006W	866750000	643060000	0.741921	NCR1	Vacuolar membrane protein; transits through the biosynthetic vacuolar protein sorting pathway, involved in sphingolipid metabolism; cells lacking Ncr1p exhibit high levels of long chain bases (LCB), similar to the accumulation of high amounts of lipids observed in patients with Neimann-Pick C, a disease caused by loss-of-function mutations in NPC1, the functional ortholog of Ncr1p
GAS5	YOL030W	4135500000	3070200000	0.742401	GAS5	1,3-beta-glucanosyltransferase; has similarity to Gas1p; localizes to the cell wall
CHA1	YCL064C	1355100000	1006200000	0.742528	CHA1	Catabolic L-serine (L-threonine) deaminase; catalyzes the degradation of both L-serine and L-threonine; required to use serine or threonine as the sole nitrogen source, transcriptionally induced by serine and threonine
YHR177W	YHR177W	567170000	421820000	0.743728	YHR177W	Putative transcription factor containing a WOPR domain; binds DNA in vitro; similar to C. albicans Wor1p transcription factor that regulates white-opaque switching; overexpression causes a cell cycle delay or arrest
RPL6A	YML073C	17700000000	13200000000	0.744	RPL6A	Ribosomal 60S subunit protein L6A; N-terminally acetylated; binds 5.8S rRNA; homologous to mammalian ribosomal protein L6, no bacterial homolog; RPL6A has a paralog, RPL6B, that arose from the whole genome duplication
KAR2	YJL034W	50600000000	37652000000	0.744	KAR2	ATPase involved in protein import into the ER; also acts as a chaperone to mediate protein folding in the ER and may play a role in ER export of soluble proteins; regulates the unfolded protein response via interaction with Ire1p
SSA2	YLL024C	65000000000	48359000000	0.744	SSA2	ATP-binding protein; involved in protein folding and vacuolar import of proteins; member of heat shock protein 70 (HSP70) family; associated with the chaperonin-containing T-complex; present in the cytoplasm, vacuolar membrane and cell wall; 98% identical to paralog Ssa1p, but has distinct functional specificity in propagation of yeast [URE3] prions and vacuolar-mediated degradation of gluconeoge…
ERV46	YAL042W	6600300000	4911300000	0.744103	ERV46	Protein localized to COPII-coated vesicles; forms a complex with Erv41p; involved in the membrane fusion stage of transport
RPL26B	YGR034W	86374000000	64283000000	0.74424	RPL26B	Ribosomal 60S subunit protein L26B; binds to 5.8S rRNA; non-essential even when paralog is also deleted; deletion has minimal affections on ribosome biosynthesis; homologous to mammalian ribosomal protein L26 and bacterial L24; RPL26B has a paralog, RPL26A, that arose from the whole genome duplication
ADD66	YKL206C	1479400000	1101100000	0.744288	ADD66	Protein involved in 20S proteasome assembly; forms a heterodimer with Pba1p that binds to proteasome precursors; interaction with Pba1p-Add66p may affect function of the mature proteasome and its role in maintaining respiratory metabolism; similar to human PAC2 constituent of the PAC1-PAC2 complex involved in proteasome assembly
IPI1	YHR085W	249750000	186040000	0.744905	IPI1	Component of the Rix1 complex and possibly pre-replicative complexes; required for processing of ITS2 sequences from 35S pre-rRNA; component of the pre-60S ribosomal particle with the dynein-related AAA-type ATPase Mdn1p; required for pre-replicative complex (pre-RC) formation and maintenance during DNA replication licensing; relocalizes to the cytosol in response to hypoxia; essential gene
PUP2	YGR253C	15300000000	11400000000	0.745	PUP2	Alpha 5 subunit of the 20S proteasome; involved in ubiquitin-dependent catabolism; human homolog is subunit zeta
ALG1	YBR110W	2059200000	1540000000	0.745	ALG1	Mannosyltransferase; involved in asparagine-linked glycosylation in the endoplasmic reticulum (ER); essential for viability; human homolog ALG1 complements yeast null mutant
GET3	YDL100C	15600000000	11600000000	0.745	GET3	Guanine nucleotide exchange factor for Gpa1p; amplifies G protein signaling; functions as a chaperone under ATP-depleted oxidative stress conditions; subunit of GET complex, involved in ATP dependent Golgi to ER trafficking and insertion of tail-anchored (TA) proteins into ER membrane under non-stress conditions; binds as dimer to transmembrane domain (TMD) cargo, shielding TMDs from aqueous solv…
HSF1	YGL073W	803540000	598890000	0.745314	HSF1	Trimeric heat shock transcription factor; activates multiple genes in response to highly diverse stresses; recognizes variable heat shock elements (HSEs) consisting of inverted NGAAN repeats; monitors translational status of cell through an RQC (Ribosomal Quality Control)-mediated translation-stress signal; involved in diauxic shift; posttranslationally regulated; human homolog HSF1 with linker r…
SGF73	YGL066W	2.59426e+08	1.93421e+08	0.745573	SGF73	Subunit of DUBm module of SAGA and SLIK; has roles in anchoring deubiquitination module (DUBm) into SAGA and SLIK complexes, maintaining organization and ubiquitin-binding conformation of Ubp8p, thereby contributing to overall DUBm activity; involved in preinitiation complex assembly at promoters; relocalizes to cytosol under hypoxia; human homolog ATXN7 implicated in spinocerebellar ataxia, and …
FMP41	YNL168C	10500000000	7807500000	0.746	FMP41	Putative protein of unknown function; GFP-fusion protein is induced in response to the DNA-damaging agent MMS; the authentic, non-tagged protein is detected in highly purified mitochondria in high-throughput studies
PPH21	YDL134C	1555800000	1160000000	0.746	PPH21	Catalytic subunit of protein phosphatase 2A (PP2A); functionally redundant with Pph22p; methylated at C terminus; forms alternate complexes with several regulatory subunits; involved in signal transduction and regulation of mitosis; forms nuclear foci upon DNA replication stress; PPH21 has a paralog, PPH22, that arose from the whole genome duplication
SYN8	YAL014C	291980000	217990000	0.746592	SYN8	Endosomal SNARE related to mammalian syntaxin 8
RHO5	YNL180C	701130000	523580000	0.746766	RHO5	Non-essential small GTPase of the Rho/Rac family of Ras-like proteins; RAC1 ortholog; regulated by phosphorylation and ubiquitination; likely involved in protein kinase C (Pkc1p)-dependent signal transduction pathway that controls cell integrity
SWR1	YDR334W	659100000	492320000	0.746958	SWR1	Swi2/Snf2-related ATPase; structural component of the SWR1 complex, which exchanges histone variant H2AZ (Htz1p) for chromatin-bound histone H2A; relocalizes to the cytosol in response to hypoxia; chronological aging factor that mediates lifespan extension by dietary restriction
URN1	YPR152C	4.7321e+07	3.53607e+07	0.747253	URN1	Putative protein of unknown function containing WW and FF domains; overexpression causes accumulation of cells in G1 phase
ARB1	YER036C	29400000000	22000000000	0.748	ARB1	ATPase of the ATP-binding cassette (ABC) family; involved in 40S and 60S ribosome biogenesis, has similarity to Gcn20p; shuttles from nucleus to cytoplasm, physically interacts with Tif6p, Lsg1p; human homolog ABCF2 can complement yeast ARB1 mutant
RSM26	YJR101W	3507500000	2624100000	0.74814	RSM26	Mitochondrial ribosomal protein of the small subunit
NAT3	YPR131C	1448460867	1085349769	0.749312	NAT3	Catalytic subunit of the NatB N-terminal acetyltransferase; NatB catalyzes acetylation of the amino-terminal methionine residues of all proteins beginning with Met-Asp or Met-Glu and of some proteins beginning with Met-Asn or Met-Met
TAZ1	YPR140W	616190000	461750000	0.749363	TAZ1	Lyso-phosphatidylcholine acyltransferase; required for normal phospholipid content of mitochondrial membranes; major determinant of the final acyl chain composition of the mitochondrial-specific phospholipid cardiolipin; mutations in human ortholog tafazzin (TAZ) cause Barth syndrome, a rare X-linked disease characterized by skeletal and cardiomyopathy and bouts of cyclic neutropenia; a specific …
PDP3	YLR455W	260230000	195020000	0.749414	PDP3	Component of the NuA3b histone acetyltransferase complex; regulates interaction between NuA3b and H3K36me3 at the transcribed regions of genes; contains PWWP domain; deletion confers sensitivity to 4-(N-(S-glutathionylacetyl)amino) phenylarsenoxide (GSAO); protein abundance increases in response to DNA replication stress; relocalizes to the cytosol in response to hypoxia
IRE1	YHR079C	1.40517e+08	105325070	0.749556	IRE1	Serine-threonine kinase and endoribonuclease; transmembrane protein that mediates the unfolded protein response (UPR) by regulating Hac1p synthesis through HAC1 mRNA splicing; role in homeostatic adaptation to ER stress; Kar2p binds inactive Ire1p and releases from it upon ER stress
YMR178W	YMR178W	2731200000	2047300000	0.749597	YMR178W	Protein of unknown function; green fluorescent protein (GFP)-fusion protein localizes to both the cytoplasm and nucleus; YMR178W is not an essential gene; protein abundance increases in response to DNA replication stress
PIB2	YGL023C	557280000	417940000	0.749964	PIB2	Protein of unknown function; contains FYVE domain; similar to Fab1 and Vps27
EFB1	YAL003W	97700000000	73318000000	0.75	EFB1	Translation elongation factor 1 beta; stimulates nucleotide exchange to regenerate EF-1 alpha-GTP for the next elongation cycle; part of the EF-1 complex, which facilitates binding of aminoacyl-tRNA to the ribosomal A site; human homolog EEF1B2 can complement yeast efb1 mutants
YIL024C	YIL024C	999710000	750390000	0.750608	YIL024C	Putative protein of unknown function; non-essential gene; expression directly regulated by the metabolic and meiotic transcriptional regulator Ume6p
ZRT3	YKL175W	5.09196e+08	3.82216e+08	0.750625	ZRT3	Vacuolar membrane zinc transporter; transports zinc from storage in the vacuole to the cytoplasm when needed; transcription is induced under conditions of zinc deficiency
SRY1	YKL218C	1506900000	1131200000	0.75068	SRY1	3-hydroxyaspartate dehydratase; deaminates L-threo-3-hydroxyaspartate to form oxaloacetate and ammonia; required in the presence of hydroxyaspartate; highly similar to mouse serine racemase (Srr) but has no serine racemase activity
ILV6	YCL009C	31038000000	23300000000	0.751	ILV6	Regulatory subunit of acetolactate synthase; acetolactate synthase catalyzes the first step of branched-chain amino acid biosynthesis; enhances activity of the Ilv2p catalytic subunit, localizes to mitochondria
PRP8	YHR165C	1215600000	913410000	0.751407	PRP8	Component of U4/U6-U5 snRNP complex; involved in second catalytic step of splicing; participates in spliceosomal assembly through its interaction with U1 snRNA; largest and most evolutionarily conserved protein of the spliceosome; mutations in human ortholog, PRPF8, cause Retinitis pigmentosa and missplicing in Myelodysplastic syndrome; mouse ortholog interacts with androgen receptor and may have…
IPP1	YBR011C	70444000000	52945000000	0.75159	IPP1	Cytoplasmic inorganic pyrophosphatase (PPase); homodimer that catalyzes the rapid exchange of oxygens from Pi with water, highly expressed and essential for viability, active-site residues show identity to those from E. coli PPase
TFB6	YOR352W	1422600000	1071100000	0.752917	TFB6	Subunit of TFIIH complex; facilities dissociation of the Ssl2p helices from TFIIH; expression levels regulated by Arg5,6p; green fluorescent protein (GFP)-fusion protein localizes to the cytoplasm and nucleus
PSA1	YDL055C	140000000000	106000000000	0.753	PSA1	GDP-mannose pyrophosphorylase (mannose-1-phosphate guanyltransferase); synthesizes GDP-mannose from GTP and mannose-1-phosphate in cell wall biosynthesis; required for normal cell wall structure
RFC5	YBR087W	2457300000	1850900000	0.753225	RFC5	Subunit of heteropentameric Replication factor C (RF-C); RF-C is a DNA binding protein and ATPase that acts as a clamp loader of the proliferating cell nuclear antigen (PCNA) processivity factor for DNA polymerases delta and epsilon
SLS1	YLR139C	1113800000	839910000	0.754094	SLS1	Mitochondrial membrane protein; coordinates expression of mitochondrially-encoded genes; may facilitate delivery of mRNA to membrane-bound translation machinery
TRR2	YHR106W	1055600000	796110000	0.754178	TRR2	Mitochondrial thioredoxin reductase; involved in protection against oxidative stress, required with Glr1p to maintain the redox state of Trx3p; contains active-site motif (CAVC) present in prokaryotic orthologs; binds NADPH and FAD; TRR2 has a paralog, TRR1, that arose from the whole genome duplication
MSK1	YNL073W	611040000	460920000	0.754321	MSK1	Mitochondrial lysine-tRNA synthetase; required for import of both aminoacylated and deacylated forms of tRNA(Lys) into mitochondria and for aminoacylation of mitochondrially encoded tRNA(Lys)
GLO2	YDR272W	2895200000	2184100000	0.754387	GLO2	Cytoplasmic glyoxalase II; catalyzes the hydrolysis of S-D-lactoylglutathione into glutathione and D-lactate; GLO2 has a paralog, GLO4, that arose from the whole genome duplication
RPL14B	YHL001W	2.92878e+08	2.2109e+08	0.754889	RPL14B	Ribosomal 60S subunit protein L14B; homologous to mammalian ribosomal protein L14, no bacterial homolog; RPL14B has a paralog, RPL14A, that arose from the whole genome duplication; protein abundance increases in response to DNA replication stress
IDS2	YJL146W	775100000	585250000	0.755064	IDS2	Protein involved in modulation of Ime2p activity during meiosis; appears to act indirectly to promote Ime2p-mediated late meiotic functions; found in growing cells and degraded during sporulation
PKH1	YDR490C	534190000	403430000	0.755218	PKH1	Serine/threonine protein kinase; involved in sphingolipid-mediated signaling pathway that controls endocytosis; activates Ypk1p and Ykr2p, components of signaling cascade required for maintenance of cell wall integrity; redundant with Pkh2p; PKH1 has a paralog, PKH2, that arose from the whole genome duplication
FRA1	YLL029W	13300000000	10100000000	0.756	FRA1	Protein involved in negative regulation of iron regulon transcription; forms an iron independent complex with Fra2p, Grx3p, and Grx4p; cytosolic; mutant fails to repress transcription of iron regulon and is defective in spore formation
CSI1	YMR025W	1.58504e+08	1.19842e+08	0.756081	CSI1	Subunit of the Cop9 signalosome; which is required for deneddylation, or removal of the ubiquitin-like protein Rub1p from Cdc53p (cullin); involved in adaptation to pheromone signaling; functional equivalent of canonical Csn6 subunit of the COP9 signalosome
DMC1	YER179W	7220000000	5460500000	0.756302	DMC1	Meiosis-specific recombinase required for double-strand break repair; also required for pairing between homologous chromosomes; required for the normal morphogenesis of synaptonemal complex; homolog of Rad51p and the bacterial RecA protein; binds ssDNA and dsDNA, forms helical filaments; stimulated by Rdh54p
HUL5	YGL141W	3284800000	2485400000	0.756637	HUL5	Multiubiquitin chain assembly factor (E4); proteasome processivity factor that elongates polyUb chains on substrates, opposing Ubp6p, a branched polyubiquitin protease; required for retrograde transport of misfolded proteins during ERAD; required for ubiquitylation of a subset of cytosolic misfolded proteins upon heat shock
SKG3	YLR187W	1134400000	858580000	0.756858	SKG3	Protein of unknown function; green fluorescent protein (GFP)-fusion protein localizes to the cell periphery, cytoplasm, bud, and bud neck; potential Cdc28p substrate; similar to Skg4p; relocalizes from bud neck to cytoplasm upon DNA replication stress; SKG3 has a paralog, CAF120, that arose from the whole genome duplication
RPP1B	YDL130W	15500000000	11700000000	0.757	RPP1B	Ribosomal protein P1 beta; component of the ribosomal stalk, which is involved in interaction of translational elongation factors with ribosome; free (non-ribosomal) P1 stimulates the phosphorylation of the eIF2 alpha subunit (Sui2p) by Gcn2p; accumulation is regulated by phosphorylation and interaction with the P2 stalk component
NUP1	YOR098C	735470000	556990000	0.757325	NUP1	FG-nucleoporin component of central core of the nuclear pore complex; contributes directly to nucleocytoplasmic transport and maintenance of thenuclear pore complex (NPC) permeability barrier; possible karyopherin release factor that accelerates release of karyopherin-cargo complexes after transport across NPC; both NUP1 and NUP60 are homologous to human NUP153
FOL1	YNL256W	1834600000	1390300000	0.757822	FOL1	Multifunctional enzyme of the folic acid biosynthesis pathway; has dihydropteroate synthetase, dihydro-6-hydroxymethylpterin pyrophosphokinase, and dihydroneopterin aldolase activities
YNL134C	YNL134C	13500000000	10200000000	0.758	YNL134C	NADH-dependent aldehyde reductase, involved in detoxification of furfural; expression is up-regulated in the presence of furfural and 5-hydroxymethylfurfural, which are compounds generated during lignocellulosic biomass pre-treatment; green fluorescent protein (GFP)-fusion protein localizes to both the cytoplasm and nucleus; protein abundance increases in response to DNA replication stress
MHO1	YJR008W	3846600000	2920000000	0.758	MHO1	Protein of unknown function; inhibits haploid invasive growth when overexpressed; synthetically lethal with phospholipase C (PLC1); expression induced by mild heat-stress on a non-fermentable carbon source, upon entry into stationary phase and upon nitrogen deprivation; repressed by inosine and choline in an Opi1p-dependent manner; highly conserved from bacteria to human; Memo, the human homolog,…
PRS4	YBL068W	1990000000	1511700000	0.758	PRS4	5-phospho-ribosyl-1(alpha)-pyrophosphate synthetase, synthesizes PRPP; which is required for nucleotide, histidine, and tryptophan biosynthesis; one of five related enzymes, which are active as heteromultimeric complexes; PRS4 has a paralog, PRS2, that arose from the whole genome duplication; a missense mutation in the conserved residue R196 of its human homolog PRPS1 is pathogenic
VAC8	YEL013W	17600000000	13400000000	0.758	VAC8	Phosphorylated and palmitoylated vacuolar membrane protein; interacts with Atg13p, required for the cytoplasm-to-vacuole targeting (Cvt) pathway; interacts with Nvj1p to form nucleus-vacuole junctions
CUE5	YOR042W	7622100000	5778400000	0.758111	CUE5	Ubiquitin-binding protein; functions as ubiquitin-Atg8p adaptor in ubiquitin-dependent autophagy; contains CUE domain that binds ubiquitin, which may facilitate intramolecular monoubiquitination; GFP-fusion protein localizes to cytoplasm in punctate pattern; CUE5 has a paralog, DON1, that arose from the whole genome duplication; human TOLLIP is a functional CUE-domain homolog, can complement yeas…
TMA7	YLR262C-A	1983500000	1503800000	0.758155	TMA7	Protein of unknown that associates with ribosomes; null mutant exhibits translation defects, altered polyribosome profiles, and resistance to the translation inhibitor anisomcyin; protein abundance increases in response to DNA replication stress
PMU1	YKL128C	4075400000	3091400000	0.758551	PMU1	Putative phosphomutase; contains a region homologous to the active site of phosphomutases; overexpression suppresses the histidine auxotrophy of an ade3 ade16 ade17 triple mutant and the temperature sensitivity of a tps2 mutant
MPE1	YKL059C	750760000	569860000	0.759044	MPE1	Essential conserved subunit of CPF cleavage and polyadenylation factor; plays a role in 3' end formation of mRNA via the specific cleavage and polyadenylation of pre-mRNA; contains a ubiquitin-like (UBL) domain, a RNA-binding zinc knuckle motif and a RING finger domain; both the zinc knuckle and RING finger are required for pre-mRNA binding; possible role in ubiquitination of Pap1p; relocalizes t…
COQ1	YBR003W	4833800000	3669600000	0.759154	COQ1	Hexaprenyl pyrophosphate synthetase; catalyzes the first step in ubiquinone (coenzyme Q) biosynthesis
RPC53	YDL150W	814290000	618630000	0.759717	RPC53	RNA polymerase III subunit C53
YDR365W-B	YDR365W-B	12800000000	9727900000	0.76	YDR365W-B	Retrotransposon TYA Gag and TYB Pol genes; transcribed/translated as one unit; polyprotein is processed to make a nucleocapsid-like protein (Gag), reverse transcriptase (RT), protease (PR), and integrase (IN); similar to retroviral genes
AAT2	YLR027C	55100000000	41882000000	0.76	AAT2	Cytosolic aspartate aminotransferase involved in nitrogen metabolism; localizes to peroxisomes in oleate-grown cells
PBP1	YGR178C	560300000	426310000	0.76086	PBP1	Component of glucose deprivation induced stress granules; involved in P-body-dependent granule assembly; similar to human ataxin-2; interacts with Pab1p to regulate mRNA polyadenylation; interacts with Mkt1p to regulate HO translation; protein increases in abundance and relative distribution to the nucleus increases upon DNA replication stress
ILV3	YJR016C	47473000000	36100000000	0.761	ILV3	Dihydroxyacid dehydratase; catalyzes third step in the common pathway leading to biosynthesis of branched-chain amino acids
ATG8	YBL078C	5125700000	3900000000	0.762	ATG8	Component of autophagosomes and Cvt vesicles; regulator of Atg1p, targets it to autophagosomes; binds the Atg1p-Atg13p complex, triggering its vacuolar degradation; unique ubiquitin-like protein whose conjugation target is lipid phosphatidylethanolamine (PE); Atg8p-PE is anchored to membranes, is involved in phagophore expansion, and may mediate membrane fusion during autophagosome formation; dec…
EDC3	YEL015W	1979700000	1508800000	0.762136	EDC3	Non-essential conserved protein with a role in mRNA decapping; specifically affects the function of the decapping enzyme Dcp1p; mediates decay of the RPS28B mRNA via binding to both Rps28Bp (or Rps28Ap) and the RPS28B mRNA; mediates decay of the YRA1 mRNA by a different, translation-independent mechanism; localizes to cytoplasmic mRNA processing bodies; forms cytoplasmic foci upon DNA replication…
BRX1	YOL077C	5065900000	3863700000	0.762688	BRX1	Nucleolar protein; constituent of 66S pre-ribosomal particles; depletion leads to defects in rRNA processing and a block in the assembly of large ribosomal subunits; possesses a sigma(70)-like RNA-binding motif
VPS45	YGL095C	2157500000	1646800000	0.763291	VPS45	Protein of the Sec1p/Munc-18 family; essential for vacuolar protein sorting; required for the function of Pep12p and the early endosome/late Golgi SNARE Tlg2p; essential for fusion of Golgi-derived vesicles with the prevacuolar compartment
MRPL8	YJL063C	1109500000	846880000	0.763299	MRPL8	Mitochondrial ribosomal protein of the large subunit
DRS1	YLL008W	1972700000	1505800000	0.763319	DRS1	Nucleolar DEAD-box protein required for ribosome assembly and function; including synthesis of 60S ribosomal subunits; constituent of 66S pre-ribosomal particles
AME1	YBR211C	9.99192e+07	7.62834e+07	0.763452	AME1	Essential kinetochore protein associated with microtubules and SPBs; component of the kinetochore sub-complex COMA (Ctf19p, Okp1p, Mcm21p, Ame1p); involved in spindle checkpoint maintenance; orthologous to human centromere constitutive-associated network (CCAN) subunit CENP-U and fission yeast Mis17; relative distribution to the nucleus increases upon DNA replication stress
RPD3	YNL330C	2367200000	1810700000	0.764912	RPD3	Histone deacetylase, component of both the Rpd3S and Rpd3L complexes; regulates transcription, silencing, autophagy and other processes by influencing chromatin remodeling; forms at least two different complexes which have distinct functions and members; Rpd3(L) recruitment to the subtelomeric region is regulated by interaction with the arginine methyltransferase, Hmt1p
IRR1	YIL026C	1281500000	980600000	0.765197	IRR1	Subunit of the cohesin complex; which is required for sister chromatid cohesion during mitosis and meiosis and interacts with centromeres and chromosome arms; relocalizes to the cytosol in response to hypoxia; essential for viability
ITT1	YML068W	1276300000	976870000	0.765392	ITT1	Protein that modulates the efficiency of translation termination; interacts with translation release factors eRF1 (Sup45p) and eRF3 (Sup35p) in vitro, contains a zinc finger domain characteristic of the TRIAD class of proteins
GUT1	YHL032C	586790000	449170000	0.76547	GUT1	Glycerol kinase; converts glycerol to glycerol-3-phosphate; glucose repression of expression is mediated by Adr1p and Ino2p-Ino4p; derepression of expression on non-fermentable carbon sources is mediated by Opi1p and Rsf1p
DBP1	YPL119C	4772800000	3655100000	0.765819	DBP1	Putative ATP-dependent RNA helicase of the DEAD-box protein family; mutants show reduced stability of the 40S ribosomal subunit scanning through 5' untranslated regions of mRNAs; protein abundance increases in response to DNA replication stress; DBP1 has a paralog, DED1, that arose from the whole genome duplication
GPD1	YDL022W	76003000000	58200000000	0.766	GPD1	NAD-dependent glycerol-3-phosphate dehydrogenase; key enzyme of glycerol synthesis, essential for growth under osmotic stress; expression regulated by high-osmolarity glycerol response pathway; protein abundance increases in response to DNA replication stress; constitutively inactivated via phosphorylation by the protein kinases Ypk1p and Ypk2p, dephosphorylation increases catalytic activity; for…
GRE3	YHR104W	35317000000	27100000000	0.766	GRE3	Aldose reductase; involved in methylglyoxal, d-xylose, arabinose, and galactose metabolism; stress induced (osmotic, ionic, oxidative, heat shock, starvation and heavy metals); regulated by the HOG pathway; protein abundance increases in response to DNA replication stress
PCF11	YDR228C	248340000	190290000	0.766248	PCF11	mRNA 3' end processing factor; essential component of cleavage and polyadenylation factor IA (CF IA), involved in pre-mRNA 3' end processing and in transcription termination; binds C-terminal domain of largest subunit of RNA pol II (Rpo21p); required for gene looping; relocalizes to the cytosol in response to hypoxia
RPL15A	YLR029C	74886000000	57424000000	0.766819	RPL15A	Ribosomal 60S subunit protein L15A; binds to 5.8 S rRNA; homologous to mammalian ribosomal protein L15, no bacterial homolog; RPL15A has a paralog, RPL15B, that arose from the whole genome duplication
ARP2	YDL029W	23400000000	17900000000	0.767	ARP2	Essential component of the Arp2/3 complex; Arp2/3 is a highly conserved actin nucleation center required for the motility and integrity of actin patches; involved in endocytosis and membrane growth and polarity; required for efficient Golgi-to-ER trafficking in COPI mutants
RPN14	YGL004C	2220000000	1699900000	0.767	RPN14	Assembly chaperone for the 19S proteasome regulatory particle base; proteasome-interacting protein involved in the assembly of the base subcomplex of the 19S proteasome regulatory particle (RP); null mutants accumulate ubiquitinated Gcn4p and display decreased 26S proteasome stability; interacts with Rpt5p
VMA5	YKL080W	28847000000	22100000000	0.767	VMA5	Subunit C of the V1 peripheral membrane domain of V-ATPase; part of the electrogenic proton pump found throughout the endomembrane system; required for the V1 domain to assemble onto the vacuolar membrane; the V1 peripheral membrane domain of vacuolar H+-ATPase (V-ATPase) has eight subunits
STR2	YJR130C	2465600000	1892400000	0.767521	STR2	Cystathionine gamma-synthase, converts cysteine into cystathionine; STR2 has a paralog, YML082W, that arose from the whole genome duplication
SNF5	YBR289W	1012900000	777740000	0.767835	SNF5	Subunit of the SWI/SNF chromatin remodeling complex; involved in transcriptional regulation; functions interdependently in transcriptional activation with Snf2p and Snf6p; relocates to the cytosol under hypoxic conditions
CDC42	YLR229C	1851800000	1422200000	0.76801	CDC42	Small rho-like GTPase; essential for establishment and maintenance of cell polarity; plays a role late in cell fusion via activation of key cell fusion regulator Fus2p; mutants have defects in the organization of actin and septins; human homolog CDC42 can complement yeast cdc42 mutant
HMI1	YOL095C	284440000	218710000	0.768914	HMI1	Mitochondrial inner membrane localized ATP-dependent DNA helicase; required for the maintenance of the mitochondrial genome; not required for mitochondrial transcription; has homology to E. coli helicase uvrD
AHA1	YDR214W	14100000000	10900000000	0.769	AHA1	Co-chaperone that binds Hsp82p and activates its ATPase activity; plays a role in determining prion variants; similar to Hch1p; expression is regulated by stresses such as heat shock; protein abundance increases in response to DNA replication stress
LSO1	YJR005C-A	533730000	410490000	0.769097	LSO1	Protein with a potential role in response to iron deprivation; transcription increases during iron deprivation and during treatment with 2-(6-benzyl-2-pyridyl)quinazoline (BPQ) and copper; regulated by Aft1p and, to a lesser extent, by Aft2p; originally identified as a syntenic homolog of an Ashbya gossypii gene; localizes to nucleus and cytoplasm, and nuclear localization is enhanced under iron-…
SPR3	YGR059W	7.0665e+07	5.43558e+07	0.769204	SPR3	Sporulation-specific homolog of the CDC3/10/11/12 family of genes; septin protein involved in sporulation; regulated by ABFI; the yeast CDC3/10/11/12 family is a family of bud neck microfilament genes
PRP5	YBR237W	224830000	173010000	0.769515	PRP5	RNA helicase in the DEAD-box family; necessary for prespliceosome formation, bridges U1 and U2 snRNPs and enables stable U2 snRNP association with intron RNA
PIK1	YNL267W	5712400000	4397900000	0.769887	PIK1	Phosphatidylinositol 4-kinase; catalyzes first step in the biosynthesis of phosphatidylinositol-4,5-biphosphate; may control cytokinesis through the actin cytoskeleton; may control nonselective autophagy and mitophagy through trafficking of Atg9p
RPL16B	YNL069C	81000000000	62400000000	0.77	RPL16B	Ribosomal 60S subunit protein L16B; N-terminally acetylated, binds 5.8 S rRNA; transcriptionally regulated by Rap1p; homologous to mammalian ribosomal protein L13A and bacterial L13; RPL16B has a paralog, RPL16A, that arose from the whole genome duplication
RAV1	YJR033C	600280000	462670000	0.770757	RAV1	Subunit of RAVE complex (Rav1p, Rav2p, Skp1p); the RAVE complex promotes assembly of the V-ATPase holoenzyme; required for transport between the early and late endosome/PVC and for localization of TGN membrane proteins; potential Cdc28p substrate
CMP2	YML057W	2788900000	2150900000	0.771236	CMP2	Calcineurin A; one isoform (the other is Cna1p) of the catalytic subunit of calcineurin, a Ca++/calmodulin-regulated protein phosphatase which regulates Crz1p (a stress-response transcription factor), the other calcineurin subunit is CNB1; regulates the function of Aly1p alpha-arrestin; CMP2 has a paralog, CNA1, that arose from the whole genome duplication
FAP7	YDL166C	1220900000	942410000	0.771898	FAP7	Essential NTPase required for small ribosome subunit synthesis; mediates processing of the 20S pre-rRNA at site D in the cytoplasm but associates only transiently with 43S preribosomes via Rps14p; complex with Rps14 is conserved between humans, yeast, and arches; may be the endonuclease for site D; depletion leads to accumulation of pre-40S ribosomes in 80S-like ribosomes; human TAF9 functionally…
PEP4	YPL154C	110000000000	84815000000	0.772	PEP4	Vacuolar aspartyl protease (proteinase A); required for posttranslational precursor maturation of vacuolar proteinases; important for protein turnover after oxidative damage; plays a protective role in acetic acid induced apoptosis; synthesized as a zymogen, self-activates
CAR2	YLR438W	67483000000	52100000000	0.772	CAR2	L-ornithine transaminase (OTAse); catalyzes the second step of arginine degradation, expression is dually-regulated by allophanate induction and a specific arginine induction process; not nitrogen catabolite repression sensitive; protein abundance increases in response to DNA replication stress; human homolog OAT complements yeast null mutant
CIT3	YPR001W	7595600000	5869800000	0.77279	CIT3	Dual specificity mitochondrial citrate and methylcitrate synthase; catalyzes the condensation of acetyl-CoA and oxaloacetate to form citrate and that of propionyl-CoA and oxaloacetate to form 2-methylcitrate
YLR283W	YLR283W	5.19439e+08	4.01519e+08	0.772986	YLR283W	Putative protein of unknown function; green fluorescent protein (GFP)-fusion protein localizes to mitochondria; YLR283W is not an essential gene
KNS1	YLL019C	1149600000	888750000	0.773095	KNS1	Protein kinase involved in negative regulation of PolIII transcription; effector kinase of the TOR signaling pathway and phosphorylates Rpc53p to regulate ribosome and tRNA biosynthesis; member of the LAMMER family of protein kinases, which are serine/threonine kinases also capable of phosphorylating tyrosine residues; capable of autophosphorylation
HOG1	YLR113W	4897200000	3786900000	0.773279	HOG1	Mitogen-activated protein kinase involved in osmoregulation; controls global reallocation of RNAPII in osmotic shock; activates CDC28 by stimulating antisense RNA transcription; mediates recruitment/activation of RNAPII at Hot1p-dependent promoters; with Mrc1p defines novel S-phase checkpoint that prevent conflicts between DNA replication and transcription; nuclear form represses pseudohyphal gro…
PKH3	YDR466W	312400000	241640000	0.773496	PKH3	Protein kinase with similarity to mammalian PDK1 and yeast Pkh1p/Phk2p; yeast Pkh1p and Pkh2p are two redundant upstream activators of Pkc1p; identified as a multicopy suppressor of a pkh1 pkh2 double mutant
IMD2	YHR216W	2407200000	1862600000	0.773762	IMD2	Inosine monophosphate dehydrogenase; catalyzes the rate-limiting step in GTP biosynthesis, expression is induced by mycophenolic acid resulting in resistance to the drug, expression is repressed by nutrient limitation; IMD2 has a paralog, YAR073W/YAR075W, that arose from a segmental duplication
HHF2	YNL030W	137000000000	106000000000	0.774	HHF2	Histone H4; core histone protein required for chromatin assembly and chromosome function; one of two identical histone proteins (see also HHF1); contributes to telomeric silencing; N-terminal domain involved in maintaining genomic integrity
RTT10	YPL183C	339820000	263030000	0.774027	RTT10	WD40 domain-containing protein involved in endosomal recycling; forms a complex with Rrt2p that functions in the retromer-mediated pathway for recycling internalized cell-surface proteins; interacts with Trm7p for 2'-O-methylation of N34 of substrate tRNAs; has a role in regulation of Ty1 transposition; human ortholog is WDR6
RPN10	YHR200W	9347100000	7242400000	0.774829	RPN10	Non-ATPase base subunit of the 19S RP of the 26S proteasome; N-terminus plays a role in maintaining the structural integrity of the regulatory particle (RP); binds selectively to polyubiquitin chains; homolog of the mammalian S5a protein
TAF14	YPL129W	6529200000	5061800000	0.775256	TAF14	Subunit of TFIID, TFIIF, INO80, SWI/SNF, and NuA3 complexes; involved in RNA polymerase II transcription initiation and in chromatin modification; contains a YEATS domain
ATH1	YPR026W	816950000	633360000	0.775274	ATH1	Acid trehalase required for utilization of extracellular trehalose; involved in intracellular trehalose degradation during growth recovery after saline stress
SUI3	YPL237W	11100000000	8622200000	0.776	SUI3	Beta subunit of the translation initiation factor eIF2; involved in the identification of the start codon; proposed to be involved in mRNA binding
AFG3	YER017C	3102700000	2408500000	0.776259	AFG3	Mitochondrial inner membrane m-AAA protease component; mediates degradation of misfolded or unassembled proteins; also required for correct assembly of mitochondrial enzyme complexes; involved in cytoplasmic mRNA translation and aging; expression of human homolog AFG3L2 can complement yeast yta12 afg3 double mutant
CPR3	YML078W	8683200000	6741200000	0.77635	CPR3	Mitochondrial peptidyl-prolyl cis-trans isomerase (cyclophilin); catalyzes the cis-trans isomerization of peptide bonds N-terminal to proline residues; involved in protein refolding after import into mitochondria
TRM13	YOL125W	1.12064e+08	8.70045e+07	0.776386	TRM13	2'-O-methyltransferase; responsible for modification of tRNA at position 4; C-terminal domain has similarity to Rossmann-fold (RFM) superfamily of RNA methyltransferases
PEX30	YLR324W	314120000	243920000	0.776519	PEX30	Peroxisomal integral membrane protein; involved in negative regulation of peroxisome number; partially functionally redundant with Pex31p; genetic interactions suggest action at a step downstream of steps mediated by Pex28p and Pex29p; PEX30 has a paralog, PEX31, that arose from the whole genome duplication
PAD1	YDR538W	1.46696e+08	113943670	0.776734	PAD1	Phenylacrylic acid decarboxylase; confers resistance to cinnamic acid, decarboxylates aromatic carboxylic acids to the corresponding vinyl derivatives; also has mRNA binding activity; homolog of E. coli UbiX; co-overproduction of Pad1p and Fdc1p greatly increases cinnamic acid decarboxylase activity
HOM6	YJR139C	94431000000	73300000000	0.777	HOM6	Homoserine dehydrogenase (L-homoserine:NADP oxidoreductase); dimeric enzyme that catalyzes the third step in the common pathway for methionine and threonine biosynthesis; enzyme has nucleotide-binding, dimerization and catalytic regions
PDI1	YCL043C	64210000000	49900000000	0.777	PDI1	Protein disulfide isomerase; multifunctional protein of ER lumen, essential for formation of disulfide bonds in secretory and cell-surface proteins, unscrambles non-native disulfide bonds; key regulator of Ero1p; forms complex with Mnl1p that has exomannosidase activity, processing unfolded protein-bound Man8GlcNAc2 oligosaccharides to Man7GlcNAc2, promoting degradation in unfolded protein respon…
PUS4	YNL292W	1234400000	959500000	0.777301	PUS4	Pseudouridine synthase; catalyzes only the formation of pseudouridine-55 (Psi55), a highly conserved tRNA modification, in mitochondrial and cytoplasmic tRNAs; also responsible for pseudouracil modification of some mRNAs; PUS4 overexpression leads to translational derepression of GCN4 (Gcd- phenotype)
UBP13	YBL067C	550400000	427880000	0.777398	UBP13	Ubiquitin-specific protease that cleaves Ub-protein fusions; UBP13 has a paralog, UBP9, that arose from the whole genome duplication
BNA4	YBL098W	2069100000	1608800000	0.777536	BNA4	Kynurenine 3-monooxygenase; required for the de novo biosynthesis of NAD from tryptophan via kynurenine; expression regulated by Hst1p; putative therapeutic target for Huntington disease
PPN1	YDR452W	3434100000	2670900000	0.777758	PPN1	Dual endo- and exopolyphosphatase with a role in phosphate metabolism; acts as both an endopolyphosphatase cleaving long chains of polyphosphate distributively to generate shorter polymer chains and as an exopolyphosphatase catalyzing the hydrolysis of terminal phosphate from polyphosphate; localizes to the vacuole, nucleus and cytosol; functions as a homodimer; relocalizes from vacuole to cytopl…
PBI2	YNL015W	64395000000	50101000000	0.778026	PBI2	Cytosolic inhibitor of vacuolar proteinase B (PRB1); required for efficient vacuole inheritance; with thioredoxin forms protein complex LMA1, which assists in priming SNARE molecules and promotes vacuole fusion; protein abundance increases in response to DNA replication stress
DBP2	YNL112W	7043200000	5484500000	0.778694	DBP2	ATP-dependent RNA helicase of the DEAD-box protein family; has strong preference for dsRNA; interacts with YRA1; required for assembly of Yra1p, Nab2p and Mex67p onto mRNA and formation of nuclear mRNP; involved in mRNA decay and rRNA processing; may be involved in suppression of transcription from cryptic initiation sites
CRG1	YHR209W	5.17635e+08	4.03084e+08	0.778703	CRG1	S-AdoMet-dependent methyltransferase involved in lipid homeostasis; mediates resistance to a drug cantharidin
HYR1	YIR037W	19900000000	15500000000	0.779	HYR1	Thiol peroxidase; functions as a hydroperoxide receptor to sense intracellular hydroperoxide levels and transduce a redox signal to the Yap1p transcription factor; HYR1 has a paralog, GPX1, that arose from the whole genome duplication
YKR070W	YKR070W	5715400000	4450000000	0.779	YKR070W	Putative protein of unknown function; the authentic, non-tagged protein is detected in highly purified mitochondria in high-throughput studies
GCN20	YFR009W	23200000000	18100000000	0.78	GCN20	Positive regulator of the Gcn2p kinase activity; forms a complex with Gcn1p; proposed to stimulate Gcn2p activation by an uncharged tRNA
NOP1	YDL014W	48078000000	37500000000	0.78	NOP1	Histone glutamine methyltransferase, modifies H2A at Q105 in nucleolus; component of the small subunit processome complex, which is required for processing of pre-18S rRNA; ortholog of mammalian fibrillarin; inviability of the null mutant is functionally complemented by human FBL
AIM45	YPR004C	15000000000	11700000000	0.78	AIM45	Putative ortholog of mammalian ETF-alpha; interacts with frataxin, Yfh1p; null mutant displays elevated frequency of mitochondrial genome loss; may have a role in oxidative stress response; ETF-alpha is an electron transfer flavoprotein complex subunit
YGL041W-A	YGL041W-A	1283400000	1000000000	0.78	YGL041W-A	Putative protein of unknown function; conserved in fungi; identified by expression profiling and mass spectrometry
ROD1	YOR018W	1046800000	816770000	0.780254	ROD1	Alpha-arrestin involved in ubiquitin-dependent endocytosis; activating dephosphorylation relays glucose signaling to transporter endocytosis; calcineurin dephosphorylation is required for Rsp5p-dependent internalization of agonist-occupied Ste2p, as part of signal desensitization; recruits Rsp5p to Ste2p via its 2 PPXY motifs; protein abundance increases in response to DNA replication stress; ROD…
ERG28	YER044C	259890000	202840000	0.780484	ERG28	Endoplasmic reticulum membrane protein; may facilitate protein-protein interactions between the Erg26p dehydrogenase and the Erg27p 3-ketoreductase and/or tether these enzymes to the ER, also interacts with Erg6p
RIB7	YBR153W	2.78728e+08	2.17555e+08	0.78053	RIB7	Diaminohydroxyphoshoribosylaminopyrimidine deaminase; catalyzes the second step of the riboflavin biosynthesis pathway
SKI6	YGR195W	567150000	442680000	0.780534	SKI6	Exosome non-catalytic core component; involved in 3'-5' RNA processing and degradation in both the nucleus and the cytoplasm; has similarity to E. coli RNase PH and to human hRrp41p (EXOSC4)
RPB11	YOL005C	1462300000	1141400000	0.780551	RPB11	RNA polymerase II subunit B12.5; part of central core; similar to Rpc19p and bacterial alpha subunit
RTN2	YDL204W	8122300000	6340200000	0.780592	RTN2	Reticulon protein; stabilizes membrane curvature; involved in nuclear pore assembly and maintenance of tubular ER morphology; interacts with exocyst subunit Sec6p, Yip3p, and Sbh1p; much less abundant than Rtn1p; rtn1 rtn2 yop1 triple mutant lacks tubular ER; member of RTNLA (reticulon-like A) subfamily; protein increases in abundance and relocalizes to plasma membrane upon DNA replication stress…
GLY1	YEL046C	2417200000	1886900000	0.780614	GLY1	Threonine aldolase; catalyzes the cleavage of L-allo-threonine and L-threonine to glycine; involved in glycine biosynthesis
MPS3	YJL019W	706840000	551840000	0.780714	MPS3	Nuclear envelope protein; required for SPB insertion, SPB duplication, Kar5p localization near the SPB and nuclear fusion; interacts with Mps2p to tether half-bridge to core SPB; N-terminal acetylation by Eco1p regulates its role in nuclear organization; localizes to the SPB half bridge and telomeres during meiosis; required with Ndj1p and Csm4p for meiotic bouquet formation and telomere-led rapi…
RQC1	YDR333C	360000000	281290000	0.781	RQC1	Component of the ribosome quality control complex (RQC); RQC (Rqc1p-Rkr1p-Tae2p-Cdc48p-Npl4p-Ufd1p) is a ribosome-bound complex required for the degradation of polypeptides arising from stalled translation; required along with Rkr1p for recruitment of the Cdc48p-Npl4p-Ufd1p AAA ATPase complex to the RQC
YHR045W	YHR045W	1260000000	983970000	0.781	YHR045W	Putative protein of unknown function; possible role in iron metabolism and/or amino acid and carbohydrate metabolism; green fluorescent protein (GFP)-fusion protein localizes to the endoplasmic reticulum
UNG1	YML021C	273650000	213840000	0.781436	UNG1	Uracil-DNA glycosylase; required for repair of uracil in DNA formed by spontaneous cytosine deamination; efficiently excises uracil from single-stranded DNA in vivo; not required for strand-specific mismatch repair; cell-cycle regulated, expressed in late G1; localizes to mitochondria and nucleus
RPB10	YOR210W	2137600000	1670800000	0.781624	RPB10	RNA polymerase subunit ABC10-beta; common to RNA polymerases I, II, and III
TYW1	YPL207W	613540000	479600000	0.781693	TYW1	Iron-sulfer protein required for synthesis of Wybutosine modified tRNA; Wybutosine is a modified guanosine found at the 3'-position adjacent to the anticodon of phenylalanine tRNA which supports reading frame maintenance by stabilizing codon-anticodon interactions; induction by Yap5p in response to iron provides protection from high iron toxicity; overexpression results in increased cellular iron
CAF40	YNL288W	194191107	1.51885e+08	0.782141	CAF40	Component of the CCR4-NOT transcriptional complex; evolutionarily conserved; involved in controlling mRNA initiation, elongation, and degradation; binds Cdc39p
SUP35	YDR172W	18200000000	14300000000	0.784	SUP35	Translation termination factor eRF3; has a role in mRNA deadenylation and decay; altered protein conformation creates the [PSI(+)] prion that modifies cellular fitness, alters translational fidelity by affecting reading frame selection, and results in a nonsense suppressor phenotype; many stress-response genes are repressed in the presence of [PSI(+)]
AFG2	YLR397C	3136200000	2458800000	0.784006	AFG2	ATPase of the CDC48/PAS1/SEC18 (AAA) family, forms a hexameric complex; is essential for pre-60S maturation and release of several preribosome maturation factors; releases Rlp24p from purified pre-60S particles in vitro; target of the ribosomal biosynthesis inhibitor diazaborine; may be involved in degradation of aberrant mRNAs
YML6	YML025C	3068300000	2407700000	0.784702	YML6	Mitochondrial ribosomal protein of the large subunit; has similarity to E. coli L4 ribosomal protein and human mitoribosomal MRP-L4 protein; essential for viability, unlike most other mitoribosomal proteins
PRS1	YKL181W	8993900000	7060400000	0.785021	PRS1	5-phospho-ribosyl-1(alpha)-pyrophosphate synthetase; synthesizes PRPP, which is required for nucleotide, histidine, and tryptophan biosynthesis; plays a key role in cell wall integrity (CWI) pathway; one of five related enzymes, which are active as heteromultimeric complexes; missense mutations in human homolog PRPS1 are associated with neuropathic Arts syndrome and Charcot-Marie Tooth (CMTX5) di…
SAS4	YDR181C	6.09696e+07	4.79079e+07	0.785766	SAS4	Subunit of the SAS complex (Sas2p, Sas4p, Sas5p); acetylates free histones and nucleosomes and regulates transcriptional silencing; required for the HAT activity of Sas2p
RPF2	YKR081C	1426300000	1120800000	0.785809	RPF2	Essential protein involved in rRNA maturation and ribosomal assembly; involved in the processing of pre-rRNA and the assembly of the 60S ribosomal subunit; interacts with ribosomal protein L11; localizes predominantly to the nucleolus; constituent of 66S pre-ribosomal particles
COX4	YGL187C	20200000000	15900000000	0.786	COX4	Subunit IV of cytochrome c oxidase; the terminal member of the mitochondrial inner membrane electron transport chain; precursor N-terminal 25 residues are cleaved during mitochondrial import; phosphorylated; spermidine enhances translation
ISC1	YER019W	923570000	726420000	0.786535	ISC1	Inositol phosphosphingolipid phospholipase C; mitochondrial membrane localized; hydrolyzes complex sphingolipids to produce ceramide; activates genes required for non-fermentable carbon source metabolism during diauxic shift; activated by phosphatidylserine, cardiolipin, and phosphatidylglycerol; mediates Na+ and Li+ halotolerance; ortholog of mammalian neutral sphingomyelinase type 2
NPL4	YBR170C	3134700000	2466100000	0.78671	NPL4	Substrate-recruiting cofactor of the Cdc48p-Npl4p-Ufd1p segregase; assists Cdc48p in the dislocation of misfolded, polyubiquitinated ERAD substrates that are subsequently delivered to the proteasome for degradation; also involved in the regulated destruction of resident ER membrane proteins, such as HMG-CoA reductase (Hmg1/2p) and cytoplasmic proteins (Fbp1p); role in mobilizing membrane bound tr…
POL2	YNL262W	2137600000	1682600000	0.787144	POL2	Catalytic subunit of DNA polymerase (II) epsilon; a chromosomal DNA replication polymerase that exhibits processivity and proofreading exonuclease activity; participates in leading-strand synthesis during DNA replication; also involved in DNA synthesis during DNA repair; interacts extensively with Mrc1p
NAB2	YGL122C	4565900000	3595400000	0.787446	NAB2	Nuclear polyadenylated RNA-binding protein; required for nuclear mRNA export and poly(A) tail length control; stimulates RNA polymerase III transcription by enhancing TFIIIB binding to promoters; protects mRNA against decay by the nuclear exosome in a poly(A)-tail-dependent manner; involved in forming export-competent mRNPs in the nucleus; autoregulates mRNA levels; NLS binds Kap104p; protein abu…
RPL39	YJL189W	57230000000	45069000000	0.787507	RPL39	Ribosomal 60S subunit protein L39; required for ribosome biogenesis; loss of both Rpl31p and Rpl39p confers lethality; also exhibits genetic interactions with SIS1 and PAB1; homologous to mammalian ribosomal protein L39, no bacterial homolog
ATG21	YPL100W	1076900000	848160000	0.787594	ATG21	Phosphoinositide binding protein; required for vesicle formation in the cytoplasm-to-vacuole targeting (Cvt) pathway; binds both phosphatidylinositol (3,5)-bisphosphate and phosphatidylinositol 3-phosphate; WD-40 repeat protein
TSR1	YDL060W	5435500000	4282300000	0.787839	TSR1	Protein required for processing of 20S pre-rRNA in the cytoplasm; associates with pre-40S ribosomal particles; inhibits the premature association of 60S subunits with assembling 40S subunits in the cytoplasm; similar to Bms1p; relocalizes from nucleus to cytoplasm upon DNA replication stress
SNU71	YGR013W	290490000	229310000	0.78939	SNU71	Component of U1 snRNP required for mRNA splicing via spliceosome; yeast specific, no metazoan counterpart
CWP1	YKL096W	533210000	420930000	0.789426	CWP1	Cell wall mannoprotein that localizes to birth scars of daughter cells; linked to a beta-1,3- and beta-1,6-glucan heteropolymer through a phosphodiester bond; required for propionic acid resistance
SGT2	YOR007C	41736000000	32965000000	0.789846	SGT2	Glutamine-rich cytoplasmic cochaperone; serves as a scaffold bringing together Get4, Get5p, and other TRC complex members that are required to mediate posttranslational insertion of tail-anchored proteins into the ER membrane; interacts with the prion domain of Sup35p; amyloid sensor; plays a role in targeting chaperones to prion aggregates; similar to human cochaperone SGT; forms cytoplasmic foc…
SSQ1	YLR369W	2340300000	1848500000	0.789856	SSQ1	Mitochondrial hsp70-type molecular chaperone; required for assembly of iron/sulfur clusters into proteins at a step after cluster synthesis, and for maturation of Yfh1p, which is a homolog of human frataxin implicated in Friedreich's ataxia
YNL010W	YNL010W	10500000000	8275300000	0.79	YNL010W	Putative protein of unknown function; similar to phosphoserine phosphatases; green fluorescent protein (GFP)-fusion protein localizes to the cytoplasm and nucleus; homozygous diploid mutant shows an increase in glycogen accumulation
RPS18B	YML026C	182000000000	143000000000	0.79	RPS18B	Protein component of the small (40S) ribosomal subunit; homologous to mammalian ribosomal protein S18 and bacterial S13; RPS18B has a paralog, RPS18A, that arose from the whole genome duplication; protein abundance increases in response to DNA replication stress
EFM5	YGR001C	799960000	631980000	0.790015	EFM5	S-adenosylmethionine-dependent lysine methyltransferase; involved in the trimethylation of eEF1A (Tef1p/Tef2p) at lysine 79; green fluorescent protein (GFP)-fusion protein localizes to the cytoplasm; required for replication of Brome mosaic virus in budding yeast; expresses a circular RNA; originally misclassified as a N-6-adenine specific DNA methyltransferase based on sequence similarity; both …
PTC6	YCR079W	437320000	345520000	0.790085	PTC6	Mitochondrial type 2C protein phosphatase (PP2C); has similarity to mammalian PP1Ks; involved in mitophagy; null mutant is sensitive to rapamycin and has decreased phosphorylation of the Pda1 subunit of pyruvate dehydrogenase
RRP46	YGR095C	1952500000	1543200000	0.790371	RRP46	Exosome non-catalytic core component; involved in 3'-5' RNA processing and degradation in both the nucleus and the cytoplasm; has similarity to E. coli RNase PH and to human hRrp46p (EXOSC5)
VID27	YNL212W	2167500000	1714300000	0.790911	VID27	Cytoplasmic protein of unknown function; possibly involved in vacuolar protein degradation; not essential for proteasome-dependent degradation of fructose-1,6-bisphosphatase (FBPase); null mutants exhibit normal growth
ALY1	YKR021W	172610000	136540000	0.791032	ALY1	Alpha arrestin, substrate of calcineurin; controls nutrient-mediated intracellular sorting of permease Gap1p; interacts with AP-1 subunit Apl4p; dephosphorylation of Aly1p required for the endocytosis of Dip5p; may regulate endocytosis of plasma membrane proteins by recruiting ubiquitin ligase Rsp5p to plasma membrane targets; ALY1 has a paralog, ALY2, that arose from the whole genome duplication
PHO23	YNL097C	200920000	158940000	0.791061	PHO23	Component of the Rpd3L histone deacetylase complex; involved in transcriptional regulation of PHO5; affects termination of snoRNAs and cryptic unstable transcripts (CUTs); C-terminus shares significant sequence identity with the human candidate tumor suppressor p33-ING1 and its isoform ING3
ELP4	YPL101W	800140000	632990000	0.791099	ELP4	Subunit of hexameric RecA-like ATPase Elp456 Elongator subcomplex; which is required for modification of wobble nucleosides in tRNA; required for Elongator structural integrity; null mutation is functionally complemented by human ELP4
NBP35	YGL091C	1.40422e+08	1.11091e+08	0.791122	NBP35	Essential cytoplasmic iron-sulfur cluster binding protein; forms a complex with Cfd1p that is involved in iron-sulfur protein assembly in the cytosol; similar to P-loop NTPases
PFD1	YJL179W	686250000	543060000	0.791344	PFD1	Subunit of heterohexameric prefoldin; prefoldin binds cytosolic chaperonin and transfers target proteins to it; involved in the biogenesis of actin and of alpha- and gamma-tubulin; prefoldin complex also localizes to chromatin of actively transcribed genes in the nucleus and facilitates transcriptional elongation
STE7	YDL159W	585020000	463110000	0.791614	STE7	Signal transducing MAP kinase kinase; involved in pheromone response where it phosphorylates Fus3p; involved in the pseudohyphal/invasive growth pathway where it phosphorylates of Kss1p; phosphorylated by Ste11p; degraded by ubiquitin pathway
ERV1	YGR029W	1108200000	877670000	0.791978	ERV1	Flavin-linked sulfhydryl oxidase of the mitochondrial IMS; N-terminus is an intrinsically disordered domain that in the cytosol helps target Erv1p to mitochondria, and in the intermembrane space oxidizes Mia40p as part of a disulfide relay system that promotes intermembrane space retention of imported proteins; functional ortholog of human GFER (ALR); human GFER carrying N-terminal 21 amino acids…
SSE1	YPL106C	170000000000	134000000000	0.792	SSE1	ATPase component of heat shock protein Hsp90 chaperone complex; plays a role in prion propagation and determining prion variants; binds unfolded proteins; member of the heat shock protein 70 (HSP70) family; deletion results in spindle elongation in S phase; SSE1 has a paralog, SSE2, that arose from the whole genome duplication
COX6	YHR051W	19500000000	15400000000	0.792	COX6	Subunit VI of cytochrome c oxidase (Complex IV); Complex IV is the terminal member of the mitochondrial inner membrane electron transport chain; expression is regulated by oxygen levels
SHB17	YKR043C	7895000000	6258400000	0.792704	SHB17	Sedoheptulose bisphosphatase involved in riboneogenesis; dephosphorylates sedoheptulose 1,7-bisphosphate, which is converted via the nonoxidative pentose phosphate pathway to ribose-5-phosphate; facilitates the conversion of glycolytic intermediates to pentose phosphate units; also has fructose 1,6-bisphosphatase activity but this is probably not biologically relevant, since deletion does not aff…
MED6	YHR058C	999330000	792310000	0.792841	MED6	Subunit of the RNA polymerase II mediator complex; associates with core polymerase subunits to form the RNA polymerase II holoenzyme; essential for transcriptional regulation; protein abundance increases in response to DNA replication stress
RAS1	YOR101W	427960000	339340000	0.792925	RAS1	GTPase involved in G-protein signaling in adenylate cyclase activation; plays a role in cell proliferation; localized to the plasma membrane; homolog of mammalian RAS proto-oncogenes; relative distribution to the nucleus increases upon DNA replication stress; RAS1 has a paralog, RAS2, that arose from the whole genome duplication
CRM1	YGR218W	13500000000	10700000000	0.793	CRM1	Major karyopherin; involved in export of proteins, RNAs, and ribosomal subunits from the nucleus; exportin
PRE10	YOR362C	10200000000	8080500000	0.793	PRE10	Alpha 7 subunit of the 20S proteasome; protein abundance increases in response to DNA replication stress
PMT7	YDR307W	1683900000	1335500000	0.793099	PMT7	Putative protein mannosyltransferase similar to Pmt1p; has a potential role in protein O-glycosylation
GRX8	YLR364W	966350000	766630000	0.793325	GRX8	Glutaredoxin that employs a dithiol mechanism of catalysis; monomeric; activity is low and null mutation does not affect sensitivity to oxidative stress; GFP-fusion protein localizes to the cytoplasm; expression strongly induced by arsenic
STT3	YGL022W	1153700000	915260000	0.793326	STT3	Subunit of the oligosaccharyltransferase complex of the ER lumen; complex catalyzes asparagine-linked glycosylation of newly synthesized proteins; forms a subcomplex with Ost3p and Ost4p and is directly involved in catalysis
VID30	YGL227W	3891900000	3088600000	0.793597	VID30	Central component of GID Complex, involved in FBPase degradation; interacts strongly with Gid8p to serve as a scaffold for other GID Complex subunits; contains SPRY domain and 3 domains that are also found in Gid8p - LisH, CTLH, and CRA; required for association of Vid vesicles and actin patches in vacuole import and degradation pathway; shifts the balance of nitrogen metabolism toward glutamate …
RPL3	YOR063W	196000000000	156000000000	0.794	RPL3	Ribosomal 60S subunit protein L3; homologous to mammalian ribosomal protein L3 and bacterial L3; plays an important role in function of eIF5B in stimulating 3' end processing of 18S rRNA in context of 80S ribosomes that have not yet engaged in translation; involved in replication and maintenance of killer double stranded RNA virus
TRL1	YJL087C	1387500000	1101900000	0.794162	TRL1	tRNA ligase; required for tRNA splicing and for both splicing and translation of HAC1 mRNA in the UPR; has phosphodiesterase, polynucleotide kinase, and ligase activities; localized at the inner nuclear envelope and partially to polysomes
PET100	YDR079W	1580911842	1255835949	0.794374	PET100	Chaperone that facilitates the assembly of cytochrome c oxidase; integral to the mitochondrial inner membrane; interacts with a subcomplex of subunits VII, VIIa, and VIII (Cox7p, Cox9p, and Cox8p) but not with the holoenzyme
IDP2	YLR174W	90200000000	71653000000	0.795	IDP2	Cytosolic NADP-specific isocitrate dehydrogenase; catalyzes oxidation of isocitrate to alpha-ketoglutarate; levels are elevated during growth on non-fermentable carbon sources and reduced during growth on glucose; IDP2 has a paralog, IDP3, that arose from the whole genome duplication
LSP1	YPL004C	75250000000	59859000000	0.795468	LSP1	Eisosome core component; eisosomes are large immobile patch structures at the cell cortex associated with endocytosis; phosphorylated on Thr233 upon Pkc1p hyperactivation in a Slt2p MAPK-dependent fashion; null mutants show activation of Pkc1p/Ypk1p stress resistance pathways; member of the BAR domain family
TIM10	YHR005C-A	1888200000	1502100000	0.79552	TIM10	Essential protein of the mitochondrial intermembrane space; forms a complex with Tim9p (TIM10 complex) that delivers hydrophobic proteins to the TIM22 complex for insertion into the inner membrane
RTT109	YLL002W	3.07982e+08	2.45141e+08	0.795957	RTT109	Histone acetyltransferase; critical for cell survival in the presence of DNA damage during S phase; prevents hyper-amplification of rDNA; acetylates H3-K56 and H3-K9; involved in non-homologous end joining and in regulation of Ty1 transposition; interacts physically with Vps75p
CDC10	YCR002C	8784100000	6992000000	0.795984	CDC10	Component of the septin ring, required for cytokinesis; septins are GTP-binding proteins that assemble into rod-like hetero-oligomers that can associate to form filaments; septin rings at the mother-bud neck act as scaffolds for recruiting cell division factors and as barriers to prevent diffusion of specific proteins between mother and daughter cells; N-terminus interacts with phosphatidylinosit…
GCD11	YER025W	37800000000	30100000000	0.796	GCD11	Gamma subunit of the translation initiation factor eIF2; involved in the identification of the start codon; binds GTP when forming the ternary complex with GTP and tRNAi-Met; mutations in human ortholog cause X-linked intellectual disability (XLID)
RPT6	YGL048C	10000000000	7990700000	0.796	RPT6	ATPase of the 19S regulatory particle of the 26S proteasome; one of six ATPases of the regulatory particle; involved in the degradation of ubiquitinated substrates; bound by ubiquitin-protein ligases Ubr1p and Ufd4p; localized mainly to the nucleus throughout the cell cycle; protein abundance increases in response to DNA replication stress
ACF4	YJR083C	209170000	166500000	0.796003	ACF4	Protein of unknown function; computational analysis of large-scale protein-protein interaction data suggests a possible role in actin cytoskeleton organization; potential Cdc28p substrate
RAD23	YEL037C	2644500000	2105900000	0.796332	RAD23	Protein with ubiquitin-like N terminus; subunit of Nuclear Excision Repair Factor 2 (NEF2) with Rad4p that binds damaged DNA; enhances protein deglycosylation activity of Png1p; also involved, with Rad4p, in ubiquitylated protein turnover; Rad4p-Rad23p heterodimer binds to promoters of DNA damage response genes to repress their transcription in the absence of DNA damage
SED4	YCR067C	920290000	733110000	0.796608	SED4	Integral ER membrane protein that stimulates Sar1p GTPase activity; involved in COPII vesicle budding through disassociation of coat proteins from membranes onto liposomes; binds Sec16p; SED4 has a paralog, SEC12, that arose from the whole genome duplication
ADE2	YOR128C	27058000000	21600000000	0.797	ADE2	Phosphoribosylaminoimidazole carboxylase; catalyzes a step in the 'de novo' purine nucleotide biosynthetic pathway; red pigment accumulates in mutant cells deprived of adenine
AHP1	YLR109W	96610000000	77035000000	0.797381	AHP1	Thiol-specific peroxiredoxin; reduces hydroperoxides to protect against oxidative damage; function in vivo requires covalent conjugation to Urm1p
SNU56	YDR240C	172935355	1.37914e+08	0.797487	SNU56	Component of U1 snRNP required for mRNA splicing via spliceosome; yeast specific, no metazoan counterpart; interacts with mRNA in commitment complex
HSP32	YPL280W	139030000	110880000	0.797526	HSP32	Possible chaperone and cysteine protease; required for transcriptional reprogramming during the diauxic shift and for survival in stationary phase; similar to E. coli Hsp31 and S. cerevisiae Hsp31p, Hsp33p, and Sno4p; member of the DJ-1/ThiJ/PfpI superfamily, which includes human DJ-1 involved in Parkinson's disease and cancer
HAT2	YEL056W	2063700000	1645900000	0.797548	HAT2	Subunit of the Hat1p-Hat2p histone acetyltransferase complex; required for high affinity binding of the complex to free histone H4, thereby enhancing Hat1p activity; similar to human RbAp46 and 48; has a role in telomeric silencing
MRPL22	YNL177C	1660000000	1320900000	0.798	MRPL22	Mitochondrial ribosomal protein of the large subunit
RIM4	YHL024W	16200000000	12900000000	0.798	RIM4	Putative RNA-binding protein; required for the expression of early and middle sporulation genes
VAM3	YOR106W	140710000	112310000	0.798166	VAM3	Syntaxin-like vacuolar t-SNARE; functions with Vam7p in vacuolar protein trafficking; mediates docking/fusion of late transport intermediates with the vacuole; has an acidic di-leucine sorting signal and C-terminal transmembrane region
LYS20	YDL182W	2919900000	2330600000	0.798178	LYS20	Homocitrate synthase isozyme and functions in DNA repair; catalyzes the condensation of acetyl-CoA and alpha-ketoglutarate to form homocitrate, which is the first step in the lysine biosynthesis pathway; LYS20 has a paralog, LYS21, that arose from the whole genome duplication
RSP5	YER125W	8303100000	6628600000	0.798328	RSP5	E3 ubiquitin ligase of NEDD4 family; regulates many cellular processes including MVB sorting, heat shock response, transcription, endocytosis, ribosome stability; mutant tolerates aneuploidy; autoubiquitinates; ubiquitinates Sec23p, Sna3p; deubiquitinated by Ubp2p; regulated by SUMO ligase Siz1p, in turn regulates Siz1p SUMO ligase activity; required for efficient Golgi-to-ER trafficking in COPI …
NUF2	YOL069W	6.00004e+07	4.79079e+07	0.798459	NUF2	Component of the kinetochore-associated Ndc80 complex; involved in chromosome segregation, spindle checkpoint activity, and kinetochore clustering; evolutionarily conserved; other members include Ndc80p, Nuf2p, Spc24p, and Spc25p
FAU1	YER183C	351210000	280460000	0.798554	FAU1	5,10-methenyltetrahydrofolate synthetase; involved in folic acid biosynthesis
ATG23	YLR431C	467980000	373710000	0.79856	ATG23	Peripheral membrane protein required for autophagy and CVT; required for cytoplasm-to-vacuole targeting (Cvt) pathway and efficient macroautophagy; cycles between the phagophore assembly site (PAS) and non-PAS locations; forms a complex with Atg9p and Atg27p
IRC15	YPL017C	521840000	416900000	0.798904	IRC15	Microtubule associated protein; regulates microtubule dynamics; required for accurate meiotic chromosome segregation; null mutant displays large budded cells due to delayed mitotic progression, increased levels of spontaneous Rad52 foci; IRC15 has a paralog, LPD1, that arose from the whole genome duplication
CTO1	YCR015C	252590000	201820000	0.799002	CTO1	Protein required for cold tolerance; involved in phosphate uptake; YCR015C is not an essential gene
SPO1	YNL012W	336760000	269180000	0.799323	SPO1	Meiosis-specific prospore protein; required for meiotic spindle pole body duplication and separation; required to produce bending force necessary for proper prospore membrane assembly during sporulation; has similarity to phospholipase B
GDH3	YAL062W	23700000000	19000000000	0.8	GDH3	NADP(+)-dependent glutamate dehydrogenase; synthesizes glutamate from ammonia and alpha-ketoglutarate; rate of alpha-ketoglutarate utilization differs from Gdh1p; expression regulated by nitrogen and carbon sources; GDH3 has a paralog, GDH1, that arose from the whole genome duplication
GLC8	YMR311C	2495100000	2000000000	0.8	GLC8	Regulatory subunit of protein phosphatase 1 (Glc7p); involved in glycogen metabolism and chromosome segregation; proposed to regulate Glc7p activity via conformational alteration; ortholog of the mammalian protein phosphatase inhibitor 2; protein abundance increases in response to DNA replication stress
YGR125W	YGR125W	410300000	328260000	0.800049	YGR125W	Putative protein of unknown function; deletion mutant has decreased rapamycin resistance but normal wormannin resistance; green fluorescent protein (GFP)-fusion protein localizes to the vacuole
GCR2	YNL199C	1.64432e+08	1.31558e+08	0.800073	GCR2	Transcriptional activator of genes involved in glycolysis; interacts and functions with the DNA-binding protein Gcr1p
CHO2	YGR157W	1984800000	1588200000	0.800181	CHO2	Phosphatidylethanolamine methyltransferase (PEMT); catalyzes the first step in the conversion of phosphatidylethanolamine to phosphatidylcholine during the methylation pathway of phosphatidylcholine biosynthesis
OPI10	YOL032W	6248400000	5000200000	0.800237	OPI10	Protein with a possible role in phospholipid biosynthesis; null mutant displays an inositol-excreting phenotype that is suppressed by exogenous choline; protein abundance increases in response to DNA replication stress
URA7	YBL039C	22000000000	17600000000	0.801	URA7	Major CTP synthase isozyme (see also URA8); catalyzes the ATP-dependent transfer of the amide nitrogen from glutamine to UTP, forming CTP, the final step in de novo biosynthesis of pyrimidines; involved in phospholipid biosynthesis; capable of forming cytoplasmic filaments termed cytoophidium, especially during conditions of glucose depletion; URA7 has a paralog, URA8, that arose from the whole g…
BBC1	YJL020C	14600000000	11700000000	0.801	BBC1	Protein possibly involved in assembly of actin patches; interacts with an actin assembly factor Las17p and with the SH3 domains of Type I myosins Myo3p and Myo5p; localized predominantly to cortical actin patches
CUP9	YPL177C	1.11929e+08	8.96567e+07	0.801014	CUP9	Homeodomain-containing transcriptional repressor; regulates expression of PTR2, which encodes a major peptide transporter; imported peptides activate ubiquitin-dependent proteolysis, resulting in degradation of Cup9p and de-repression of PTR2 transcription; CUP9 has a paralog, TOS8, that arose from the whole genome duplication; protein abundance increases in response to DNA replication stress
GRX5	YPL059W	3285500000	2632600000	0.801278	GRX5	Glutathione-dependent oxidoreductase; hydroperoxide and superoxide-radical responsive; mitochondrial matrix protein involved in the synthesis/assembly of iron-sulfur centers; monothiol glutaredoxin subfamily member along with Grx3p and Grx4p
COQ6	YGR255C	1579600000	1266200000	0.801595	COQ6	Flavin-dependent monooxygenase involved in ubiquinone biosynthesis; responsible for hydroxylation at position C5 and deamination at C4 during ubiquinone (Coenzyme Q) biosynthesis; localizes to matrix face of mitochondrial inner membrane in a large complex with other ubiquinone biosynthetic enzymes; human homolog COQ6 can complement yeast null mutant and is implicated in steroid-resistant nephroti…
ENO1	YGR254W	97767000000	78378000000	0.801682	ENO1	Enolase I, a phosphopyruvate hydratase; catalyzes conversion of 2-phosphoglycerate to phosphoenolpyruvate during glycolysis and the reverse reaction during gluconeogenesis; expression repressed in response to glucose; protein abundance increases in response to DNA replication stress; N-terminally propionylated in vivo; ENO1 has a paralog, ENO2, that arose from the whole genome duplication
GPB2	YAL056W	387260000	310770000	0.802484	GPB2	Multistep regulator of cAMP-PKA signaling; inhibits PKA downstream of Gpa2p and Cyr1p, thereby increasing cAMP dependency; inhibits Ras activity through direct interactions with Ira1p/2p; regulated by G-alpha protein Gpa2p; GPB2 has a paralog, GPB1, that arose from the whole genome duplication
YBL036C	YBL036C	6137900000	4928300000	0.802929	YBL036C	Putative non-specific single-domain racemase; based on structural similarity; binds pyridoxal 5'-phosphate; expression of GFP-fusion protein induced in response to the DNA-damaging agent MMS
DPH6	YLR143W	1027900000	825610000	0.803201	DPH6	Diphthamide synthetase; catalyzes the last amidation step of diphthamide biosynthesis using ammonium and ATP; evolutionarily conserved in eukaryotes; dph6 mutants exhibit diphthine accumulation and resistance to sordarin, which is indicative of defects in diphthamide formation on EF2; green fluorescent protein (GFP)-tagged protein localizes to the cytoplasm; DPH6/YLR143W is not an essential gene
FOL3	YMR113W	830140000	667070000	0.803563	FOL3	Dihydrofolate synthetase, involved in folic acid biosynthesis; catalyzes conversion of dihydropteroate to dihydrofolate in folate coenzyme biosynthesis; FOL3 has a paralog, RMA1, that arose from the whole genome duplication
YNR040W	YNR040W	1235300000	993140000	0.803967	YNR040W	Putative protein of unknown function; the authentic, non-tagged protein is detected in highly purified mitochondria in high-throughput studies
SCS2	YER120W	12600000000	10100000000	0.804	SCS2	Integral ER membrane protein, regulates phospholipid metabolism; one of 6 proteins (Ist2p, Scs2p, Scs22p, Tcb1p, Tcb2p, Tcb3p) that connect ER to plasma membrane (PM) and regulate PI4P levels by controlling access of Sac1p phosphatase to substrate PI4P in the PM; interacts with FFAT motifs in Opi1p, Swh1p, Osh2p, and Osh3p; involved in telomeric silencing; VAP homolog; SCS2 has a paralog, SCS22, …
NEW1	YPL226W	31413000000	25300000000	0.804	NEW1	ATP binding cassette protein; cosediments with polysomes and is required for biogenesis of the small ribosomal subunit; Asn/Gln-rich rich region supports [NU+] prion formation and susceptibility to [PSI+] prion induction
CPA2	YJR109C	115000000000	92344000000	0.804	CPA2	Large subunit of carbamoyl phosphate synthetase; carbamoyl phosphate synthetase catalyzes a step in the synthesis of citrulline, an arginine precursor
PHO12	YHR215W	6514400000	5240000000	0.804	PHO12	One of three repressible acid phosphatases; glycoprotein that is transported to the cell surface by the secretory pathway; pregulated by phosphate starvation; PHO12 has a paralog, PHO11, that arose from a segmental duplication
HAM1	YJR069C	5322600000	4280300000	0.804175	HAM1	Nucleoside triphosphate pyrophosphohydrolase; active against various substrates including ITP, dITP and XTP; mediates exclusion of non canonical purines, pyrimidines from dNTP pools; functions with YJL055W to mediate resistance to 5-FU; specifically reduces the incorporation of 5-FU into RNA without affecting uptake or incorporation of uracil into RNA; protein abundance increases in response to D…
KTR4	YBR199W	963240000	774750000	0.804317	KTR4	Glycosyltransferase involved in protein glycosylation; transfers GDP-mannose to methyl-alpha-mannoside in vitro; member of the KRE2/MNT1 mannosyltransferase family of type II membrane proteins with a short cytoplasmic N-terminus, a membrane-spanning region and a highly conserved catalytic lumenal domain
MRPL15	YLR312W-A	2643300000	2126300000	0.804411	MRPL15	Mitochondrial ribosomal protein of the large subunit
TOM6	YOR045W	12523221313	10076700221	0.804641	TOM6	Component of the TOM (translocase of outer membrane) complex; responsible for recognition and initial import steps for all mitochondrially directed proteins; promotes assembly and stability of the TOM complex
YGR250C	YGR250C	5442600000	4379900000	0.804744	YGR250C	Putative RNA binding protein; localizes to stress granules induced by glucose deprivation; interacts with Rbg1p in a two-hybrid assay; protein abundance increases in response to DNA replication stress
VAM7	YGL212W	1.39373e+08	1.12202e+08	0.80505	VAM7	Vacuolar SNARE protein; functions with Vam3p in vacuolar protein trafficking; has an N-terminal PX domain (phosphoinositide-binding module) that binds PtdIns-3-P and mediates membrane binding; SNAP-25 homolog; protein abundance increases in response to DNA replication stress
PRE4	YFR050C	3180400000	2560900000	0.805213	PRE4	Beta 7 subunit of the 20S proteasome
TIF6	YPR016C	3259400000	2625800000	0.805608	TIF6	Constituent of 66S pre-ribosomal particles; has similarity to human translation initiation factor 6 (eIF6); may be involved in the biogenesis and or stability of 60S ribosomal subunits
SKP1	YDR328C	7476800000	6025500000	0.805893	SKP1	Evolutionarily conserved kinetochore protein; part of multiple protein complexes, including the SCF ubiquitin ligase complex, the CBF3 complex that binds centromeric DNA, and the RAVE complex that regulates assembly of the V-ATPase; protein abundance increases in response to DNA replication stress
PHO85	YPL031C	5921200000	4776200000	0.806627	PHO85	Cyclin-dependent kinase; has ten cyclin partners; involved in regulating the cellular response to nutrient levels and environmental conditions and progression through the cell cycle; human lissencephaly-associated homolog CDK5 functionally complements null mutation
QCR7	YDR529C	31259000000	25200000000	0.807	QCR7	Subunit 7 of ubiquinol cytochrome-c reductase (Complex III); Complex III is a component of the mitochondrial inner membrane electron transport chain; oriented facing the mitochondrial matrix; N-terminus appears to play a role in complex assembly
APM2	YHL019C	110490000	89166000	0.807005	APM2	Protein of unknown function; homologous to the medium chain of mammalian clathrin-associated protein complex; involved in vesicular transport
YMR087W	YMR087W	757020000	611260000	0.807456	YMR087W	Putative ADP-ribose-1''-monophosphatase; converts ADP-ribose-1''-monophosphate to ADP-ribose; may have a role in tRNA splicing; contains an A1pp domain
FSH2	YMR222C	1237400000	999200000	0.8075	FSH2	Putative serine hydrolase that localizes to the cytoplasm; sequence is similar to S. cerevisiae Fsh1p and Fsh3p and the human candidate tumor suppressor OVCA2
SPN1	YPR133C	4569900000	3692500000	0.808005	SPN1	Protein involved in RNA polymerase II transcription; is constitutively recruited to the CYC1 promoter and is required for recruitment of chromatin remodeling factors for the expression of CYC1 gene; interacts genetically or physically with RNAP II, TBP, TFIIS, and chromatin remodelling factors; central domain highly conserved throughout eukaryotes; mutations confer an Spt- phenotype
POP2	YNR052C	514110000	415490000	0.808173	POP2	RNase of the DEDD superfamily; subunit of the Ccr4-Not complex that mediates 3' to 5' mRNA deadenylation
MRPL1	YDR116C	3168700000	2560900000	0.808186	MRPL1	Mitochondrial ribosomal protein of the large subunit
SEC13	YLR208W	14800000000	12000000000	0.809	SEC13	Structural component of 3 complexes; subunit of the Nup84p nuclear pore subcomplex that contributes to nucleocytoplasmic transport and NPC biogenesis; subunit of the COPII vesicle coat required for ER-to-Golgi transport; subunit of SEACAT, a subcomplex of the coatomer-related, vacuolar-associated SEA complex, that inhibits the TORC1 inhibitory role of SEACIT (Iml1p-Npr2p-Npr3p), a GAP for Gtr1p, …
SEC31	YDL195W	20700000000	16700000000	0.809	SEC31	Component of the Sec13p-Sec31p complex of the COPII vesicle coat; COPII coat is required for vesicle formation in ER to Golgi transport; mutant has increased aneuploidy tolerance
RSM24	YDR175C	795620000	644300000	0.809809	RSM24	Mitochondrial ribosomal protein of the small subunit
TVP18	YMR071C	4515318546	3658130269	0.81016	TVP18	Integral membrane protein; localized to late Golgi vesicles along with the v-SNARE Tlg2p; may interact with ribosomes, based on co-purification experiments; may have a role in intracellular sterol transport
TIF4631	YGR162W	7984300000	6469300000	0.810253	TIF4631	Translation initiation factor eIF4G; subunit of the mRNA cap-binding protein complex (eIF4F) that also contains eIF4E (Cdc33p); interacts with Pab1p and with eIF4A (Tif1p); also has a role in biogenesis of the large ribosomal subunit; TIF4631 has a paralog, TIF4632, that arose from the whole genome duplication
YHR202W	YHR202W	5417400000	4391600000	0.810647	YHR202W	Putative protein of unknown function; green fluorescent protein (GFP)-fusion protein localizes to the vacuole, while HA-tagged protein is found in the soluble fraction, suggesting cytoplasmic localization
PHO91	YNR013C	3373300000	2734900000	0.810749	PHO91	Low-affinity vacuolar phosphate transporter; exports phosphate from the vacuolar lumen to the cytosol; regulates phosphate and polyphosphate metabolism; acts upstream of Pho81p in regulation of the PHO pathway; localizes to sites of contact between the vacuole and mitochondria (vCLAMPs); deletion of pho84, pho87, pho89, pho90, and pho91 causes synthetic lethality; transcription independent of Pi …
KRE2	YDR483W	9748000000	7906200000	0.811059	KRE2	Alpha1,2-mannosyltransferase of the Golgi; involved in protein mannosylation; KRE2 has a paralog, KTR6, that arose from the whole genome duplication
VID28	YIL017C	526170000	426850000	0.81124	VID28	GID Complex subunit, serves as adaptor for regulatory subunit Vid24p; protein involved in proteasome-dependent catabolite degradation of fructose-1,6-bisphosphatase (FBPase); localized to the nucleus and the cytoplasm
UTP6	YDR449C	611780000	496520000	0.811599	UTP6	Nucleolar protein; component of the small subunit (SSU) processome containing the U3 snoRNA that is involved in processing of pre-18S rRNA
CDS1	YBR029C	2131200000	1729800000	0.811655	CDS1	Phosphatidate cytidylyltransferase (CDP-diglyceride synthetase); an enzyme that catalyzes that conversion of CTP + phosphate into diphosphate + CDP-diaclglyerol, a critical step in the synthesis of all major yeast phospholipids; human homolog CDS1 can complement yeast cds1 null mutant
RNR2	YJL026W	24300000000	19800000000	0.812	RNR2	Ribonucleotide-diphosphate reductase (RNR), small subunit; the RNR complex catalyzes the rate-limiting step in dNTP synthesis and is regulated by DNA replication and DNA damage checkpoint pathways via localization of the small subunits; RNR2 has a paralog, RNR4, that arose from the whole genome duplication
PUP1	YOR157C	3526100000	2863700000	0.812144	PUP1	Beta 2 subunit of the 20S proteasome; endopeptidase with trypsin-like activity that cleaves after basic residues; synthesized as a proprotein before being proteolytically processed for assembly into 20S particle; human homolog is subunit Z
GND2	YGR256W	3114100000	2529800000	0.81237	GND2	6-phosphogluconate dehydrogenase (decarboxylating); catalyzes an NADPH regenerating reaction in the pentose phosphate pathway; required for growth on D-glucono-delta-lactone; GND2 has a paralog, GND1, that arose from the whole genome duplication
MRPS9	YBR146W	1983900000	1612600000	0.812843	MRPS9	Mitochondrial ribosomal protein of the small subunit
LAG1	YHL003C	1.62133e+08	1.31859e+08	0.813276	LAG1	Ceramide synthase component; involved in synthesis of ceramide from C26(acyl)-coenzyme A and dihydrosphingosine or phytosphingosine, functionally equivalent to Lac1p; forms ER foci upon DNA replication stress; homolog of human CERS2, a tumor metastasis suppressor gene whose silencing enahnces invasion/metastasis of prostate cancer cells; LAG1 has a paralog, LAC1, that arose from the whole genome …
REI1	YBR267W	405460000	329810000	0.813422	REI1	Cytoplasmic pre-60S factor; required for the correct recycling of shuttling factors Alb1, Arx1 and Tif6 at the end of the ribosomal large subunit biogenesis; involved in bud growth in the mitotic signaling network
LIN1	YHR156C	2.63404e+08	2.14273e+08	0.813479	LIN1	Non-essential component of U5 snRNP; nuclear protein; physically interacts with Irr1p of cohesin complex; may link together proteins involved in chromosome segregation, mRNA splicing and DNA replication
CDC9	YDL164C	4400400000	3581300000	0.813858	CDC9	DNA ligase found in the nucleus and mitochondria; an essential enzyme that joins Okazaki fragments during DNA replication; also acts in ribonucleotide excision repair, base excision repair, and recombination; human homolog LIG1 can complement yeast cdc9 temperature-sensitive mutant at restrictive temperature
GDH1	YOR375C	17600000000	14300000000	0.814	GDH1	NADP(+)-dependent glutamate dehydrogenase; synthesizes glutamate from ammonia and alpha-ketoglutarate; rate of alpha-ketoglutarate utilization differs from Gdh3p; expression regulated by nitrogen and carbon sources; GDH1 has a paralog, GDH3, that arose from the whole genome duplication
GPM3	YOL056W	2.51807e+07	2.05013e+07	0.814167	GPM3	Homolog of Gpm1p phosphoglycerate mutase; converts 3-phosphoglycerate to 2-phosphoglycerate in glycolysis; may be non-functional; GPM3 has a paralog, GPM2, that arose from the whole genome duplication
MEF1	YLR069C	7719100000	6285800000	0.814318	MEF1	Mitochondrial elongation factor involved in translational elongation
POP1	YNL221C	367070000	299010000	0.814586	POP1	Subunit of both RNase MRP and nuclear RNase P; RNase MRP cleaves pre-rRNA, while nuclear RNase P cleaves tRNA precursors to generate mature 5' ends and facilitates turnover of nuclear RNAs; binds to the RPR1 RNA subunit in RNase P
KAP95	YLR347C	23300000000	19000000000	0.815	KAP95	Karyopherin beta; forms a complex with Srp1p/Kap60p; interacts with nucleoporins to mediate nuclear import of NLS-containing cargo proteins via the nuclear pore complex; regulates PC biosynthesis; GDP-to-GTP exchange factor for Gsp1p
SUC2	YIL162W	30892000000	25200000000	0.815	SUC2	Invertase; sucrose hydrolyzing enzyme; a secreted, glycosylated form is regulated by glucose repression, and an intracellular, nonglycosylated enzyme is produced constitutively
ATG2	YNL242W	444320000	362470000	0.815786	ATG2	Peripheral membrane protein required for autophagic vesicle formation; also required for vesicle formation during pexophagy and the cytoplasm-to-vaucole targeting (Cvt) pathway; involved in Atg9p cycling between the phagophore assembly site and mitochondria; essential for cell cycle progression from G2/M to G1 under nitrogen starvation; forms cytoplasmic foci upon DNA replication stress
MRH1	YDR033W	7423000000	6056300000	0.815883	MRH1	Protein that localizes primarily to the plasma membrane; also found at the nuclear envelope; long-lived protein that is asymmetrically retained in the plasma membrane of mother cells; the authentic, non-tagged protein is detected in mitochondria in a phosphorylated state; null mutation confers sensitivity to acetic acid
RPB2	YOR151C	18500000000	15100000000	0.816	RPB2	RNA polymerase II second largest subunit B150; part of central core; similar to bacterial beta subunit
HSP60	YLR259C	111000000000	90944000000	0.816	HSP60	Tetradecameric mitochondrial chaperonin; required for ATP-dependent folding of precursor polypeptides and complex assembly; prevents aggregation and mediates protein refolding after heat shock; role in mtDNA transmission; phosphorylated
HTB1	YDR224C	19600000000	16000000000	0.816	HTB1	Histone H2B; core histone protein required for chromatin assembly and chromosome function; nearly identical to HTB2; Rad6p-Bre1p-Lge1p mediated ubiquitination regulates reassembly after DNA replication, transcriptional activation, meiotic DSB formation and H3 methylation
SAF1	YBR280C	1790800000	1461500000	0.816116	SAF1	F-Box protein involved in proteasome-dependent degradation of Aah1p; involved in proteasome-dependent degradation of Aah1p during entry of cells into quiescence; interacts with Skp1
ORC4	YPR162C	2.03067e+08	1.65784e+08	0.816399	ORC4	Subunit of the origin recognition complex (ORC); ORC directs DNA replication by binding to replication origins and is also involved in transcriptional silencing; ORC4 has a paralog, RIF2, that arose from the whole genome duplication
RAD27	YKL113C	3011200000	2458500000	0.816452	RAD27	5' to 3' exonuclease, 5' flap endonuclease; required for Okazaki fragment processing and maturation, for long-patch base-excision repair and large loop repair (LLR), ribonucleotide excision repair; member of the S. pombe RAD2/FEN1 family; relocalizes to the cytosol in response to hypoxia
FCY1	YPR062W	2869600000	2343800000	0.816769	FCY1	Cytosine deaminase; zinc metalloenzyme that catalyzes the hydrolytic deamination of cytosine to uracil; of biomedical interest because it also catalyzes the deamination of 5-fluorocytosine (5FC) to form anticancer drug 5-fluorouracil (5FU)
FAA1	YOR317W	54000000000	44100000000	0.817	FAA1	Long chain fatty acyl-CoA synthetase; activates imported fatty acids with a preference for C12:0-C16:0 chain lengths; functions in long chain fatty acid import; accounts for most acyl-CoA synthetase activity; localized to lipid particles; involved in sphingolipid-to-glycerolipid metabolism; forms ER foci upon DNA replication stress; mutation is complemented by any of human ACSBG1, ACSL1, ACSL3, A…
DSK2	YMR276W	7980500000	6520700000	0.817079	DSK2	Nuclear-enriched ubiquitin-like polyubiquitin-binding protein; required for spindle pole body (SPB) duplication and for transit through the G2/M phase of the cell cycle; involved in proteolysis; interacts with the proteasome; protein abundance increases in response to DNA replication stress
MDE1	YJR024C	1607800000	1313900000	0.817204	MDE1	5'-methylthioribulose-1-phosphate dehydratase; acts in the methionine salvage pathway; potential Smt3p sumoylation substrate; expression downregulated by caspofungin and deletion mutant is caspofungin resistant
UBX4	YMR067C	2829800000	2313800000	0.817655	UBX4	UBX domain-containing protein that interacts with Cdc48p; involved in degradation of polyubiquitinated proteins via the ERAD (ER-associated degradation) pathway; modulates the Cdc48p-Nplp-Ufd1p AAA ATPase complex during its role in delivery of misfolded proteins to the proteasome; protein abundance increases in response to DNA replication stress
AIM41	YOR215C	10200000000	8355600000	0.818	AIM41	Putative protein of unknown function; the authentic protein is detected in highly purified mitochondria in high-throughput studies; null mutant displays reduced frequency of mitochondrial genome loss
ISW2	YOR304W	1009600000	825930000	0.818076	ISW2	ATP-dependent DNA translocase involved in chromatin remodeling; ATPase component that, with Itc1p, forms a complex required for repression of a-specific genes, INO1, and early meiotic genes during mitotic growth; the Isw2 complex exhibits basal levels of chromatin binding throughout the genome as well as target-specific chromatin interactions; targeted by Ume6p- and Sua7p-dependent DNA looping to…
SAC1	YKL212W	10600000000	8686300000	0.819	SAC1	Phosphatidylinositol phosphate (PtdInsP) phosphatase; involved in hydrolysis of PtdIns[4]P in the early and medial Golgi; regulated by interaction with Vps74p; ER localized transmembrane protein which cycles through the Golgi; involved in protein trafficking and processing, secretion, and cell wall maintenance; regulates sphingolipid biosynthesis through the modulation of PtdIns(4)P metabolism
HFI1	YPL254W	275160000	225390000	0.819123	HFI1	Adaptor protein required for structural integrity of the SAGA complex; a histone acetyltransferase-coactivator complex that is involved in global regulation of gene expression through acetylation and transcription functions
WHI4	YDL224C	1054600000	863850000	0.819126	WHI4	Putative RNA binding protein; regulates the cell size requirement for passage through Start and commitment to cell division; WHI4 has a paralog, WHI3, that arose from the whole genome duplication
EFR3	YMR212C	744200000	609740000	0.819323	EFR3	Protein required for Stt4-containing PI kinase complex localization; required for Stt4-containing phosphoinositide (PI) kinase patch assembly at the plasma membrane; recruited to the plasma membrane via a conserved basic patch near its N-terminus; exhibits synthetic lethal genetic interactions with PHO85; has sequence similarity to the Drosophila rolling blackout (RBO) gene
YHR182W	YHR182W	534250000	437860000	0.819579	YHR182W	Protein of unknown function; green fluorescent protein (GFP)-fusion protein localizes to the cell periphery and cytoplasm; relocalizes from bud neck to cytoplasm upon DNA replication stress
COG3	YER157W	347910000	285200000	0.819752	COG3	Essential component of the conserved oligomeric Golgi complex; a cytosolic tethering complex (Cog1p through Cog8p) that functions in protein trafficking to mediate fusion of transport vesicles to Golgi compartments
THR1	YHR025W	7711800000	6322200000	0.819809	THR1	Homoserine kinase; conserved protein required for threonine biosynthesis; long-lived protein that is preferentially retained in mother cells and forms cytoplasmic filaments; expression is regulated by the GCN4-mediated general amino acid control pathway
SUI2	YJR007W	15800000000	12900000000	0.82	SUI2	Alpha subunit of the translation initiation factor eIF2; eIF2 is involved in identification of the start codon; phosphorylation of Ser51 is required for regulation of translation by inhibiting the exchange of GDP for GTP; protein abundance increases in response to DNA replication stress
HMO1	YDR174W	14800000000	12100000000	0.82	HMO1	Chromatin associated high mobility group (HMG) family member; involved in compacting, bending, bridging and looping DNA; rDNA-binding component that regulates transcription from RNA polymerase I promoters; regulates start site selection of ribosomal protein genes via RNA polymerase II promoters; role in genome maintenance; associates with a 5'-3' DNA helicase and Fpr1p, a prolyl isomerase; reloca…
ARG2	YJL071W	573330000	470250000	0.820208	ARG2	Acetylglutamate synthase (glutamate N-acetyltransferase); mitochondrial enzyme that catalyzes the first step in the biosynthesis of the arginine precursor ornithine; forms a complex with Arg5,6p
GON7	YJL184W	522090000	428600000	0.820931	GON7	Component of the EKC/KEOPS protein complex; EKC/KEOPS complex is required for t6A tRNA modification and telomeric TG1-3 recombination; may have role in transcription; implicated in osmotic stress response; other complex members are Kae1p, Cgi121p, Pcc1p, and Bud32p
MMF1	YIL051C	18500000000	15200000000	0.821	MMF1	Mitochondrial protein required for transamination of isoleucine; but not of valine or leucine; may regulate specificity of branched-chain transaminases Bat1p and Bat2p; induction of expression in response to stress is mediated by a Hog1p-regulated antisense RNA and gene looping; interacts genetically with mitochondrial ribosomal protein genes; MMF1 has a paralog, HMF1, that arose from the whole g…
VTC4	YJL012C	24100000000	19800000000	0.821	VTC4	Vacuolar membrane polyphosphate polymerase; subunit of the vacuolar transporter chaperone (VTC) complex involved in synthesis and transfer of polyP to the vacuole; regulates membrane trafficking; role in non-autophagic vacuolar fusion; protein abundance increases in response to DNA replication stress
RLP24	YLR009W	690050000	566540000	0.821013	RLP24	Essential protein required for ribosomal large subunit biogenesis; associated with pre-60S ribosomal subunits; stimulates the ATPase activity of Afg2p, which is required for release of Rlp24p from the pre-60S particle; has similarity to Rpl24Ap and Rpl24Bp
YOR289W	YOR289W	2836300000	2329300000	0.821246	YOR289W	Putative protein of unknown function; transcription induced by the unfolded protein response; green fluorescent protein (GFP)-fusion protein localizes to both the cytoplasm and the nucleus
TMA10	YLR327C	6471100000	5314800000	0.821313	TMA10	Protein of unknown function that associates with ribosomes; protein abundance increases in response to DNA replication stress; TMA10 has a paralog, STF2, that arose from the whole genome duplication
MSL1	YIR009W	113190000	92998000	0.82161	MSL1	U2B component of U2 snRNP; involved in splicing, binds the U2 snRNA stem-loop IV in vitro but requires association of Lea1p for in vivo binding; does not contain the conserved C-terminal RNA binding domain found in other family members
PSK1	YAL017W	1019800000	838120000	0.821847	PSK1	PAS domain-containing serine/threonine protein kinase; coordinately regulates protein synthesis and carbohydrate metabolism and storage in response to a unknown metabolite that reflects nutritional status; PSK1 has a paralog, PSK2, that arose from the whole genome duplication
RMD5	YDR255C	315060000	258940000	0.821875	RMD5	Component of GID Complex that confers ubiquitin ligase (U3) activity; necessary for polyubiquitination and degradation of the gluconeogenic enzyme fructose-1,6-bisphosphatase; forms dimer with Fyv10p that is then recruited to GID Complex by Gid8p; also required for sporulation; conserved protein that has a degenerate RING finger domain
SDH1	YKL148C	35800000000	29400000000	0.822	SDH1	Flavoprotein subunit of succinate dehydrogenase; couples the oxidation of succinate to the transfer of electrons to ubiquinone as part of the TCA cycle and the mitochondrial respiratory chain; FAD binding to Sdh1p is required for the assembly of the succinate dehydrogenase subunits; mutations in human ortholog SDHA are associated with Leigh syndrome
SSE2	YBR169C	21400000000	17600000000	0.822	SSE2	Member of the heat shock protein 70 (HSP70) family; may be involved in protein folding; localized to the cytoplasm; SSE2 has a paralog, SSE1, that arose from the whole genome duplication
MRPL11	YDL202W	2809300000	2310400000	0.822411	MRPL11	Mitochondrial ribosomal protein of the large subunit; localizes to vacuole in response to H2O2
RIB5	YBR256C	8891800000	7313600000	0.822511	RIB5	Riboflavin synthase; catalyzes the last step of the riboflavin biosynthesis pathway
HIR2	YOR038C	1059300000	871540000	0.822751	HIR2	Subunit of HIR nucleosome assembly complex; involved in regulation of histone gene transcription; recruits Swi-Snf complexes to histone gene promoters; promotes heterochromatic gene silencing with Asf1p; relocalizes to the cytosol in response to hypoxia
GDA1	YEL042W	2344100000	1928700000	0.822789	GDA1	Guanosine diphosphatase located in the Golgi; involved in the transport of GDP-mannose into the Golgi lumen, converting GDP to GMP after mannose is transferred to substrates; null mutants are defective in sporulation and pre-meiotic S phase entry; orthologous to human ENTPD6, a meiosis-associated non-obstructive azoospermia (NOA) related gene identified in GWAS studies
RPS23B	YPR132W	71200000000	58570000000	0.823	RPS23B	Ribosomal protein 28 (rp28) of the small (40S) ribosomal subunit; required for translational accuracy; homologous to mammalian ribosomal protein S23 and bacterial S12; RPS23B has a paralog, RPS23A, that arose from the whole genome duplication; deletion of both RPS23A and RPS23B is lethal
ASN2	YGR124W	78435000000	64558000000	0.823076	ASN2	Asparagine synthetase; catalyzes the synthesis of L-asparagine from L-aspartate in the asparagine biosynthetic pathway; ASN2 has a paralog, ASN1, that arose from the whole genome duplication
BLM10	YFL007W	1523800000	1254300000	0.82314	BLM10	Proteasome activator; binds the core proteasome (CP) and stimulates proteasome-mediated protein degradation by inducing gate opening; required for sequestering CP into proteasome storage granule (PSG) during quiescent phase and for nuclear import of CP in proliferating cells; required for resistance to bleomycin, may be involved in protecting against oxidative damage; similar to mammalian PA200
IES1	YFL013C	927570000	763590000	0.823215	IES1	Subunit of the INO80 chromatin remodeling complex; relocalizes to the cytosol in response to hypoxia
CAB5	YDR196C	1247200000	1026800000	0.823284	CAB5	Subunit of the CoA-Synthesizing Protein Complex (CoA-SPC); subunits of this complex are: Cab2p, Cab3p, Cab4p, Cab5p, Sis2p and Vhs3p; probable dephospho-CoA kinase (DPCK) that catalyzes the last step in coenzyme A biosynthesis; null mutant lethality is complemented by human homolog DCAKD and by E. coli coaE (encoding DPCK); detected in purified mitochondria in high-throughput studies; also locali…
POX1	YGL205W	3850900000	3171300000	0.823522	POX1	Fatty-acyl coenzyme A oxidase; involved in the fatty acid beta-oxidation pathway; localized to the peroxisomal matrix
ATP15	YPL271W	10400000000	8542400000	0.825	ATP15	Epsilon subunit of the F1 sector of mitochondrial F1F0 ATP synthase; which is a large, evolutionarily conserved enzyme complex required for ATP synthesis; F1 translationally regulates ATP6 and ATP8 expression to achieve a balanced output of ATP synthase genes encoded in nucleus and mitochondria; phosphorylated
MSH2	YOL090W	3136300000	2588200000	0.82524	MSH2	Protein that binds to DNA mismatches; forms heterodimers with Msh3p and Msh6p that bind to DNA mismatches to initiate the mismatch repair process; contains a Walker ATP-binding motif required for repair activity and involved in interstrand cross-link repair; Msh2p-Msh6p binds to and hydrolyzes ATP
RPB7	YDR404C	2541900000	2097800000	0.825288	RPB7	RNA polymerase II subunit B16; forms dissociable heterodimer with Rpb4p; Rpb4/7 dissociates from RNAPII as Ser2 CTD phosphorylation increases; Rpb4/7 regulates cellular lifespan via mRNA decay process; involved in recruitment of 3'-end processing factors to transcribing RNA polymerase II complex, export of mRNA to cytoplasm under stress conditions; also involved in translation initiation
ALG14	YBR070C	1.40321e+08	1.15878e+08	0.825804	ALG14	Component of UDP-GlcNAc transferase; required for second step of dolichyl-linked oligosaccharide synthesis; anchors catalytic subunit Alg13p to ER membrane; similar to bacterial and human glycosyltransferases; both human homologs ALG13 and ALG14 are required to complement yeast alg14 mutant
MOT3	YMR070W	1415100000	1168600000	0.825807	MOT3	Transcriptional repressor and activator with two C2-H2 zinc fingers; involved in repression of a subset of hypoxic genes by Rox1p, repression of several DAN/TIR genes during aerobic growth and ergosterol biosynthetic genes in response to hyperosmotic stress; contributes to recruitment of Tup1p-Cyc8p general repressor to promoters; involved in positive transcriptional regulation of CWP2 and other …
GLR1	YPL091W	31655000000	26200000000	0.826	GLR1	Cytosolic and mitochondrial glutathione oxidoreductase; converts oxidized glutathione to reduced glutathione; cytosolic Glr1p is the main determinant of the glutathione redox state of the mitochondrial intermembrane space; mitochondrial Glr1p has a role in resistance to hyperoxia; protein abundance increases in response to DNA replication stress
APM3	YBR288C	1846200000	1525400000	0.826238	APM3	Mu3-like subunit of the clathrin associated protein complex (AP-3); functions in transport of alkaline phosphatase to the vacuole via the alternate pathway
MRP49	YKL167C	1958900000	1618600000	0.82628	MRP49	Mitochondrial ribosomal protein of the large subunit; not essential for mitochondrial translation
LSM4	YER112W	2720100000	2247600000	0.826293	LSM4	Lsm (Like Sm) protein; part of heteroheptameric complexes (Lsm2p-7p and either Lsm1p or 8p): cytoplasmic Lsm1p complex involved in mRNA decay; nuclear Lsm8p complex part of U6 snRNP and possibly involved in processing tRNA, snoRNA, and rRNA; forms cytoplasmic foci upon DNA replication stress
NOG2	YNR053C	991690000	819510000	0.826377	NOG2	Putative GTPase; associates with pre-60S ribosomal subunits in the nucleolus and is required for their nuclear export and maturation; recruited by ribosomal proteins L17, L35, and L37 to assembling ribosomes after 27SB pre-rRNA is generated, immediately preceding removal of ITS2
NTA1	YJR062C	857770000	708870000	0.82641	NTA1	Amidase; removes the amide group from N-terminal asparagine and glutamine residues to generate proteins with N-terminal aspartate and glutamate residues that are targets of ubiquitin-mediated degradation
CUL3	YGR003W	442710000	366090000	0.82693	CUL3	Ubiquitin-protein ligase; forms a complex with Elc1p that polyubiquitylates monoubiquitylated RNA polymerase II to trigger its proteolysis; cullin family member with similarity to Cdc53p and human CUL3
PUB1	YNL016W	12900000000	10700000000	0.827	PUB1	Poly (A)+ RNA-binding protein; abundant mRNP-component protein that binds mRNA and is required for stability of many mRNAs; component of glucose deprivation induced stress granules, involved in P-body-dependent granule assembly; protein abundance increases in response to DNA replication stress
DBP3	YGL078C	3970600000	3284200000	0.827129	DBP3	RNA-Dependent ATPase, member of DExD/H-box family; involved in cleavage of site A3 within the ITS1 spacer during rRNA processing; not essential for growth, but deletion causes severe slow-growth phenotype
ICP55	YER078C	1279200000	1058500000	0.82747	ICP55	Mitochondrial aminopeptidase; cleaves the N termini of at least 38 imported proteins after cleavage by the mitochondrial processing peptidase (MPP), thereby increasing their stability; member of the aminopeptidase P family
YMR102C	YMR102C	362450000	299970000	0.827618	YMR102C	Protein of unknown function; transcription is activated by paralogous transcription factors Yrm1p and Yrr1p along with genes involved in multidrug resistance; mutant shows increased resistance to azoles; not an essential gene; YMR102C has a paralog, DGR2, that arose from the whole genome duplication
CCT6	YDR188W	18300000000	15200000000	0.828	CCT6	Subunit of the cytosolic chaperonin Cct ring complex; related to Tcp1p, essential protein that is required for the assembly of actin and tubulins in vivo; contains an ATP-binding motif
CDD1	YLR245C	443130000	366920000	0.828019	CDD1	Cytidine deaminase; catalyzes the modification of cytidine to uridine in vitro but native RNA substrates have not been identified, localizes to both the nucleus and cytoplasm
TDA10	YGR205W	6984100000	5789700000	0.828983	TDA10	ATP-binding protein of unknown function; crystal structure resembles that of E.coli pantothenate kinase and other small kinases; null mutant is sensitive to expression of the top1-T722A allele
PSP2	YML017W	2972200000	2460000000	0.829	PSP2	Asn rich cytoplasmic protein that contains RGG motifs; high-copy suppressor of group II intron-splicing defects of a mutation in MRS2 and of a conditional mutation in POL1 (DNA polymerase alpha); possible role in mitochondrial mRNA splicing
RIP1	YEL024W	20900000000	17300000000	0.829	RIP1	Ubiquinol-cytochrome-c reductase; a Rieske iron-sulfur protein of the mitochondrial cytochrome bc1 complex; transfers electrons from ubiquinol to cytochrome c1 during respiration; during import, Rip1p is first imported into the mitochondrial matrix where it is processed, acquires its Fe-S cluster, and is folded, then is translocated into the inner membrane by the action of a homo-oligomer of Bcs1…
YOP1	YPR028W	7374600000	6113600000	0.829008	YOP1	Reticulon-interacting protein; stabilizes membrane curvature; involved in the generation of tubular ER morphology; ER tubule integral membrane protein; interacts with Yip1p to mediate membrane traffic and with Sey1p to maintain ER morphology; forms tubules in vitro; overexpression leads to cell death and accumulation of internal cell membranes; mutants have reduced phosphatidylserine transfer bet…
ERP4	YOR016C	623340000	516820000	0.829114	ERP4	Member of the p24 family involved in ER to Golgi transport; similar to Emp24p and Erv25p; ERP4 has a paralog, ERP2, that arose from the whole genome duplication
SNF1	YDR477W	6512000000	5399400000	0.829146	SNF1	AMP-activated S/T protein kinase; forms a complex with Snf4p and members of the Sip1p/Sip2p/Gal83p family; required for transcription of glucose-repressed genes, thermotolerance, sporulation, and peroxisome biogenesis; regulates nucleocytoplasmic shuttling of Hxk2p; regulates filamentous growth and acts as a non-canonical GEF, activating Arf3p during invasive growth; SUMOylation by Mms21p inhibit…
RPB3	YIL021W	4366700000	3621100000	0.829253	RPB3	RNA polymerase II third largest subunit B44; part of central core; similar to prokaryotic alpha subunit
PPE1	YHR075C	225130000	186700000	0.829299	PPE1	Protein with carboxyl methyl esterase activity; may have a role in demethylation of the phosphoprotein phosphatase catalytic subunit; also identified as a small subunit mitochondrial ribosomal protein
DEF1	YKL054C	6978500000	5789200000	0.829577	DEF1	RNAPII degradation factor; forms a complex with Rad26p in chromatin, enables ubiquitination and proteolysis of RNAPII present in an elongation complex; mutant is deficient in Zip1p loading onto chromosomes during meiosis
COX1	Q0045	1594900000	1323200000	0.829644	COX1	Subunit I of cytochrome c oxidase (Complex IV); Complex IV is the terminal member of the mitochondrial inner membrane electron transport chain; one of three mitochondrially-encoded subunits
CTI6	YPL181W	131550000	109170000	0.829875	CTI6	Component of the Rpd3L histone deacetylase complex; relieves transcriptional repression by binding to the Cyc8p-Tup1p corepressor and recruiting the SAGA complex to the repressed promoter; contains a PHD finger domain
RBK1	YCR036W	3077200000	2553700000	0.829878	RBK1	Putative ribokinase
HTA1	YDR225W	16100000000	13400000000	0.83	HTA1	Histone H2A; core histone protein required for chromatin assembly and chromosome function; one of two nearly identical subtypes (see also HTA2); DNA damage-dependent phosphorylation by Mec1p facilitates DNA repair; acetylated by Nat4p; N-terminally propionylated in vivo
RSR1	YGR152C	388990000	323070000	0.830535	RSR1	GTP-binding protein of the Ras superfamily; required for bud site selection, morphological changes in response to mating pheromone, and efficient cell fusion; localized to the plasma membrane; significantly similar to mammalian Rap GTPases
FZF1	YGL254W	782870000	650240000	0.830585	FZF1	Transcription factor involved in sulfite metabolism; sole identified regulatory target is SSU1; overexpression suppresses sulfite-sensitivity of many unrelated mutants due to hyperactivation of SSU1, contains five zinc fingers; protein abundance increases in response to DNA replication stress
SNX41	YDR425W	555060000	461520000	0.831478	SNX41	Sorting nexin; involved in the retrieval of late-Golgi SNAREs from the post-Golgi endosome to the trans-Golgi network; interacts with Snx4p
BPL1	YDL141W	2398800000	1994600000	0.831499	BPL1	Biotin:apoprotein ligase; covalently modifies proteins with the addition of biotin, required for acetyl-CoA carboxylase (Acc1p) holoenzyme formation; comparative analysis suggests that a mitochondrially targeted form may result from translation starting at a non-canonical codon upstream of the annotated start codon; human homolog HLCS can complement yeast BPL1 mutant
YIF1	YNL263C	688240000	572530000	0.831876	YIF1	Integral membrane protein; required for the fusion of ER-derived COPII transport vesicles with the Golgi; interacts with Yip1p and Yos1p; localizes to the Golgi, the ER, and COPII vesicles; homolog of human YIPF3
TPM1	YNL079C	8301000000	6907000000	0.832068	TPM1	Major isoform of tropomyosin; binds to and stabilizes actin cables and filaments, which direct polarized cell growth and the distribution of several organelles; acetylated by the NatB complex and acetylated form binds actin most efficiently; TPM1 has a paralog, TPM2, that arose from the whole genome duplication
ULS1	YOR191W	2.39919e+07	1.99753e+07	0.832583	ULS1	Swi2/Snf2-related translocase, SUMO-Targeted Ubiquitin Ligase (STUbL); required for maintenance of NHEJ inhibition at telomeres; functions at telomeres to translocate and ubiquitinylate poly-sumoylated Rap1p for proteosomal degradation; plays role in antagonizing silencing during mating-type switching; only known STUbL with a translocase activity; contains RING finger domain; relocalizes from nuc…
MRP51	YPL118W	3168400000	2638600000	0.832786	MRP51	Mitochondrial ribosomal protein of the small subunit; MRP51 exhibits genetic interactions with mutations in the COX2 and COX3 mRNA 5'-untranslated leader sequences
TUS1	YLR425W	317160000	264180000	0.832955	TUS1	Guanine nucleotide exchange factor (GEF) that modulates Rho1p activity; involved in the cell integrity signaling pathway; interacts with Rgl1p; localization of Tus1p to the bed neck is regulated by Rgl1p; multicopy suppressor of tor2 mutation and ypk1 ypk2 double mutation; potential Cdc28p substrate
PUP3	YER094C	9839300000	8190000000	0.833	PUP3	Beta 3 subunit of the 20S proteasome; involved in ubiquitin-dependent catabolism; human homolog is subunit C10
PDX3	YBR035C	13800000000	11500000000	0.833	PDX3	Pyridoxine (pyridoxamine) phosphate oxidase; has homologs in E. coli and Myxococcus xanthus; transcription is under the general control of nitrogen metabolism
GPD2	YOL059W	11000000000	9155600000	0.833	GPD2	NAD-dependent glycerol 3-phosphate dehydrogenase; expression is controlled by an oxygen-independent signaling pathway required to regulate metabolism under anoxic conditions; located in cytosol and mitochondria; constitutively active but is inactivated via phosphorylation by energy-stress responsive kinase SNF1; GPD2 has a paralog, GPD1, that arose from the whole genome duplication
RFC1	YOR217W	3137600000	2610000000	0.833	RFC1	Subunit of heteropentameric Replication factor C (RF-C); RF-C is a DNA binding protein and ATPase that acts as a clamp loader of the proliferating cell nuclear antigen (PCNA) processivity factor for DNA polymerases delta and epsilon
STI1	YOR027W	32200000000	26800000000	0.833	STI1	Hsp90 cochaperone; regulates spatial organization of amyloid-like proteins in the cytosol, thereby buffering the proteotoxicity caused by amyloid-like proteins; interacts with the Ssa group of the cytosolic Hsp70 chaperones and activates Ssa1p ATPase activity; interacts with Hsp90 chaperones and inhibits their ATPase activity; homolog of mammalian Hop
YFR016C	YFR016C	859550000	716260000	0.833296	YFR016C	Putative protein of unknown function; green fluorescent protein (GFP)-fusion protein localizes to the cytoplasm and bud; interacts with Spa2p; YFR016C is not an essential gene
RAS2	YNL098C	7651300000	6377300000	0.833492	RAS2	GTP-binding protein; regulates nitrogen starvation response, sporulation, and filamentous growth; farnesylation and palmitoylation required for activity and localization to plasma membrane; homolog of mammalian Ras proto-oncogenes; RAS2 has a paralog, RAS1, that arose from the whole genome duplication
PTK2	YJR059W	3061800000	2552700000	0.833725	PTK2	Serine/threonine protein kinase; involved in regulation of ion transport across plasma membrane; carboxyl terminus is essential for glucose-dependent Pma1p activation via phosphorylation of Pma1p-Ser899; enhances spermine uptake; PTK2 has a paralog, PTK1, that arose from the whole genome duplication
ADE4	YMR300C	10000000000	8345700000	0.834	ADE4	Phosphoribosylpyrophosphate amidotransferase (PRPPAT); catalyzes first step of the 'de novo' purine nucleotide biosynthetic pathway; also known as amidophosphoribosyltransferase
YBT1	YLL048C	3309900000	2760900000	0.834134	YBT1	Transporter of the ATP-binding cassette (ABC) family; involved in bile acid transport; negative regulator of vacuole fusion; regulates release of lumenal Ca2+ stores; similar to mammalian bile transporters; YBT1 has a paralog, VMR1, that arose from the whole genome duplication
SAK1	YER129W	473110000	394640000	0.83414	SAK1	Upstream serine/threonine kinase for the SNF1 complex; plays a role in pseudohyphal groth; partially redundant with Elm1p and Tos3p; members of this family have functional orthology with LKB1, a mammalian kinase associated with Peutz-Jeghers cancer-susceptibility syndrome; SAK1 has a paralog, TOS3, that arose from the whole genome duplication
MSS2	YDL107W	2.99932e+07	2.50272e+07	0.834431	MSS2	Peripherally bound inner membrane protein of the mitochondrial matrix; involved in membrane insertion of C-terminus of Cox2p, interacts genetically and physically with Cox18p
ALD5	YER073W	3942400000	3289800000	0.834466	ALD5	Mitochondrial aldehyde dehydrogenase; involved in regulation or biosynthesis of electron transport chain components and acetate formation; activated by K+; utilizes NADP+ as the preferred coenzyme; constitutively expressed
HIS5	YIL116W	4952300000	4132700000	0.834501	HIS5	Histidinol-phosphate aminotransferase; catalyzes the seventh step in histidine biosynthesis; responsive to general control of amino acid biosynthesis; mutations cause histidine auxotrophy and sensitivity to Cu, Co, and Ni salts
PWP1	YLR196W	3392300000	2830900000	0.834508	PWP1	Protein with WD-40 repeats involved in rRNA processing; associates with trans-acting ribosome biogenesis factors; similar to beta-transducin superfamily
TRM9	YML014W	658530000	549560000	0.834525	TRM9	tRNA methyltransferase; catalyzes modification of wobble bases in tRNA anticodons to 2, 5-methoxycarbonylmethyluridine and 5-methoxycarbonylmethyl-2-thiouridine; may act as part of a complex with Trm112p; deletion mutation increases translational infidelity, including amino acid misincorporation and -1 frameshifting, and also confers resistance to zymocin; null mutant displays activation of stres…
CCT8	YJL008C	29400000000	24500000000	0.835	CCT8	Subunit of the cytosolic chaperonin Cct ring complex; related to Tcp1p, required for the assembly of actin and tubulins in vivo
ASP1	YDR321W	4633900000	3869900000	0.835128	ASP1	Cytosolic L-asparaginase, involved in asparagine catabolism; catalyzes hydrolysis of L-asparagine to aspartic acid and ammonia, has an important role in therapy of acute lymphoblastic leukemia; synthesized constitutively
LEU1	YGL009C	7697500000	6430100000	0.835349	LEU1	Isopropylmalate isomerase; catalyzes the second step in the leucine biosynthesis pathway
TRA1	YHR099W	4962200000	4145200000	0.835355	TRA1	Subunit of SAGA and NuA4 histone acetyltransferase complexes; interacts with acidic activators (e.g., Gal4p) which leads to transcription activation; similar to human TRRAP, which is a cofactor for c-Myc mediated oncogenic transformation
ATM1	YMR301C	645280000	539270000	0.835715	ATM1	Mitochondrial inner membrane ATP-binding cassette (ABC) transporter; exports mitochondrially synthesized precursors of iron-sulfur (Fe/S) clusters to the cytosol; human homolog ABCB7 can complement yeast null mutant
ORM2	YLR350W	424110000	354490000	0.835844	ORM2	Protein that mediates sphingolipid homeostasis; evolutionarily conserved, required for resistance to agents that induce unfolded protein response; Orm1p and Orm2p together control membrane biogenesis by coordinating lipid homeostasis with protein quality control; protein abundance increases in response to DNA replication stress; ORM2 has a paralog, ORM1, that arose from the whole genome duplicati…
RBG1	YAL036C	2504700000	2093700000	0.835908	RBG1	Member of the DRG family of GTP-binding proteins; associates with translating ribosomes; interacts with Tma46p, Ygr250cp, Gir2p and Yap1p via two-hybrid
MTD1	YKR080W	5818100000	4863500000	0.835926	MTD1	NAD-dependent 5,10-methylenetetrahydrafolate dehydrogenase; plays a catalytic role in oxidation of cytoplasmic one-carbon units; expression is regulated by Bas1p and Bas2p, repressed by adenine, and may be induced by inositol and choline
EGD2	YHR193C	24300000000	20300000000	0.836	EGD2	Alpha subunit of the nascent polypeptide-associated complex (NAC); involved in protein sorting and translocation; associated with cytoplasmic ribosomes
MPC3	YGR243W	602200000	503450000	0.836018	MPC3	Highly conserved subunit of the mitochondrial pyruvate carrier (MPC); expressed during growth on nonfermentable carbon sources, and heterodimerizes with Mpc1p to form the respiratory isoform of MPC; MPC localizes to the mitochondrial inner membrane and mediates pyruvate uptake; MPC3 paralog, MPC2, heterodimerizes with Mpc1p to form the fermentative MPC isoform; protein abundance increases in resp…
XPT1	YJR133W	3914800000	3273100000	0.836084	XPT1	Xanthine-guanine phosphoribosyl transferase; required for xanthine utilization and for optimal utilization of guanine
YJL055W	YJL055W	3381300000	2827200000	0.836128	YJL055W	Putative protein of unknown function; functions together with HAM1 to mediate resistance to 5-FU; specifically reduces the incorporation of 5-FU into RNA, without affecting uptake or incorporation of uracil into RNA; proposed to be involved in the metabolism of purine and pyrimidine base analogues; deletion mutants are sensitive to HAP and AHA
COX20	YDR231C	611220000	511310000	0.83654	COX20	Mitochondrial inner membrane protein; required for proteolytic processing of Cox2p and its assembly into cytochrome c oxidase
TIM44	YIL022W	9241400000	7733700000	0.836854	TIM44	Essential component of the TIM23 complex; tethers the import motor and regulatory factors (PAM complex) to the translocation channel (Tim23p-Tim17p core complex); TIM23 complex is short for the translocase of the inner mitochondrial membrane
RPS4A	YJR145C	144000000000	121000000000	0.837	RPS4A	Protein component of the small (40S) ribosomal subunit; mutation affects 20S pre-rRNA processing; homologous to mammalian ribosomal protein S4, no bacterial homolog; RPS4A has a paralog, RPS4B, that arose from the whole genome duplication
PMS1	YNL082W	383000000	320400000	0.837	PMS1	ATP-binding protein required for mismatch repair; required for both mitosis and meiosis; functions as a heterodimer with Mlh1p; binds double- and single-stranded DNA via its N-terminal domain, similar to E. coli MutL
YPL225W	YPL225W	8994800000	7528700000	0.837006	YPL225W	Protein of unknown function; may interact with ribosomes, based on co-purification experiments; green fluorescent protein (GFP)-fusion protein localizes to the cytoplasm; protein abundance increases in response to DNA replication stress
YSF3	YNL138W-A	414841834	3.47308e+08	0.837206	YSF3	Component of the SF3b subcomplex of the U2 snRNP; essential protein required for for splicing and for assembly of SF3b
TIM22	YDL217C	340950000	285540000	0.837484	TIM22	Essential core component of the mitochondrial TIM22 complex; involved in insertion of polytopic proteins into the inner membrane; forms the channel through which proteins are imported
LNP1	YHR192W	1798500000	1506400000	0.837587	LNP1	Lunapark family member involved in ER network formation; localizes to ER junctions and this localization is regulated by the yeast atlastin ortholog Sey1p; interacts with the reticulon protein Rtn1p; induced in response to the DNA-damaging agent MMS
MMT2	YPL224C	1750100000	1466300000	0.837838	MMT2	Putative metal transporter involved in mitochondrial iron accumulation; MMT2 has a paralog, MMT1, that arose from the whole genome duplication
SBA1	YKL117W	22700000000	19000000000	0.838	SBA1	Co-chaperone that binds and regulates Hsp90 family chaperones; plays a role in determining prion variants; important for pp60v-src activity in yeast; homologous to the mammalian p23 proteins, and like p23 can regulate telomerase activity; protein abundance increases in response to DNA replication stress
HIS3	YOR202W	11600000000	9740200000	0.838	HIS3	Imidazoleglycerol-phosphate dehydratase; catalyzes the sixth step in histidine biosynthesis; mutations cause histidine auxotrophy and sensitivity to Cu, Co, and Ni salts; transcription is regulated by general amino acid control via Gcn4p
CWC27	YPL064C	159710000	133910000	0.838457	CWC27	Component of a complex containing Cef1p; putatively involved in pre-mRNA splicing; has similarity to S. pombe Cwf27p; protein abundance increases in response to DNA replication stress
SHE2	YKL130C	749260000	628530000	0.838868	SHE2	RNA-binding protein that binds specific mRNAs and interacts with She3p; part of the mRNA localization machinery that restricts accumulation of certain proteins to the bud; binds to ER-derived membranes and targets mRNAs to cortical ER
GLN3	YER040W	1.43082e+08	1.20123e+08	0.839538	GLN3	Transcriptional activator of genes regulated by nitrogen catabolite repression; localization and activity regulated by quality of nitrogen source and Ure2p
DLD2	YDL178W	6819800000	5726200000	0.839643	DLD2	D-lactate dehydrogenase; located in the mitochondrial matrix
SES1	YDR023W	60641000000	50924000000	0.839762	SES1	Cytosolic seryl-tRNA synthetase; class II aminoacyl-tRNA synthetase that aminoacylates tRNA(Ser), displays tRNA-dependent amino acid recognition which enhances discrimination of the serine substrate, interacts with peroxin Pex21p
RPG1	YBR079C	31000000000	26000000000	0.84	RPG1	eIF3a subunit of the eukaryotic translation initiation factor 3 (eIF3); subunit of the core complex of eIF3; essential for translation; part of a Prt1p-Rpg1p-Nip1p subcomplex that stimulates binding of mRNA and tRNA(i)Met to ribosomes; involved in translation reinitiation; eIF3 is also involved in programmed stop codon readthrough
RCO1	YMR075W	869500000	730480000	0.840115	RCO1	Essential component of the Rpd3S histone deacetylase complex; interacts with Eaf3p
TAF2	YCR042C	638660000	536920000	0.840698	TAF2	TFIID subunit (150 kDa); involved in RNA polymerase II transcription initiation
SWC4	YGR002C	601850000	505980000	0.840708	SWC4	Component of the Swr1p complex that incorporates Htz1p into chromatin; component of the NuA4 histone acetyltransferase complex
SLA1	YBL007C	4888600000	4109900000	0.840711	SLA1	Cytoskeletal protein binding protein; required for assembly of the cortical actin cytoskeleton; interacts with proteins regulating actin dynamics and proteins required for endocytosis; found in the nucleus and cell cortex; has 3 SH3 domains
ICL1	YER065C	207000000000	174000000000	0.841	ICL1	Isocitrate lyase; catalyzes the formation of succinate and glyoxylate from isocitrate, a key reaction of the glyoxylate cycle; expression of ICL1 is induced by growth on ethanol and repressed by growth on glucose
YPT52	YKR014C	2273100000	1912500000	0.841362	YPT52	Endosomal Rab family GTPase; required for vacuolar protein sorting, endocytosis and multivesicular body (MVB) biogenesis and sorting; required for localization of the CORVET complex to endosomes; involved in autophagy and ionic stress tolerance; similar to Vps21p and Ypt53p; mammalian Rab5 homolog; protein abundance increases in response to DNA replication stress
YJR098C	YJR098C	332460000	279750000	0.841455	YJR098C	Putative protein of unknown function; the authentic, non-tagged protein is detected in highly purified mitochondria in high-throughput studies
MSN5	YDR335W	1459700000	1228300000	0.841474	MSN5	Karyopherin; involved in nuclear import and export of proteins, including import of replication protein A and export of Far1p and transcription factors Swi5p, Swi6p, Msn2p, and Pho4p; required for re-export of mature tRNAs after their retrograde import from the cytoplasm; exportin-5 homolog
NTH2	YBR001C	394030000	331660000	0.841713	NTH2	Putative neutral trehalase, required for thermotolerance; may mediate resistance to other cellular stresses; NTH2 has a paralog, NTH1, that arose from the whole genome duplication
PHM7	YOL084W	490680000	413030000	0.84175	PHM7	Protein of unknown function; expression is regulated by phosphate levels; green fluorescent protein (GFP)-fusion protein localizes to the cell periphery and vacuole; protein abundance increases in response to DNA replication stress
RPL7B	YPL198W	250660000000	211000000000	0.842	RPL7B	Ribosomal 60S subunit protein L7B; required for processing of 27SA3 pre-rRNA to 27SB pre-rRNA during assembly of large ribosomal subunit; depletion leads to a turnover of pre-rRNA; contains a conserved C-terminal Nucleic acid Binding Domain (NDB2); binds to Domain II of 25S and 5.8S rRNAs; homologous to mammalian ribosomal protein L7 and bacterial L30; RPL7B has a paralog, RPL7A, that arose from …
PHO8	YDR481C	5050100000	4250000000	0.842	PHO8	Repressible vacuolar alkaline phosphatase; regulated by levels of Pi and by Pho4p, Pho9p, Pho80p, Pho81p and Pho85p; dephosphorylates phosphotyrosyl peptides; contributes to NAD+ metabolism by producing nicotinamide riboside from NMN
YRB1	YDR002W	7896000000	6649300000	0.84211	YRB1	Ran GTPase binding protein; involved in nuclear protein import and RNA export, ubiquitin-mediated protein degradation during the cell cycle; shuttles between the nucleus and cytoplasm; is essential; homolog of human RanBP1
SMD3	YLR147C	1203700000	1013900000	0.84232	SMD3	Core Sm protein Sm D3; part of heteroheptameric complex (with Smb1p, Smd1p, Smd2p, Sme1p, Smx3p, and Smx2p) that is part of the spliceosomal U1, U2, U4, and U5 snRNPs; homolog of human Sm D3
RLP7	YNL002C	5265100000	4436400000	0.842605	RLP7	Nucleolar protein similar to large ribosomal subunit L7 proteins; constituent of 66S pre-ribosomal particles; plays an essential role in processing of precursors to the large ribosomal subunit RNAs; binds junction of ITS2 and ITS2-proximal stem between the 3' end of 5.8S rRNA and the 5' end of 25S rRNA
CDC12	YHR107C	6281000000	5292500000	0.842621	CDC12	Component of the septin ring that is required for cytokinesis; septins are GTP-binding proteins that assemble into rod-like hetero-oligomers that can associate with other rods to form filaments; septin rings at the mother-bud neck act as scaffolds for recruiting cell division factors and as barriers to prevent diffusion of specific proteins between mother and daughter cells
COA1	YIL157C	958370000	807560000	0.842639	COA1	Mitochondrial inner membrane protein; required for assembly of the cytochrome c oxidase complex (complex IV); interacts with complex IV assembly factor Shy1p during the early stages of assembly
FMT1	YBL013W	806420000	679800000	0.842985	FMT1	Methionyl-tRNA formyltransferase; catalyzes the formylation of initiator Met-tRNA in mitochondria; potential Cdc28p substrate
YCP4	YCR004C	31400000000	26400000000	0.843	YCP4	Protein of unknown function; has sequence and structural similarity to flavodoxins; predicted to be palmitoylated; the authentic, non-tagged protein is detected in highly purified mitochondria in high-throughput studies
SIZ1	YDR409W	1697900000	1431800000	0.843277	SIZ1	SUMO/Smt3 ligase; promotes attachment of small ubiquitin-related modifier sumo (Smt3p) to proteins; regulates Rsp5p ubiquitin ligase activity and is in turn itself regulated by Rsp5p; binds Ubc9p and may bind septins; specifically required for sumoylation of septins in vivo; localized to the septin ring; SIZ1 has a paralog, NFI1, that arose from the whole genome duplication
HSH49	YOR319W	8.44788e+07	7.12399e+07	0.843287	HSH49	U2-snRNP associated splicing factor; similar to the mammalian splicing factor SAP49; proposed to function as a U2-snRNP assembly factor along with Hsh155p and binding partner Cus1p; contains two RNA recognition motifs (RRM)
SLO1	YER180C-A	5.55395e+08	4.68526e+08	0.84359	SLO1	Protein interacting with Arl3p; Arl3p is a GTPase of the Ras superfamily involved in vesicle-tethering at the Golgi; putative ortholog of human SCOCO
ADE13	YLR359W	39100000000	33000000000	0.844	ADE13	Adenylosuccinate lyase; catalyzes two steps in the 'de novo' purine nucleotide biosynthetic pathway; expression is repressed by adenine and activated by Bas1p and Pho2p; mutations in human ortholog ADSL cause adenylosuccinase deficiency; human ADSL can complement yeast ADE13 null mutant
ZEO1	YOL109W	9680100000	8170000000	0.844	ZEO1	Peripheral membrane protein of the plasma membrane; interacts with Mid2p; regulates the cell integrity pathway mediated by Pkc1p and Slt2p; the authentic protein is detected in a phosphorylated state in highly purified mitochondria
YGR149W	YGR149W	150340000	126920000	0.84422	YGR149W	Putative protein of unknown function; predicted to be an integal membrane protein
FMC1	YIL098C	563450000	476070000	0.84492	FMC1	Mitochondrial matrix protein; required for assembly or stability at high temperature of the F1 sector of mitochondrial F1F0 ATP synthase; null mutant temperature sensitive growth on glycerol is suppressed by multicopy expression of Odc1p
PST1	YDR055W	1583800000	1340000000	0.845	PST1	Cell wall protein that contains a putative GPI-attachment site; secreted by regenerating protoplasts; up-regulated by activation of the cell integrity pathway, as mediated by Rlm1p; upregulated by cell wall damage via disruption of FKS1; PST1 has a paralog, ECM33, that arose from the whole genome duplication
YKR018C	YKR018C	12200000000	10300000000	0.845	YKR018C	Protein of unknown function; green fluorescent protein (GFP)-fusion protein localizes to the cytoplasm and nucleus; protein abundance increases in response to DNA replication stress; YKR018C has a paralog, IML2, that arose from the whole genome duplication
NUD1	YOR373W	363350000	307250000	0.845603	NUD1	Component of the spindle pole body outer plaque; acts through the mitotic exit network to specify asymmetric spindle pole body inheritance
SFB2	YNL049C	1725600000	1459700000	0.845909	SFB2	Component of the Sec23p-Sfb2p heterodimer of the COPII vesicle coat; required for cargo selection during vesicle formation in ER to Golgi transport; homologous to Sfb3p; SFB2 has a paralog, SEC24, that arose from the whole genome duplication
SEC17	YBL050W	6754400000	5713900000	0.845952	SEC17	Alpha-SNAP cochaperone; SNARE-complex adaptor for Sec18 (NSF) during the disassembly of postfusion cis-SNARE complexes; stimulates the ATPase activity of Sec18p; peripheral membrane protein required for vesicular transport between ER and Golgi, the 'priming' step in homotypic vacuole fusion, and autophagy; similar to mammalian alpha-SNAP
SPE4	YLR146C	260780000	220610000	0.845962	SPE4	Spermine synthase; required for the biosynthesis of spermine and also involved in biosynthesis of pantothenic acid
GOR1	YNL274C	12000000000	10200000000	0.846	GOR1	Glyoxylate reductase; null mutation results in increased biomass after diauxic shift; the authentic, non-tagged protein is detected in highly purified mitochondria in high-throughput studies; protein abundance increases in response to DNA replication stress
LCB2	YDR062W	2353800000	1991600000	0.846121	LCB2	Component of serine palmitoyltransferase; responsible along with Lcb1p for the first committed step in sphingolipid synthesis, which is the condensation of serine with palmitoyl-CoA to form 3-ketosphinganine
CPR5	YDR304C	19100000000	16200000000	0.847	CPR5	Peptidyl-prolyl cis-trans isomerase (cyclophilin) of the ER; catalyzes the cis-trans isomerization of peptide bonds N-terminal to proline residues; transcriptionally induced in response to unfolded proteins in the ER; CPR5 has a paralog, CPR2, that arose from the whole genome duplication
RNY1	YPL123C	3191500000	2704400000	0.847376	RNY1	Vacuolar RNase of the T(2) family; relocalizes to the cytosol where it cleaves tRNAs upon oxidative or stationary phase stress; required for tRNA-specific translational pausing suring oxidative stress; promotes apoptosis under stress conditions and this function is independent of Rny1p catalytic activity
PET8	YNL003C	1150600000	975160000	0.847523	PET8	S-adenosylmethionine transporter of the mitochondrial inner membrane; member of the mitochondrial carrier family; required for biotin biosynthesis and respiratory growth
CLD1	YGR110W	721820000	611780000	0.847552	CLD1	Mitochondrial cardiolipin-specific phospholipase; functions upstream of Taz1p to generate monolyso-cardiolipin; transcription increases upon genotoxic stress; involved in restricting Ty1 transposition; has homology to mammalian CGI-58
YNL195C	YNL195C	1652600000	1401100000	0.847816	YNL195C	Protein of unknown function; shares a promoter with YNL194C; the authentic, non-tagged protein is detected in highly purified mitochondria in high-throughput studies; YNL195C has a paralog, HBT1, that arose from the whole genome duplication
GDI1	YER136W	26200000000	22200000000	0.848	GDI1	GDP dissociation inhibitor; regulates vesicle traffic in secretory pathways by regulating the dissociation of GDP from the Sec4/Ypt/rab family of GTP binding proteins
SAC3	YDR159W	348910000	296030000	0.848442	SAC3	mRNA export factor; required for biogenesis of the small ribosomal subunit; component of TREX-2 complex (Sac3p-Thp1p-Sus1p-Cdc31p) involved in transcription elongation and mRNA export from the nucleus; involved in post-transcriptional tethering of active genes to the nuclear periphery and to non-nascent mRNP; similar to the human germinal center-associated nuclear protein (GANP)
MAS2	YHR024C	4968900000	4216300000	0.848538	MAS2	Alpha subunit of the mitochondrial processing protease (MPP); essential processing enzyme that cleaves the N-terminal targeting sequences from mitochondrially imported proteins
YGR201C	YGR201C	388400000	329650000	0.848738	YGR201C	Putative protein of unknown function
MLS1	YNL117W	162000000000	137000000000	0.849	MLS1	Malate synthase, enzyme of the glyoxylate cycle; involved in utilization of non-fermentable carbon sources; expression is subject to carbon catabolite repression; localizes in peroxisomes during growth on oleic acid, otherwise cytosolic; can accept butyryl-CoA as acyl-CoA donor in addition to traditional substrate acetyl-CoA
LYS21	YDL131W	49238000000	41843000000	0.849811	LYS21	Homocitrate synthase isozyme; catalyzes the condensation of acetyl-CoA and alpha-ketoglutarate to form homocitrate, which is the first step in the lysine biosynthesis pathway; LYS21 has a paralog, LYS20, that arose from the whole genome duplication
CRP1	YHR146W	9186700000	7808100000	0.849935	CRP1	Protein that binds to cruciform DNA structures; CRP1 has a paralog, MDG1, that arose from the whole genome duplication
LAT1	YNL071W	36232000000	30800000000	0.85	LAT1	Dihydrolipoamide acetyltransferase component (E2) of the PDC; the pyruvate dehydrogenase complex (PDC) catalyzes the oxidative decarboxylation of pyruvate to acetyl-CoA
RPN6	YDL097C	15600000000	13200000000	0.85	RPN6	Essential, non-ATPase regulatory subunit of the 26S proteasome lid; required for the assembly and activity of the 26S proteasome; the human homolog (S9 protein) partially rescues Rpn6p depletion; protein abundance increases in response to DNA replication stress
BUD32	YGR262C	1520000000	1290000000	0.85	BUD32	Protein kinase; component of the EKC/KEOPS complex with Kae1p, Cgi121p, Pcc1p, and Gon7p; Pyrococcus Bud32 ortholog functions as a P-loop ATPase rather than a protein kinase in the context of the complex; EKC/KEOPS complex is required for t6A tRNA modification and telomeric TG1-3 recombination; may have role in transcription; mutation is functionally complemented by human TP53RK
PMC1	YGL006W	2717800000	2310400000	0.850099	PMC1	Vacuolar Ca2+ ATPase involved in depleting cytosol of Ca2+ ions; prevents growth inhibition by activation of calcineurin in the presence of elevated concentrations of calcium; similar to mammalian PMCA1a
MRPL39	YML009C	326680000	277720000	0.850129	MRPL39	Mitochondrial ribosomal protein of the large subunit
GCD2	YGR083C	3773300000	3210500000	0.850847	GCD2	Delta subunit of the translation initiation factor eIF2B; the guanine-nucleotide exchange factor for eIF2; activity subsequently regulated by phosphorylated eIF2; first identified as a negative regulator of GCN4 expression
MYO4	YAL029C	501990000	427130000	0.850874	MYO4	Type V myosin motor involved in actin-based transport of cargos; required for mRNA transport, including ASH1 mRNA, and facilitating the growth and movement of ER tubules into the growing bud along with She3p; MYO4 has a paralog, MYO2, that arose from the whole genome duplication
CTT1	YGR088W	5993400000	5099800000	0.850903	CTT1	Cytosolic catalase T; has a role in protection from oxidative damage by hydrogen peroxide
EPL1	YFL024C	214820000	182830000	0.851085	EPL1	Subunit of NuA4, an essential histone H4/H2A acetyltransferase complex; conserved region at N-terminus is essential for interaction with the NPC (nucleosome core particle); required for autophagy; homologous to Drosophila Enhancer of Polycomb; coding sequence contains length polymorphisms in different strains
IMO32	YGR031W	3137400000	2670500000	0.851183	IMO32	Conserved mitochondrial protein of unknown function; processed by both mitochondrial processing peptidase and mitochondrial octapeptidyl aminopeptidase; gene contains the nested antisense gene NAG1
GRX4	YER174C	1249400000	1063500000	0.851209	GRX4	Glutathione-dependent oxidoreductase; hydroperoxide and superoxide-radical responsive; monothiol glutaredoxin subfamily member along with Grx3p and Grx5p; protects cells from oxidative damage; with Grx3p, binds to Aft1p in iron-replete conditions, promoting its dissociation from promoters; mutant has increased aneuploidy tolerance; transcription regulated by Yap5p; GRX4 has a paralog, GRX3, that …
SMT3	YDR510W	3342200000	2845600000	0.851415	SMT3	Ubiquitin-like protein of the SUMO family; conjugated to lysine residues of target proteins; associates with transcriptionally active genes; regulates chromatid cohesion, chromosome segregation, APC-mediated proteolysis, DNA replication and septin ring dynamics; human homolog SUMO1 can complement yeast null mutant
SPE2	YOL052C	729680000	621550000	0.851812	SPE2	S-adenosylmethionine decarboxylase; required for the biosynthesis of spermidine and spermine; cells lacking Spe2p require spermine or spermidine for growth in the presence of oxygen but not when grown anaerobically
QCR10	YHR001W-A	4763000000	4057300000	0.851837	QCR10	Subunit of the ubiqunol-cytochrome c oxidoreductase complex; this complex comprises part of the mitochondrial respiratory chain; members include Cobp, Rip1p, Cyt1p, Cor1p, Qcr2p, Qcr6p, Qcr7p, Qcr8p, Qcr9p, and Qcr10p and comprises part of the mitochondrial respiratory chain
KRR1	YCL059C	919310000	783130000	0.851867	KRR1	Nucleolar protein required for rRNA synthesis and ribosomal assembly; required for the synthesis of 18S rRNA and for the assembly of 40S ribosomal subunit; essential gene
ARA1	YBR149W	62300000000	53100000000	0.852	ARA1	NADP+ dependent arabinose dehydrogenase; involved in carbohydrate metabolism; purified as homodimer; naturally occurs with a N-terminus degradation product
PYC1	YGL062W	25500000000	21700000000	0.852	PYC1	Pyruvate carboxylase isoform; cytoplasmic enzyme that converts pyruvate to oxaloacetate; differentially regulated than isoform Pyc2p; mutations in the human homolog are associated with lactic acidosis; PYC1 has a paralog, PYC2, that arose from the whole genome duplication
VAR1	Q0140	1968600000	1680000000	0.852	VAR1	Mitochondrial ribosomal protein of the small subunit; mitochondrially-encoded; polymorphic in different strains due to variation in number of AAT (asparagine) codons; translated near the mitochondrial inner membrane; may have a role in loss of mitochondrial DNA under stress conditions
PPT1	YGR123C	4363800000	3718400000	0.852101	PPT1	Protein serine/threonine phosphatase; regulates Hsp90 chaperone by affecting its ATPase and cochaperone binding activities; has similarity to human phosphatase PP5; present in both the nucleus and cytoplasm; expressed during logarithmic growth
MDY2	YOL111C	5942400000	5065200000	0.852383	MDY2	Protein involved in inserting tail-anchored proteins into ER membranes; forms a complex with Get4p; required for efficient mating; involved in shmoo formation and nuclear migration in the pre-zygote; associates with ribosomes
HEM13	YDR044W	1621600000	1382400000	0.852491	HEM13	Coproporphyrinogen III oxidase; oxygen-requiring enzyme that catalyzes sixth step in heme biosynthetic pathway; transcription is repressed by oxygen and heme (via Rox1p and Hap1p); human homolog CPOX can complement yeast mutant and allow growth of haploid null after sporulation of a heterozygous diploid
DRE2	YKR071C	250190000	213310000	0.852592	DRE2	Component of the cytosolic Fe-S protein assembly (CIA) machinery; contains an Fe-S cluster that receives electrons from NADPH via the action of Tah18p in an early step in the CIA pathway; ortholog of human Ciapin1; protein abundance increases in response to DNA replication stress; inviability of the null mutant is functionally complemented by human CIAPIN1
SIL1	YOL031C	1778600000	1516800000	0.852806	SIL1	Nucleotide exchange factor for the ER lumenal Hsp70 chaperone Kar2p; required for protein translocation into the endoplasmic reticulum (ER); homolog of Yarrowia lipolytica SLS1; GrpE-like protein
APP1	YNL094W	306520000	261510000	0.853158	APP1	Phosphatidate phosphatase, converts phosphatidate to diacylglycerol; App1p, Pah1p, Dpp1p, and Lpp1p are responsible for all the phosphatidate phosphatase activity; component of cortical actin patches; interacts with components of endocytic pathway
RPL4B	YDR012W	98468000000	84041000000	0.853485	RPL4B	Ribosomal 60S subunit protein L4B; homologous to mammalian ribosomal protein L4 and bacterial L4; RPL4B has a paralog, RPL4A, that arose from the whole genome duplication
ATG7	YHR171W	2557100000	2182800000	0.853623	ATG7	Autophagy-related protein and dual specificity member of the E1 family; mediates the attachment of Atg12p to Atg5p and Atg8p to phosphatidylethanolamine which are required steps in autophagosome formation; E1 enzymes are also known as ubiquitin-activating enzymes; involved in methionine restriction extension of chronological lifespan in an autophagy-dependent manner
PRP28	YDR243C	716310000	611530000	0.853723	PRP28	RNA binding protein; involved in RNA isomerization at the 5' splice site and for exchange of U6 for U1 snRNA at the 5' splice site; similar to the RNA helicases of the DEAD-box family
YJR084W	YJR084W	471830000	402870000	0.853846	YJR084W	Protein that forms a complex with Thp3p; may have a role in transcription elongation and/or mRNA splicing; identified as a COP9 signalosome component but phenotype and interactions suggest it may not be involved with the signalosome
RPP0	YLR340W	139000000000	119000000000	0.854	RPP0	Conserved ribosomal protein P0 of the ribosomal stalk; involved in interaction between translational elongation factors and the ribosome; phosphorylated on serine 302; homologous to mammalian ribosomal protein LP0 and bacterial L10
CBP3	YPL215W	272500000	232900000	0.854679	CBP3	Mitochondrial protein required for assembly of cytochrome bc1 complex; forms a complex with Cbp6p that binds to mt ribosomes near the polypeptide tunnel exit and promotes efficient translation of the COB mRNA; Cbp3p-Cbp6p complex also interacts with newly synthesized cytochrome b (Cobp) and Cbp4p to promote assembly of Cobp into the cytochrome bc1 complex; Cbp3p-Cbp6p complex is sequestered if as…
AIM10	YER087W	2356600000	2014800000	0.854961	AIM10	Protein with similarity to tRNA synthetases; non-tagged protein is detected in purified mitochondria; null mutant is viable and displays elevated frequency of mitochondrial genome loss
BCY1	YIL033C	18700000000	16000000000	0.855	BCY1	Regulatory subunit of the cyclic AMP-dependent protein kinase (PKA); PKA is a component of a signaling pathway that controls a variety of cellular processes, including metabolism, cell cycle, stress response, stationary phase, and sporulation
ARO4	YBR249C	47155000000	40332000000	0.855307	ARO4	3-deoxy-D-arabino-heptulosonate-7-phosphate (DAHP) synthase; catalyzes the first step in aromatic amino acid biosynthesis and is feedback-inhibited by tyrosine or high concentrations of phenylalanine or tryptophan; relative distribution to the nucleus increases upon DNA replication stress
CNS1	YBR155W	370480000	316880000	0.855323	CNS1	TPR-containing co-chaperone; binds both Hsp82p (Hsp90) and Ssa1p (Hsp70); stimulates ATPase activity of Ssa1p; ts mutants reduce Hsp82p function, overexpression suppresses phenotypes of HSP82 ts allele and cpr7 deletion; human homolog TTC4 complements yeast cns1 mutant
PGA2	YNL149C	523730000	447980000	0.855364	PGA2	Essential protein required for maturation of Gas1p and Pho8p; involved in protein trafficking; GFP-fusion protein localizes to the ER and YFP-fusion protein to the nuclear envelope-ER network; null mutants have a cell separation defect
MOG1	YJR074W	442360000	378420000	0.855457	MOG1	Conserved nuclear protein that interacts with GTP-Gsp1p; stimulates nucleotide release from Gsp1p; involved in nuclear protein import; nucleotide release is inhibited by Yrb1p
PRE9	YGR135W	21200000000	18200000000	0.856	PRE9	Alpha 3 subunit of the 20S proteasome; the only nonessential 20S subunit; may be replaced by the alpha 4 subunit (Pre6p) under stress conditions to create a more active proteasomal isoform
HSP78	YDR258C	60900000000	52200000000	0.856	HSP78	Oligomeric mitochondrial matrix chaperone; cooperates with Ssc1p in mitochondrial thermotolerance after heat shock; able to prevent the aggregation of misfolded proteins as well as resolubilize protein aggregates
IMP2	YMR035W	553300000	473700000	0.856136	IMP2	Catalytic subunit of mitochondrial inner membrane peptidase complex; required for maturation of mitochondrial proteins of the intermembrane space; complex contains two catalytic subunits (Imp1p and Imp2p that differ in substrate specificity), and Som1p
RRD1	YIL153W	323090000	276630000	0.856201	RRD1	Peptidyl-prolyl cis/trans-isomerase; activator of the phosphotyrosyl phosphatase activity of PP2A; involved in G1 phase progression, microtubule dynamics, bud morphogenesis and DNA repair; required for rapid reduction of Sgs1p levels in response to rapamycin; subunit of the Tap42p-Sit4p-Rrd1p complex; protein increases in abundance and relative distribution to the nucleus increases upon DNA repli…
RAD1	YPL022W	426480000	365430000	0.856851	RAD1	Single-stranded DNA endonuclease (with Rad10p); cleaves single-stranded DNA during nucleotide excision repair and double-strand break repair; subunit of Nucleotide Excision Repair Factor 1 (NEF1); homolog of human XPF protein
RPL8B	YLL045C	12100000000	10300000000	0.857	RPL8B	Ribosomal 60S subunit protein L8B; required for processing of 27SA3 pre-rRNA to 27SB pre-rRNA during assembly of large ribosomal subunit; depletion leads to a turnover of pre-rRNA; L8 binds to Domain I of 25S and 5.8 S rRNAs; mutation results in decreased amounts of free 60S subunits; homologous to mammalian ribosomal protein L7A, no bacterial homolog; RPL8B has a paralog, RPL8A, that arose from …
PHO88	YBR106W	13300000000	11400000000	0.857	PHO88	Probable membrane protein; involved in phosphate transport; role in the maturation of secretory proteins; pho88 pho86 double null mutant exhibits enhanced synthesis of repressible acid phosphatase at high inorganic phosphate concentrations
YER134C	YER134C	2050700000	1758900000	0.857707	YER134C	Magnesium-dependent acid phosphatase; member of the haloacid dehalogenase superfamily; non-essential gene
PIL1	YGR086C	57498000000	49400000000	0.858	PIL1	Eisosome core component; eisosomes are large immobile cell cortex structures associated with endocytosis; detected in phosphorylated state in mitochondria; phosphorylated on Thr233 upon Pkc1p hyperactivation in a Slt2p MAPK-dependent fashion; null mutant shows activation of Pkc1p/Ypk1p stress resistance pathways; member of BAR domain family; protein increases in abundance and relocalizes from pla…
ADH6	YMR318C	14100000000	12100000000	0.858	ADH6	NADPH-dependent medium chain alcohol dehydrogenase; has broad substrate specificity; member of the cinnamyl family of alcohol dehydrogenases; may be involved in fusel alcohol synthesis or in aldehyde tolerance; protein abundance increases in response to DNA replication stress
LHP1	YDL051W	11700000000	10100000000	0.858	LHP1	RNA binding protein required for maturation of tRNA and U6 snRNA; acts as a molecular chaperone for RNAs transcribed by polymerase III; homologous to human La (SS-B) autoantigen
YPK1	YKL126W	5680100000	4876000000	0.858436	YPK1	S/T protein kinase; phosphorylates, downregulates flippase activator Fpk1p; inactivates Orm1p and Orm2p by phosphorylation in response to compromised sphingolipid synthesis; involved in the TORC-dependent phosphorylation of ribosomal proteins Rps6a/b (S6); mutations affect receptor-mediated endocytosis and sphingolipid-mediated and cell integrity signaling pathways; human homolog SGK1 can complem…
CSR2	YPR030W	532840000	457670000	0.858926	CSR2	Nuclear ubiquitin protein ligase binding protein; may regulate utilization of nonfermentable carbon sources and endocytosis of plasma membrane proteins; overproduction suppresses chs5 spa2 lethality at high temp; ubiquitinated by Rsp5p, deubiquitinated by Ubp2p; CSR2 has a paralog, ECM21, that arose from the whole genome duplication
GLO3	YER122C	2500000000	2145600000	0.859	GLO3	ADP-ribosylation factor GTPase activating protein (ARF GAP); involved in ER-Golgi transport; shares functional similarity with Gcs1p
RPN12	YFR052W	11200000000	9646400000	0.859	RPN12	Subunit of the 19S regulatory particle of the 26S proteasome lid; synthetically lethal with RPT1, which is an ATPase component of the 19S regulatory particle; physically interacts with Nob1p and Rpn3p; protein abundance increases in response to DNA replication stress
GRE2	YOL151W	17300000000	14900000000	0.859	GRE2	3-methylbutanal reductase and NADPH-dependent methylglyoxal reductase; stress induced (osmotic, ionic, oxidative, heat shock and heavy metals); regulated by the HOG pathway; restores resistance to glycolaldehyde by coupling reduction of glycolaldehyde to ethylene glycol and oxidation of NADPH to NADP+; protein abundance increases in response to DNA replication stress; methylglyoxal reductase (NAD…
POL1	YNL102W	3539900000	3042700000	0.859544	POL1	Catalytic subunit of the DNA polymerase I alpha-primase complex; required for the initiation of DNA replication during mitotic DNA synthesis and premeiotic DNA synthesis
MXR2	YCL033C	1215800000	1045100000	0.859599	MXR2	Methionine-R-sulfoxide reductase; involved in the response to oxidative stress; protects iron-sulfur clusters from oxidative inactivation along with MXR1; involved in the regulation of lifespan
GGC1	YDL198C	26000000000	22300000000	0.86	GGC1	Mitochondrial GTP/GDP transporter; essential for mitochondrial genome maintenance; has a role in mitochondrial iron transport; member of the mitochondrial carrier family
MNP1	YGL068W	10100000000	8676100000	0.86	MNP1	Mitochondrial ribosomal protein of the large subunit; has similarity to E. coli L7/L12 and human MRPL7 ribosomal proteins; associates with the mitochondrial nucleoid; required for normal respiratory growth
PRS5	YOL061W	11400000000	9762500000	0.86	PRS5	5-phospho-ribosyl-1(alpha)-pyrophosphate synthetase; synthesizes PRPP, which is required for nucleotide, histidine, and tryptophan biosynthesis; one of five related enzymes, which are active as heteromultimeric complexes; forms cytoplasmic foci upon DNA replication stress
SNP1	YIL061C	500800000	430950000	0.860523	SNP1	Component of U1 snRNP required for mRNA splicing via spliceosome; substrate of the arginine methyltransferase Hmt1p; may interact with poly(A) polymerase to regulate polyadenylation; homolog of human U1 70K protein; protein abundance increases in response to DNA replication stress
RVB1	YDR190C	19300000000	16600000000	0.861	RVB1	ATP-dependent DNA helicase, also known as pontin; member of the AAA+ and RuvB-like protein families; similar to Rvb2p; conserved component of multiple complexes including the INO80 complex, the Swr1 complex, and the R2TP complex (Rvb1-Rvb2-Tah1-Pih1); involved in multiple processes such as chromatin remodeling, box C/D snoRNP assembly, and RNA polymerase II assembly
ATG11	YPR049C	452080000	389250000	0.86102	ATG11	Adapter protein for pexophagy and the Cvt targeting pathway; directs receptor-bound cargo to the phagophore assembly site (PAS) for packaging into vesicles; required for recruiting other proteins to the PAS; recruits Dnm1p to facilitate fission of mitochondria that are destined for removal by mitophagy
PIN3	YPR154W	2663400000	2293700000	0.861192	PIN3	Negative regulator of actin nucleation-promoting factor activity; interacts with Las17p, a homolog of human Wiskott-Aldrich Syndrome protein (WASP), via an N-terminal SH3 domain, and along with LSB1 cooperatively inhibits the nucleation of actin filaments; short-lived protein whose levels increase in response to thermal stress; induces the formation of the [PIN+] and [RNQ+] prions when overproduc…
SAP1	YER047C	341450000	294070000	0.861239	SAP1	Putative ATPase of the AAA family; interacts with the Sin1p transcriptional repressor in the two-hybrid system
FMP32	YFL046W	458550000	395130000	0.861694	FMP32	Putative assembly factor for cytochrome c oxidase; the authentic, non-tagged protein is detected in highly purified mitochondria in high-throughput studies; has similarity to human MCUR1/CCDC90A
HSV2	YGR223C	4.60307e+07	3.96708e+07	0.861835	HSV2	Phosphatidylinositol 3,5-bisphosphate-binding protein; plays a role in micronucleophagy; belongs to the PROPPIN family of proteins; predicted to fold as a seven-bladed beta-propeller; displays punctate cytoplasmic localization
PNC1	YGL037C	59587000000	51373000000	0.862151	PNC1	Nicotinamidase that converts nicotinamide to nicotinic acid; part of the NAD(+) salvage pathway; required for life span extension by calorie restriction; lacks a peroxisomal targeting signal but is imported into peroxisomes via binding to Gpd1p; PNC1 expression responds to all known stimuli that extend replicative life span; protein increases in abundance and relative distribution to cytoplasmic …
MCM3	YEL032W	4436900000	3828700000	0.862922	MCM3	Protein involved in DNA replication; component of the Mcm2-7 hexameric helicase complex that binds chromatin as a part of the pre-replicative complex
AIP1	YMR092C	20800000000	18000000000	0.863	AIP1	Actin cortical patch component; interacts with the actin depolymerizing factor cofilin; inhibits elongation of aged ADP-actin filaments decorated with cofilin to maintain a high level of assembly-competent actin species; required to restrict cofilin localization to cortical patches; putative regulator of cytokinesis; contains WD repeats; protein increases in abundance and relocalizes from cytopla…
MPC1	YGL080W	1981077667	1709797032	0.863064	MPC1	Highly conserved subunit of mitochondrial pyruvate carrier (MPC); MPC is a mitochondrial inner membrane complex that mediates pyruvate uptake and comprises Mpc1p and Mpc2p during fermentative growth, or Mcp1p and Mpc3p during respiratory growth; null mutant displays slow growth that is complemented by expression of human or mouse ortholog; mutation in human ortholog MPC1 is associated with lactic…
YCF1	YDR135C	2444300000	2110500000	0.863437	YCF1	Vacuolar glutathione S-conjugate transporter; ABC-C transporter of the ATP-binding cassette family; required for vacuole fusion; forms stable complexes with vacuole fusion machinery; regulates Vam7p recruitment to vacuoles; role in detoxifying metals (Cd, Hg, As); transports GSSG that is not immediately reduced in cytosol to vacuole; transports unconjugated bilirubin, selenodigluthatione, oxidize…
ADE3	YGR204W	79206000000	68404000000	0.863621	ADE3	Cytoplasmic trifunctional enzyme C1-tetrahydrofolate synthase; involved in single carbon metabolism and required for biosynthesis of purines, thymidylate, methionine, and histidine; null mutation causes auxotrophy for adenine and histidine
DOC1	YGL240W	388460000	335490000	0.863641	DOC1	Processivity factor; required for the ubiquitination activity of the anaphase promoting complex (APC), mediates the activity of the APC by contributing to substrate recognition; involved in cyclin proteolysis; contains a conserved DOC1 homology domain
POT1	YIL160C	1989300000	1718400000	0.863821	POT1	3-ketoacyl-CoA thiolase with broad chain length specificity; cleaves 3-ketoacyl-CoA into acyl-CoA and acetyl-CoA during beta-oxidation of fatty acids
MRP8	YKL142W	17500000000	15100000000	0.864	MRP8	Protein of unknown function; undergoes sumoylation; transcription induced under cell wall stress; protein levels are reduced under anaerobic conditions; protein abundance increases in response to DNA replication stress; originally thought to be a mitochondrial ribosomal protein based on sequence analysis
YGP1	YNL160W	63100000000	54472000000	0.864	YGP1	Cell wall-related secretory glycoprotein; induced by nutrient deprivation-associated growth arrest and upon entry into stationary phase; may be involved in adaptation prior to stationary phase entry; YGP1 has a paralog, SPS100, that arose from the whole genome duplication
YDJ1	YNL064C	23500000000	20300000000	0.864	YDJ1	Type I HSP40 co-chaperone; involved in regulation of HSP90 and HSP70 functions; acts as an adaptor that helps Rsp5p recognize cytosolic misfolded proteins for ubiquitylation after heat shock; critical for determining cell size at Start as a function of growth rate; involved in protein translocation across membranes; member of the DnaJ family; chimeric protein in which human p58IPK J domain replac…
HAL9	YOL089C	5.28703e+07	4.5681e+07	0.86402	HAL9	Putative transcription factor containing a zinc finger; overexpression increases salt tolerance through increased expression of the ENA1 (Na+/Li+ extrusion pump) gene while gene disruption decreases both salt tolerance and ENA1 expression; HAL9 has a paralog, TBS1, that arose from the whole genome duplication
HSH155	YMR288W	316590000	273540000	0.86402	HSH155	U2-snRNP associated splicing factor; forms extensive associations with the branch site-3' splice site-3' exon region upon prespliceosome formation; similarity to the mammalian U2 snRNP-associated splicing factor SAP155
TDH3	YGR192C	469990000000	406220000000	0.864316	TDH3	Glyceraldehyde-3-phosphate dehydrogenase (GAPDH), isozyme 3; involved in glycolysis and gluconeogenesis; tetramer that catalyzes the reaction of glyceraldehyde-3-phosphate to 1,3 bis-phosphoglycerate; detected in the cytoplasm and cell wall; GAPDH-derived antimicrobial peptides secreted by S. cerevisiae are active against a wide variety of wine-related yeasts and bacteria; binds AU-rich RNA
PBS2	YJL128C	2829200000	2445700000	0.864449	PBS2	MAP kinase kinase of the HOG signaling pathway; activated under severe osmotic stress; mitophagy-specific regulator; plays a role in regulating Ty1 transposition
RPS12	YOR369C	71596000000	61923000000	0.864895	RPS12	Protein component of the small (40S) ribosomal subunit; homologous to mammalian ribosomal protein S12, no bacterial homolog
MTR4	YJL050W	5309200000	4591900000	0.864895	MTR4	ATP-dependent 3'-5' RNA helicase of the DExD/H family; involved in nuclear RNA processing and degradation both as a component of TRAMP complex and in TRAMP-independent processes; TRAMP unwinds RNA duplexes, with Mtr4p unwinding activity stimulated by Pap2p/Air2p but not dependent on ongoing polyadenylation; contains an arch domain, with two coiled-coil arms/stalks and a globular fist/KOW domain, …
LIP5	YOR196C	326810000	282670000	0.864937	LIP5	Protein involved in biosynthesis of the coenzyme lipoic acid; has similarity to E. coli lipoic acid synthase
ERG10	YPL028W	52400000000	45300000000	0.865	ERG10	Acetyl-CoA C-acetyltransferase (acetoacetyl-CoA thiolase); cytosolic enzyme that transfers an acetyl group from one acetyl-CoA molecule to another, forming acetoacetyl-CoA; involved in the first step in mevalonate biosynthesis; human ACAT1 functionally complements the growth defect caused by repression of ERG10 expression
GAA1	YLR088W	303260000	262430000	0.865363	GAA1	Subunit of the GPI:protein transamidase complex; removes the GPI-anchoring signal and attaches GPI (glycosylphosphatidylinositol) to proteins in the ER; human homolog GPAA1 can complement growth defects of yeast thermosensitive mutant at restrictive temperature
ADH5	YBR145W	1613400000	1396200000	0.865377	ADH5	Alcohol dehydrogenase isoenzyme V; involved in ethanol production; ADH5 has a paralog, ADH1, that arose from the whole genome duplication
PDR16	YNL231C	7190600000	6223500000	0.865505	PDR16	Phosphatidylinositol transfer protein (PITP); controlled by the multiple drug resistance regulator Pdr1p; localizes to lipid particles and microsomes; controls levels of various lipids, may regulate lipid synthesis; homologous to Pdr17p; protein abundance increases in response to DNA replication stress
BNA1	YJR025C	6528800000	5653500000	0.865932	BNA1	3-hydroxyanthranilic acid dioxygenase; required for the de novo biosynthesis of NAD from tryptophan via kynurenine; expression regulated by Hst1p
CCT5	YJR064W	10800000000	9322400000	0.866	CCT5	Subunit of the cytosolic chaperonin Cct ring complex; related to Tcp1p, required for the assembly of actin and tubulins in vivo
SRT1	YMR101C	903220000	782250000	0.866068	SRT1	Forms the dehydrodolichyl diphosphate syntase (DDS) complex with NUS1; involved in synthesis of long-chain dolichols (19-22 isoprene units; as opposed to Rer2p which synthesizes shorter-chain dolichols); localizes to lipid bodies; transcription is induced during stationary phase
YDL124W	YDL124W	51627000000	44714000000	0.866097	YDL124W	NADPH-dependent alpha-keto amide reductase; reduces aromatic alpha-keto amides, aliphatic alpha-keto esters, and aromatic alpha-keto esters; member of the aldo-keto reductase (AKR) family; protein abundance increases in response to DNA replication stress
GAL80	YML051W	139290000	120690000	0.866466	GAL80	Transcriptional regulator involved in the repression of GAL genes; involved in the repression of GAL genes in the absence of galactose; inhibits transcriptional activation by Gal4p; inhibition relieved by Gal3p or Gal1p binding
YDR341C	YDR341C	48900000000	42409000000	0.867	YDR341C	Arginyl-tRNA synthetase; the authentic, non-tagged protein is detected in highly purified mitochondria in high-throughput studies; YDR341C has a paralog, MSR1, that arose from the whole genome duplication
CDC28	YBR160W	1786900000	1550000000	0.867	CDC28	Cyclin-dependent kinase (CDK) catalytic subunit; master regulator of mitotic and meiotic cell cycles; alternately associates with G1, S, G2/M phase cyclins, which provide substrate specificity; regulates basal transcription, chromosome dynamics, growth, morphogenesis; transcript induction in osmostress involves antisense RNA; human homologs CDK1, CDK2, CDK3 can each complement yeast cdc28 thermos…
YCR016W	YCR016W	326630000	283190000	0.867005	YCR016W	Putative protein of unknown function; green fluorescent protein (GFP)-fusion protein localizes to the nucleolus and nucleus; predicted to be involved in ribosome biogenesis
KRS1	YDR037W	56668000000	49174000000	0.867756	KRS1	Lysyl-tRNA synthetase
FES1	YBR101C	4835500000	4197800000	0.868121	FES1	Hsp70 (Ssa1p) nucleotide exchange factor; required for the release of misfolded proteins from the Hsp70 system to the Ub-proteasome machinery for destruction; cytosolic homolog of Sil1p, which is the nucleotide exchange factor for BiP (Kar2p) in the endoplasmic reticulum; protein abundance increases in response to DNA replication stress
TPA1	YER049W	9044500000	7854000000	0.868373	TPA1	Fe(II)/2-oxoglutarate-dependent dioxygenase family member; catalyzes the repair of methyl-base lesions in both ss and dsDNA by oxidative demethylation; Poly(rA)-binding protein involved in mRNA poly(A) tail length and mRNA stability; role in translation termination efficiency; interacts with Sup45p (eRF1), Sup35p (eRF3) and Pab1p; similar to human prolyl 4-hydroxylase OGFOD1; binds Fe(II) and 2-o…
RNR1	YER070W	6903900000	5995900000	0.86848	RNR1	Major isoform of large subunit of ribonucleotide-diphosphate reductase; the RNR complex catalyzes rate-limiting step in dNTP synthesis, regulated by DNA replication and DNA damage checkpoint pathways via localization of small subunits; relative distribution to the nucleus increases upon DNA replication stress; RNR1 has a paralog, RNR3, that arose from the whole genome duplication
GPP2	YER062C	13700000000	11900000000	0.869	GPP2	DL-glycerol-3-phosphate phosphatase involved in glycerol biosynthesis; also known as glycerol-1-phosphatase; induced in response to hyperosmotic or oxidative stress, and during diauxic shift; GPP2 has a paralog, GPP1, that arose from the whole genome duplication
RSC58	YLR033W	2238500000	1945300000	0.869019	RSC58	Component of the RSC chromatin remodeling complex; RSC functions in transcriptional regulation and elongation, chromosome stability, and establishing sister chromatid cohesion; involved in telomere maintenance
YBR096W	YBR096W	877310000	762490000	0.869123	YBR096W	Putative protein of unknown function; green fluorescent protein (GFP)-fusion protein localizes to the ER
RAD52	YML032C	485770000	422280000	0.8693	RAD52	Protein that stimulates strand exchange; stimulates strand exchange by facilitating Rad51p binding to single-stranded DNA; anneals complementary single-stranded DNA; involved in the repair of double-strand breaks in DNA during vegetative growth and meiosis and UV induced sister chromatid recombination
ECM21	YBL101C	3416200000	2969900000	0.869358	ECM21	Protein involved in regulating endocytosis of plasma membrane proteins; identified as a substrate for ubiquitination by Rsp5p and deubiquitination by Ubp2p; promoter contains several Gcn4p binding elements; ECM21 has a paralog, CSR2, that arose from the whole genome duplication
RIM15	YFL033C	708040000	615550000	0.869372	RIM15	Protein kinase involved in cell proliferation in response to nutrients; glucose-repressible; involved in signal transduction during cell proliferation in response to nutrients, specifically the establishment of stationary phase; identified as a regulator of IME2; phosphorylates Igo1p and Igo2p; substrate of Pho80p-Pho85p kinase
LEU9	YOR108W	6633200000	5767300000	0.86946	LEU9	Alpha-isopropylmalate synthase II (2-isopropylmalate synthase); catalyzes the first step in the leucine biosynthesis pathway; the minor isozyme, responsible for the residual alpha-IPMS activity detected in a leu4 null mutant; LEU9 has a paralog, LEU4, that arose from the whole genome duplication
RPO31	YOR116C	3351900000	2915100000	0.869686	RPO31	RNA polymerase III largest subunit C160; part of core enzyme; similar to bacterial beta-prime subunit and to RPA190 and RPO21
PRC1	YMR297W	44700000000	38906000000	0.87	PRC1	Vacuolar carboxypeptidase Y (proteinase C, CPY); broad-specificity C-terminal exopeptidase involved in non-specific protein degradation in the vacuole; member of the serine carboxypeptidase family
SAM4	YPL273W	8292500000	7214700000	0.870027	SAM4	S-adenosylmethionine-homocysteine methyltransferase; functions along with Mht1p in the conversion of S-adenosylmethionine (AdoMet) to methionine to control the methionine/AdoMet ratio; SAM4 has a paralog, YMR321C, that arose from a single-locus duplication
MAK5	YBR142W	2359700000	2053400000	0.870195	MAK5	Essential nucleolar protein; putative DEAD-box RNA helicase required for maintenance of M1 dsRNA virus; involved in biogenesis of large (60S) ribosomal subunits
PET122	YER153C	284120000	247250000	0.870231	PET122	Mitochondrial translational activator specific for the COX3 mRNA; acts together with Pet54p and Pet494p; located in the mitochondrial inner membrane
CAB3	YKL088W	2197500000	1910000000	0.871	CAB3	Subunit of PPCDC and CoA-SPC complexes involved in CoA biosynthesis; subunits of the phosphopantothenoylcysteine decarboxylase (PPCDC) complex are: Cab3p, Sis2p, Vhs3p, while the subunits of the CoA-synthesizing protein complex (CoA-SPC) are: Cab2p, Cab3p, Cab4p, and Cab5p as well as Sis2p and Vhs3p; null mutant lethality is complemented by E. coli coaBC
ADE16	YLR028C	25176000000	21900000000	0.871	ADE16	Enzyme of 'de novo' purine biosynthesis; contains both 5-aminoimidazole-4-carboxamide ribonucleotide transformylase and inosine monophosphate cyclohydrolase activities; ADE16 has a paralog, ADE17, that arose from the whole genome duplication; ade16 ade17 mutants require adenine and histidine
CBP2	YHL038C	487950000	425050000	0.871093	CBP2	Required for splicing of the group I intron bI5 of the COB pre-mRNA; nuclear-encoded mitochondrial protein that binds to the RNA to promote splicing; also involved in but not essential for splicing of the COB bI2 intron and the intron in the 21S rRNA gene
CYT1	YOR065W	7859900000	6851100000	0.871652	CYT1	Cytochrome c1; component of the mitochondrial respiratory chain; expression is regulated by the heme-activated, glucose-repressed Hap2p/3p/4p/5p CCAAT-binding complex
SDO1	YLR022C	453710000	395490000	0.87168	SDO1	Guanine nucleotide exchange factor (GEF) for Ria1p; essential protein involved in ribosome maturation; with Ria1p, promotes release of Tif6p from 60S ribosomal subunits in the cytoplasm so that they can assemble with 40S subunits to generate mature ribosomes; ortholog of the human protein (SBDS) responsible for autosomal recessive Shwachman-Bodian-Diamond Syndrome; highly conserved across archaea…
ECM25	YJL201W	460440000	401420000	0.871818	ECM25	Non-essential protein of unknown function; promoter contains a consensus binding sequence for factor Abf1p
PBP4	YDL053C	428440000	373570000	0.871931	PBP4	Pbp1p binding protein; interacts strongly with Pab1p-binding protein 1 (Pbp1p) in the yeast two-hybrid system; also interacts with Lsm12p in a copurification assay; relative distribution to the nucleus increases upon DNA replication stress
CLA4	YNL298W	530080000	462370000	0.872265	CLA4	Cdc42p-activated signal transducing kinase; member of the PAK (p21-activated kinase) family, along with Ste20p and Skm1p; involved in septin ring assembly, vacuole inheritance, cytokinesis, sterol uptake regulation; phosphorylates Cdc3p and Cdc10p; CLA4 has a paralog, SKM1, that arose from the whole genome duplication
VMA8	YEL051W	11200000000	9804300000	0.873	VMA8	Subunit D of the V1 peripheral membrane domain of V-ATPase; part of the electrogenic proton pump found throughout the endomembrane system; plays a role in the coupling of proton transport and ATP hydrolysis; the V1 peripheral membrane domain of the vacuolar H+-ATPase (V-ATPase) has eight subunits
SEC63	YOR254C	6397900000	5586400000	0.873162	SEC63	Essential subunit of Sec63 complex; with Sec61 complex, Kar2p/BiP and Lhs1p forms a channel competent for SRP-dependent and post-translational SRP-independent protein targeting and import into the ER; other members are Sec62p, Sec66p, and Sec72p
MPS2	YGL075C	141810000	123870000	0.873493	MPS2	Essential membrane protein localized at nuclear envelope and SPBs; required for insertion of the newly duplicated spindle pole body into the nuclear envelope; potentially phosphorylated by Cdc28p; MPS2 has a paralog, CSM4, that arose from the whole genome duplication
ARI1	YGL157W	2973200000	2597100000	0.873503	ARI1	NADPH-dependent aldehyde reductase; utilizes aromatic and alophatic aldehyde substrates; member of the short-chain dehydrogenase/reductase superfamily
SPT15	YER148W	2253400000	1968400000	0.873524	SPT15	TATA-binding protein (TBP); general transcription factor that interacts with other factors to form the preinitiation complex at promoters; essential for viability, highly conserved; yeast gene can complement mutations in human homolog TBP
EHT1	YBR177C	14000000000	12200000000	0.874	EHT1	Acyl-coenzymeA:ethanol O-acyltransferase; plays a minor role in medium-chain fatty acid ethyl ester biosynthesis; possesses short-chain esterase activity; localizes to lipid particles and the mitochondrial outer membrane; EHT1 has a paralog, EEB1, that arose from the whole genome duplication
YLR179C	YLR179C	3230000000	2826600000	0.874	YLR179C	Protein of unknown function with similarity to Tfs1p; transcription is activated by paralogous proteins Yrm1p and Yrr1p along with proteins involved in multidrug resistance; GFP-tagged protein localizes to the cytoplasm and nucleus
SCL1	YGL011C	23600000000	20600000000	0.874	SCL1	Alpha 1 subunit of the 20S proteasome; involved in the degradation of ubiquitinated substrates; 20S proteasome is the core complex of the 26S proteasome; essential for growth; detected in the mitochondria
RPT1	YKL145W	11000000000	9603100000	0.874	RPT1	ATPase of the 19S regulatory particle of the 26S proteasome; one of six ATPases of the regulatory particle; involved in the degradation of ubiquitinated substrates; required for optimal CDC20 transcription; interacts with Rpn12p and Ubr1p; mutant has aneuploidy tolerance
PEX1	YKL197C	975650000	852770000	0.874053	PEX1	AAA-peroxin; heterodimerizes with AAA-peroxin Pex6p and participates in the recycling of peroxisomal signal receptor Pex5p from the peroxisomal membrane to the cystosol; induced by oleic acid and upregulated during anaerobiosis; mutations in human PEX1 can lead to severe peroxisomal disorders and early death
RTC5	YOR118W	636110000	556060000	0.874157	RTC5	Protein of unknown function; green fluorescent protein (GFP)-fusion protein localizes to the cytoplasm; null mutation suppresses cdc13-1 temperature sensitivity
TAH11	YJR046W	583970000	510720000	0.874565	TAH11	DNA replication licensing factor; required for pre-replication complex assembly
YJL171C	YJL171C	4622900000	4044700000	0.874927	YJL171C	GPI-anchored cell wall protein of unknown function; induced in response to cell wall damaging agents and by mutations in genes involved in cell wall biogenesis; sequence similarity to YBR162C/TOS1, a covalently bound cell wall protein; protein abundance increases in response to DNA replication stress
YBR137W	YBR137W	2427700000	2124500000	0.875108	YBR137W	Protein with a role in ER delivery of tail-anchored membrane proteins; interacts with Sgt2p; binds to the TRC complex, which inserts proteins into the ER membrane; interacts with Msn5p karyopherin; YBR137W is not an essential gene
MDH2	YOL126C	83770000000	73359000000	0.875719	MDH2	Cytoplasmic malate dehydrogenase; one of three isozymes that catalyze interconversion of malate and oxaloacetate; involved in the glyoxylate cycle and gluconeogenesis during growth on two-carbon compounds; interacts with Pck1p and Fbp1
MNN5	YJL186W	2969100000	2600200000	0.875754	MNN5	Alpha-1,2-mannosyltransferase; responsible for addition of the second alpha-1,2-linked mannose of the branches on the mannan backbone of oligosaccharides, localizes to an early Golgi compartment
GEA1	YJR031C	1409600000	1240000000	0.876	GEA1	Guanine nucleotide exchange factor for ADP ribosylation factors (ARFs); involved in vesicular transport between the Golgi and ER, Golgi organization, and actin cytoskeleton organization; GEA1 has a paralog, GEA2, that arose from the whole genome duplication
CCT7	YJL111W	8891600000	7794600000	0.876625	CCT7	Subunit of the cytosolic chaperonin Cct ring complex; related to Tcp1p, required for the assembly of actin and tubulins in vivo; mutant has increased aneuploidy tolerance
CFD1	YIL003W	380840000	333920000	0.876799	CFD1	Highly conserved iron-sulfur cluster binding protein; localized in the cytoplasm; forms a complex with Nbp35p that is involved in iron-sulfur protein assembly in the cytosol
YGR017W	YGR017W	917290000	804280000	0.8768	YGR017W	Putative protein of unknown function; green fluorescent protein (GFP)-fusion protein localizes to both the nucleus and the cytoplasm
SOD1	YJR104C	98687000000	86600000000	0.877	SOD1	Cytosolic copper-zinc superoxide dismutase; detoxifies superoxide; stabilizes Yck1p and Yck2p kinases in glucose to repress respiration; phosphorylated by Dun1p, enters nucleus under oxidative stress to promote transcription of stress response genes; human ortholog SOD1 implicated in ALS and complements yeast null; abundance increases under DNA replication stress and during exposure to boric acid…
INP53	YOR109W	5352700000	4695200000	0.877165	INP53	Polyphosphatidylinositol phosphatase; dephosphorylates multiple phosphatidylinositol phosphates; involved in trans Golgi network-to-early endosome pathway; hyperosmotic stress causes translocation to actin patches; contains Sac1 and 5-ptase domains; INP53 has a paralog, INP52, that arose from the whole genome duplication
YPR127W	YPR127W	9950700000	8730000000	0.877325	YPR127W	Putative pyridoxine 4-dehydrogenase; differentially expressed during alcoholic fermentation; expression activated by transcription factor YRM1/YOR172W; green fluorescent protein (GFP)-fusion protein localizes to both the cytoplasm and the nucleus
PCT1	YGR202C	422530000	370720000	0.877381	PCT1	Cholinephosphate cytidylyltransferase; a rate-determining enzyme of the CDP-choline pathway for phosphatidylcholine synthesis, inhibited by Sec14p, activated upon lipid-binding; contains an element within the regulatory domain involved in both silencing and activation of enzymatic activity
RXT2	YBR095C	869500000	763010000	0.877527	RXT2	Component of the histone deacetylase Rpd3L complex; possibly involved in cell fusion and invasive growth; relocalizes to the cytosol in response to hypoxia
RFA1	YAR007C	9900800000	8689600000	0.877666	RFA1	Subunit of heterotrimeric Replication Protein A (RPA); RPA is a highly conserved single-stranded DNA binding protein involved in DNA replication, repair, and recombination; RPA protects against inappropriate telomere recombination, and upon telomere uncapping, prevents cell proliferation by a checkpoint-independent pathway; role in DNA catenation/decatenation pathway of chromosome disentangling; …
GCN3	YKR026C	2740000000	2403800000	0.879	GCN3	Alpha subunit of translation initiation factor eIF2B; guanine-nucleotide exchange factor for eIF2; activity subsequently regulated by phosphorylated eIF2; positive regulator of GCN4 expression; assembles into filaments with Gcd2p, Gcd6p, Gcd7p, and Sui2p as cells approach stationary phase and under cytosolic acidification and starvation conditions; human homolog EIF2B1 can complement yeast null m…
REE1	YJL217W	20300000000	17900000000	0.879	REE1	Cytoplasmic protein involved in the regulation of enolase (ENO1); mRNA expression is induced by calcium shortage, copper deficiency (via Mac1p) and the presence of galactose (via Gal4p); mRNA expression is also regulated by the cell cycle
URA6	YKL024C	3664900000	3221600000	0.879042	URA6	Uridylate kinase; catalyzes the seventh enzymatic step in the de novo biosynthesis of pyrimidines, converting uridine monophosphate (UMP) into uridine-5'-diphosphate (UDP)
YGL185C	YGL185C	2095600000	1842300000	0.879128	YGL185C	Putative protein with sequence similar to hydroxyacid dehydrogenases; green fluorescent protein (GFP)-fusion protein localizes to the cytoplasm
MRX12	YJR003C	185510000	163150000	0.879467	MRX12	Protein that associates with mitochondrial ribosome; detected in highly purified mitochondria in high-throughput studies; predicted to be involved in ribosome biogenesis
MIM2	YLR099W-A	5154336407	4533191013	0.879491	MIM2	Mitochondrial protein required for outer membrane protein import; involved in import of the subset of proteins with multiple alpha-helical transmembrane segments, including Ugo1p, Tom20p, and Fzo1p; component of a large protein complex in the outer membrane that includes Mim1p; not essential in W303 strain background
FUN12	YAL035W	30533000000	26854000000	0.879507	FUN12	Translation initiation factor eIF5B; GTPase that promotes Met-tRNAiMet binding to ribosomes and ribosomal subunit joining; promotes GTP-dependent maturation of 18S rRNA by Nob1p; protein abundance increases in response to DNA replication stress; homolog of bacterial IF2
YNK1	YKL067W	95058000000	83612000000	0.879589	YNK1	Nucleoside diphosphate kinase; catalyzes the transfer of gamma phosphates from nucleoside triphosphates, usually ATP, to nucleoside diphosphates by a mechanism that involves formation of an autophosphorylated enzyme intermediate; protein abundance increases in response to DNA replication stress
LST8	YNL006W	2.12386e+08	1.86861e+08	0.879815	LST8	Protein required for the transport of Gap1p; required for the transport of amino acid permease Gap1p from the Golgi to the cell surface; component of the TOR signaling pathway; associates with both Tor1p and Tor2p; contains a WD-repeat
INH1	YDL181W	3658800000	3220000000	0.88	INH1	Protein that inhibits ATP hydrolysis by the F1F0-ATP synthase; inhibitory function is enhanced by stabilizing proteins Stf1p and Stf2p; has a calmodulin-binding motif and binds calmodulin in vitro; INH1 has a paralog, STF1, that arose from the whole genome duplication
SPE3	YPR069C	34456000000	30300000000	0.88	SPE3	Spermidine synthase; involved in biosynthesis of spermidine and also in biosynthesis of pantothenic acid; spermidine is required for growth of wild-type cells
IDH2	YOR136W	103000000000	90600000000	0.88	IDH2	Subunit of mitochondrial NAD(+)-dependent isocitrate dehydrogenase; complex catalyzes the oxidation of isocitrate to alpha-ketoglutarate in the TCA cycle; phosphorylated
RPS13	YDR064W	133000000000	117000000000	0.88	RPS13	Protein component of the small (40S) ribosomal subunit; homologous to mammalian ribosomal protein S13 and bacterial S15
FRD1	YEL047C	40304000000	35477000000	0.880235	FRD1	Soluble fumarate reductase; required with isoenzyme Osm1p for anaerobic growth; may interact with ribosomes, based on co-purification experiments; authentic, non-tagged protein is detected in purified mitochondria in high-throughput studies; similar to Arxula adeninovorans fumarate reductase; protein abundance increases in response to DNA replication stress; FRD1 has a paralog, OSM1, that arose f…
RCL1	YOL010W	1203400000	1059400000	0.880339	RCL1	Endonuclease that cleaves pre-rRNA at site A2 for 18S rRNA biogenesis; subunit of U3-containing 90S preribosome processome complex involved in small ribosomal subunit assembly; stimulates Bms1p GTPase and U3 binding activity; similar to RNA cyclase-like proteins but no cyclase activity detected
RNT1	YMR239C	991190000	872640000	0.880396	RNT1	Nuclear dsRNA-specific ribonuclease (RNase III); involved in rDNA transcription, rRNA processing and U2 snRNA 3' end formation by cleavage of a stem-loop structure at the 3' end of U2 snRNA; involved in polyadenylation-independent transcription termination; involved in the cell wall stress response, regulating the degradation of cell wall integrity and morphogenesis checkpoint genes
HXT5	YHR096C	6042700000	5321600000	0.880666	HXT5	Hexose transporter with moderate affinity for glucose; induced in the presence of non-fermentable carbon sources, induced by a decrease in growth rate, contains an extended N-terminal domain relative to other HXTs; HXT5 has a paralog, HXT3, that arose from the whole genome duplication
AIM2	YAL049C	17900000000	15800000000	0.881	AIM2	Cytoplasmic protein involved in mitochondrial function or organization; null mutant displays reduced frequency of mitochondrial genome loss; potential Hsp82p interactor
AIM6	YDL237W	3520000000	3102300000	0.881	AIM6	Putative protein of unknown function; required for respiratory growth; YDL237W is not an essential gene
RPS9B	YBR189W	194000000000	171000000000	0.881	RPS9B	Protein component of the small (40S) ribosomal subunit; homologous to mammalian ribosomal protein S9 and bacterial S4; RPS9B has a paralog, RPS9A, that arose from the whole genome duplication
NCP1	YHR042W	24200000000	21300000000	0.881	NCP1	NADP-cytochrome P450 reductase; involved in ergosterol biosynthesis; associated and coordinately regulated with Erg11p
ESS1	YJR017C	4999800000	4406800000	0.881395	ESS1	Peptidylprolyl-cis/trans-isomerase (PPIase); specific for phosphorylated Ser and Thr residues N-terminal to proline; regulates phosphorylation of RNAPII large subunit (Rpo21p) C-terminal domain (CTD) at Ser7; associates with phospho-Ser5 form of RNAPII in vivo; present along entire coding length of genes; represses initiation of CUTs; required for efficient termination of mRNA transcription, trim…
SEC16	YPL085W	6519300000	5746200000	0.881414	SEC16	COPII vesicle coat protein required for ER transport vesicle budding; essential factor in endoplasmic reticulum exit site (ERES) formation, as well as in COPII-mediated ER-to-Golgi traffic; bound to periphery of ER membranes and may act to stabilize initial COPII complexes; interacts with Sec23p, Sec24p and Sec31p
RNQ1	YCL028W	8657600000	7632300000	0.881572	RNQ1	[PIN(+)] prion; an infectious protein conformation that is generally an ordered protein aggregate
OSW5	YMR148W	109310000	96370000	0.881621	OSW5	Protein of unknown function with possible role in spore wall assembly; predicted to contain an N-terminal transmembrane domain; osw5 null mutant spores exhibit increased spore wall permeability and sensitivity to beta-glucanase digestion
BAT1	YHR208W	26400000000	23300000000	0.882	BAT1	Mitochondrial branched-chain amino acid (BCAA) aminotransferase; preferentially involved in BCAA biosynthesis; homolog of murine ECA39; highly expressed during logarithmic phase and repressed during stationary phase; BAT1 has a paralog, BAT2, that arose from the whole genome duplication
LOS1	YKL205W	862320000	760680000	0.882132	LOS1	Nuclear pore protein; involved in nuclear export of pre-tRNA and in re-export of mature tRNAs after their retrograde import from the cytoplasm; deletion mutation extends replicative lifespan, as does exclusion of Los1p from the nucleus in response to caloric restriction
MDL2	YPL270W	1983500000	1750500000	0.882531	MDL2	Mitochondrial inner membrane half-type ABC transporter; required for respiratory growth at high temperature; localizes to vacuole membrane in response to H2O2; similar to human TAP1 and TAP2 implicated in bare lymphocyte syndrome and Wegener-like granulomatosis
RDL1	YOR285W	17600000000	15600000000	0.883	RDL1	Thiosulfate sulfurtransferase; contains a rhodanese-like domain; localized to the mitochondrial outer membrane; protein abundance increases in response to DNA replication stress; similar to the human TSTD gene
DNF1	YER166W	651310000	575330000	0.883343	DNF1	Aminophospholipid translocase (flippase); type 4 P-type ATPase; involved in phospholipid translocation, contributing to endocytosis, protein transport, and cellular polarization; localizes primarily to the plasma membrane; localizes to the shmoo tip where it has a redundant role in the cellular response to mating pheromone; DNF1 has a paralog, DNF2, that arose from the whole genome duplication
NPA3	YJR072C	1273500000	1125600000	0.883863	NPA3	Member of the conserved GPN-loop GTPase family; has a role in transport of RNA polymerase II to the nucleus; exhibits GTP-dependent binding to PolII; has ATPase activity; involved in sister chromatid cohesion; phosphorylated by the Pcl1p-Pho85p kinase complex; human homolog XAB1 interacts with human RNA polymerase II; protein abundance increases in response to DNA replication stress
[truncated: 2,688 more rows]

## Sheet: 12 hour data
Gene Name	Majority ID	KAR4 12h	kar4D 12h	12h Ratio	Gene Name	Description
[truncated: 4,055 more rows]

## Sheet: Combined data
Gene Name	Majority ID	KAR4 8h	KAR4 12h	kar4D 8h	kar4D 12h	8h Ratio	12h Ratio	Gene Name	Description
[truncated: 4,055 more rows]

## Sheet: low 8 hrs
Gene Name	Majority ID	KAR4 8h	KAR4 12h	kar4D 8h	kar4D 12h	8h Ratio	12h Ratio	Gene Name	Description
[truncated: 431 more rows]

[truncated: 2 more sheets: low 12 hrs, low 8 and 12 hrs]
