# Supplementary material for: Kar4 is required for the normal pattern of meiotic gene expression
Source: PLoS Genet. 2023 Aug 28;19(8):e1010898. doi: 10.1371/journal.pgen.1010898 (PMC10491391; doi:10.1371/journal.pgen.1010898)
Supplement: S6 Data — (XLSX) [file pgen.1010898.s010.xlsx]

## Sheet: Sheet1
	IME1/RIM4						Pzev-IME1/RIM4						Pzev-IME1/Pzev-RIM4
GeneID	WT 0H v. kar4d 0H	WT 2H v. kar4d 2H	WT 4H v. kar4d 4H	WT 6H v. kar4d 6H	WT 8H v. kar4d 8H	WT 12H v. kar4d 12H	WT 0H v. kar4d 0H	WT 2H v. kar4d 2H	WT 4H v. kar4d 4H	WT 6H v. kar4d 6H	WT 8H v. kar4d 8H	WT 12H v. kar4d 12H	WT 0H v. kar4d 0H	WT 2H v. kar4d 2H	WT 4H v. kar4d 4H	WT 6H v. kar4d 6H	WT 8H v. kar4d 8H	WT 12H v. kar4d 12H
Q0017	NA	NA	NA	NA	NA	NA	NA	NA	NA	NA	NA	NA	NA	NA	NA	NA	NA	NA
Q0032	-0.0756278	NA	NA	NA	NA	NA	0.0472036	NA	NA	NA	NA	NA	NA	NA	NA	NA	NA	NA
Q0045	-0.0497616	-0.0264921	0.123332	-0.234157	-0.0363837	0.125136	0.0694275	0.0543231	0.222238	-0.0715124	NA	-0.0508409	0.323381	-0.0830115	-0.47364	-0.42404	1.5099	NA
Q0050	-0.436473	-0.00605635	-0.125905	-0.128652	-0.0147773	0.127567	-0.506133	0.252603	-0.222555	0.113478	-0.0395694	0.364707	1.07514	1.7516	-0.708972	-0.986657	0.06739	-2.36051
Q0055	-0.2809	0.144443	0.112596	-0.245948	-0.103349	0.152186	0.0737567	-0.386776	0.484512	-0.169914	0.125234	0.279387	0.941798	0.205687	-0.352609	-0.238499	0.369154	-0.271713
Q0060	0.0989029	-0.0331209	0.00285915	0.0201802	-0.00868659	0.0451862	0.0665208	-0.106683	-0.193296	NA	NA	0.113216	0.00615944	-0.270584	NA	NA	NA	NA
Q0065	-0.0916927	0.0064539	0.00076486	0.0580607	NA	0.0225097	-0.0417386	0.601466	NA	-0.101662	NA	NA	0.193449	-0.137945	NA	NA	NA	0.315749
Q0070	NA	NA	NA	NA	NA	NA	0.0472036	NA	0.15771	NA	NA	NA	NA	NA	NA	NA	NA	NA
Q0075	-0.0413137	NA	0.0383213	-0.0584811	NA	NA	-0.045572	NA	-0.0426177	0.0629389	NA	NA	0.121199	-0.0531958	NA	NA	NA	NA
Q0080	NA	NA	NA	NA	NA	NA	NA	0.0714077	NA	NA	NA	NA	NA	NA	NA	NA	NA	NA
Q0085	-0.195526	0.00961939	-0.0484747	-0.198808	-0.0518973	-0.0107574	-0.221095	0.285044	0.0658899	-0.0540571	0.0731756	0.00386909	1.10038	-0.0867409	0.13841	0.00634637	0.746825	-0.05429
Q0092	NA	NA	NA	NA	NA	NA	NA	NA	NA	NA	NA	NA	NA	NA	NA	NA	NA	NA
Q0105	0.00111717	-0.0794837	-0.0990703	-0.0709773	-0.0466971	0.0737804	0.294733	0.673409	-0.649995	0.00964297	0.08079	0.10357	0.670216	-0.680416	-0.173677	-0.607741	-0.168475	0.863839
Q0110	-0.0436801	-0.0661165	0.00189529	NA	0.0277799	0.0224011	-0.0885026	NA	0.0529778	NA	NA	NA	-0.116523	0.249669	-0.201407	-0.231485	NA	0.274673
Q0115	NA	NA	NA	-0.0511581	0.0364111	NA	NA	NA	NA	NA	NA	NA	0.0504704	NA	NA	NA	NA	NA
Q0120	0.0364053	-0.336283	-0.141807	-0.092514	-0.0124553	-0.0474341	0.165095	1.09223	0.262323	0.0771457	0.00740374	0.0443015	-0.200216	0.260556	-0.587917	-0.694397	-0.259328	-0.245479
Q0130	0.0179549	-0.0284404	0.05026	0.0400749	-0.0296148	0.0446224	0.023099	0.0759572	0.368424	-0.0908644	0.000863498	0.188484	0.502746	-0.189504	0.0099366	-0.231485	-0.594932	-1.20454
Q0140	0.0404091	0.0219455	NA	NA	NA	-0.0186152	NA	NA	NA	-0.0226231	NA	NA	NA	0.0672612	NA	NA	NA	NA
Q0142	NA	NA	NA	NA	NA	NA	-0.0417386	NA	NA	NA	NA	-0.0415183	NA	NA	NA	NA	NA	NA
Q0143	NA	NA	NA	NA	NA	NA	NA	NA	NA	NA	NA	NA	NA	NA	NA	NA	NA	NA
Q0144	NA	NA	NA	NA	NA	NA	NA	NA	NA	NA	NA	NA	NA	NA	NA	NA	NA	NA
Q0160	-0.0756278	0.0219455	0.0128902	0.0362583	-0.00868659	0.00403815	0.0472036	NA	NA	NA	-0.0231292	NA	-0.0380768	0.209766	0.177501	NA	NA	NA
Q0182	0.0404091	NA	-0.0343953	NA	NA	NA	-0.0866642	NA	NA	NA	NA	NA	NA	NA	NA	NA	NA	NA
Q0250	-0.0489886	-0.148768	-0.0549406	-0.0219878	-0.0480753	-0.00803755	0.227308	-0.165481	-0.073968	0.0268468	0.0731872	NA	0.0104287	0.0463358	NA	-0.363841	-0.277031	-0.848722
Q0255	-0.0464635	NA	0.0185981	-0.0219878	NA	0.0188417	0.442437	0.547643	-0.152681	NA	NA	-0.0415183	0.563423	-0.0764063	NA	NA	NA	NA
Q0275	0.0164694	-0.156397	-0.0578198	-0.0646504	-0.0264552	0.0889797	-0.0168827	0.319093	-0.150084	-0.0226231	-0.075043	-0.0415183	0.605367	0.0180376	-0.174151	0.364434	-0.594932	NA
Q0297	0.0353072	-0.0939646	-0.0343953	NA	0.0184363	NA	-0.527362	-0.154421	-0.0426177	0.0689242	NA	NA	-0.331806	0.464578	NA	-0.305476	NA	NA
YAL001C	-0.594666	-0.282688	-0.00765276	0.151955	-0.193994	-0.109068	-0.480098	-0.513106	-0.203385	-0.201041	-0.48961	-0.0646406	0.0404894	0.0258154	-0.107607	0.343791	-0.10244	-0.800412
YAL002W	-0.370644	-0.377791	-0.0678162	0.0161621	-0.154062	-0.150927	-0.462156	-0.154852	-0.124398	-0.0572163	-0.0972735	0.14971	0.45535	0.524656	0.661004	0.569797	0.909509	0.578791
YAL003W	0.571217	-0.271799	-0.382525	-0.450012	-0.080345	0.0340883	0.453287	0.56506	0.541926	0.0614685	0.280303	0.134958	-0.238203	0.850746	1.20784	1.10189	1.00082	-0.721684
YAL004W	-0.873106	-0.670112	-0.318051	-0.258372	-0.140266	-0.00882072	-0.74909	-1.20235	-0.815893	-0.238393	-0.412402	0.034338	-0.343899	-0.348272	-0.61658	-0.8059	-0.0294854	0.954162
YAL005C	-0.944475	-0.622198	-0.468556	-0.389625	-0.276813	-0.13719	-0.63132	-1.36903	-0.709567	-0.375646	-0.51582	-0.0589973	-0.365527	-0.41762	-0.73088	-0.743728	-0.0502759	0.859374
YAL007C	0.46236	-0.0288049	-0.00466063	0.116261	0.0587673	0.123043	0.365523	0.669988	0.938132	0.418114	0.566425	0.602972	-0.617275	-1.04086	-0.00128982	0.0934545	1.14052	1.10744
YAL008W	-0.503932	-0.154696	-0.0913477	-0.062335	0.0467706	0.240529	0.862294	0.340679	-0.16428	0.576659	0.530152	0.667826	0.0485215	-0.0501194	0.108528	-0.0935065	-0.320195	-0.542989
YAL009W	-0.0407974	0.142453	-0.155382	-0.115347	-0.0697632	-0.0323621	0.137135	0.126257	0.00923752	0.177508	0.276384	0.290258	0.367354	0.110494	0.202059	-0.106938	0.0738673	0.157668
YAL010C	-0.0947659	-0.269345	0.00529922	0.165744	-0.061729	0.118067	-0.345155	0.00549677	-0.347758	0.117246	-0.0884462	-0.176911	-0.0201892	-0.318358	-0.0629343	0.256617	0.402142	0.804183
YAL011W	0.0803663	0.0945849	0.118198	0.146139	0.280598	0.0942942	-0.160594	0.0790371	-0.00409879	-0.146282	-0.106354	0.171981	0.224697	0.0866305	-0.0135629	-0.0507941	-0.096185	0.270612
YAL012W	0.977891	1.41658	0.0350956	0.101246	0.0219055	0.0148349	0.093143	-1.91233	1.01115	-0.0919549	0.0829787	0.811632	-0.936045	3.07164	1.25695	1.73937	1.79171	3.65028
YAL013W	0.100245	0.524679	0.208513	-0.0758501	0.0806816	0.0507231	-0.0540209	-0.495498	-0.0852925	-0.201109	-0.212122	-0.0208594	0.273608	-0.113133	-0.0886558	0.0219201	-0.305661	-0.0303789
YAL014C	0.141867	0.378665	0.222225	-0.203301	0.0458881	-0.0736165	0.176287	-0.173867	-0.184178	-0.0497908	-0.0277673	-0.119592	0.475072	0.236254	-0.0262653	-0.0818005	-0.0775778	-0.626592
YAL015C	-0.0918118	0.15922	-0.140308	0.0754551	0.0354553	0.119411	0.254698	-0.223618	0.369501	0.257757	0.270937	0.63791	0.115723	0.422875	0.156318	0.446489	0.448442	1.3397
YAL016C-A	-0.592838	-0.0610578	0.0434953	-0.206977	-0.286618	-0.17751	0.0892272	-0.420099	-0.29943	-0.00958379	-0.150762	-0.246621	0.339759	0.123013	-0.0269026	0.265006	-0.0609138	0.516864
YAL016C-B	-0.977642	0.221641	-0.481434	-0.354569	-0.341655	-0.270898	0.437002	-0.726035	0.753339	1.12934	0.295278	0.707568	0.0718255	0.421068	-0.00693937	-0.217962	-0.893005	-0.156647
YAL016W	-0.629315	-0.250796	-0.120925	-0.315859	-0.235259	-0.231536	-0.126009	-0.398974	-0.258727	-0.004307	-0.253813	-0.135435	0.270998	0.0884022	-0.190796	0.217307	0.114701	0.509741
YAL017W	-1.09858	-0.41092	-0.163131	-0.0673862	-0.32735	-0.223287	-0.715995	-0.80445	-0.341033	-0.0495293	-0.288883	-0.161165	0.465332	0.146948	-0.220303	0.0461239	-0.41753	-0.0234001
YAL018C	0.191593	0.165487	0.0583954	0.122428	0.104095	-0.15377	0.344792	0.922398	0.0539123	-0.286913	-1.03447	-5.1036	-1.03437	-4.29827	-3.33579	-5.58921	-11.3679	-7.06274
YAL019W	0.305318	-0.59795	-0.195123	-0.112084	-0.255074	-0.156273	0.601688	0.726415	0.420504	0.187249	0.322396	0.117754	-0.115244	-0.190346	0.434218	0.299682	-0.22393	-1.64569
YAL019W-A	-0.118121	0.416075	-0.186818	-0.491409	-0.301785	-0.242875	2.46176	0.0603656	-0.200196	0.270053	0.442256	0.224165	0.335669	0.250401	0.688768	0.613252	0.0193401	0.132205
YAL020C	-0.220604	0.276113	-0.161351	-0.402883	-0.213369	-0.267247	1.78353	0.0495429	-0.0983224	0.0357858	0.229816	0.253939	0.184367	0.266263	0.781581	0.688068	0.333054	0.14504
YAL021C	-0.067026	-0.373594	-0.00579643	0.0225087	-0.152581	-0.0795967	-0.541923	-0.104611	-0.347095	-0.243367	-0.349425	-0.372362	0.126933	-0.0687009	0.128065	0.333292	0.391174	0.406817
YAL022C	0.124253	0.0328984	0.0513539	0.0863117	0.111553	0.0147546	0.558272	0.126671	0.47649	0.476771	0.215036	0.321002	-0.349251	0.154797	0.74404	0.473907	0.627248	-0.128933
YAL023C	0.419884	-0.0877468	0.0968035	0.279807	-0.0551333	-0.101898	0.377569	0.354122	0.713824	0.287948	0.236031	0.170456	-0.622385	-0.871141	-0.258682	-0.0552795	0.786763	1.82363
YAL024C	0.110184	-0.44229	-0.0120105	0.390384	-0.0509783	-0.0386255	-1.13649	0.162507	0.580677	-0.223056	-0.202628	-0.143785	-1.08507	-0.972843	-0.559146	-0.168037	0.335943	0.726903
YAL025C	0.933599	-0.320821	-0.349573	-0.767088	-0.115894	-0.24241	-0.099989	1.3732	0.288903	-0.174462	0.330225	-0.0727128	0.108257	0.402262	1.18001	1.29836	1.46466	-1.1921
YAL026C	-0.223378	-0.448167	-0.119951	0.0168766	-0.269038	-0.136826	-0.423705	-0.182934	-0.25131	-0.102304	-0.298963	-0.649845	0.207222	-0.00900717	-0.244616	-0.887079	-1.96538	-2.68805
YAL026C-A	-0.132028	0.296025	-0.0228144	-0.175866	-0.132671	-0.0234168	0.108256	-0.0390656	0.282049	0.531105	0.375334	0.856531	0.113044	0.0413431	0.802465	0.79894	-0.081234	-0.678396
YAL027W	-0.0897964	0.193114	0.0791161	0.109139	-0.0299908	-0.041044	-0.223447	0.284669	0.215969	0.268795	0.392702	0.502404	0.129403	0.0672043	0.434959	0.732568	-0.071469	-0.101706
YAL028W	-0.52529	0.0918932	0.198847	-0.151836	0.184836	0.150805	-0.599297	-0.510135	-0.654774	0.0324536	0.221879	0.0780489	0.722029	-0.290289	-0.56444	-0.797348	-0.760566	-0.613392
YAL029C	0.125189	-0.42384	-0.256824	-0.147577	-0.293719	-0.19495	-0.357728	0.24529	-0.0503092	0.0450819	-0.282827	-0.0734931	-0.793971	-0.0656332	-0.172226	-0.258426	0.00530305	0.940719
YAL030W	-0.198865	0.300255	0.0564893	0.188092	-0.0217737	0.00294275	-0.0154247	-0.031684	-0.304268	-0.0656409	0.0860841	-0.146734	0.216987	-0.2211	-0.0399817	-0.380939	-0.782127	-0.602979
YAL031C	-0.121047	0.153156	0.174192	-0.0579605	0.191592	0.104659	-0.715055	-0.651861	-0.404674	-0.251112	-0.302002	-0.36442	0.546918	-0.18478	-0.556186	-0.452548	-0.754814	-0.135616
YAL031W-A	-0.111875	0.146472	0.145552	-0.0861546	0.0856934	0.0265735	-0.734128	-0.688396	-0.235124	-0.157833	0.0190082	-0.0264332	0.228609	-0.208525	-0.425643	-0.463086	-0.770827	-0.230088
YAL032C	0.15523	0.116214	0.0483878	-0.236519	0.0457858	0.0146355	-0.407779	-0.445328	-0.43786	-0.601669	-0.306518	-0.22307	0.473974	-0.0559423	-0.234418	-0.232232	-0.0383597	0.60163
YAL033W	0.547191	-0.140496	-0.104006	-0.0895862	0.114654	0.127326	-0.173492	0.357792	0.382079	0.0858842	0.456447	0.316772	0.157199	-0.0032943	0.317605	0.335229	0.849905	-0.296302
YAL034C	-0.926545	-0.302409	0.109155	-0.139016	-0.0768953	0.0237229	-0.72066	-0.761302	-1.10385	-0.605031	-0.436064	-0.442554	0.316437	0.00226415	-0.142885	0.458604	0.692578	1.00841
YAL034C-B	0.17476	0.0161843	-0.0776933	-0.0977016	-0.132899	0.0274827	-0.523481	-0.254757	-0.150492	-0.0404981	-0.194051	-0.100486	-0.318542	-0.863669	-0.349327	-0.200669	-1.05407	-1.42706
YAL034W-A	0.0459466	-0.214814	0.0807852	0.18151	-0.00692632	-0.0310365	-0.874099	0.310208	0.296517	0.0481078	0.147809	0.0945595	-0.34599	-1.14807	-0.28523	-0.319275	-0.787349	-1.31384
YAL035W	0.389412	-0.448067	-0.0557472	-0.147049	-0.0295902	0.0173989	-0.167962	0.449897	0.017608	-0.156116	-0.165279	-0.393784	-0.14688	0.0642232	0.133333	0.0833124	0.161641	1.19518
YAL036C	1.12959	0.253077	0.0767566	-0.489918	0.0618764	0.0263997	1.23874	1.22114	0.747334	0.537785	0.665307	0.42836	-0.114717	0.208842	0.531584	0.422386	0.279609	0.357727
YAL037C-A	0.161158	-0.101845	-0.227976	-0.108475	-0.166572	-0.0210391	0.419957	-0.102411	0.611245	-0.0795071	0.00110858	0.0537786	-0.231565	-1.30205	-0.645859	-1.66759	-1.24598	-0.188943
YAL037C-B	-0.290755	-0.283802	-0.313027	-0.56246	-0.277981	-0.167912	0.885533	0.440467	-0.444761	0.465109	0.0769802	0.616597	0.507788	1.5491	1.52978	1.82357	1.59193	1.77311
YAL037W	0.101963	0.137799	-0.118716	0.030046	0.0764625	-0.134101	-0.324325	-0.121439	-0.341688	-0.697628	-0.399662	-0.109793	-0.229746	-0.660218	0.353752	0.279275	0.496202	0.882864
YAL038W	-0.310694	-0.358624	-0.299202	-0.512317	-0.212912	-0.097946	0.676469	0.410549	-0.602625	0.422217	0.0366322	0.568318	0.480075	1.54148	1.46837	1.88078	1.64131	1.72138
YAL039C	0.0876633	0.400013	0.144262	-0.169394	0.0721761	-0.00297334	0.416822	0.825775	0.302962	0.0919669	0.334036	0.0992246	0.217831	-0.098444	-0.0934765	0.251455	-0.319222	-1.0012
YAL040C	0.263366	-0.795915	-0.225856	-0.247115	0.0111927	0.0360034	-0.148931	-0.119667	-0.234272	-0.452518	-0.985056	-0.710792	-0.0382367	0.900555	1.40407	1.60933	1.20561	0.625581
YAL041W	-0.129372	-0.138075	-0.0524277	-0.0955585	-0.00991416	-0.0575356	-0.268292	-0.547351	-0.412958	-0.321035	-0.511667	-0.268977	0.411742	0.1083	-0.0759625	0.0551024	-0.0552872	0.0351341
YAL042C-A	-0.238809	0.429398	-0.0129718	-0.0329497	-0.20416	-0.0710617	0.896767	0.260092	0.311057	0.546624	0.189221	0.468027	0.347871	-0.0372678	0.190001	0.359554	0.272987	0.454841
YAL042W	-0.0102098	0.298085	0.0654199	0.156709	-0.104258	0.0518938	0.536517	0.102637	0.297453	0.238594	0.0832724	0.303663	0.223155	0.121886	0.191148	0.414231	0.222491	0.387794
YAL043C	-0.253413	-0.200051	0.168893	0.110558	-0.0389155	0.0294038	0.185445	-0.184601	-0.199831	-0.373684	-0.348	-0.389349	-0.0355174	-0.0573459	-0.0963152	-0.124685	-0.787708	-1.15144
YAL044C	-0.250575	0.395106	-0.0170193	0.0279622	0.10207	0.0712913	0.978664	0.582438	0.396299	0.107588	0.108802	0.168817	0.0804431	0.116065	0.39316	0.227969	-0.800367	-2.24909
YAL044W-A	0.120025	0.252002	0.0329395	0.259956	0.246918	0.258533	0.151604	0.150458	0.384587	0.322224	0.470159	0.135549	0.0541184	0.157246	0.126857	0.251282	-0.432884	-1.53998
YAL045C	0.0467632	0.154294	-0.0369886	0.0321812	0.304752	0.195081	0.224928	0.341759	0.378707	0.0210449	0.611711	0.121197	0.0920501	0.0111863	0.166178	0.196096	-0.123756	-1.79262
YAL046C	0.259776	0.345485	-0.21003	-0.0500132	-0.168171	-0.0371923	0.216103	-0.338254	0.433735	0.329084	0.328871	0.209228	-0.146618	-0.281887	-0.0588043	-0.017369	-0.710097	-1.65373
YAL047C	-0.058125	-0.0489731	0.130092	0.24771	0.109878	0.081917	-0.0944986	0.00244195	0.0770324	-0.190613	0.0702753	0.00222686	-0.199292	-0.349676	-0.0185378	0.142533	0.660489	0.411519
YAL047W-A	-0.492593	-0.164158	-0.0935584	-0.126566	-0.322005	-0.16997	0.14461	-0.429111	-0.236318	0.347174	-0.239373	-0.282296	0.148654	0.360894	0.066966	-0.106066	0.389667	0.947026
YAL048C	-0.482818	-0.260499	0.0422876	-0.0966518	-0.18471	-0.15214	-0.528652	-0.514814	-0.308833	-0.248282	-0.342962	-0.145858	0.0889321	0.150582	-0.152494	0.0758022	-0.0296312	0.729088
YAL049C	-0.512691	-0.0111002	-0.159108	-0.131628	-0.181786	-0.160677	0.514084	0.20819	0.00615195	0.230064	0.119927	0.494723	-0.313178	-0.192636	0.0394671	0.389467	0.456726	0.774572
YAL051W	-0.515586	-0.382319	-0.00544346	0.0813125	-0.175477	-0.164516	-0.204556	-0.209112	-0.577418	-0.175847	-0.324933	-0.229192	-0.450276	-0.520559	-0.668381	-0.519882	-0.36719	0.280514
YAL053W	-0.299732	0.115032	0.0190727	0.480212	0.103254	0.106263	0.201565	0.107886	-0.0933398	0.0355267	-0.187797	-0.0568183	-2.75275e-05	-0.458654	-0.53367	0.460927	0.824237	1.24685
YAL054C	-1.10138	-0.404876	0.0763808	0.357004	-0.0281299	0.097748	-0.48908	0.294719	-1.2229	-0.246371	0.0915562	-0.422429	-0.441721	-0.885992	-0.454616	-0.36242	0.453708	1.90979
YAL055W	0.0523813	0.361019	0.266372	0.363658	0.296012	0.144897	-0.22486	-0.15211	-0.20703	0.245446	-0.0458314	0.172726	0.400721	-0.00518962	0.0724184	-0.621685	-2.20129	-3.87623
YAL056C-A	-0.228288	0.120724	-0.105311	0.100568	-0.16926	0.137968	0.754039	-0.0267833	-0.205746	0.162262	-0.0647136	0.322612	0.147471	0.0695406	0.494593	-0.160154	0.492425	1.35545
YAL056W	-0.351776	0.0210509	0.0845732	0.0898377	-0.0329235	-0.0770439	-0.391528	-0.20998	-0.40736	-0.253087	-0.370588	0.168814	0.379582	0.462285	0.483261	0.965893	0.91597	1.38868
YAL058W	-0.0180142	-0.105792	0.00808018	-0.0310208	-0.102826	0.0270987	0.600069	0.28032	0.040736	0.143991	0.039554	0.166576	-0.115753	0.00636405	0.121519	0.14012	0.418621	1.20346
YAL059C-A	0.779979	-0.119894	-0.0586354	-0.190609	-0.00352627	-0.088944	0.672641	1.34748	-0.0399321	-0.188752	0.589634	0.169324	-0.607446	0.600319	0.694041	0.405217	-0.16751	-1.23888
YAL059W	0.766579	-0.0358936	0.0499962	-0.218585	-0.172537	-0.0286849	0.648851	1.24963	0.146996	-0.170455	0.393205	0.0917778	-0.699847	0.26822	0.534402	0.305607	-0.176776	-1.332
YAL060W	-0.27801	0.187567	0.00950315	-0.0834681	-0.192514	-0.0948406	0.475248	-0.337854	0.530822	0.327001	-0.172312	1.0882	0.658112	0.651419	1.17525	1.96512	1.07424	-0.198421
YAL061W	-1.40207	0.117667	-0.177425	0.258511	-0.220615	-0.124535	-0.0934035	-0.679506	-1.40448	-0.218232	0.263987	0.852063	1.59028	1.01024	1.24226	0.981823	-0.709194	-3.07475
YAL062W	-0.195929	-0.134351	0.41406	0.216705	0.170108	0.171932	-0.000823228	2.60139	-1.55397	-0.284364	0.523946	0.451104	0.325871	0.0436224	1.9413	2.74487	3.23871	2.60282
YAL063C	-0.527724	-0.437847	-0.322892	-0.362861	-0.319829	-0.246845	-0.81931	-0.539268	-0.659183	-0.651245	-0.441653	-0.567334	0.149366	0.568268	0.767514	0.385178	-1.43801	-2.7797
YAL063C-A	-0.233916	-0.300216	-0.20237	-0.303747	-0.0214241	-0.00864666	-0.811597	0.309266	-0.106001	-0.22019	-0.487425	0.0797294	-0.541954	-0.812689	-0.354605	0.622495	-0.161455	1.03318
YAL064C-A	-0.217976	-0.275734	-0.0108076	0.180895	-0.0266184	0.0591829	-0.539389	-0.637752	-0.569739	-0.0941409	-0.964034	-0.568297	-0.104112	0.266784	0.353631	-0.0803465	-0.479294	-0.837114
YAL064W	-0.0546672	0.163539	-0.0406254	-0.167791	-0.0493403	-0.0387547	-0.0281953	0.00230485	0.111035	0.00727585	-0.190134	0.0638826	-0.0379842	-0.121182	0.435117	-0.662534	0.180168	1.31724
YAL064W-B	-0.378784	-0.279334	-0.0392967	0.196849	-0.0562783	0.0993626	-0.080499	-0.640938	-0.756029	-0.258819	-1.21203	-0.322414	0.87131	0.405354	0.244369	-0.622393	-0.529973	-1.56244
YAL065C	-0.539946	-0.247852	-0.0164879	0.193629	-0.10312	0.0428905	-0.607948	-0.240051	-0.929444	-0.681188	-1.04218	-0.654688	0.604693	0.33598	0.244284	-0.681312	-0.293665	-1.21578
YAL066W	-0.0715544	-0.0880012	-0.166186	0.113555	-0.0678418	0.0621237	-0.0419425	0.117041	-0.156875	-0.125797	-0.179443	-0.0519653	-0.121655	-0.581186	-0.388204	-1.18816	-2.44672	-3.5784
YAL067C	0.17369	1.05566	-0.257892	0.030674	-0.0309848	-0.0344374	0.0900396	-2.51487	0.0909495	0.00291941	0.28439	0.575324	-0.945086	3.96035	3.20932	2.82599	1.00193	-2.17171
YAL067W-A	NA	0.0108691	0.052067	0.0336995	0.0738939	0.00961771	-0.0974207	0.0714077	NA	-0.0226231	0.0233259	NA	NA	-0.135671	-0.0574307	-2.08589	-4.8071	-1.70397
YAL068C	-0.0756278	0.145141	0.0331954	-0.0703136	0.0451477	0.0277092	NA	0.0714077	NA	0.0629389	-0.0231292	-0.119859	0.0919527	0.00164808	-1.10727	-1.78112	-4.35137	-2.14099
YAL068W-A	NA	NA	NA	NA	NA	NA	NA	NA	NA	NA	NA	-0.0415183	NA	NA	NA	-0.431399	-0.277031	-0.583003
YAL069W	NA	NA	NA	NA	NA	NA	NA	NA	NA	NA	NA	NA	NA	NA	NA	NA	NA	NA
YAR002C-A	0.103881	0.0205033	-0.104434	-0.00662021	-0.0277442	0.0682009	1.1896	0.610516	0.499369	0.0283125	0.26419	0.0991905	-0.322241	-0.853518	-0.156301	0.0476973	0.0539017	-1.67476
YAR002W	0.343499	0.0549098	0.0653732	-0.041255	0.161914	-0.00318528	-0.11083	0.397655	0.0305494	-0.0431093	-0.168769	-0.050454	-0.058572	0.311178	-0.183817	-0.201217	-0.3022	0.423947
YAR003W	0.066086	0.0750732	0.115947	0.199327	0.0877957	0.0715297	-0.16993	-0.0262134	0.0169074	-0.274934	0.0683046	-0.192291	-0.457918	-0.326566	-0.171999	-1.00732	-1.99633	-2.87704
YAR007C	0.0563955	-0.0265546	0.00925919	0.298673	-0.0735459	-0.0584132	0.239437	0.641113	-0.262582	-0.19209	-0.040522	-0.280165	-2.2427	-1.37676	-0.552437	-0.32534	0.262074	1.16007
YAR008W	0.759295	-0.00971869	0.200111	0.513992	0.228009	0.150276	-0.0649717	0.738143	-0.0789937	-0.46794	-0.0018739	-0.0284487	-2.15727	-1.51271	-0.333671	-0.11598	1.16856	1.06889
YAR009C	-0.507455	-0.84338	-0.190768	-0.0648113	-0.1159	0.0167355	-2.49668	-2.23011	-2.7901	-2.16099	-1.88095	-1.44781	0.269889	-0.19332	1.19897	0.0869054	0.632624	1.01209
YAR010C	-0.126456	-0.087059	-0.0677666	-0.269104	-0.0441229	-0.0602671	0.000604914	-0.426447	-0.328557	-0.101543	-0.228847	0.188484	0.121199	NA	0.120592	-0.298185	NA	0.0531067
YAR014C	-0.132242	-0.290348	-0.0443724	-0.0556202	-0.219903	-0.0678426	0.273192	0.249686	0.129181	-0.0109274	-0.00166492	0.129162	-0.531787	-0.230032	0.140104	0.629184	0.95186	1.1183
YAR015W	-0.258629	-0.0709988	-0.363111	-0.682302	-0.285631	-0.0761267	0.385136	-0.281918	0.443418	-0.451755	-0.572387	-0.176356	1.02042	0.686126	0.667458	1.65064	0.846456	0.304821
YAR018C	0.191484	0.744836	0.0715443	0.14249	-0.0681936	-0.00773352	-0.0714017	-0.708324	0.243664	0.692066	-0.288416	-0.488615	0.167004	0.785184	0.969335	-0.0448541	-1.52932	-1.75588
YAR019C	-0.490657	-0.134552	0.0988894	0.256666	0.123751	0.185589	-0.589431	-0.648211	-0.678488	-0.433466	-0.532898	-0.647554	0.202994	-0.355964	-0.499606	-0.405581	-0.807282	-0.0131116
YAR019W-A	-0.306194	0.47475	0.103536	0.14524	-0.113935	-0.0212547	0.780001	0.137217	-0.879921	0.0541854	0.115834	-0.333382	0.59303	-0.634575	-0.21449	-0.114073	-0.613976	0.269544
YAR020C	-0.532291	-0.162579	0.0525938	-0.19401	0.452969	-0.0236874	0.173092	0.387282	0.575578	0.381288	0.311366	0.562432	-0.11389	0.18979	0.378985	-0.374356	-0.839078	-1.61194
YAR023C	-0.523081	0.00295177	-0.0662204	-0.300375	-0.106111	-0.0295082	0.24719	-0.283448	-0.954309	-0.238011	-0.0181875	0.153696	0.333079	-0.488559	-0.101807	-0.195729	0.276934	0.437196
YAR027W	-0.795424	0.153486	-0.221879	-0.0583986	-0.10171	-0.058854	0.58691	-0.179223	-0.761194	-0.169522	-0.0441106	0.0673063	0.671188	0.116416	0.233655	0.853392	0.630181	0.235357
YAR028W	-0.0167251	0.662484	0.154862	0.137345	0.0963054	0.230453	0.182924	-0.834055	-0.266776	-0.233373	-0.192094	-0.455034	-0.392248	-0.570458	-0.444543	-1.76822	-3.67938	-3.92038
YAR029W	-0.0725974	0.53823	0.214416	0.344452	0.178384	0.10771	-0.236183	0.194071	0.0800611	0.232408	-0.495158	0.176583	-0.175298	-0.727893	-0.714761	-1.99699	-3.02722	-2.07201
YAR030C	0.273116	0.118726	0.0485236	0.227043	0.15357	0.153299	-0.0596706	-0.150075	0.237447	0.240772	0.319788	0.182117	0.00967999	0.0024112	-0.179168	-1.10534	-1.93084	-1.10873
YAR031W	-0.356487	-0.290218	-0.10513	-0.00358134	0.00712252	0.0541793	-0.14845	-0.246538	-0.179774	-0.137614	-0.0236883	-0.222758	-0.982874	-0.266553	-0.197454	-0.304945	-0.107264	0.190453
YAR033W	-0.266694	-0.150399	-0.183692	0.0151947	-0.0916508	0.111284	-0.587927	-0.982164	-1.17683	-0.852624	-0.885207	-1.05318	-0.308497	-0.0858297	-0.587932	-0.347806	0.434239	0.00529243
YAR035C-A	-0.523574	0.338608	0.332431	0.456555	0.206268	0.264218	-0.0765342	-1.45136	0.158671	1.19656	0.220439	-0.783589	-0.256997	0.0840136	-0.205848	-0.392135	0.00101684	-0.207314
YAR035W	-0.19372	0.310613	0.482618	0.401226	0.210934	0.337757	-0.457796	-0.905492	0.277651	0.499014	0.0843995	-0.700571	-0.300455	0.234107	-0.184146	-0.00838196	0.171356	-0.0776326
YAR042W	-0.267862	-0.22833	0.114532	0.149776	-0.0557049	0.108465	-0.259131	0.26961	0.125133	0.102948	-0.193296	-0.0915724	0.140984	-0.262024	-0.299198	-0.179491	-0.628221	-0.920451
YAR047C	-0.13943	-0.186552	-0.0512223	-0.00627749	0.0919394	0.0962308	-0.395794	-0.400791	-0.382843	-0.371642	-0.378914	-0.265454	-0.231499	0.124915	0.227029	0.230836	-0.158404	-0.350089
YAR050W	-0.752673	-0.522227	-0.0875502	-0.38775	-0.482133	-0.317343	-0.743417	-0.646633	-0.576441	-0.490365	-0.771944	-0.613198	-0.356596	-0.000453979	0.0405324	0.0346348	-0.519696	-1.03618
YAR053W	-0.0587229	0.0159638	-0.11879	-0.0656024	0.01798	-0.00908355	0.152167	0.139743	0.187228	0.116814	-0.346638	0.503471	-0.271111	-0.132682	0.0196288	-0.229307	-0.248854	-0.213052
YAR060C	NA	NA	NA	NA	NA	NA	NA	NA	NA	NA	NA	NA	NA	NA	NA	NA	NA	NA
YAR064W	-0.0998675	-0.0557779	-0.16929	-0.293856	-0.0784975	-0.0635563	-0.925691	-1.20832	-1.17766	-1.57859	-0.988397	-2.28067	-0.41191	-0.306375	0.067167	-0.0451647	0.451263	0.420365
YAR066W	-0.0481236	-0.243383	-0.240152	-0.115192	0.0380826	-0.0407456	-0.726209	-1.62691	-1.50938	-1.60561	-1.29524	-1.82991	NA	0.0129606	-0.843371	-0.655453	-1.60104	-1.56038
YAR068W	-0.290406	-0.344606	-0.229987	-0.151836	-0.0297511	-0.227722	-0.606975	-2.24578	-2.50924	-1.55839	-1.91549	-2.03851	-0.299847	-0.270584	-0.31439	-0.471759	-0.178165	-0.751113
YAR069C	NA	NA	NA	NA	-0.00868659	NA	NA	NA	NA	NA	NA	NA	NA	NA	NA	NA	NA	NA
YAR070C	-0.097086	0.133308	-0.110747	-0.147819	-0.0943642	0.0340183	-0.226197	-0.661292	-0.777865	-0.290411	-0.181777	-0.280791	NA	-0.370375	0.0960612	0.478993	0.425866	-1.20326
YAR071W	-0.139132	-0.578255	-0.319215	-0.382047	-0.208904	-0.17258	-2.12073	-2.03367	-1.92023	-1.60647	-1.39357	-1.21174	0.165814	1.06332	0.439207	0.0128732	-2.16772	-3.77934
YAR073W	-0.0431425	0.300636	0.0983174	0.0390587	0.0473055	0.0217954	-0.0417386	0.0855822	0.317142	0.0588543	-0.661097	-0.65771	-0.343296	-0.422505	-1.67468	-1.03275	-1.28479	0.710801
YAR075W	NA	0.0283909	0.0554945	NA	NA	0.0112764	-0.120026	0.51056	0.11266	0.0689242	-0.294558	-0.0933245	0.014711	-0.572291	-1.11957	-1.69455	-2.85195	2.65349
YBL001C	-0.387645	0.297184	-0.0301849	0.041378	0.000119203	0.0365772	0.856491	0.290809	0.570727	0.837121	0.825246	0.738827	0.286529	0.568551	0.713855	0.611144	0.855615	0.282028
YBL002W	0.365167	0.266205	0.0431739	-0.0179531	-0.0754812	-0.103376	-2.02568	-1.66772	2.05894	-1.04969	-1.41765	-0.218963	-0.61201	-1.96019	-2.98268	-0.835543	1.55104	2.96172
YBL003C	0.2532	0.40021	-0.0920844	0.177995	-0.169561	-0.290893	-0.850477	-1.93686	2.40676	-0.631116	-1.58456	-0.021618	0.14118	-1.82822	-3.21802	-0.431795	1.87846	3.59883
YBL004W	0.0244034	-0.910962	-0.380438	-0.233295	-0.381326	-0.343415	-0.230439	0.415062	-0.52972	-0.732249	-0.787646	-0.513998	-0.468375	0.0727933	0.176082	0.577273	0.740895	0.722118
YBL005W	-0.0263154	-0.372766	0.100728	0.0161537	0.0418672	0.115923	-0.182264	0.295071	-0.413148	-0.17547	0.116332	0.478322	0.487871	0.0892268	0.309481	0.437893	0.569778	1.28654
YBL005W-A	NA	NA	NA	NA	NA	NA	NA	NA	NA	NA	NA	NA	NA	NA	NA	NA	NA	NA
YBL005W-B	-1.06147	-0.816216	-0.306107	-0.0748857	-0.000904471	-0.0224038	-2.38573	-1.82085	-2.46177	-1.5836	-1.37223	-0.6974	-0.450996	0.857348	1.02773	1.509	0.77024	-1.0495
YBL006C	0.0115848	0.289717	0.0175986	-0.133922	0.0707483	-0.0137306	-0.0537691	0.031795	0.287821	0.145742	0.283801	0.0872652	0.5434	0.100995	0.189154	0.120861	0.268938	-0.445312
YBL006W-A	-0.149066	0.234398	-0.00880432	-0.164542	0.0814487	0.0965499	0.302837	0.00713483	0.329998	0.306216	0.275191	0.128775	0.473285	0.112164	0.259778	0.268409	0.0647904	-0.170657
YBL007C	-0.504693	-0.0881242	0.167257	0.146593	0.0153694	0.103005	-0.331621	-0.532587	-0.108748	0.0409366	-0.291326	0.106609	0.565361	0.380788	0.185872	0.71633	0.553539	0.459985
YBL008W	0.325989	-0.0463946	-0.0218527	-0.0551062	-0.0390459	0.0346628	0.0888606	0.211607	-0.197014	-0.22992	0.0109256	-0.19336	-0.569901	-0.634602	-0.0176664	-0.286404	-0.271361	0.0424722
YBL008W-A	0.098127	-0.030799	0.0963235	NA	-0.0650517	-0.0274289	NA	0.122173	-0.133593	-0.0314986	0.0461257	-0.122615	-0.0379842	-0.135671	NA	NA	1.53155	0.602284
YBL009W	0.49354	0.160303	0.108894	0.293365	0.123925	0.0701242	-0.0766879	-0.0228207	0.948593	-0.256082	-0.312094	0.0297289	-0.859881	-0.766957	-0.514704	-0.927391	-1.89764	-2.57127
YBL010C	0.598177	-0.0348253	0.378153	0.472135	0.258492	0.123159	0.103048	0.366197	0.696611	0.0374607	0.229762	0.36637	-0.432273	-0.541514	-0.0348169	-0.483519	-1.51168	-2.80282
YBL011W	0.172057	-0.239076	-0.0403945	0.0885171	0.0215888	0.128119	0.0053383	-0.576376	-0.461684	-0.474654	-0.545674	-0.972809	-0.364868	-0.814896	-0.997122	-1.59973	-0.56913	0.584823
YBL012C	-0.0339401	-0.20181	0.0945402	0.0646144	0.0891844	0.0136975	-0.0421976	-0.559201	-0.671083	-0.500775	-0.613533	-1.18575	-0.33566	-0.991324	-0.885677	-1.20829	-0.361592	0.871252
YBL013W	0.00984338	-0.135048	0.258961	0.323525	-0.0601115	0.0894567	-0.111472	-0.651566	-0.983245	-0.509517	-0.791505	-1.29097	-1.01171	-1.12458	-1.15767	-1.36385	-0.6658	1.35996
YBL014C	-0.103069	-0.314645	0.145082	0.251734	-0.134767	-0.027353	-0.124496	0.396805	-0.492796	-0.443864	-0.327824	-0.336345	-0.725595	-0.746015	-0.778387	-0.99311	-0.371742	1.55544
YBL015W	-0.175928	-0.0836782	-0.0250713	0.181603	-0.0111784	0.125125	-0.684613	-0.606733	-0.680399	-0.00943995	0.0637449	-0.701665	0.180859	-0.241717	-0.177806	0.303908	0.134017	-0.497339
YBL016W	0.640381	0.963606	0.518886	0.824506	0.67026	0.657363	0.0334639	0.316946	0.0645236	0.396589	0.699612	0.50775	0.178157	0.662411	0.567225	0.811525	1.07233	0.710157
YBL017C	-0.906454	-0.219229	-0.448965	-0.287859	-0.366738	-0.334401	-0.456531	-0.10608	0.301962	0.284253	-0.156354	0.0667147	1.11431	0.117576	0.042318	0.484106	-0.0979849	-0.447689
YBL018C	0.046646	0.0190057	-0.25129	-0.500604	-0.306205	-0.290705	0.723182	-0.0101384	0.469498	0.0592947	0.370179	0.0952275	-0.121501	-0.135204	0.388565	0.278826	1.1984	0.284701
YBL019W	-0.099083	0.036572	-0.0531047	-0.0501005	-0.0969068	-0.0803326	-0.195759	-0.266342	-0.262834	-0.237697	-0.107274	-0.0552003	0.467218	0.258357	0.426396	0.702491	0.78171	1.10746
YBL020W	0.645235	0.157026	0.0623152	0.0608372	0.0998707	0.056558	0.238997	-0.186133	0.0354265	-0.0481907	-0.201596	-0.0176641	-0.642325	-0.361786	-0.255587	-0.234158	-0.734734	-1.08842
YBL021C	0.466305	0.194785	0.295655	0.361607	0.211231	0.0240803	0.065993	0.230987	0.207409	-0.129898	0.219632	0.15725	-0.408138	-0.409533	-0.215252	-0.891065	-1.35029	-1.68945
YBL022C	-0.560423	-0.546717	-0.066072	-0.02729	-0.181471	-0.0328523	-0.581383	-0.185605	-0.406613	-0.137857	-0.23038	-0.645715	0.0310593	-0.0435981	-0.287743	-0.411281	-0.992394	-1.22673
YBL023C	0.12305	-0.385137	-0.0817019	0.371552	0.00804136	-0.0354497	-0.782267	0.448659	-0.152918	-0.205104	-0.179902	-0.160952	-1.65692	-1.00544	0.0461726	-0.148996	0.874243	0.883211
YBL024W	0.544831	-0.381275	-0.289408	-0.339225	-0.0799866	-0.0307853	0.267801	0.857927	0.403376	0.178564	0.248861	-0.115836	-0.599751	-0.194101	-0.0863342	-0.316707	0.0155866	-0.599012
YBL025W	0.0263868	0.108617	0.0670121	-0.145632	0.0540604	0.0013707	0.559647	0.287896	-0.0913225	-0.0409008	0.125687	0.050234	-0.0794103	-0.131072	-0.103055	-0.477274	-0.509331	-0.881912
YBL026W	-0.0142119	-0.0324478	0.0927764	0.167575	0.0637827	-0.00991936	0.0649868	0.117505	0.116666	0.0277975	0.152362	-0.00227408	0.15302	-0.188647	-0.10669	-0.14867	-0.462172	-1.62695
YBL027W	0.544832	-0.291533	-0.262748	-0.25226	-0.174375	-0.0359425	1.20923	0.984285	1.02465	0.331105	0.482537	0.107223	-0.769879	0.873511	1.57353	1.79646	1.25807	0.0365244
YBL028C	0.923724	0.240077	0.126427	-0.0497138	0.164634	0.0794503	0.372114	1.05796	0.351382	0.20383	0.341529	0.408857	-0.17365	0.268609	0.663633	0.139102	-0.0360401	-0.409409
YBL029C-A	-0.605888	0.0996523	-0.0379895	-0.00546351	0.0267353	0.0501686	0.087515	-0.259045	-0.0688397	0.357779	0.348285	0.312649	0.168906	-0.0192032	-0.481808	-0.0250886	-0.646833	-1.481
YBL029W	0.146181	0.178984	0.244123	0.287203	-0.0250208	0.130097	0.420999	0.0307167	-0.249163	0.0657068	0.370792	-0.0139537	-0.399274	-0.342561	-0.227284	-0.612247	-0.659711	-1.28133
YBL030C	0.198188	0.0382161	-0.208243	-0.202297	-0.136704	0.0381617	0.640899	-0.671746	0.238418	0.220233	-0.337032	-0.274352	-0.741686	0.146406	0.480351	0.626725	0.628951	0.27242
YBL031W	0.724595	0.264038	0.202268	0.471476	0.231362	0.140012	-1.35394	-0.682207	0.907063	-0.300067	0.112983	0.0971134	-0.827657	-1.54515	-0.957411	-0.762631	0.435103	0.33468
YBL032W	0.610097	0.312558	0.250888	0.127825	0.28176	0.154004	0.191193	0.0576989	0.360744	0.0141203	-0.0399041	-0.239724	-0.475608	-0.809001	-0.914362	-1.11206	-0.818757	-0.786301
YBL033C	0.260825	0.389457	0.173824	0.00922605	0.00695587	0.00251034	0.404817	0.106161	0.392527	0.434515	0.383143	0.236872	-0.102677	0.0600906	-0.0801593	0.102648	-0.0911487	-0.181857
YBL034C	-0.437863	-0.39369	0.0105406	0.19129	-0.396301	-0.151889	-0.483173	0.154905	-0.338967	-0.378445	-0.335438	-0.350429	-1.53146	-1.28183	-0.939052	-0.959188	-0.216617	-0.0832303
YBL035C	0.352359	-0.077441	-0.0286608	-0.10702	-0.202692	-0.0323071	-0.227396	0.410037	-0.309597	-0.569404	-0.0427413	-0.257835	-1.88706	-1.44802	0.173353	0.360244	1.26599	0.964374
YBL036C	0.102685	0.162244	-0.0634451	-0.134128	-0.059621	-0.0785591	0.00547342	0.634552	-0.0807541	-0.0269594	0.0571872	0.345457	-0.146545	-0.0969241	0.0378893	0.0626501	0.109995	0.595505
YBL037W	-0.290247	-0.090715	-0.151071	-0.263084	-0.184305	-0.143725	-0.329262	-0.544228	-0.44941	-0.296251	-0.44447	-0.488601	0.0952672	-0.619056	-0.673211	-0.378092	0.20795	1.04481
YBL038W	-0.0661256	0.12896	-0.00779426	-0.321453	-0.142074	-0.112845	0.0653603	0.0317561	0.225287	0.206196	0.0787825	0.0992589	0.105497	-0.104454	-0.202871	-0.346626	-0.803292	-1.34625
YBL039C	1.05303	-0.346785	-0.560797	-1.00447	-0.437839	-0.552313	1.01272	1.45115	0.290447	-0.147464	0.0186128	-0.215697	-0.141524	0.497087	1.21763	1.31972	0.897682	0.0926385
YBL039C-A	NA	NA	NA	NA	NA	NA	NA	NA	NA	NA	NA	NA	NA	NA	NA	NA	NA	NA
YBL039W-B	-0.191001	0.321335	-0.00765771	0.158876	-0.0759834	0.0151741	0.075786	-0.390721	-0.399428	0.188969	0.180786	0.380599	0.609696	0.266019	0.210425	0.272769	0.944682	0.171862
YBL040C	-0.0237833	0.086585	0.00565123	0.315219	0.157406	0.0468833	0.811751	0.559256	0.557074	0.327363	0.513067	0.638799	-0.0974286	-0.467988	-0.220184	0.02889	0.503381	1.26139
YBL041W	-0.171795	-0.00900325	-0.0519327	-0.103462	-0.148628	-0.178908	0.353055	0.332379	-0.202491	0.094577	0.168436	-0.14624	-0.143132	-0.335636	-0.360401	-0.527614	-0.540841	0.0646592
YBL042C	0.329364	-0.619286	-0.372307	-0.118109	-0.341109	-0.338367	0.653995	1.33798	-0.0270575	-0.525298	-0.223862	0.0171393	-1.19787	-0.706883	0.622471	0.334048	-1.20993	-2.52466
YBL043W	0.351258	0.507378	0.577271	0.83411	0.690262	0.621809	0.0580883	-0.353237	1.10688	0.539769	0.267005	-0.272259	-0.791782	0.197076	0.102257	-0.85502	-0.15142	0.10248
YBL044W	0.0867543	0.180997	-0.0673064	0.0729021	0.00463863	-0.0170325	NA	-0.503624	0.243367	0.107388	0.00224658	0.221389	-0.0379842	-0.262376	-0.51442	-1.31166	-1.1912	-0.108135
YBL045C	0.465039	0.070667	-0.0410663	0.060902	-0.0245437	0.122375	-0.142181	-0.800845	0.482556	0.738016	0.427053	0.0301059	-0.50776	-0.0297162	-0.254562	-0.109367	-0.695	-1.29117
YBL046W	-0.203339	0.191804	0.0826464	0.195004	-0.0933163	-0.119661	-0.161603	0.188733	0.0800521	0.0879017	0.182065	0.463628	-0.514596	-0.804178	-0.0832806	0.351513	0.641996	0.88726
YBL047C	-0.798295	-0.259129	0.0398358	0.132484	-0.063039	0.00592509	-0.508235	-0.60251	-0.156118	0.0329183	-0.232322	0.307723	0.584409	0.463689	0.508202	0.876707	0.893056	1.53916
YBL048W	-0.349197	-0.0510793	-0.322745	-0.0139234	-0.230545	-0.152589	0.310972	0.15575	-0.349492	0.311217	0.307819	0.388267	-0.262907	-0.219102	0.123955	0.194884	-0.671337	-1.3852
YBL049W	-0.594496	-0.167667	-0.00777594	0.00187383	-0.0681777	-0.102089	0.412488	0.473997	-0.206505	0.114378	0.326189	0.331785	-0.406283	0.0380879	0.0881627	0.241859	0.2424	-0.458789
YBL050W	-0.367515	-0.00598722	-0.0187298	-0.0465603	-0.0143337	-0.0473131	-0.233296	-0.0343953	-0.100776	-0.18599	0.011363	-0.0930814	0.480441	0.279697	0.132946	-0.186264	-1.11174	-1.76701
YBL051C	0.250088	-0.163999	0.118517	0.0882076	0.144934	0.128495	-0.442549	0.0586311	-0.286005	0.0984587	-0.0963755	-0.162448	0.586938	0.116977	-0.237925	-0.268013	-1.47254	-2.39027
YBL052C	0.222455	-0.135104	0.138879	-0.0232515	0.108446	0.177744	0.0468799	0.197511	0.358826	0.0283775	0.0161732	0.228733	0.0520957	0.0652074	-0.161666	-0.0191967	0.0492375	-0.38803
YBL053W	0.263504	-0.100511	-0.186753	-0.0533066	0.0287828	0.110793	0.190751	0.325611	0.879917	0.211283	-0.0948593	0.712252	0.212758	0.00786985	0.406775	-0.235027	0.0256679	-0.332732
YBL054W	0.464776	-0.159518	0.0335718	-0.238858	0.127222	0.0704431	0.0126301	1.1766	-0.396603	-0.637865	-0.0588091	-0.0984482	-0.469077	-0.226903	-0.102717	0.270262	0.362132	1.36552
YBL055C	0.115422	0.0499935	-0.200063	0.0604467	-0.224358	-0.177391	0.738458	-0.0967808	0.0824375	-0.303868	-0.312563	-0.355181	0.16431	0.403078	0.267663	0.340536	-0.0807886	-0.126892
YBL056W	-0.268284	-0.0333302	-0.196172	-0.237918	-0.168685	-0.105216	-0.239461	-0.147629	0.00871587	0.0102413	-0.164006	-0.0857088	0.0252684	-0.282496	-0.440873	-0.748139	-1.06534	-1.09127
YBL057C	0.233858	0.238104	0.0246183	0.0742095	0.0686631	0.00220457	0.178199	-0.0424822	0.196348	0.163703	0.207011	0.290864	0.253725	0.0077915	0.220601	-0.600932	-0.809868	-1.3612
YBL058W	-0.399405	-0.0850211	0.0381327	0.0347694	0.0732653	0.107248	-0.00161516	-0.272378	-0.184471	-0.0528768	0.0640303	-0.0569453	0.210932	-0.0020117	-0.270925	-0.161149	0.30233	1.33215
YBL059C-A	0.181784	-0.150968	-0.0230535	-0.0903712	-0.0296565	0.0320368	-0.4502	-0.0689924	0.23345	-0.123563	0.364844	-0.20957	-0.0580534	-0.349185	-0.356813	-0.207259	-0.219391	-0.596382
YBL059W	0.366195	0.281005	0.23501	0.107795	0.220967	0.239475	-0.0488457	-0.0348277	-0.0531644	-0.000613652	-0.00592099	-0.271157	-0.229081	-0.504779	-0.105489	-0.187029	-0.574753	-0.279971
YBL060W	0.0962768	-0.219399	0.19438	0.134621	0.163746	0.115517	-0.316734	-0.0356018	-0.0975986	0.119306	-0.0941734	0.227165	0.0105124	-0.118277	0.0659399	-0.262144	0.084647	1.21004
YBL061C	0.583456	0.236237	0.196957	0.562061	0.140695	0.253959	0.445047	0.5428	0.800207	0.618092	0.54796	0.602218	-0.311402	-0.00185263	0.554447	0.479717	1.17007	1.81238
YBL062W	0.614989	0.280415	-0.151665	0.740611	0.145623	-0.056782	0.547961	0.824114	1.3108	0.788059	0.685789	0.878704	-0.242379	0.102957	0.647576	0.891477	0.650578	2.06716
YBL063W	0.324043	-0.171526	0.294161	0.549429	0.106092	0.168189	-0.108816	-0.353608	-0.274299	-0.573607	-0.598018	-0.990592	-1.68832	-0.852383	-1.20937	-1.30427	-1.29893	-1.32958
YBL064C	-0.54638	0.242628	-0.0226513	-0.021925	0.010962	0.073116	0.961735	0.278165	-0.298762	0.34064	0.444384	0.375388	-0.516385	-0.0209046	0.221962	0.0214813	0.793842	1.13641
YBL065W	-0.0709015	-0.0138537	0.120957	-0.0968757	0.10902	0.261377	-1.63335	-2.15108	-2.5396	-1.25426	-1.80058	-1.57991	0.193836	-0.117987	0.00614874	0.423678	0.668859	1.20071
YBL066C	-0.030294	-0.221572	0.0632219	0.102287	-0.0211195	-0.018046	-0.486191	-0.914854	-0.737089	-0.340729	-0.388545	-0.244441	0.221222	0.0892959	-0.179116	0.502206	0.344983	1.23871
YBL067C	-0.47709	-0.500997	-0.288373	-0.0837384	-0.155815	-0.207309	-0.5559	-0.435299	-0.734223	-0.520455	-0.607861	-0.365459	0.41016	0.0751222	0.0207635	0.250925	0.670031	0.813806
YBL068W	0.513801	-0.215468	-0.249559	-0.191874	0.0264606	-0.0924895	0.970311	0.587675	0.114774	0.122502	0.12474	-0.0796226	-0.68471	0.160139	0.251207	0.558006	0.669066	0.272909
YBL068W-A	NA	NA	NA	NA	NA	NA	NA	NA	NA	NA	NA	NA	NA	NA	NA	NA	NA	NA
YBL069W	0.69519	-0.115867	-0.268187	-0.141134	-0.114505	-0.355975	0.788657	0.250445	0.398157	-0.0170077	0.0927126	-0.277264	-0.815545	-0.014676	-0.298458	-0.291344	-0.24958	0.87445
YBL070C	0.624715	0.364765	-0.104816	-0.146224	0.0331715	-0.108439	0.443921	0.384011	0.459512	0.0877635	0.211439	0.303304	-1.00531	0.0174054	0.298547	-0.197469	0.399351	0.514718
YBL071C	0.464263	0.276661	0.351337	-0.144967	0.333648	0.256109	1.10461	1.05135	0.51837	-0.000978815	0.162925	0.372076	0.191181	0.382794	0.618628	0.252133	0.570107	-0.357253
YBL071C-B	-0.230005	-0.221146	-0.0359279	-0.198416	-0.104528	0.12561	0.962506	2.14895	1.34971	0.877818	1.23763	0.254758	-0.489958	0.461077	1.09585	-0.43485	0.222347	-0.437627
YBL071W-A	0.784952	0.335863	0.433384	0.156975	0.489346	0.369068	0.699971	1.13628	0.553513	-0.142409	0.441354	0.346175	0.267824	0.307001	0.352618	0.571496	0.250976	-0.33855
YBL072C	-0.253743	-1.32433	-1.08075	-1.0681	-0.810564	-0.685619	0.486554	-0.374566	-0.278708	-0.875647	-0.886986	-0.613284	0.0521039	0.590015	1.61813	1.97785	0.926165	-1.00792
YBL073W	-0.532858	-0.378815	-0.083659	0.162625	-0.13017	-0.18548	0.100178	-0.0900501	-0.321258	-0.00584653	-0.356081	-0.171039	-0.0731173	0.703063	0.511142	0.0778274	0.319766	0.831669
YBL074C	-0.36636	-0.423486	0.00883535	-0.0821513	-0.26015	-0.117335	0.23184	0.057704	-0.275497	-0.157221	-0.471439	-0.115931	0.170044	0.281756	0.907871	0.533202	0.977071	0.955075
YBL075C	-1.41476	-0.555034	-0.328517	-0.422211	-0.316905	-0.173844	0.781489	0.740122	-1.68392	0.0459728	0.536685	0.00841158	-1.84849	-3.59139	-3.69785	-4.16756	-3.15757	-0.355879
YBL076C	0.148896	-0.26469	-0.32475	-0.396465	-0.468178	-0.420362	0.557124	-0.846431	0.517198	0.296111	-0.260259	-0.110607	-0.123855	1.0977	1.10678	1.13035	0.502644	-0.591702
YBL077W	0.123209	-0.170525	-0.684861	-0.554425	-0.434314	-0.387873	0.451358	-1.0098	0.591953	0.436629	-0.17919	0.0960254	-0.0426713	1.2046	0.92295	0.809283	0.581671	-0.634981
YBL078C	-0.395762	0.0400007	0.130034	0.206068	0.225725	0.180663	0.201982	0.761964	-0.184985	0.175168	0.467566	0.194864	-0.25829	-0.628665	-0.515328	-0.700146	-1.99063	-3.853
YBL079W	-0.0751457	-0.483632	-0.187381	0.0560184	-0.253461	-0.137876	-0.409345	0.285168	0.278566	-0.0221303	-0.18877	0.00685817	0.0900364	0.163971	0.0147431	-0.368389	-1.33217	-1.72715
YBL080C	0.0420644	0.0761649	0.148857	-0.0198881	0.0542013	0.162203	-0.294477	-0.192399	0.00795681	0.0361274	0.0128008	0.245361	0.362982	-0.136846	-0.117332	-0.280273	-0.350822	-0.667265
YBL081W	1.19219	0.206158	0.173557	-0.20923	0.0918356	0.0959944	-0.715839	0.747351	0.470971	-0.492359	-0.222285	-0.521245	-0.674109	0.300099	0.469521	0.168086	-0.023718	1.86271
YBL082C	0.19344	-0.0717522	-0.0999988	0.316931	-0.288558	0.0015034	1.43185	0.192937	0.515623	0.12521	0.111499	0.0150063	-0.456655	-0.0514294	0.443879	0.311772	0.276033	0.679372
YBL083C	NA	NA	NA	NA	NA	NA	NA	NA	NA	NA	NA	NA	NA	NA	NA	NA	NA	NA
YBL084C	0.141788	0.274903	0.248383	0.0922979	0.107645	-0.139819	-0.454079	-0.265032	-0.478682	-0.370689	-0.269239	-0.570372	0.491244	-0.413948	-0.666893	-1.67786	-3.97141	-5.17429
YBL085W	0.0905273	-0.0328755	0.111857	0.311154	0.034348	-0.0945072	-0.576094	-0.237228	-0.272653	-0.296194	-0.367135	-1.04244	0.476233	-0.786397	-1.26665	-1.41836	-1.07394	-0.104668
YBL086C	-0.293169	0.432349	0.580055	0.521216	0.503344	0.491749	-0.0311813	-0.362296	0.0761727	0.491294	0.623708	0.998159	0.60928	0.868595	1.16307	1.37671	1.25621	1.50375
YBL087C	0.696658	-0.160812	-0.342774	-0.214349	-0.245291	-0.158231	1.29	1.03286	1.0055	0.280628	0.526436	0.32154	-0.664141	0.613737	1.02008	1.24	1.04952	0.23448
YBL088C	-0.616795	-0.561671	-0.263627	-0.157015	-0.384638	-0.372005	-1.14406	-0.31532	-0.483775	-0.525572	-0.622081	-0.214073	-0.13132	-0.150792	0.0162812	0.0847559	-0.213113	-0.629096
YBL089W	0.295736	0.151055	-0.0691999	0.0155193	0.0681691	-0.0737479	-0.0407545	-0.27583	0.094964	-0.0851111	-0.103289	-0.259477	-0.0580603	-0.0621543	-0.0129031	-0.441505	-0.827954	-1.93262
YBL090W	0.185442	-0.244413	0.0783761	-0.247596	-0.0811937	0.017763	-0.113495	0.124841	0.0661247	-0.0509837	0.082998	-0.0786302	0.200678	-0.132098	0.296216	0.541284	0.349119	-0.072753
YBL091C	0.176453	0.212844	0.0549557	-0.0636895	0.0837444	0.133543	0.428183	-0.0105628	0.229893	0.229634	0.0950747	0.294709	0.126631	0.0493592	0.111485	0.361318	0.429928	1.40566
YBL091C-A	0.0695569	0.213368	-0.0115392	-0.159994	-0.148285	-0.109894	0.0553213	-0.552603	-0.128994	0.018366	0.0132727	-0.342617	0.318762	-0.201663	-0.656192	-0.698063	-0.351734	0.00352812
YBL092W	0.767273	-0.300184	-0.394493	-0.397418	-0.175029	-0.0378926	1.03226	0.921599	1.22351	0.658816	0.654899	0.327518	-0.708428	1.29267	1.99127	2.3337	1.57855	-0.226967
YBL093C	0.000173817	-0.0232233	0.0410467	-0.0180278	-0.0277118	-0.139187	0.371683	1.07356	-0.103755	0.00860684	0.184919	0.379653	-0.270919	-0.482068	-0.179603	-0.195767	-0.0851816	0.337775
YBL094C	-0.0889005	0.156115	-0.219283	0.0407811	-0.140096	-0.062996	-0.190905	-0.395291	0.143649	0.0909135	0.266182	0.0816913	-0.445512	0.281315	-0.0161671	-0.259785	-1.2144	-2.51282
YBL095W	-0.196766	0.27753	-0.185645	-0.104916	-0.0582247	-0.247259	0.201712	-0.115302	0.144614	0.177248	0.443265	0.325349	-0.253318	0.0539488	-0.0444696	-0.416244	-1.35781	-2.5856
YBL096C	-0.316141	0.324864	-0.106542	-0.112073	-0.258414	-0.190033	0.747028	0.16518	0.483239	0.387122	0.456416	0.464488	-0.0479862	-0.0196729	0.185938	-0.296362	-1.5924	-2.80143
YBL097W	0.000295795	-0.291599	-0.0608496	0.00891179	-0.154055	-0.00292724	-0.0614825	0.358285	1.04791	0.556659	0.0501291	0.5043	-0.47571	-0.714717	-1.34651	-1.07527	-1.41407	-1.8362
YBL098W	-0.561287	0.0231873	-0.180502	-0.128007	-0.105978	-0.0622889	0.617105	-0.88661	0.849544	0.00324358	-0.655808	-0.274562	-0.0746266	-0.280698	-1.37702	-1.53649	-2.06231	0.326924
YBL099W	0.163323	0.0319848	-0.128014	-0.161864	0.00185761	0.148268	0.441471	-0.845451	0.51409	0.585092	-0.128272	-0.0381199	-0.446672	0.283416	0.297413	0.787878	0.401064	-0.387764
YBL100C	0.264985	-0.096437	0.0278625	-0.0573818	0.118056	0.231213	0.283598	-0.750309	0.429479	0.535547	-0.161792	-0.0718678	-0.366305	0.317653	0.409796	0.736218	0.483266	-0.351152
YBL100W-A	NA	NA	NA	NA	NA	NA	NA	NA	NA	NA	NA	NA	NA	NA	NA	NA	NA	NA
YBL100W-B	-0.577048	-0.463717	-0.137413	-0.0499041	-0.0230046	-0.00439367	-2.35462	-1.71391	-1.55327	-1.52342	-1.8429	-0.772389	-0.129542	-0.273556	0.434272	0.702792	0.819185	0.731826
YBL100W-C	-0.423512	-0.370285	0.167768	-0.258275	-0.132204	-0.00924046	-0.318926	-0.337916	-0.867032	-0.668866	-0.600983	-0.841664	-0.10652	0.114109	-0.0814072	-1.54317	-2.46753	-2.97367
YBL101C	-0.975766	-0.192507	-0.107329	0.30884	-0.118129	-0.0151827	-0.533539	-1.05051	-0.424237	-0.285589	-0.431611	-0.646519	0.576533	0.181867	-0.444082	-0.12505	-1.07706	-1.50457
YBL102W	-0.151778	0.263758	-0.00232353	-0.240919	-0.00633457	0.0292557	0.56456	-0.173655	0.458642	0.605231	0.433926	0.223905	0.00546557	-0.0359522	-0.206338	-0.24969	-0.257176	-0.554442
YBL103C	-0.131914	0.111551	-0.0292573	-0.228499	-0.0179993	-0.00189599	-0.390938	-1.23256	-0.343028	-0.30107	-0.421634	-0.398968	0.613108	0.376856	-0.355998	-0.0283184	-1.15358	-1.69689
YBL104C	-0.275257	-0.213854	0.0187986	-0.12866	0.00958766	-0.168631	-0.359584	-0.444401	-0.397384	-0.421625	-0.402339	-0.219526	0.163543	0.0102026	0.0460298	0.0979189	0.307193	0.41237
YBL105C	-0.591366	-0.42885	-0.126162	-0.176323	-0.268818	-0.223141	-0.683322	-0.457914	-0.616907	-0.301831	-0.642399	-0.377756	0.593281	-0.162072	-0.352379	0.0478765	-0.066371	0.0399444
YBL106C	-0.621685	-0.486766	-0.323405	-0.266977	-0.254443	-0.42515	-0.648449	-0.0446935	-0.223943	-0.272769	-0.238075	-0.15008	-0.143357	0.191122	-0.107581	-0.215918	-0.729928	-0.554587
YBL107C	0.490321	-0.0770914	0.0355095	-0.310796	0.0459265	0.0803178	-0.228414	0.216455	-0.145819	-0.185944	-0.00278344	-0.233498	-0.577202	-0.608473	-0.408481	-0.632127	-0.812386	-1.21578
YBL107W-A	-0.4045	-0.0605615	-0.163157	-0.253006	-0.31864	-0.0134819	-1.09796	-2.12998	-1.29611	-0.41583	-0.83781	-1.34412	-0.0240011	0.0419365	0.184251	-0.589844	-1.34192	-1.06337
YBL108C-A	-1.00723	-0.641743	-0.366208	-0.0962331	-0.208168	-0.0201406	-0.764795	-0.709836	-1.3465	-1.14933	-0.793476	-0.805239	NA	-0.137945	-0.40866	-1.85426	-3.35132	-3.67117
YBL108W	-0.148333	-0.0348731	0.0339357	-0.0780368	0.0586293	0.0136934	-0.423202	-0.161752	-0.238704	0.373003	0.253769	0.629325	-0.207376	0.0224775	0.608927	-0.889493	-3.25479	-2.80055
YBL109W	-0.0680377	-0.112465	-0.122245	0.0258638	0.070821	0.00648847	-0.263907	-0.67746	-0.112248	-0.152547	-0.468214	-0.666442	-0.44213	-0.225971	-0.271194	0.343778	-1.33018	0.818527
YBL111C	-0.262083	-0.773419	-0.213983	-0.278974	-0.0459545	-0.0191143	-0.741196	-3.21215	-1.81582	-1.56565	-1.96302	-2.1413	0.342609	0.0128807	-0.038699	-0.00907683	0.662082	-0.762572
YBL112C	NA	NA	NA	NA	NA	NA	NA	NA	NA	NA	NA	NA	NA	NA	NA	NA	NA	NA
YBL113C	-1.43594	-1.46364	-0.929406	-0.85973	-0.920187	-0.955318	-1.32776	-1.26658	-1.33062	-1.62541	-1.45255	-1.15013	-0.559393	-0.411578	-0.125749	0.0722866	0.263177	-0.635872
YBL113W-A	-1.68418	-0.973225	-0.704838	-1.14455	-0.619272	-0.649984	-0.993907	-2.57497	-2.2436	-2.77048	-2.43314	-2.15319	-0.191675	-0.669677	-0.422584	0.161004	-0.55588	0.0382941
YBR001C	-0.329131	-0.0263444	-0.160373	-0.0644073	-0.290073	-0.270986	0.0397942	-0.117489	-0.357918	0.0557919	-0.0591576	0.368064	0.125231	-0.23484	-0.344235	-0.610533	-0.710694	0.241636
YBR002C	0.270143	0.082429	0.0423913	-0.36279	-0.0342763	-0.185801	0.356444	0.447053	0.168569	0.135646	0.336052	0.263496	1.19327	0.271539	0.379953	0.142805	0.433244	1.63993
YBR003W	0.095491	0.0157635	-0.103732	-0.0521106	-0.134867	-0.115498	-0.207091	-0.930211	0.107182	0.103871	-0.203434	0.164527	0.295193	0.209632	-0.0645289	-0.339753	0.164191	1.37699
YBR004C	-0.206297	0.0286047	-0.20024	0.300867	-0.230676	-0.171274	-0.256886	-0.46284	-0.890185	-0.696125	-0.657864	-0.347558	0.600287	0.462369	-0.105708	1.32619	1.24164	1.68123
YBR005W	-0.00566389	0.338289	-0.124256	0.513016	0.171435	0.220337	0.174333	-1.36188	-1.46344	-1.16865	-0.777906	-0.216715	0.933074	0.643725	0.252473	1.37351	1.22272	1.18612
YBR006W	-0.394874	0.282714	0.303483	0.693592	0.316033	0.264871	-0.0491079	0.734822	-0.66697	0.0624552	0.317405	0.819658	0.58763	0.51376	0.740676	0.885837	1.38909	1.69718
YBR007C	0.565936	0.217377	0.1191	0.121609	0.198875	0.0963262	-1.1292	-0.32682	0.366133	-0.282041	-0.552963	-0.0955084	-0.826736	-0.314491	-0.463523	-0.602546	-1.03399	-1.06188
YBR008C	-0.13287	-0.00652194	0.1065	0.00899289	0.0519479	0.027245	-0.0953385	-0.00856604	-0.454281	-0.242788	-0.184832	0.0969358	-0.439826	-0.135716	0.196995	0.183869	0.224909	0.464944
YBR009C	0.329517	0.287171	0.0403351	0.340767	0.108717	0.0549342	-1.06626	-1.5174	1.36659	-0.764778	-1.58769	-0.137085	-0.134984	-1.92068	-3.47622	-0.984304	1.02815	1.18367
YBR010W	-0.130757	0.574546	-0.0707872	-0.128458	-0.130345	-0.0861681	0.28433	-0.852617	1.46498	0.476217	-1.09346	-0.0660817	0.37194	-1.41774	-2.24397	-0.699056	0.527558	0.280943
YBR011C	0.281343	0.251655	-0.118745	-0.139719	0.00863	0.100235	0.696779	-0.452777	0.441905	0.268406	0.132223	0.502248	-0.0940545	0.504849	0.380502	0.46431	0.6859	0.36875
YBR012C	0.121942	0.310703	0.0864516	0.0466661	0.0912736	-0.220434	-0.191909	0.339534	-0.443147	-0.242778	-0.116161	-0.297594	-0.796026	-0.670462	-0.666159	-1.73761	-1.09908	0.472501
YBR012W-A	NA	NA	NA	NA	NA	NA	NA	NA	NA	NA	NA	NA	NA	NA	NA	NA	NA	NA
YBR012W-B	-0.290198	-0.243094	-0.278494	-0.159863	-0.129579	-0.103997	-1.13603	-1.80082	-1.63741	-0.932361	-1.53631	-1.07429	0.0639447	0.545681	0.206964	0.850718	-0.461023	-0.449807
YBR013C	-0.699375	-0.220227	-0.343018	-0.131946	-0.169899	-0.169817	0.572611	-0.247244	-0.0235298	0.184929	0.148723	0.103271	0.118176	0.354874	0.256761	-0.462048	-0.662523	-0.952157
YBR014C	0.218128	0.30711	0.0680904	0.307266	0.248992	0.170074	1.66673	1.2913	1.21367	0.812361	0.44155	0.675216	0.243967	-0.0262238	0.090426	-0.435091	-2.13056	-4.45602
YBR015C	-0.102728	-0.116802	-0.0602588	0.19657	0.156819	0.117474	0.286844	0.0539055	0.246611	0.0505066	0.121249	0.228129	0.0691289	0.22679	0.875101	1.15218	0.916172	-0.324168
YBR016W	0.160008	0.322445	0.059322	0.540846	0.392719	0.365961	0.299059	-0.434241	-0.385726	-0.441749	-0.0925355	-0.138741	0.349479	0.132823	0.318453	0.644301	1.011	-0.241335
YBR017C	0.0501191	-0.287896	-0.17275	-0.200391	-0.25781	-0.195555	-0.107568	0.434208	0.0715365	0.0150236	-0.072358	0.0994118	-0.217714	0.0504528	0.136566	0.228472	0.267991	0.628632
YBR018C	-0.378363	-0.0570701	0.383925	0.443801	0.216765	0.175535	-0.129025	-0.964902	-0.551516	-0.0905321	0.0772431	0.157816	-0.314912	-0.185169	-0.792247	-2.72822	-4.64268	-4.22281
YBR019C	-0.257294	-0.184752	0.29546	0.251741	0.185942	0.146034	-0.43267	-0.121401	-1.22086	-0.812541	-0.37802	-1.00755	-0.0905566	-1.15064	-1.24232	-1.34722	-1.16853	-0.56314
YBR020W	-0.210514	0.00751852	0.184276	0.177795	0.0575455	-0.192957	-0.342643	2.43769	1.27616	0.248953	0.993395	0.412539	-2.48061	-0.184457	-0.102309	0.0323664	-0.0653097	1.22993
YBR021W	0.214931	-0.504178	-0.189459	-0.215428	-0.138289	-0.0851727	-0.155649	1.70504	-0.0265144	-0.129796	0.0285761	-0.00913802	-0.0826699	-0.422398	0.230022	0.174475	0.304214	0.279276
YBR022W	-0.235371	-0.258698	-0.298757	-0.262906	-0.16274	-0.121862	-0.476907	-0.395189	-0.732275	-0.26742	-0.179145	-0.152973	0.591814	-0.0854402	0.0452897	0.248906	0.509542	0.247881
YBR023C	-0.0132493	-0.288043	-0.0950849	0.280207	-0.14543	-0.100872	0.120172	-0.0983587	0.294432	0.105845	0.0142115	-0.0116248	-1.0887	-0.568867	-0.411652	-0.544823	-1.08206	-1.69322
YBR024W	-0.0790609	0.180775	0.0286847	0.247222	0.0525319	0.138937	0.358908	0.162732	0.31913	0.618151	0.573154	0.777654	-0.464175	-0.391005	-0.446704	-0.522451	-0.694093	-0.650805
YBR025C	-0.207625	-0.759605	-0.535783	-0.650371	-0.451207	-0.328135	1.51949	0.446246	0.456357	0.47703	0.278934	0.161951	-0.303125	-0.155069	-0.106717	-0.292822	-1.06936	-2.16298
YBR026C	-0.757702	-0.0783514	-0.0891573	-0.152339	0.0335743	0.0125156	-0.00984156	0.382183	-0.538893	0.0190188	0.309851	0.248827	-0.351426	-0.226483	0.30721	0.459413	0.750668	1.1103
YBR027C	0.0832583	0.0902935	-0.0550384	-0.0174731	-0.0191371	0.0187033	-0.351511	-0.764294	-0.933359	0.0868103	0.0377939	0.144881	-0.0790304	0.188429	0.332889	0.171731	NA	0.602284
YBR028C	0.484828	0.119443	0.139627	-0.0662493	0.200486	-0.000602361	-0.216026	-0.434356	0.184972	-0.181351	-0.341326	-0.0967189	0.30142	0.354623	0.026195	-0.0510283	0.322705	0.58422
YBR029C	0.579834	0.0652891	-0.00678892	-0.182281	-0.0960322	-0.216125	0.404111	0.647901	0.383898	0.104533	-0.0480446	-0.202161	-0.754635	0.542918	0.716944	-0.120799	0.324189	0.1782
YBR030W	0.704143	0.161824	0.298286	0.0562743	-0.0973243	-0.00392399	0.989972	0.73012	0.50338	0.43118	0.325277	0.765518	-0.0740712	0.977641	1.04583	0.618364	1.05032	0.694939
YBR031W	-0.217154	-0.735917	-0.806293	-1.15555	-0.195798	-0.379177	-0.188655	-1.12498	-0.756022	-1.35977	-1.58094	-1.11437	0.296388	0.682212	0.974933	1.78552	1.12226	-0.143502
YBR032W	-0.00867953	0.915039	-0.135729	0.0589966	0.0902194	0.0177311	0.374666	0.215357	0.563245	0.20361	0.0193005	0.897458	0.915778	0.693167	0.102965	-0.150285	0.622953	0.695336
YBR033W	-0.234603	-0.0108189	-0.186252	0.0978596	-0.0870944	0.072708	-0.116589	-0.663663	-0.253781	-0.210347	-0.341237	-0.105209	0.145142	0.34872	-0.184217	0.159953	0.624804	0.953287
YBR034C	1.4691	0.546735	0.218279	-0.408611	0.46556	0.00555955	-0.154685	1.48406	0.651289	0.396205	0.502706	0.169851	-0.627495	-0.104634	0.0263074	-0.866165	-0.453629	-0.327035
YBR035C	-0.394483	0.284227	-0.192502	-0.189722	-0.230638	-0.0725836	0.441366	-0.797019	0.521427	0.400305	0.275348	0.433887	0.258452	0.45304	0.297956	0.592988	0.920018	1.42985
YBR036C	-0.466397	0.0663246	-0.200759	-0.197173	-0.188646	-0.1916	-0.141888	-0.123959	-0.140831	-0.185899	-0.256239	-0.428183	0.524426	0.33591	0.0361778	0.47146	-0.109236	-0.658127
YBR037C	-0.364685	0.0867579	-0.00273594	-0.191413	-0.094311	-0.115058	0.343704	-0.243175	0.0384163	0.4069	0.408301	0.275429	-0.122097	-0.926744	-0.726309	-1.46379	-1.98397	-2.65207
YBR038W	0.00235555	0.404694	0.280434	0.530678	0.186956	0.109582	-1.39605	-1.5213	0.43003	1.07531	-0.391988	0.395978	0.125491	1.21892	0.450285	-0.255987	-0.807083	-0.362289
YBR039W	0.307135	-0.0496744	0.0678937	-0.0337206	0.142561	0.281845	0.157347	-0.345197	0.519778	0.499161	-0.069323	0.130301	-0.396979	0.218885	0.246786	0.772762	0.469468	0.0233537
YBR040W	0.122996	-0.197318	0.101492	-0.336521	0.13354	-0.0135647	-0.147513	0.204889	0.209973	-0.290596	-0.587664	-1.33469	-0.46125	-0.979888	-3.17537	-4.00467	-4.76788	-2.19196
YBR041W	0.0966727	0.422972	0.0865366	-0.137278	0.0590997	-0.0757039	-0.316548	-0.0872654	0.208736	0.201814	-0.0144513	0.0453208	0.129505	-0.648126	-0.488573	-1.05682	-0.554292	-0.00998187
YBR042C	0.357964	0.338972	0.334347	0.128651	0.0217088	0.0220926	-0.37642	0.624036	0.102024	-0.216719	0.403405	0.310919	-0.206722	-0.703596	-0.195926	-0.165356	0.468744	1.6137
YBR043C	-0.432107	0.437032	0.124303	-0.0400072	-0.0791056	-0.0661822	-0.0203113	-1.07566	-0.00109527	-0.166184	-0.374244	0.67655	0.795807	1.3083	0.896251	1.19745	0.735276	1.42744
YBR044C	0.245882	0.164661	0.020723	0.0832036	0.155044	0.068327	0.0259636	-0.874073	-0.212854	-0.135486	-0.212761	0.0361609	0.686343	0.518614	-0.128621	0.0733257	0.406819	1.51752
YBR045C	-0.374846	0.0922159	-0.195431	-0.0899363	-0.163259	-0.143696	-0.464115	-0.568895	-0.072898	0.0383626	-0.0135245	-0.998395	-0.416235	0.539215	-0.531017	-3.16561	-6.30643	-6.87704
YBR046C	-0.277437	0.377553	0.214054	0.245596	0.0785547	0.163885	-0.104363	-1.00404	-0.0179631	0.240489	-0.0413063	0.135741	0.253265	0.731377	0.913814	0.923898	0.990578	1.11978
YBR047W	0.00518152	0.435309	0.250426	0.409328	0.200435	0.128658	-0.265902	-0.735736	0.253203	0.282992	0.0567016	0.401538	0.312014	0.561639	0.818083	1.29082	1.70545	1.45237
YBR048W	0.262447	-0.659848	-0.572965	-0.575209	-0.500669	-0.353989	1.43843	0.992253	1.09541	0.152291	0.370836	0.0525188	-0.0940506	0.952735	1.68746	2.12141	1.02561	-1.35231
YBR049C	-0.0278469	-0.17191	0.173772	0.307887	-0.0775598	0.00683459	-0.17148	-0.468017	0.127008	-0.175989	-0.549794	-0.39631	-0.0377247	-0.230855	-1.0508	-0.870217	-0.716703	-0.745118
YBR050C	-0.437238	-0.00731766	0.513611	0.515353	0.457117	0.570163	-0.261133	-0.632956	0.275434	0.444542	0.111101	-0.069591	0.610661	1.50566	1.07554	1.22196	0.135436	-2.16834
YBR051W	-0.353648	-0.0203387	0.474811	0.407084	0.440219	0.521164	0.0283966	-0.46464	0.135439	0.535258	0.0630067	0.0359281	0.539807	1.47787	1.29965	1.08025	0.238203	-1.82264
YBR052C	-0.144757	0.85366	0.164233	0.592801	0.310149	0.215462	0.434924	-0.481091	0.438138	0.749147	0.387703	0.85913	0.628602	1.07998	0.906865	1.07105	0.629301	-0.807073
YBR053C	-0.891907	0.119875	-0.0130491	-0.0971298	-0.056612	0.00209084	0.397084	-0.535272	-0.131207	0.376399	0.0828033	0.343966	0.243716	-0.204597	-0.406826	-0.294146	0.212603	0.876668
YBR054W	-0.889648	-0.881889	-0.365602	-0.452537	-0.311474	-0.364688	-0.613007	-1.28165	-0.762543	0.358471	-0.550911	-1.20537	-0.416433	0.900449	-0.596139	-1.43215	-2.88508	-3.72417
YBR055C	-0.00506684	-0.400849	-0.144371	-0.082318	-0.151967	-0.216642	-0.071865	0.0746491	-0.0912075	-0.230691	-0.32296	-0.205351	-0.134651	0.0290297	0.191585	-0.0940698	-0.285198	-1.10253
YBR056C-B	-0.281338	0.0782416	-0.259305	0.137998	0.0247757	0.0084381	-0.0275702	-1.20291	-1.40176	-1.57443	-1.09042	-0.862289	0.938132	0.585863	0.282326	2.03021	1.35366	2.06023
YBR056W	-0.979956	-0.128506	-0.189687	-0.122515	-0.14308	-0.0851301	0.122928	-0.489576	-0.645408	-0.0228781	0.0146445	0.337673	0.459461	-0.00696222	-0.330669	0.25202	0.459175	1.50513
YBR056W-A	-0.260637	0.0897456	-0.235106	0.200093	-0.0188446	0.035601	-0.00423473	-1.16072	-1.25895	-1.62445	-1.06091	-0.823101	0.944243	0.698304	0.204881	1.87374	1.14853	1.82078
YBR057C	0.0950369	0.182774	0.157542	0.0315734	0.111644	0.12649	0.235297	0.255172	-0.193026	-0.122252	0.0679157	-0.128696	-0.760147	-0.743418	-0.775157	-0.740684	-0.649034	0.0232709
YBR058C	-0.309527	-0.289655	0.0203615	0.0214674	-0.155174	0.01982	-0.0785795	0.19463	-0.232668	-0.154662	-0.0604856	0.110438	-0.344249	0.0579286	0.141568	0.557986	0.778317	1.14978
YBR058C-A	-0.166021	0.26481	-0.191168	-0.356266	-0.485599	-0.355556	0.41227	0.188108	0.178748	0.473193	0.524607	0.0595408	-0.871085	-0.527954	-0.301875	-0.0121481	0.0764703	-0.286946
YBR059C	-0.768187	-0.399736	-0.0668549	-0.146692	-0.141065	-0.0993625	-0.024879	-0.616696	-0.164657	0.0187281	-0.192558	0.330473	0.153196	0.124408	-0.0361457	0.485081	0.422259	0.600369
YBR060C	0.503175	-0.0660767	0.0172953	0.0230674	-0.00833067	0.101752	0.141204	0.209005	0.169734	-0.0771025	0.104039	0.309548	-1.31915	-0.101456	0.104426	0.587475	1.07494	0.933594
YBR061C	0.590979	0.0100622	0.127865	-0.307931	0.19665	0.0117261	0.708426	0.877444	0.610854	0.0435386	0.0441892	-0.136924	-0.455404	-0.00668651	0.358375	0.100626	0.0312186	-0.644442
YBR062C	-0.273173	0.00487565	0.05547	0.140324	0.00721821	-0.116088	0.476449	0.569904	-0.380451	0.054449	0.277104	-0.202129	-0.461302	-0.501796	-0.540067	-0.606365	-0.347355	0.324625
YBR063C	-0.293547	-0.255977	-0.183249	-0.197215	-0.0257981	-0.185548	0.0010005	0.688761	0.00766733	-0.120062	0.0151029	-0.643349	-0.360517	-0.0436378	-0.667881	-2.33254	-4.0116	-4.09162
YBR064W	-0.188573	-0.193723	-0.0519042	-0.216585	-0.0651769	-0.23969	0.296464	1.03538	-0.161014	0.179971	0.115673	-0.496514	-0.149973	0.252902	-0.359996	-2.3025	-4.10662	-4.18809
YBR065C	-0.101307	-0.10544	0.165506	0.0932642	0.0329934	-0.0179679	0.0511308	0.717708	-0.364583	-0.118832	-0.166188	-0.0415797	0.226142	0.295702	0.250118	0.116187	0.258036	0.0770081
YBR066C	0.352139	-0.132667	-0.201361	0.388714	0.19732	0.351734	0.064044	-0.320182	-0.906711	-0.402098	-0.136785	0.0355911	0.147479	1.39441	1.96773	2.11132	0.805787	-1.74068
YBR067C	0.205301	-0.236818	0.256118	0.255849	0.415716	0.832331	-0.869351	-1.02427	-2.39969	-0.65527	-0.788793	0.0987938	-1.25014	-0.878955	-0.759734	-1.02351	-1.35997	-1.10281
YBR068C	-0.408465	-0.477182	-0.139642	-0.219728	-0.313203	-0.235144	-0.222345	-1.44389	0.201369	-0.310212	-0.27351	0.00833679	-0.114492	-0.168033	-0.879203	1.13279	0.120182	-0.791262
YBR069C	0.355685	-0.121977	0.0958182	0.202165	0.0570087	0.30292	0.0400299	0.952445	0.992498	0.388554	0.127657	-0.375273	-0.836137	-0.735148	-0.91213	-1.5177	-4.21732	-4.89516
YBR070C	0.218111	0.657423	0.298326	0.707864	0.534516	0.334215	0.421009	0.237393	0.555845	-0.109862	0.227752	0.337987	-1.08415	-2.118	-0.757874	-0.296373	-0.229628	-1.58553
YBR071W	-0.126694	0.274198	0.270187	0.591652	0.500655	0.445981	-0.438818	-0.500148	-0.259149	0.0434662	-0.0372259	-0.0154603	0.32631	-0.869109	-0.323727	-0.541866	-1.67587	-3.0179
YBR072C-A	-0.763214	0.0809369	-0.199962	-0.31567	-0.256669	0.170348	-0.584398	-1.84817	-3.18807	-0.369878	-0.377051	-0.465287	-2.43085	-1.16238	-1.04795	-1.4738	-1.37333	-0.463491
YBR072W	-1.59191	-0.489944	-0.412904	-0.591975	-0.41148	-0.376412	0.112337	-2.43275	-1.61253	-0.460761	0.0414698	-0.46565	-0.590792	-1.68857	-1.07461	-1.19428	-1.43735	-1.05834
YBR073W	0.0718883	0.319266	0.257858	0.74039	0.546048	0.449057	0.35734	0.883654	0.274937	0.311699	0.753697	0.429861	-1.33499	-0.284858	0.284388	0.506794	1.09392	1.30249
YBR074W	-0.122584	-0.262279	-0.124842	-0.0936837	-0.179517	-0.205624	0.140191	0.531371	0.038525	-0.0939779	-0.0560435	0.21941	-0.299968	0.0488612	0.590987	0.294996	0.145789	0.487376
YBR076C-A	-0.13739	0.845041	0.0532777	0.247464	-0.172801	-0.060442	0.233626	-0.116736	-0.284024	-0.142401	-0.0364271	-0.569416	-0.214795	-0.869591	-1.41963	-3.08422	-5.2061	-6.38104
YBR076W	-0.659989	0.666526	0.165978	0.42894	0.35935	0.222636	0.260669	-0.155488	-0.793509	-0.0945248	-0.265079	-1.63527	-0.477371	-1.31642	-1.98997	-3.77826	-6.76458	-7.39121
YBR077C	-0.317265	0.299177	0.177687	0.260996	0.218157	0.0984961	0.127788	-0.0317825	-0.0243946	-0.254898	0.0256858	-0.265875	-0.163097	-0.0866096	-0.544671	-0.254465	-0.11617	-0.493491
YBR078W	0.689714	0.0138879	-0.300011	-0.0279104	-0.0818963	-0.0719738	-1.01217	-0.481079	0.397196	-0.565377	-0.866733	-0.464894	-0.846457	0.0742506	-0.717111	0.37147	-0.137407	-1.31786
YBR079C	0.383378	-0.661504	-0.243444	-0.319698	-0.243701	-0.0945317	-0.173215	0.41137	0.0414796	-0.397175	-0.269426	-0.330384	-0.333062	0.418308	0.960409	1.51793	1.26026	0.695289
YBR080C	-0.185196	-0.106248	-0.176368	0.101144	-0.153747	-0.239252	-0.222146	-0.0507945	-0.171344	-0.199601	-0.380529	-0.0382128	0.174141	-0.00721425	-0.143231	-0.245114	-0.629909	-0.488155
YBR081C	-0.352025	-0.49259	-0.159351	0.151658	-0.21646	-0.152296	-0.642646	-0.104641	-0.277572	-0.255953	-0.252179	-0.0516752	-0.405631	-0.145879	-0.153085	0.176534	-0.0814168	0.652652
YBR082C	0.402154	-0.258707	-0.12778	0.0526207	0.148261	0.084704	0.622063	0.521489	0.627369	0.315054	0.348604	0.211626	-0.0569573	-0.0671629	-0.501038	-0.305379	0.0622839	1.48511
YBR083W	0.327323	0.142111	0.242679	0.207914	0.391338	0.218726	-0.546685	-0.233606	-0.12991	-0.108676	-0.209196	-0.0436419	0.295674	0.460512	0.667486	-0.473525	-2.05399	-2.74228
YBR084C-A	0.468682	-0.252011	-0.25301	-0.268662	-0.21631	-0.0985288	1.78503	0.944153	1.17184	0.686557	0.596555	0.234335	-0.218462	0.975955	1.53512	1.77175	1.24305	-0.358889
YBR084W	0.609186	-0.661381	-0.466434	-0.435468	-0.366888	-0.285384	0.842073	1.02815	0.509898	-0.0574309	0.0451612	-0.0776516	-0.892319	-0.449392	0.193787	0.691496	1.10497	1.39487
YBR085C-A	-0.335851	0.151188	-0.15374	-0.00237876	-0.117418	-0.268073	0.883498	0.877271	-0.240909	0.216485	0.948425	0.453709	-0.165098	-0.212301	-0.177041	-0.414742	-0.366463	0.644672
YBR085W	0.232192	0.0353912	0.15609	-0.291862	0.0133786	-0.0803235	-0.348498	1.64793	0.0129197	-0.117774	-0.081641	-0.628092	-0.958023	-0.880084	-1.82677	-1.6084	-1.73201	-0.468998
YBR086C	-0.192842	0.0193024	0.136591	0.340827	0.248523	0.294346	-0.468981	-0.136146	0.550547	0.685359	0.548324	0.942636	0.305258	1.32767	1.61633	2.00236	2.20258	2.31687
YBR087W	0.461904	-0.168812	0.189088	0.418928	0.0541072	0.200039	0.20663	0.402388	0.451987	-0.0144235	0.35428	0.472318	-1.53662	-1.00785	-0.00957917	0.457969	1.55036	2.54596
YBR088C	0.989567	0.0717154	0.147116	0.525022	0.16434	0.224006	-0.211034	0.809772	1.14762	0.420671	0.601601	0.665807	-2.2356	-1.7491	0.0138738	0.082493	1.68035	1.1653
YBR089C-A	0.361738	0.251364	0.316857	0.211986	-0.261173	-0.0760112	-0.50233	-0.371394	-0.337366	0.058218	-0.434159	-0.79395	-0.0446357	-0.969537	-1.34496	-1.10307	-0.477195	-0.65104
YBR089W	1.15769	0.177772	0.318282	0.559626	0.347064	0.0711634	0.0180662	0.877202	1.13629	0.417206	0.719359	0.721927	-2.37526	-1.76397	-0.0117832	0.286346	1.68504	1.03049
YBR090C	-0.0849456	0.474186	-0.00826889	0.0991495	-0.168715	-0.142035	1.00683	0.791934	0.0675368	0.0269298	0.328586	-0.0535152	0.646603	-0.280064	-0.586762	-1.33435	-0.817928	-0.401501
YBR091C	0.358678	0.386331	0.444462	0.258079	0.156819	0.191512	0.484133	0.94022	0.499559	0.201921	0.604933	0.24877	-0.750982	-1.08495	-0.50918	-1.4468	-1.22312	-0.576016
YBR092C	0.731247	-0.465062	-0.174684	-0.735628	-0.0639815	-0.142935	-0.17267	1.29824	0.0280402	-0.195232	0.234383	-0.494322	-0.113294	-0.137465	0.0847156	0.0906521	0.100947	-0.0152255
YBR093C	0.371111	0.0901848	0.224062	0.0679905	0.0273819	-0.132495	-1.01473	-0.666526	-0.179055	-0.172447	-0.305594	0.108596	0.42521	1.15309	0.497724	0.0487953	-0.251444	0.110984
YBR094W	-0.234342	-0.246975	-0.192663	0.0257582	-0.0889354	-0.103162	-0.0447769	0.0841775	-0.0132996	0.217097	0.0705593	-0.0488211	-0.824208	-0.674031	-0.66268	-1.18618	-1.57691	-1.97089
YBR095C	-0.17258	0.0593323	-0.0296364	-0.287751	0.0469723	0.100226	-0.0227447	-0.145959	0.0971663	-0.109849	-0.0964501	-0.0175075	0.435696	0.210627	-0.281283	-0.051315	0.235515	0.800998
YBR096W	0.0914789	0.51571	-0.063122	-0.138191	-0.194576	-0.0712116	0.575951	0.153181	0.667395	0.417517	0.191977	-0.00991811	-0.16764	0.00528758	-0.437046	-0.741353	0.0492143	1.55275
YBR097W	-0.574197	-0.618934	-0.350638	-0.0604121	-0.335973	-0.354222	-0.902443	-0.0417958	-0.354585	-0.0312092	-0.355416	-0.0720464	-0.125614	0.0130518	-0.0129485	-0.0123593	0.492084	1.35096
YBR098W	-0.353855	-0.407897	-0.104165	-0.0788378	0.0654904	0.00748184	-0.20163	0.040332	-0.075202	-0.131772	0.0141361	0.230994	-0.88213	-0.825863	-0.584751	-0.683459	-0.25659	0.440536
YBR099C	-0.318836	-0.510421	-0.136496	-0.174501	-0.125108	-0.16073	-0.146166	0.213353	-0.0637664	-0.189988	0.130786	0.309736	-0.832062	-0.876944	-0.637335	-0.868241	-0.390941	0.553164
YBR101C	-0.364828	-0.512254	-0.14006	-0.528246	-0.180702	-0.151256	0.696097	0.124263	-0.0640894	0.182391	0.223733	0.366403	0.230077	-0.638133	-0.882994	-0.692579	-0.367314	0.434039
YBR102C	-0.256634	-0.210541	-0.147437	-0.217806	-0.0162628	-0.00457221	-0.321538	-0.366538	-0.417194	-0.331417	-0.299322	-0.359225	0.531671	0.136101	-0.0201826	0.252264	0.247991	1.36967
YBR103C-A	-0.483299	0.419276	-0.0939492	0.0913389	-0.138681	-0.119433	0.460688	-0.796476	0.416518	0.782212	0.58621	0.632219	-0.154858	-0.195335	-0.232359	0.0908139	1.18296	1.95863
YBR103W	-0.328136	-0.0457345	0.0313283	-0.0508469	-0.127101	-0.00786106	0.304023	-0.290473	0.227414	0.260385	-0.0928537	0.15669	0.0292526	0.0934814	-0.186774	0.254487	0.568851	0.954133
YBR104W	0.311559	0.392006	-0.0983726	-0.107746	-0.0951061	-0.234689	0.570074	-0.674891	0.731311	0.335231	0.399202	-0.136562	0.0503279	1.03628	1.21635	1.12383	1.93024	0.0792457
YBR105C	0.383229	0.62061	0.297121	-0.660936	0.209044	-0.220343	-0.146165	2.16944	0.949775	0.114495	0.722824	0.501794	0.453847	0.650306	0.872877	0.439535	-0.0138194	-0.217173
YBR106W	0.455032	0.10898	-0.283306	-0.46654	-0.193885	-0.362222	1.16273	1.17798	0.431358	0.215642	0.312326	0.0811068	-0.803336	-0.618396	-0.136125	-0.70125	-0.0847424	-0.0594444
YBR107C	0.291291	0.417188	0.270752	0.395465	0.0625429	0.147363	-0.0299816	0.189691	0.160982	0.0629652	-0.0913499	0.0561911	-0.204647	-0.320042	-0.26774	-1.07315	-1.59873	-2.02049
YBR108W	-0.407598	0.104257	0.201918	0.487145	0.072662	0.130243	0.10076	-0.0912238	0.111685	0.00975988	0.0765855	0.193826	-0.712933	-0.33573	-0.185502	0.131632	-0.0631293	0.00531172
YBR109C	-0.25826	-0.0266272	-0.198206	-0.124471	0.015138	0.0241436	0.482975	0.134959	0.164465	0.240155	0.183816	0.0299416	-0.0659303	-0.130931	-0.315428	-0.138458	0.144552	-0.46869
YBR109W-A	-0.107726	-0.0815736	-0.0804933	-0.110517	-0.231801	-0.155737	0.464096	1.00009	0.211862	0.209585	-0.18009	0.120613	0.374261	-0.112321	-0.238092	-0.812458	0.0873299	0.87096
YBR110W	-0.11096	-0.238198	0.00428116	0.00413103	-0.0530712	-0.0188008	-0.218021	-0.17432	-0.0354143	-0.221686	-0.499967	-0.288478	0.0184783	-0.201849	-0.394288	0.00870551	0.491405	0.896835
YBR111C	-0.367386	0.114376	-0.0757951	-0.188403	0.0250271	0.0118487	0.260043	-0.0216721	-0.245094	0.192975	0.216412	0.275268	-0.153935	-0.244853	-0.233023	-0.284986	0.327752	0.367084
YBR111W-A	-0.12097	-0.0975809	-0.0308293	-0.00315314	-0.0870431	-0.110641	-0.322452	0.555127	-0.00215744	0.0954896	0.487338	0.420309	0.442369	0.0965931	0.413227	0.399734	0.605196	-0.327272
YBR112C	0.384975	0.0794875	0.243607	0.433768	0.217441	0.122808	-0.726707	-0.0723886	0.324822	-0.0537505	-0.352418	-0.797218	-0.665857	-0.382331	-0.752719	-1.45901	-2.17168	-2.65017
YBR113W	0.11812	-0.110806	0.280728	0.239406	-0.11697	0.00312548	-0.446164	-0.0538121	-0.00572864	-0.0334727	-0.245811	-0.917408	-0.439996	-0.591895	-0.700472	-1.56147	-2.34658	-2.68947
YBR114W	0.00448021	-0.0993124	-0.130522	-0.488159	0.106572	-0.137487	0.272192	0.913615	0.115329	0.0993046	0.341251	-0.0784331	0.362828	0.275591	0.0151225	-0.806286	-1.65553	-1.99174
YBR115C	-0.423424	-0.207038	-0.353005	-0.417249	-0.448109	-0.39469	-0.129955	-0.842581	0.798022	0.194274	-0.381016	-0.147862	0.0808215	0.747337	0.78801	1.05986	-0.467376	-1.78158
YBR116C	-0.463351	0.0280843	-0.249961	-0.411904	-0.236845	-0.098149	-0.553988	-0.810477	-0.546844	0.125782	-0.0425281	-0.0903027	0.714138	0.256552	-0.517888	0.290284	-0.396403	-1.21108
YBR117C	-0.978657	-0.585342	-0.212524	0.0262676	-0.268178	-0.160847	0.513105	-0.508731	-1.16085	0.395568	0.881292	0.636599	0.576283	0.948405	1.04562	1.00335	1.21841	-1.02953
YBR118W	-0.875117	-0.743989	-0.910775	-1.20511	-0.321923	-0.272345	-0.554018	-2.41171	-1.92596	-2.02142	-2.3936	-2.31668	-0.548687	-0.498548	-0.79645	-0.367719	-0.795238	-0.518249
YBR119W	-0.362707	-0.0145074	0.0963154	0.331228	0.0504206	-0.00209141	-0.011886	0.34702	-0.0348585	-0.011503	0.261041	0.266455	-0.599969	-0.660637	-0.316102	-0.258147	-0.260236	0.144376
YBR120C	0.433609	0.179222	-0.0427443	-0.0956267	0.0614103	0.017575	-0.473785	-0.325664	-0.304046	-0.00373812	0.0532337	0.130274	0.202845	-0.120744	0.680852	0.615021	1.10274	-0.0344305
YBR121C	0.539984	-0.384197	-0.3081	-0.47899	-0.305429	-0.191327	0.739514	0.415767	0.653762	0.155874	-0.0719805	-0.114876	-0.697422	0.367516	0.405987	0.875422	1.14129	0.244057
YBR121C-A	NA	NA	NA	NA	NA	NA	NA	NA	NA	NA	NA	NA	NA	NA	NA	NA	NA	NA
YBR122C	0.0995558	0.311899	0.0152164	-0.159898	-0.121455	-0.0575343	-0.067601	-0.439602	0.089441	0.106496	-0.0356251	0.124669	0.237107	0.00114612	0.175285	-0.282099	-0.796716	-1.65828
YBR123C	-0.142914	-0.190254	-0.0360878	0.0403361	0.0042229	0.0534884	-0.0600718	-0.110285	0.0345136	0.0673645	-0.340446	-0.143442	0.0503676	-0.0326327	-0.624995	-0.781441	-1.08264	-0.709792
YBR124W	-0.263122	0.0159407	0.111661	0.25067	0.00540802	0.0685205	0.0972874	0.186279	0.166944	0.27858	-0.0361788	-0.131607	0.298857	-0.115062	-0.73091	-0.722422	-1.03146	-0.606387
YBR125C	-0.0948724	-0.127112	-0.0789994	-0.22251	-0.135114	-0.195228	0.168801	0.156005	-0.217442	0.0293831	0.0950766	0.0356846	0.0656182	-0.0952555	-0.460645	-0.532212	-0.152831	0.298861
YBR126C	-1.15497	-0.293965	-0.337243	-0.309474	-0.411533	-0.272015	0.358203	-1.04052	-0.330976	0.260431	-0.00802316	0.253868	0.67834	0.235757	0.18802	0.494162	0.160587	-0.371077
YBR126W-A	-0.160097	-0.109918	-0.0545516	-0.00786595	0.00074616	0.00993391	-0.128159	0.139069	0.77978	-0.00576238	0.0993434	0.181248	0.354167	-0.270584	0.146058	-0.551297	-0.389341	0.34882
YBR126W-B	-0.000489098	0.171831	-0.0437992	-0.108463	-0.0925328	0.0231748	0.288212	-0.513625	0.277539	0.286392	0.0436505	0.170997	0.217495	0.00164808	0.0329779	-0.435896	0.118365	NA
YBR127C	-0.120012	-0.0526973	-0.129441	-0.345033	-0.0861385	-0.00826585	-0.0627552	0.13444	0.0753193	-0.0669152	-0.0866234	0.157345	0.276969	0.42737	0.598204	1.03963	1.02267	0.916112
YBR128C	-0.487439	-0.0556858	0.05364	0.0917561	-0.000906061	0.0115673	-0.218009	-0.317719	-0.483464	-0.0113811	0.167136	0.539619	0.479213	0.0392328	0.162629	-0.232081	-0.954015	-2.0419
YBR129C	-0.280311	-0.0282836	-0.259001	-0.150754	-0.0144646	-0.0549346	-0.0642543	-0.407317	-0.335837	-0.340372	-0.151214	0.029258	0.325789	0.227985	0.0479498	-0.0451328	-0.22226	-1.46249
YBR130C	0.345083	0.226858	0.108777	-0.0718376	0.0121941	-0.0539675	-0.221725	-0.248771	0.31191	-0.126482	-0.271252	0.010768	0.454358	-0.174172	-0.543365	-0.727759	-0.715126	-0.0932364
YBR131C-A	-0.259272	-0.119026	-0.0478925	0.0296637	0.167349	0.0785645	-0.115218	-0.508535	-0.0883923	0.068588	-0.163141	0.258302	0.766391	0.188301	-0.00241883	-0.474263	0.159114	0.601452
YBR131W	0.030338	0.15816	-0.00177827	-0.0965911	0.181043	-0.0123541	0.246865	-0.171913	-0.218401	-0.161442	-0.0916979	0.346697	0.063878	0.0871781	-0.138936	-0.408911	-0.176661	0.85547
YBR132C	-0.356141	0.23495	0.278207	0.351107	0.076263	0.0745641	-0.32668	-1.20827	-0.740509	0.180373	-0.194666	0.140107	0.0522767	-0.115601	-0.212659	0.0806606	-0.0290689	0.489622
YBR133C	0.171183	0.0331284	0.00549833	0.101265	-0.0281012	-0.00853608	0.231197	-0.391175	0.297379	0.101522	-0.260753	-0.214504	0.0719788	0.0312943	-0.218189	-1.11531	-1.30802	-1.48598
YBR134W	0.0235363	-0.301326	0.0858743	-0.0201771	-0.0494004	-0.0904939	0.440201	-0.318552	-0.329409	-0.0724782	-0.498676	-0.228299	0.18265	-0.130266	0.0524868	-0.713781	-1.42914	-1.60513
YBR135W	0.534765	0.477646	0.180006	0.281583	-0.0300186	0.0408906	0.429381	0.468119	0.346579	0.418912	0.466727	0.0678653	-1.1198	-0.864726	-0.592545	-0.453955	0.196298	0.80943
YBR136W	-0.644307	-0.622562	-0.22324	0.182974	-0.165924	-0.228625	-0.416256	-0.0457311	-0.516462	-0.234282	-0.182086	-0.143383	-0.821543	0.0891648	0.012745	0.0555731	1.20521	2.44545
YBR137W	-0.443876	0.146096	-0.168266	-0.104683	-0.00599688	0.0601259	-0.122324	-0.28402	0.348562	0.453583	0.323395	0.160444	0.2848	0.525338	0.366618	0.513821	-0.28793	-1.17457
YBR138C	-0.236683	0.172355	0.29594	0.678268	0.144039	0.415239	-0.670841	-0.776045	0.565107	0.805981	-0.280695	-0.00178506	0.110995	-0.309221	-1.14879	-2.16694	-2.60242	-1.78771
YBR139W	-0.836365	0.0262584	-0.00176822	0.172464	0.088305	0.0868982	-0.0758132	-0.29665	0.0445477	0.473812	0.21603	0.421381	0.0828355	0.109235	0.0235139	0.333551	0.621907	0.398885
YBR140C	-0.831443	-0.410397	-0.283446	-0.234647	-0.291438	-0.359443	-1.17918	-0.354002	-0.378581	-0.430766	-0.494978	0.0777469	-0.0153312	0.0849914	-0.34973	0.077825	0.52784	1.1823
YBR141C	0.555055	0.000505829	0.0882314	-0.240957	0.116746	-0.141227	0.482834	0.941794	-0.162968	-0.373947	0.350639	-0.135843	0.503569	0.244574	0.562439	0.194242	0.219205	-0.590566
YBR141W-A	0.402187	0.0744669	0.0839828	-0.302656	0.176058	-0.0367047	0.173638	0.869434	0.0849647	-0.579979	0.327687	-0.327064	0.740993	-0.455414	0.413303	0.00122361	0.554333	-0.707623
YBR142W	0.654787	-0.410476	-0.0978637	-0.537174	-0.119748	-0.125815	0.794563	1.4608	0.172492	4.43754e-05	0.236876	0.0444081	-0.228086	0.562981	1.28627	1.23591	0.220422	-1.08073
YBR143C	0.525618	-0.236498	-0.1814	-0.477032	-0.0626497	-0.04478	0.194817	0.575268	0.46858	0.00362727	-0.0371683	-0.157123	-0.249633	0.414731	0.514488	0.866328	0.785611	0.00187776
YBR144C	0.191938	0.711721	0.247792	0.170513	0.0676864	-0.0312288	-0.286422	-1.15252	0.168542	-0.233851	0.42267	0.320118	-0.198985	0.553151	1.04229	-0.715772	-0.314824	0.567255
YBR145W	0.0566807	-0.0257839	-0.416679	-0.575682	-0.507485	-0.307435	-0.128822	-2.25087	0.597721	0.540725	0.13177	0.512847	1.00632	1.61007	1.45206	1.98366	1.7524	0.903118
YBR146W	0.217916	0.152924	-0.00499387	-0.224429	0.0833499	0.0294815	-0.407247	-0.471036	-0.0321582	-0.0579496	-0.21673	-0.265077	0.424769	0.433628	0.0772362	-0.00552709	-0.466163	-1.10303
YBR147W	-0.725197	0.158792	-0.0372441	-0.241088	0.023288	0.0123978	-0.0754189	-1.34455	0.855078	0.136403	-0.0236986	0.210956	0.483901	0.810711	0.358964	0.477509	-0.507788	-1.85076
YBR148W	-0.418024	0.412374	-0.046149	-0.269705	-0.16606	-0.326579	-0.184185	-1.02154	0.353319	-0.00460025	-0.333936	-2.21734	-0.114837	-0.518336	-2.4256	-4.48503	-6.48853	-5.99722
YBR149W	-0.608534	-0.0721869	-0.0911554	0.0523279	-0.0180071	0.112583	0.384312	-0.349826	-0.33989	0.0836359	0.196988	0.360443	0.419488	0.395516	0.40614	0.595788	1.19297	1.33965
YBR150C	-0.258132	0.152552	0.178041	0.610313	0.334259	0.356518	-0.100577	-0.573649	-0.595065	-0.484427	-0.62126	0.217204	0.891509	1.17908	0.985334	1.88441	0.97834	0.662721
YBR151W	-0.403391	-0.127361	-0.224635	-0.194472	-0.324878	-0.203349	-0.184763	-0.554858	-0.142152	0.112163	0.139861	-0.0890152	-0.56095	-0.528724	-0.615438	-0.433822	-0.0869648	0.76908
YBR152W	0.224265	-0.176042	0.0423816	0.0127753	0.00597201	0.0557979	-0.215235	-0.0929751	-0.667477	-0.730758	-0.536391	-0.280006	0.246038	-0.0211983	-0.222189	-0.588822	-0.779769	-0.500887
YBR153W	0.256268	0.0517199	-0.278015	-0.391722	-0.0691562	-0.100743	-0.357419	-0.215917	-0.311286	-0.33591	-0.162533	-0.277412	-0.158805	-0.178156	-0.137484	-0.316396	-0.556084	-1.23296
YBR154C	0.727297	-0.118762	-0.251933	-0.539395	-0.112789	-0.0479763	0.11095	0.994431	0.539949	0.201896	0.304059	0.137819	-0.229714	0.335619	0.620761	0.837494	0.731443	-0.735425
YBR155W	0.671707	0.249449	0.146626	-0.152667	0.31116	0.0866927	0.427478	0.965622	0.43653	-0.026831	0.412306	0.300025	-0.374504	0.231943	0.178781	-0.115436	-0.585316	-1.28437
YBR156C	0.622	0.221873	0.220818	0.540634	0.138739	0.296551	-0.809255	0.448435	-0.0799892	-0.214057	-0.185417	-0.67352	-3.11012	-1.7623	-1.51664	-1.22192	-0.291004	1.02973
YBR157C	-0.314369	-0.351333	-0.384691	-0.502023	-0.277345	-0.487454	-0.771643	-0.249696	-1.78689	-0.935742	0.0700818	0.126617	-0.151379	0.528553	1.75749	1.76989	1.0792	-1.00421
YBR158W	0.770811	0.277178	0.0745463	-0.0760849	0.22718	0.0912354	-1.56187	-0.713458	-0.896163	1.39417	-0.231722	-0.235021	-0.472964	0.432435	0.57225	-0.0299319	-0.167838	-0.265991
YBR159W	0.254569	0.0896759	0.020082	0.198501	0.0187016	0.0129369	0.108359	0.298554	0.0753328	-0.0470337	0.0324333	-0.0876198	-0.550364	-0.61595	-0.257554	-0.264035	-0.523081	-1.48337
YBR160W	-0.0579752	0.00142248	0.169491	0.410037	0.0207294	0.278325	0.628007	0.236717	0.68466	-0.126518	-0.0307298	-0.353002	-0.893509	-1.75804	-1.1564	-1.02811	-1.34266	-1.87739
YBR161W	0.19	0.325304	0.373337	0.363229	0.350714	0.24557	0.178424	0.324969	-0.129239	0.368961	0.288008	0.356945	0.177242	-0.65685	-0.353406	-0.455676	0.107274	-0.19454
YBR162C	0.515531	0.452673	0.181252	0.5715	0.436073	0.308996	-1.15394	-1.68415	1.7655	1.08795	-0.481755	0.481083	0.872722	1.59607	0.442163	0.842505	0.587062	-0.593808
YBR162W-A	0.157526	0.863097	-0.124554	0.279709	-0.224459	-0.134115	0.853152	-0.256245	0.393141	0.502964	0.281017	-0.0180364	-0.0704473	-0.315966	-0.335388	-0.294181	-0.75004	-1.46728
YBR163W	0.00276176	0.173409	-0.0357302	0.0300903	0.183066	-0.0647832	-0.147763	0.0511982	-0.0743402	-0.105156	-0.0398228	-0.0389654	0.281926	0.196607	0.252153	-0.621764	-1.32919	-1.74787
YBR164C	0.080369	0.048512	-0.248181	-0.106137	-0.113268	0.0430319	0.381815	0.230801	0.379586	0.228495	0.18333	0.519754	0.038836	0.327784	0.205161	-0.0856091	0.100244	0.746286
YBR165W	-0.157088	0.366815	0.24288	-0.0371631	0.0406276	0.137943	-0.101414	-0.142136	0.0759344	0.0150948	0.0834379	0.311281	0.256346	-0.0873008	-0.339251	-0.265083	-1.06969	-0.888361
YBR166C	0.0925614	-0.0686813	-0.126622	-0.185287	-0.269139	-0.183337	0.0488596	-0.152317	0.565483	0.387092	0.182283	0.0541247	-0.228418	0.359287	0.0400421	-0.692886	-2.4109	-3.28746
YBR167C	0.134703	0.228434	0.132177	0.188013	0.0884896	0.0847295	-0.644801	-0.0573375	0.0997958	0.0390171	0.153008	-0.111363	0.108044	0.133959	0.106471	-0.778973	-2.4778	-3.42507
YBR168W	-0.262254	0.0669871	0.0560535	0.081895	0.253229	0.303399	-0.256152	-0.0528564	0.00663313	-0.218312	-0.0116616	-0.0346059	0.449878	0.141759	0.0827265	-1.76675	-3.57874	-4.42499
YBR169C	-1.19219	-0.738209	-0.382484	-0.383254	-0.412786	-0.319405	0.114005	-0.491146	-0.597453	0.269807	0.102793	0.546049	-0.586289	-0.531182	-0.787646	-0.621575	-0.43066	-0.246313
YBR170C	-0.665604	-0.385568	-0.17483	-0.074058	-0.247935	-0.312861	0.0292405	0.00925768	-0.374388	-0.271144	-0.147228	-0.289011	-0.187988	-0.152115	-0.465286	-0.73916	-0.14408	0.691661
YBR171W	0.517503	0.303917	0.101852	-0.0612003	0.197203	-0.0747542	0.137456	0.694439	0.491195	0.00700886	0.219781	0.0358616	-0.112468	-0.421015	-0.129072	-0.166735	0.265895	0.136131
YBR172C	0.620912	-0.430318	0.0514709	-0.134833	0.0254483	0.164016	0.0256764	1.15359	0.700713	0.211346	0.320529	0.18691	-0.0123803	0.244483	0.659898	0.325957	0.0123276	0.352155
YBR173C	-0.212196	0.0611523	-0.00689053	-0.0294982	0.0643128	0.00299044	0.402826	0.450477	-0.0922672	0.110906	0.251075	-0.31398	-0.274324	-0.344638	-0.526765	-0.56375	-0.334567	0.592571
YBR174C	0.471897	0.0981128	0.040601	-0.40322	0.204853	-0.154749	0.249581	0.282431	0.0249128	-0.103317	0.744995	0.223975	-0.643812	0.508619	-0.148118	-1.44491	-0.46539	0.422417
YBR175W	0.493702	0.493895	-0.122701	-0.520126	0.0785134	-0.180359	0.388252	0.231415	0.0390807	0.28322	0.701764	0.308321	-0.890763	0.0756014	0.119167	-1.31774	-0.189101	0.12898
YBR176W	0.249153	0.390804	-0.0781387	0.174637	-0.0091721	0.07677	0.816821	0.11273	0.579251	0.729527	0.578256	0.78264	-0.15109	-0.101858	0.360679	-0.0631991	0.368528	0.880801
YBR177C	-0.161745	0.572096	0.260357	0.37738	-0.0326694	0.192275	0.162391	-1.42196	0.493137	0.560581	-0.286337	0.860121	-0.366971	1.26026	0.944508	0.475634	0.531216	2.202
YBR178W	-0.41562	0.640914	0.38428	0.338119	0.0957399	0.215645	0.291978	-1.15207	0.505559	0.574159	0.0644947	0.826498	-0.212752	1.17892	0.873019	0.411132	0.294171	2.55397
YBR179C	-0.172119	-0.123759	0.0568681	0.155121	0.00119945	0.13708	-0.425452	-0.108503	-0.220017	-0.0903655	-0.231771	0.0284568	-0.0912573	-0.169512	-0.366592	-0.339869	-1.06595	-1.35054
YBR180W	0.226517	-0.0244656	0.0796914	-0.178385	-0.00833092	-0.21258	0.698761	0.492699	-0.121057	-0.329761	-0.0474056	-2.86417	-0.657408	-1.19852	-1.76038	-4.81449	-8.03033	-8.44904
YBR181C	-0.238885	-1.35991	-1.28258	-1.28472	-0.863536	-0.828063	-0.505435	-0.803581	-0.821674	-1.30548	-1.29352	-0.861348	-1.17913	0.784339	1.60453	2.52381	1.32076	-0.264316
YBR182C	0.398132	0.115213	0.177568	0.31711	0.461391	0.373193	-0.486952	-0.93875	-1.11662	-1.20484	-0.784828	-0.370299	0.0882044	-0.376832	-0.430915	0.161042	-0.293529	0.154978
YBR182C-A	0.0483942	0.120362	-0.0672696	0.178451	0.0555346	-0.00381598	-0.409541	-0.944909	0.309491	0.153094	-0.478263	0.385586	-0.20927	0.153877	-0.665322	-0.0784885	0.371244	0.420361
YBR183W	-0.0473203	0.166191	0.114293	0.163261	0.10059	0.0854686	0.104824	-0.553369	0.563715	0.67655	0.527898	1.35964	0.04177	0.657475	0.65287	0.668618	0.836842	3.66315
YBR184W	0.13386	-0.0402403	0.0328683	-0.159196	-0.128301	-0.0583678	0.583214	0.753893	0.18954	-0.0375519	-0.0290561	-1.00838	-0.940707	-1.81095	-2.00047	-2.72036	-2.67059	-2.38265
YBR185C	0.432096	0.100534	-0.0903227	-0.213471	0.0868081	0.123674	-0.549333	-0.327969	-0.336409	-0.336542	-0.096015	-0.584831	-0.565615	-0.720378	-0.981578	-0.89095	-0.3286	0.767724
YBR186W	0.0272467	-0.0870137	-0.0898599	0.236201	-0.248984	-0.100502	0.394662	0.24032	-1.11705	-0.401019	-0.174166	-0.862944	-3.54687	-1.15469	-1.0931	-1.27567	-0.460236	1.2588
YBR187W	0.772303	0.390692	-0.0468205	-0.0328941	0.0715724	-0.129775	0.447895	0.577386	0.171935	0.0506021	0.199571	-0.0805961	-2.26687	-0.720456	-0.502656	-0.553808	-0.519627	-0.393961
YBR188C	0.104026	-0.0222424	-0.175905	-0.00704357	0.238886	0.0912665	0.988151	0.513868	0.367922	0.290218	0.55466	0.374937	-0.35329	-0.450335	0.120113	0.102418	0.647999	0.75327
YBR189W	0.375695	-0.332955	-0.465282	-0.54684	-0.419086	-0.200912	1.89582	1.05693	1.31568	0.374217	0.503247	0.10976	-0.0405015	1.12125	2.16747	2.50947	1.55943	-0.681174
YBR190W	NA	NA	0.027521	NA	0.0265739	-0.0186152	NA	0.523363	NA	NA	0.109011	0.0443015	NA	NA	NA	-0.105507	NA	0.131364
YBR191W	0.609356	-0.503517	-0.509311	-0.483408	-0.176085	-0.200908	0.785009	1.15124	1.17761	0.324964	0.552659	0.137503	-0.630378	1.28879	2.00691	2.57111	1.68438	-2.01278
YBR191W-A	0.087688	-0.0752364	-0.0352657	0.0660889	-0.0329925	0.023498	-0.0866642	0.593932	-0.324937	-0.264544	-0.159128	-0.0415183	NA	NA	0.0960612	0.357069	NA	NA
YBR192W	0.351343	-0.184182	-0.101151	-0.243182	0.011038	-0.0414221	0.225188	0.537323	0.345795	0.191864	0.445311	0.230822	-0.0109724	-0.196486	0.28947	-0.199131	-0.830307	-2.07438
YBR193C	0.0297476	-0.168981	0.0414883	0.0630382	0.148245	0.263564	0.0276799	0.201173	0.149474	0.113968	0.189209	0.350581	0.247052	0.0501999	0.22002	0.315758	0.769648	0.337157
YBR194W	0.067133	-0.0531059	-0.10902	0.070633	-0.0706364	0.140307	0.116645	0.255946	0.698336	0.375804	0.378478	0.227232	-0.0850454	0.105517	0.207729	-0.0632647	0.335724	-0.611771
YBR195C	0.237432	0.209972	0.222021	-0.209024	0.111544	-0.136082	-0.525753	0.622295	-0.33143	-0.550046	-0.192175	-0.51824	-0.279502	-0.845073	-0.174419	-1.48168	-1.80967	-2.19661
YBR196C	-0.432748	-0.409415	-0.306852	-0.374804	-0.313111	-0.226406	0.253758	0.0658162	0.275974	0.534265	0.225111	0.842933	0.0319393	1.05712	1.03201	1.60088	1.6864	2.51192
YBR196C-A	0.351406	0.43765	0.121476	0.00669104	-0.085736	-0.0798048	-0.0143339	0.106545	-0.991308	0.0729752	0.00881434	-0.903971	-1.5673	-0.529648	-1.24002	-1.55531	-1.36519	1.92764
YBR196C-B	-0.0266722	0.112839	0.154923	-0.0736998	-0.0851271	0.0735947	-0.139805	0.25863	-0.78784	-0.379525	-0.0381129	-0.719769	-0.661727	-0.921754	-1.26191	-1.81147	-0.939574	1.35333
YBR197C	0.00133601	-0.0811172	0.171721	-0.0273733	0.0342187	0.0110208	0.746621	-0.0444296	-0.288092	-0.339731	-0.0821889	-0.352811	-0.701441	-0.1548	-0.0140677	-0.00802353	0.535305	1.75613
YBR198C	-0.0328798	-0.05637	-0.00716832	0.0541596	-0.0782355	-0.00273023	0.0209147	0.0158144	-0.0829885	0.12595	-0.0646927	0.024344	0.277348	0.0475999	-0.085701	-0.183464	-0.492648	-0.0331364
YBR199W	-0.3309	0.0387082	-0.0172889	-0.0585622	-0.122456	-0.111383	-0.133003	0.00872228	-0.0452686	0.181736	0.0959002	0.411671	0.478744	0.237247	0.178173	0.28726	0.33569	0.0862844
YBR200W	0.104961	0.386241	0.639372	0.582259	0.47629	0.38212	-0.0884831	0.153553	0.036583	0.332685	0.115038	0.612381	0.551365	0.938659	1.09452	1.29671	0.798229	-0.261171
YBR200W-A	0.147863	-0.201915	-0.0696735	-0.394127	-0.0824658	0.0372286	0.22894	-0.109763	-0.118709	-0.443445	0.0899563	-0.937159	-0.235533	-1.90182	-3.6988	-4.39845	-5.25029	-2.91927
YBR201C-A	0.0662993	-0.0692809	-0.327679	-0.362308	0.0325608	-0.0272957	0.270298	0.919367	-0.417769	0.255708	0.595217	-0.637092	-0.214392	-0.579198	-1.17637	-2.68131	-4.53779	-5.24886
YBR201W	0.0815803	0.0914457	-0.0992939	-0.17818	0.131735	0.0436368	0.0111796	0.317646	0.23786	0.594367	0.628042	0.431658	0.0017324	-0.066852	0.0549384	0.052297	-0.677037	-2.15457
YBR202W	0.207525	-0.132372	-0.0846994	0.295158	-8.89716e-05	-0.106863	-0.7372	-0.388918	-0.499054	-0.16305	-0.288723	-0.0480242	-1.69054	-0.409877	0.619079	0.976924	1.35298	0.085628
YBR203W	-0.108603	0.298947	0.238131	0.00938699	0.176972	-0.0477126	-0.300609	0.861012	0.0027015	0.0839318	0.321293	0.314865	-0.0208463	0.302526	0.506104	0.809812	0.794347	1.52066
YBR204C	-0.272765	0.206034	0.0860412	0.101454	0.0337807	0.130512	0.380212	-0.144423	0.333515	0.571351	0.433975	0.358032	-0.129341	-0.376894	-0.46253	-0.677948	-1.30056	-2.58397
YBR205W	0.15356	-0.129978	0.0423592	0.0712889	0.0262527	0.136747	0.472415	0.428084	0.349738	0.2066	0.201697	-0.0301329	-0.295684	-0.793713	-0.445676	-0.638264	-1.45554	-3.13596
YBR206W	0.0866849	0.127857	0.0787422	-0.0222805	-0.0329925	-0.028772	-0.11055	0.250764	-0.0197	-0.0593468	NA	0.207083	0.0586155	0.211831	0.0473688	-0.273802	0.161113	-2.17874
YBR207W	0.224065	0.277773	0.156779	0.167033	0.117264	0.10792	-0.00844996	-0.0511339	-0.125753	-0.664707	-0.834955	-0.826592	-0.31972	-0.610804	-0.532346	-1.21312	-2.94416	-3.72488
YBR208C	-0.661039	0.271903	0.491897	0.749653	0.116247	-0.0513398	0.0315353	0.711465	-1.48054	-0.268211	-0.493455	0.382015	-1.25637	0.306908	1.53515	1.93202	3.35488	5.73331
YBR209W	-0.7829	0.919286	-0.0889462	-0.211003	-0.200712	0.0318237	0.421876	-0.339338	1.50024	-0.150537	-0.386044	-1.01051	0.453361	-1.51667	-2.32567	-2.28888	-4.89721	-3.32314
YBR210W	0.175562	0.352032	0.0683131	0.223551	0.187936	0.137847	-0.42635	-0.149384	0.072138	0.0949471	0.0560396	0.316885	0.380632	0.0488228	0.343243	0.040599	0.689987	0.972403
YBR211C	-0.0395276	0.177236	0.0995359	-0.239784	0.128916	0.154207	-0.353886	0.0297703	-0.103431	-0.266224	-0.0733235	0.217121	0.899966	0.512108	0.492017	-0.157661	-0.619448	-1.10415
YBR212W	-0.315694	-0.0401996	0.314254	0.340945	0.251238	0.333128	-0.801741	-0.271895	-0.34739	-0.0591058	0.0177287	0.321403	0.336022	0.289021	0.515781	0.627457	0.349367	0.313577
YBR213W	0.553931	0.68567	-0.0741308	-0.0212415	-0.0897762	-0.00299372	0.172906	-1.07823	0.536542	-0.223026	0.239327	0.130804	0.145482	0.803816	0.738559	0.0153753	0.370712	1.01098
YBR214W	-0.891096	0.0549853	0.26821	0.287879	0.0897377	0.0897504	-0.3672	-0.598915	-0.588122	-0.0194701	-0.156602	0.448596	0.382612	0.0434901	-0.253571	0.187272	0.407014	1.50331
YBR215W	0.0913527	-0.168981	0.0365647	0.102952	0.00470788	0.0840739	0.226328	0.445002	0.00483334	-0.128424	-0.00482144	0.0360405	-0.530744	-0.554422	-0.278893	-0.0362124	0.31968	0.634734
YBR216C	-0.480799	-0.339362	-0.219027	-0.178892	-0.155952	-0.191625	-0.417297	-0.36733	-0.453398	-0.0294258	-0.112481	-0.0353642	0.0495187	-0.163743	-0.234708	-0.133204	0.243353	0.785679
YBR217W	0.199359	0.135054	0.137746	0.0445958	0.230663	0.220505	-0.512629	0.245611	-0.0746943	-0.0534697	0.142632	0.262999	0.56402	-0.0676681	-0.226746	-0.427325	-0.36362	-0.443011
YBR218C	-0.37323	0.0639525	-0.284429	-0.304246	-0.46635	-0.335196	0.0182479	-1.29541	0.416273	0.307674	-0.293566	-0.161566	-0.233182	1.0267	0.820671	0.996579	-0.366039	-1.32243
YBR219C	-0.106496	0.147799	0.122265	0.0361781	-0.00868659	-0.0186152	-0.0417386	0.21884	-0.0426177	0.0770348	0.0731872	NA	0.121199	-0.501969	-0.204081	-1.28923	-0.479295	-0.395145
YBR220C	0.339404	-0.0850331	0.0998411	0.0549781	-0.0169484	0.0461476	0.780631	0.329949	0.461199	0.183026	0.0364358	0.40647	0.089179	0.280928	0.53012	0.585305	0.87784	0.75675
YBR221C	-0.191286	0.109255	-0.171233	-0.157491	-0.0752318	-0.0918047	0.182075	0.0368458	0.00791406	0.145088	-0.00294451	-0.0160475	-0.188901	-0.172575	-0.0663606	0.0289939	0.345951	0.260467
YBR221W-A	0.1088	0.819334	0.116674	0.586957	0.125049	0.184612	-0.632689	-0.464342	0.0924775	0.802622	0.505053	0.941043	0.172711	0.487753	0.431612	0.487261	1.25242	2.02229
YBR222C	-0.11654	0.488391	0.242501	0.370271	0.139382	0.174227	-0.330133	-0.407335	0.118027	0.147276	0.0969033	0.477892	-0.0610883	0.577275	0.385759	0.534074	0.863632	2.1774
YBR223C	-0.451812	-0.0118088	-0.104535	-0.0619412	-0.0930625	-0.156848	-0.308366	-0.519536	-0.741489	-0.482741	-0.430677	-0.135088	0.23123	-0.0371698	-0.190571	0.397533	0.617261	0.46617
YBR223W-A	-0.44606	0.115706	-0.266599	-0.380604	-0.145581	-0.0921941	0.188754	-0.572531	-0.413452	-0.474735	-0.156586	0.0039333	-0.00846622	-0.0553881	-0.134051	0.157473	0.416559	0.151101
YBR224W	-0.678186	0.17662	0.0509824	-0.00106281	-0.154189	-0.0839608	-0.0619589	-0.591558	-1.08573	0.113041	-0.439209	-0.355713	0.501146	-0.068786	0.0317768	0.234872	0.123789	0.139788
YBR225W	-0.335502	-0.136999	-0.0456036	0.024231	0.00204584	0.03021	-0.512775	-0.387121	-0.643209	-0.129038	-0.154744	0.0609771	0.294749	-0.0242427	-0.181517	0.26855	0.640314	0.967816
YBR226C	-0.48927	-0.180654	-0.457727	-0.328965	-0.099572	-0.165649	0.131375	0.011745	0.0705121	0.334358	0.803825	0.502036	0.404309	-0.0706028	0.432606	0.0348167	0.70318	0.551272
YBR227C	0.110711	0.0224011	-0.169582	-0.265149	-0.133181	-0.0858961	0.114678	-0.00170914	-0.0362937	0.107601	0.11721	0.114613	0.131797	0.11619	0.237391	0.388577	0.377915	0.632659
YBR228W	-0.0379554	0.00880989	-0.220305	-0.237255	-0.0135917	-0.148534	0.337615	0.0249792	-0.0458291	-0.184579	-0.0896189	0.292506	0.500465	0.584077	0.769806	0.748961	0.760414	0.107595
YBR229C	-0.244873	-0.181067	-0.0511619	0.08285	-0.151491	-0.124051	-0.16613	0.0541649	0.264955	0.618141	0.314561	0.436054	0.1457	0.0864714	0.0411206	-0.127982	0.583119	0.751989
YBR230C	-0.238392	0.464865	0.444005	0.51299	0.240357	0.294148	-0.0523754	-0.181484	-0.0717905	0.133111	0.322007	-0.117017	-0.228812	0.0168033	-0.46065	-0.411761	0.263564	0.535624
YBR230W-A	-0.307912	0.808882	-0.173554	-0.169339	-0.191372	-0.0881869	1.05957	0.315516	0.796872	1.13456	0.27852	0.519751	0.725579	-0.127763	-0.813099	-0.60516	-0.645758	-1.36156
YBR231C	-0.0287118	0.129965	0.00694885	0.213079	-0.102742	-0.0395567	1.36203	0.38824	-0.120046	-0.0574497	0.232366	0.126761	-1.27312	-0.44876	-0.181683	-0.228287	-0.39552	-0.50091
YBR232C	0.663871	0.142346	0.29186	0.530326	0.449152	0.161234	0.00943626	0.557694	0.305317	0.118382	0.0436144	0.135812	-2.19267	-1.33166	-0.853187	-1.24281	-1.65919	-2.38348
YBR233W	0.683393	0.356699	0.322197	0.688375	0.28149	0.165039	-0.0580166	0.270522	0.32768	-0.0220991	0.156171	0.112261	-1.85325	-1.55211	-0.972748	-1.17969	-1.63505	-2.51845
YBR233W-A	0.555633	0.178806	0.097451	0.205533	-0.0181951	0.170295	-0.094689	0.138992	0.644285	0.0847667	0.453218	-0.0724716	-0.593924	-0.519402	-0.427409	-1.66144	-2.45584	-3.95146
YBR234C	-0.191856	-0.0286376	-0.105309	-0.0780977	-0.162116	0.00704776	0.174147	-0.416798	-0.0956941	0.0901404	-0.284118	0.0602308	0.40148	0.208884	0.295793	0.22875	0.303113	0.914061
YBR235W	-0.54822	-0.208	0.0143009	0.0482121	-0.139178	-0.126878	-0.224765	-0.0505526	-0.387599	-0.234041	-0.405175	-0.0750728	-0.0492348	-0.0552972	-0.150838	-0.108876	-0.14778	0.405072
YBR236C	-0.254071	-0.324565	-0.156991	-0.259546	-0.18693	-0.188637	-0.0955071	0.0710404	-0.0814076	-0.163372	-0.156901	-0.0443823	0.129958	0.0498775	-0.250598	-0.0422028	-0.0373501	0.535202
YBR237W	-0.393006	-0.134348	0.00722722	0.0306038	-0.235591	-0.262365	-0.395946	-0.174722	-0.453321	-0.4013	-0.287792	-0.0356449	0.481977	0.018824	-0.263629	-0.273819	-0.595931	0.425672
YBR238C	1.45364	-0.0015281	0.00840337	-0.699966	-0.0801918	-0.432505	-0.366686	1.30298	0.558549	-0.110609	-0.343554	-0.239239	0.0364602	0.693571	-0.251628	-0.454163	-0.807641	-0.424037
YBR239C	0.52638	0.234035	0.0864977	-0.354834	0.216251	0.165793	-0.15531	-0.0897792	0.0271395	-0.230116	-0.0922686	-0.160291	-0.31257	0.872193	0.719519	0.726419	0.964306	0.383057
YBR240C	-0.0126595	0.0164628	0.163918	0.27586	0.208676	0.144589	-0.0859885	0.297341	-0.531403	-0.210713	-0.136563	0.303016	-0.00533156	-0.561813	-0.66798	-0.619225	-0.0365979	1.49433
YBR241C	-0.847763	-0.152924	0.0658499	0.108102	0.0585	0.203282	-0.535148	-0.501705	-0.612549	-0.368581	0.00669075	-0.209243	-0.508451	-0.655148	-0.1079	0.76395	0.919203	0.375282
YBR242W	-0.0545883	0.00100232	0.0310967	0.129326	0.0671514	0.0484895	-0.169755	0.403632	-0.0183103	-0.228735	0.0458914	-0.0101055	-0.246583	-0.398296	-0.287494	-0.151427	-0.307917	-0.0665119
YBR243C	0.383395	0.284413	0.169966	0.221684	0.0395031	0.0668536	0.0512904	-0.289686	0.721254	0.169819	0.219465	0.318512	-0.802657	-0.82858	-0.651788	-0.451913	-0.337538	-0.169386
YBR244W	-0.0318245	0.0495646	-0.236491	0.0346826	0.0109925	0.0266238	0.201929	-0.387417	0.167505	0.439534	0.312993	0.329992	0.20739	0.361096	-0.1583	-0.181535	-1.37454	-2.17035
YBR245C	0.0379453	-0.556117	-0.250782	-0.0108251	-0.22144	-0.0942943	-0.471261	-0.0967412	-0.32571	-0.499882	-0.284311	-0.361459	-0.731813	-0.613282	-0.073977	-0.00974703	0.0112234	-0.593411
YBR246W	0.443891	0.051925	0.0827622	-0.0939763	0.105907	0.0999514	0.04017	0.597126	0.225374	-0.0490466	0.176152	0.1315	-0.33244	-0.543047	0.0753895	0.429621	1.01056	1.25234
YBR247C	0.798209	-0.0954643	-0.0500869	-0.501392	-0.011612	-0.24331	0.441533	1.54344	0.191136	-0.273196	0.220176	-0.259747	-0.470868	0.0134705	0.389961	0.596465	0.433903	-0.439762
YBR248C	0.266472	0.14794	-0.240077	-0.595265	-0.259134	-0.132477	0.0327886	-0.739632	0.614834	0.339131	0.0878479	0.151006	0.51202	1.41236	1.45035	1.79469	1.43929	0.198047
YBR249C	0.755144	-0.128137	-0.41748	-0.801861	-0.448177	-0.206097	0.976506	-1.02366	1.16049	0.81794	0.311193	0.14262	-0.651107	0.955356	0.672772	1.32306	1.18536	-0.0917116
YBR250W	0.0197603	-0.0501248	-0.0767398	-0.241629	-0.00943155	-0.205471	-0.279066	-0.0875276	-0.612536	-0.557002	-0.295047	-2.07186	-1.11853	-1.86711	-2.77526	-4.08134	-4.73257	-3.36996
YBR251W	0.180558	0.044236	0.0403483	-0.457969	0.0536026	0.00858482	-0.166393	0.0830972	-0.081206	-0.130861	0.106698	-0.00807228	0.38298	-0.154811	0.212418	0.150312	-0.0760621	0.0812691
YBR252W	0.602424	0.504563	-0.112245	0.107735	-0.0577009	-0.105146	-0.0820393	0.465205	0.485205	0.00175874	0.497809	0.221749	-0.958456	-0.8227	-0.272988	-0.151749	1.24959	1.46918
YBR253W	0.17548	0.390473	0.113209	0.0362118	0.148823	0.134401	0.235249	0.254166	0.355014	0.38175	0.404284	-0.0419611	-0.153182	-0.0874572	0.195219	-0.0590296	-0.204289	-0.270361
YBR254C	0.0555895	0.000664579	-0.276787	-0.233955	0.18348	0.0708516	0.532374	0.310429	0.508447	0.303042	0.285333	0.52774	0.0696591	0.419139	0.917238	0.635138	1.24223	0.574849
YBR255C-A	-0.0579884	-0.0365861	-0.0762906	-0.148068	-0.0469306	-0.0487275	-0.0452743	0.617646	0.190254	0.160624	0.296568	-0.216588	-0.0319113	-0.368302	-0.575934	-0.778844	-1.55439	-1.9952
YBR255W	-0.270902	-0.203785	-0.11422	-0.117908	-0.0842913	-0.00373228	0.0634915	-0.371325	-0.381318	0.0610649	0.0240347	0.126189	0.575791	0.298745	0.173995	0.422193	0.140118	-0.283847
YBR256C	-0.101911	0.272404	-0.127897	-0.398595	-0.181837	0.0189379	0.384387	-1.30783	1.09226	1.03304	0.648981	0.517386	-0.238696	0.751547	0.287644	0.54297	0.531002	-0.41922
YBR257W	0.305408	-0.0621535	0.17812	0.105113	0.153769	0.167432	0.236969	0.347469	-0.33694	0.126138	0.115979	-0.192375	-1.5754	-0.186465	-0.428232	-0.54209	-0.28741	-0.177985
YBR258C	0.507417	0.111501	0.28663	0.313648	0.360846	0.330524	0.131578	0.186174	-0.145924	0.190995	0.263046	0.232445	-0.399012	-0.0199335	0.0792002	-0.717235	-0.0688659	0.383116
YBR259W	-0.0721884	-0.310597	-0.0621536	0.107755	0.101035	0.156132	-0.0699378	0.132082	0.0537666	-0.0607402	-0.147817	-0.140884	-0.0161919	-0.276125	-0.269297	-0.443476	0.0674981	0.669164
YBR260C	-0.0576899	-0.199995	0.0246599	0.0972979	0.0672012	0.0863438	-0.341463	-0.164548	-0.334034	-0.0998254	-0.163734	-0.255251	0.0177863	0.13531	-0.219547	-0.533293	-1.13137	-1.74529
YBR261C	0.754628	0.35529	-0.075935	0.0232137	0.00759479	-0.0105969	0.585921	0.67657	0.71016	0.609863	0.537428	1.08587	0.13939	1.01021	1.73772	1.96672	1.77756	1.52766
YBR262C	0.489184	0.213542	-0.0376862	-0.0755081	0.156785	0.203004	-0.122329	-0.241389	0.455045	0.36924	0.463929	0.273258	0.261026	0.475233	0.644518	0.828325	-0.0468981	-0.94282
YBR263W	0.095742	-0.0804149	-0.148706	-0.187507	-0.0963788	0.0343397	0.677065	0.222171	0.617764	0.463274	0.219945	0.478895	-0.183742	0.0948985	-0.0652582	0.181036	0.236212	0.625006
YBR264C	0.200112	0.43136	-0.0207649	0.0728442	0.00220312	0.0609097	0.685003	0.4136	0.399925	0.38859	0.666621	0.44629	0.0626995	-0.125382	-0.150307	-0.528902	-1.0963	-2.48889
YBR265W	-0.192414	0.0304799	-0.131481	-0.093365	-0.165754	-0.055549	0.0350909	-0.0701141	-0.179858	-0.390239	-0.290904	-0.210354	-0.130916	-0.516873	-0.288709	-0.834213	-1.61249	-2.60116
YBR266C	0.805398	-0.205906	-0.0466605	-0.334484	0.119265	0.109012	0.316265	1.44838	0.158928	-0.189568	0.304446	-0.279311	-0.913784	-0.117501	0.314133	-0.0389387	0.190037	0.264658
YBR267W	0.742992	-0.160072	0.0186396	-0.214066	0.159243	-0.0593455	0.568912	1.29998	0.144796	-0.286425	0.268765	-0.340949	-0.962948	-0.215419	0.103909	-0.0333664	0.168246	0.216265
YBR268W	0.491159	0.434411	0.117037	-0.0509607	-0.0315753	0.0186932	0.140213	0.0887531	0.357169	0.111215	0.393329	-0.495383	0.140472	-0.264671	-0.0135687	-1.75008	-3.96235	-5.42914
YBR269C	-0.305291	0.400314	0.0704042	-0.00442143	-0.0463363	-0.00773425	0.54396	-0.383134	0.0426206	0.167298	0.000786242	0.0954348	0.0891654	-0.21006	-0.280535	-0.373129	-0.977544	-1.57211
YBR270C	-0.240319	-0.0759074	0.100042	0.103188	0.0845736	0.022375	-0.00691503	0.224692	-0.507298	-0.279052	-0.0820874	0.127311	0.296002	-0.319182	0.0882681	-0.960613	-1.01323	-0.949954
YBR271W	0.625667	0.118651	0.0148181	-0.247425	0.185037	0.00726547	0.415855	1.04588	0.360396	0.0252746	0.754531	0.460192	0.00554455	0.198665	1.21672	0.776767	1.53267	1.13953
YBR272C	-0.474558	-0.292044	-0.192072	-0.324685	-0.0870804	-0.00482603	-0.09903	-0.280299	-0.138005	-0.0665443	-0.207616	0.113251	0.00917566	-0.356109	-0.371161	-0.19313	-0.358225	0.0575611
YBR273C	-0.522148	-0.123981	-0.196755	-0.249053	-0.167111	-0.0797898	-0.0412904	0.021961	-0.160695	0.225872	0.234333	0.445946	0.737143	0.520461	0.89854	1.18122	0.889025	-0.65923
YBR274W	-0.238338	0.0440075	-0.0837068	-0.139302	-0.174071	-0.0657837	0.293203	-0.063115	-0.166222	-0.137845	-0.0611989	-0.24857	0.0246347	-0.365447	-0.331583	-0.684506	-0.0976232	0.34269
YBR275C	-0.0106776	-0.502915	-0.26523	-0.0869588	-0.350925	-0.157208	0.150972	0.440008	0.416995	0.123834	0.027267	0.00616288	-1.5216	-1.0541	-0.403978	-1.14166	-2.03496	-2.9186
YBR276C	-0.171644	-0.186698	-0.0981988	0.0631174	-0.158919	-0.101477	-0.473527	0.16424	0.37511	0.172325	0.329296	0.510203	-0.0719102	0.480363	1.04948	1.0738	0.794469	0.181804
YBR277C	0.0450458	-0.13531	-0.0966999	0.35985	0.365634	0.258676	-0.147871	0.217103	0.0226799	-0.502273	0.230858	0.145931	-0.87432	-0.53717	-0.021166	0.168765	0.362263	0.335751
YBR278W	-0.0158257	0.091365	0.000295445	0.217878	0.0601228	0.136372	0.180336	0.244866	0.017862	-0.168502	0.170264	0.0399345	-0.972423	-0.703759	-0.165465	0.0966362	0.4893	0.327295
YBR279W	0.0427384	0.0800168	0.0380007	-0.226115	0.0642476	-0.0485197	-0.416761	-0.0289351	0.0821584	-0.00302259	-0.172122	0.0720909	0.613741	0.515929	0.186693	0.379566	0.408921	-0.139041
YBR280C	-0.878199	-0.141474	-0.0993025	0.140916	-0.148716	-0.0972621	-0.167908	-0.698647	-1.09856	-0.23913	-0.139505	0.0600762	-0.172169	-0.462502	-0.341136	0.114783	0.132754	0.827148
YBR281C	-0.0189356	0.15182	-0.0660118	0.283969	-0.194381	-0.0547162	0.30864	-0.355068	0.234186	-0.052815	-0.168557	-0.0404261	-1.25639	-0.284162	-0.75427	-0.832151	-0.210244	1.03252
YBR282W	0.497602	0.488139	-0.00831202	-0.138504	0.0704455	0.0675754	-0.0490264	-0.0477211	-0.190742	-0.0131128	0.206692	-0.0479495	0.0109193	-0.388633	-0.19722	-1.03796	-1.62921	-3.05296
YBR283C	-0.135742	-0.111562	-0.13039	-0.297528	-0.152847	-0.194251	0.18773	0.199458	-0.098712	0.0533185	-0.0867246	-0.174912	-0.000480044	-0.263737	-0.373646	-0.391956	-0.355305	-0.210202
YBR284W	-0.535622	0.321856	-0.187283	0.44161	0.24915	0.113822	-0.0708569	-1.18264	-1.34641	-0.809471	-0.757239	-1.02402	-1.06336	-0.268549	-0.65757	-0.794957	-0.530901	-0.174539
YBR285W	-0.555229	0.167179	-0.130611	0.538067	0.127482	0.085459	-0.384778	-0.290754	-0.749764	0.0985146	0.395313	-0.133884	0.638546	-0.197244	-0.982628	-2.43846	-4.3584	-5.85033
YBR286W	-0.658416	0.287797	0.0512453	0.20812	0.116131	0.276649	0.490299	0.230336	0.214048	0.893417	0.698286	1.05842	0.344065	0.163019	-0.1041	-0.0724584	-0.233518	-0.838738
YBR287W	-0.355136	-0.0671232	-0.316955	0.00842873	-0.0719265	-0.104138	0.188127	-0.513248	-0.808832	-0.517043	-0.318615	-0.141072	0.420613	0.79505	0.450884	1.06981	0.530193	-0.0616643
YBR288C	-0.0522271	-0.0298951	-0.216002	-0.136979	-0.158622	-0.125223	0.534109	0.421769	0.344905	0.255273	0.130756	0.30852	-0.242859	-0.195886	-0.0522055	-0.265547	0.255671	0.706696
YBR289W	-0.308677	-0.414836	0.0784879	0.123282	-0.0674223	0.146887	-0.218368	-0.109984	0.0533949	-0.0595663	-0.300071	-0.159922	-0.257393	-0.526955	-0.573159	-0.22832	0.0755429	0.428461
YBR290W	-0.359111	0.125967	0.0226278	0.19573	-0.0406924	0.0422007	-0.00741221	-0.222755	-0.325601	-0.304177	-0.172779	0.0724025	0.612068	0.204963	0.0921632	0.0351171	-1.0309	-1.21549
YBR291C	0.146556	0.0621286	-0.0863276	-0.260044	0.103247	-0.0542359	-0.15541	0.777929	1.16331	-0.490597	-0.503579	-0.0745648	0.340686	0.131702	0.611174	0.12302	-0.461573	-0.84874
YBR292C	0.947663	0.156558	0.00689835	0.167896	0.219384	0.136945	0.0567129	-0.0924951	-0.662339	-0.436061	0.0321933	0.0689637	-0.4232	-0.266858	-0.190281	-0.43422	-0.38818	-0.684804
YBR293W	0.104977	0.209345	0.086984	-0.000837152	0.0105829	-0.0123435	0.220081	-0.359295	-0.167314	-0.313663	-0.295244	0.345559	0.0394014	0.631266	0.732047	0.113451	-1.09798	-1.59151
YBR294W	-0.268429	0.683863	-0.0282031	-0.0383364	-0.0449237	-0.0423093	-0.304162	-2.51561	-0.365805	-0.532718	-0.624237	-0.579236	-0.353807	2.96918	3.10943	3.78276	3.06231	1.45619
YBR295W	-0.582278	-0.279654	-0.374743	0.0822291	-0.473648	-0.276028	0.0730378	-0.284935	-0.78021	-0.859293	-1.11141	-1.04257	-0.192698	-0.143074	-0.341808	0.275066	0.502109	1.15504
YBR296C	-0.176438	0.271187	-0.404024	-0.214927	-0.321186	-0.263926	-0.0438509	-0.676303	-0.243664	-0.0446016	0.0295205	-0.0846579	0.36074	2.91559	1.86463	3.66892	3.56003	2.35792
YBR296C-A	0.153885	-0.110444	-0.354362	-0.535227	-0.346283	-0.520725	-0.418068	-0.818526	-0.476574	-0.829496	-0.468345	-0.243571	0.433769	1.74851	2.31708	2.51008	0.642976	-1.22126
YBR297W	-0.101137	-0.149262	-0.180888	-0.417588	0.0316368	-0.0635566	-0.236175	-0.87133	-0.199837	-0.25564	-0.433669	-0.790519	0.0518408	0.44957	0.119016	-0.438241	-1.39522	-2.52002
YBR298C	-0.214402	0.378729	0.60246	0.323267	0.381847	0.166513	-0.215104	-0.193962	-0.155434	0.0806046	-0.076537	0.638032	1.23301	0.618105	0.445202	0.429945	-0.552915	-0.111057
YBR298C-A	-0.283734	-0.0224069	-0.00244109	0.0185671	0.0353907	-0.0217201	-0.282546	-0.959518	-0.405386	0.245502	-0.45289	-0.900901	0.0604075	0.835343	0.325975	0.170916	-0.840515	0.383441
YBR299W	-0.309012	-0.170025	-0.294583	-0.0895502	-0.099596	-0.136416	-1.49464	-1.85315	-1.60176	-1.61162	-2.13751	-1.69207	-0.193849	0.0554365	0.2314	0.3868	-0.157873	2.12953
YBR300C	-0.0207706	-0.227429	-0.318633	-0.107385	-0.0298291	0.0209146	-0.493731	-1.50542	-0.338341	-0.637547	-1.18982	-1.39314	-0.453848	-0.117273	-1.64521	-1.88056	-1.54389	-2.23973
YBR301W	-0.197809	-0.173187	-0.0643348	-0.279852	-0.210607	0.0909637	-0.477282	-1.56611	-0.958585	-0.267913	-0.956295	-1.04863	-0.314417	-0.924072	-1.39311	-2.20994	-4.15345	-5.57974
YBR302C	-0.973344	-0.186912	-0.413083	-0.318796	-0.495007	-0.252066	-2.50648	-3.16812	-2.63734	-1.82175	-1.32569	-1.68957	-0.833652	-0.542364	-1.51406	-0.352154	0.775535	1.99885
YCL001W	0.120113	0.22553	0.153223	0.315535	0.33598	0.234902	-0.0294403	0.349802	0.128561	-0.115681	0.0791346	0.204953	-0.0687233	-0.567918	-0.330661	-0.176949	0.336836	0.636485
YCL001W-A	-0.0240845	0.0555764	0.061168	-0.213712	0.343734	0.294525	-0.614146	0.09314	-0.73715	-0.615625	-0.387445	-0.6243	-0.451545	-0.422445	-0.693666	-0.175576	0.0193416	0.17542
YCL001W-B	0.325167	0.00560605	0.273282	-0.128957	-0.0917394	0.147412	-0.44164	0.219147	-0.593141	-0.391927	-0.315256	-0.572626	-0.769782	-0.330537	0.216792	0.0183407	0.535322	-1.34129
YCL002C	0.0609254	0.0627862	0.00183777	-0.186823	0.167016	0.0579231	-0.0460989	0.262293	0.144566	-0.128744	0.166628	0.0150779	-0.0833476	-0.166544	-0.28685	-0.425249	0.12835	0.700976
YCL004W	0.050066	0.201074	0.12546	-0.0147263	0.118751	0.0461606	-0.069669	-0.256223	-0.211941	-0.10392	-0.3053	-0.181708	0.511138	0.274361	-0.224247	-0.388615	-0.483712	-0.0571006
YCL005W	0.535365	0.308682	0.373638	-0.0116377	0.0776025	0.0753421	-0.170015	0.0124936	0.0612777	0.0380268	-0.197584	-0.351456	-0.0284725	-0.284581	-0.574148	-0.895805	-0.66464	-0.102506
YCL005W-A	0.244632	0.727797	-0.0349216	0.168014	-0.174895	-0.11387	0.690454	0.77445	0.916344	0.894618	0.698109	0.93744	0.0733994	0.0665549	0.191917	-0.0936471	-1.58666	-3.41662
YCL007C	0.335294	0.614616	0.0228138	-0.00995256	-0.0113734	-0.00624996	0.700994	0.745467	0.882753	0.84716	0.735806	0.910353	-0.0469776	0.133159	0.161774	-0.00311745	-1.38534	-3.46491
YCL008C	-0.183421	0.169133	-0.0831532	-0.0683862	-0.147148	-0.139985	0.13052	-0.776731	-0.405511	-0.12993	-0.105613	-0.442721	-0.0645408	-0.0305222	-0.300659	-0.639818	-1.3163	-2.0665
YCL009C	-0.0317863	0.306666	-0.234363	-0.369643	-0.214929	-0.108323	0.2094	-1.707	0.571484	0.176302	-0.246164	-0.28264	0.00454805	0.890159	0.569835	0.865376	0.0903892	-1.50933
YCL010C	-0.235615	0.178054	0.161834	0.0121408	-0.0300026	-0.0523804	0.255075	-0.0702493	-0.381498	-0.191254	-0.256285	-0.229697	0.433595	0.280556	0.0691731	-0.668151	-1.65819	-2.41195
YCL011C	0.0935063	0.127696	-0.0963943	-0.191557	-0.174033	-0.12769	0.461599	0.13172	0.117282	0.152662	0.00388473	0.108331	0.355563	0.208802	0.139854	-0.101616	-1.21497	-2.00052
YCL012C	-0.109383	0.073149	0.1057	0.156474	0.0778846	0.0611699	-0.149449	0.0668727	-0.0741835	0.25872	0.519782	0.673663	0.202315	-0.123	0.157381	-0.00567238	0.637916	0.00345124
YCL014W	0.0944595	-0.406763	0.0517106	0.423762	-0.0229679	0.104464	-0.0694112	-0.337467	0.451816	0.0729015	-0.291889	-0.189331	0.194211	0.27243	-0.0682021	0.0436433	0.0300657	0.775811
YCL016C	-0.0583751	-0.0492272	0.0112314	0.17019	-0.0148221	0.089634	0.507192	0.217774	-0.0380658	-0.0539371	0.0313073	0.090894	-0.255065	-0.0287165	-0.177562	0.116312	0.232692	0.71353
YCL017C	-0.194049	-0.171176	-0.0983896	-0.174848	-0.143533	-0.108892	-0.0801068	0.0116392	-0.0841863	-0.160006	-0.335851	-0.167209	0.22478	0.130621	0.155636	0.374107	0.210739	-0.0766479
YCL018W	NA	NA	NA	NA	-0.00868659	NA	0.0119151	0.28883	0.204757	0.029903	0.170879	1.11826	4.8223	5.83942	6.96273	8.08367	7.35824	8.13924
YCL019W	-0.0413137	NA	0.0185981	NA	NA	NA	-3.03311	-2.20482	-2.53946	-1.21783	-1.66105	-1.45734	-0.139857	NA	0.0960612	NA	NA	0.521383
YCL020W	NA	NA	NA	NA	NA	NA	NA	NA	NA	NA	NA	NA	NA	NA	NA	NA	NA	NA
YCL021W-A	0.140956	0.273821	0.0752385	-0.139091	-0.0413642	-0.041474	0.0280929	-0.221335	0.269289	-0.122155	-0.223218	-1.67407	-0.344746	-0.822998	-1.65877	-3.87695	-4.73471	-4.44237
YCL022C	1.0571	0.262234	0.213744	0.458227	0.444225	0.282079	0.284757	0.845954	1.08727	0.483134	0.809654	0.634461	-1.76936	0.31722	1.3971	1.48666	1.59691	2.37541
YCL023C	0.478082	0.291408	0.430349	0.537176	0.26709	0.184013	0.0682501	0.709384	-0.00816453	0.199871	-0.0937704	0.525334	-1.44121	-0.170445	0.579624	0.426483	0.976585	1.96407
YCL024W	0.870122	0.176539	0.34447	0.577858	0.400473	0.518473	0.125228	0.727066	0.707445	0.32378	0.684535	0.235793	-2.06479	0.268211	1.14819	1.36836	1.58932	2.21584
YCL025C	0.577492	0.558673	0.663837	0.915984	0.505896	0.342056	-0.655741	-0.20391	-0.102421	-0.14008	-0.289614	-0.393118	-0.670032	1.13965	1.90325	2.81751	3.1475	4.15417
YCL026C-A	0.20772	0.560554	0.419159	0.681351	0.270344	0.150368	-0.129208	0.0953139	0.426918	-0.0787315	-0.63015	-1.0683	-0.285704	-1.46685	-3.25845	-3.00795	-3.24473	2.11713
YCL026C-B	0.455685	0.559575	-0.0996422	0.13476	-0.0481179	0.227824	-0.0110274	-2.1775	0.745454	-0.500934	-0.971451	-0.0323874	0.0327844	0.322395	0.293382	0.0821512	0.476153	-1.85023
YCL027W	0.114465	0.233706	0.00639411	0.0419446	0.253011	-0.0293646	-0.374107	-0.573864	-0.0279733	-0.139075	-0.289176	-0.315668	-0.199311	-0.511861	-0.994853	-0.452552	-0.412069	0.172797
YCL028W	0.147915	-0.0954777	0.0821333	0.206015	0.202412	0.209101	0.00523955	-0.0464223	0.102812	0.00610772	0.103613	0.11517	-0.029804	0.120087	0.56389	0.702584	0.55423	0.0572086
YCL029C	0.275237	-0.0869091	-0.00712051	0.166129	0.125138	0.0496498	-0.232101	0.242259	0.104714	-0.165244	0.262078	0.205219	0.122194	-0.0913531	0.237018	0.730479	0.891551	0.186453
YCL030C	-0.39844	-0.212429	-0.44577	-0.796513	-0.391098	-0.271899	0.158702	-2.52105	0.991094	0.627921	-0.156298	-0.154187	2.12742	1.90287	2.00638	3.27777	1.66352	-0.374428
YCL031C	0.36189	0.160823	0.0484239	-0.39199	-0.0281166	0.0267203	-0.236693	0.70396	0.493025	0.165075	0.145874	0.198701	0.651685	0.0731529	0.380396	0.203258	-0.308206	-0.678807
YCL032W	-0.187632	0.0851802	-0.0127454	0.107274	-0.0827258	0.0110488	0.24622	-0.0550497	-0.0564916	-0.00845353	-0.0289018	0.311593	0.1454	-0.150034	-0.180034	0.160323	-0.00176721	0.474887
YCL033C	-0.379273	0.201061	-0.10103	-0.0188634	-0.0180216	-0.0214038	0.756118	0.142395	0.0702234	0.480655	0.537579	0.667575	0.160405	-0.144211	0.228904	0.505528	0.506352	-0.0232371
YCL034W	-0.52899	0.123175	-0.0455987	0.0193206	-0.129813	-0.0786004	0.223588	-0.526163	-0.212865	-0.176126	-0.242061	0.224191	0.434987	0.0434887	-0.0405994	0.150502	-0.211647	-0.114787
YCL035C	-0.814979	-0.0526874	-0.259365	-0.0841966	0.03649	0.0678161	0.361755	0.479051	0.0748702	0.0704304	0.583932	0.472439	0.624794	-0.0708279	0.0628678	0.688503	0.938055	0.696993
YCL036W	0.561269	-0.081153	-0.170332	-0.541965	-0.0868602	-0.0708496	0.15829	1.57558	-0.149805	0.212832	0.546266	0.2292	0.52982	-0.000504589	0.19421	-0.424366	-0.632423	-0.397933
YCL037C	0.419483	0.198849	-0.159102	-0.662842	0.0753337	-0.000812803	0.180513	0.757707	1.08714	0.123025	0.386083	-0.0210689	0.270992	0.020099	0.123546	-0.239976	-1.51176	-1.64185
YCL038C	-0.19172	-0.0229204	-0.0051554	-0.0340397	-0.0753276	-0.15724	0.244718	0.102063	-0.21334	0.224624	0.113491	-0.109623	-0.493642	-0.380283	-0.363783	-0.254863	0.09567	0.185345
YCL039W	-0.41665	0.0617277	0.0728631	0.151517	0.0915538	0.11134	-0.0971429	-0.363714	-0.418548	-0.0555325	-0.0857073	-0.122774	0.152671	-0.12737	-0.225907	-0.023753	0.473606	0.276205
YCL040W	-0.847852	0.0397879	0.0299574	0.040277	-0.173324	0.00490178	0.457697	-1.01908	0.399159	0.794308	0.0596212	0.951952	1.35315	1.48035	1.33229	1.3021	1.11528	1.18944
YCL041C	-0.517259	0.26332	0.216694	0.0390489	-0.139719	-0.155523	0.25171	0.33041	-0.504075	0.10815	0.00407614	0.222694	0.0631747	0.219041	-0.620495	-0.548885	-0.314392	-0.411229
YCL042W	-0.544581	0.393049	0.0517559	0.0178652	-0.153666	-0.0934894	0.118197	-0.0781709	-0.870474	-0.198354	0.291031	-0.0716577	0.752206	-0.24824	-0.300191	-0.228366	-0.745543	-0.662322
YCL043C	-0.0991179	-0.0990045	-0.285562	-0.184333	-0.0737803	-0.0826871	0.014824	0.395047	-0.090956	-0.187229	-0.017564	-0.497717	-0.248849	-0.572668	-0.626188	-0.593784	-0.716404	-0.254325
YCL044C	-0.112003	0.294783	0.0772859	-0.249023	-0.0635745	-0.175606	-0.150127	-0.336876	-0.667329	-0.47044	-0.36389	-0.500478	0.367058	-0.394319	-0.49655	-0.567031	-0.298517	0.772292
YCL045C	-0.0828546	-0.112373	0.194507	0.0502854	-0.0993143	-0.209829	-0.0457534	0.102123	-0.224827	-0.162499	-0.288201	-0.0692085	-0.0872982	-0.0738697	0.0191359	0.324654	0.492899	1.30239
YCL046W	-0.372237	-0.202835	0.0933575	0.208579	-0.161554	-0.0919087	0.0466602	-0.0476152	-0.452698	-0.292477	-0.267421	-0.354481	-0.00597334	0.007796	0.147153	0.122585	0.302275	1.60295
YCL047C	0.104306	0.249685	0.183423	0.144788	0.137078	-0.0286784	-0.796832	-0.0348616	0.216539	0.348977	0.120579	0.158138	0.622499	0.952784	0.481097	0.420635	-0.0649886	-1.26918
YCL048W	0.0462842	0.0588118	0.124296	-0.101257	-0.034588	-0.184288	-0.238731	0.689531	0.272559	0.267225	0.15391	-2.79725	-0.093752	-0.751534	-2.06956	-4.85733	-8.38133	-8.58606
YCL048W-A	-0.661908	-0.159442	0.0501495	-0.0112032	0.134133	-0.0413442	-0.644717	0.691681	-0.835094	-0.359421	0.150349	0.477426	0.194102	0.399707	0.122092	-0.292299	-0.761525	-1.86813
YCL049C	-0.231878	-0.0972664	-0.141353	0.000548227	-0.0813698	0.0332674	0.433875	-0.278248	0.434213	0.137572	-0.151523	-0.249816	-0.341461	0.070417	-0.635607	-1.23857	-1.59362	-1.65692
YCL050C	0.348817	-0.138527	-0.157897	-0.145399	-0.0849876	-0.106487	0.525122	0.509497	0.0975363	0.189994	0.277103	0.564468	0.129632	-0.332241	-0.425292	-0.837589	-0.748543	-0.160517
YCL051W	0.0783376	0.105713	0.208769	0.0741521	0.336448	0.354806	-0.389633	-0.277759	-0.219641	-0.100553	0.0405649	0.108824	1.02294	0.245351	0.308111	0.643786	0.3833	1.27092
YCL052C	-0.444707	-0.049333	-0.0634238	-0.137198	-0.0894178	-0.145033	-0.282163	-0.521599	-0.272732	0.0787407	-0.130209	0.0353954	0.268235	0.0151305	-0.204551	0.0389028	0.249322	1.09155
YCL054W	0.713519	-0.412838	-0.0945778	-0.399322	0.0242439	-0.0607978	-0.0155455	1.5281	0.421191	-0.247172	0.155963	-0.144759	0.200319	0.596972	1.01152	0.357148	-0.4068	-1.43362
YCL055W	-0.550942	-3.67904	-2.63616	-3.21654	-3.0372	-2.90714	-3.80291	-4.34471	-4.8325	-4.54902	-4.56823	-4.65939	-5.99999	-6.69426	-7.33676	-8.35106	-8.9335	-8.59736
YCL056C	0.375279	0.552519	0.154788	0.253601	0.258524	0.232738	0.549928	0.263226	-0.0810748	0.205587	0.0807679	0.0133152	-0.659633	-0.668593	-0.700309	-0.714902	-0.189026	0.237064
YCL057C-A	0.395995	0.305581	-0.123623	-0.0272741	-0.0527831	-0.00371254	0.768564	0.0314096	0.785552	0.630122	0.549961	0.156474	-0.536282	-0.506188	-0.43693	-0.126101	0.0589277	-0.196569
YCL057W	-0.391512	-0.314424	-0.375454	-0.173927	-0.353614	-0.255218	0.277458	0.0460952	-0.323332	0.0245427	-0.141348	-0.521144	-0.972004	-0.637536	-0.800055	-0.833283	-0.22726	1.09012
YCL058C	0.830464	0.308444	0.0603677	-0.320651	-0.162221	-0.119656	1.08187	1.5256	0.791963	0.29343	0.470913	0.419741	-0.189797	-0.179803	0.347481	0.210632	0.501892	0.168986
YCL058W-A	0.325502	0.599725	-0.0277427	-0.219864	-0.0646498	-0.0362272	0.0156807	0.272273	-0.140933	0.412771	0.0839108	0.0416189	-0.394574	-0.185126	0.212665	-0.0451538	0.0317621	0.0691034
YCL059C	0.43988	-0.288477	-0.166099	-0.399191	-0.177867	-0.0673592	1.25149	1.14497	0.136995	-0.25919	0.181097	0.0351058	-0.00208739	-0.0698646	0.643334	0.937591	1.24923	1.22845
YCL061C	0.193584	-0.305486	0.149631	0.325241	0.0658561	0.0114076	-0.128541	0.678521	0.132426	0.123417	0.177358	0.420197	-1.62581	-1.0382	0.205731	0.980175	1.78855	1.59512
YCL063W	0.634681	0.124724	0.0460245	0.362074	-0.0112193	-0.0721984	-1.34743	-0.983203	0.642341	-0.291055	-0.677756	-0.54614	-1.03665	-0.529678	-0.813836	-0.99048	-0.522977	0.308831
YCL064C	0.515868	0.892808	0.00499004	0.117056	0.0152677	-0.192279	0.0229033	0.204128	-0.909419	-0.934991	-0.510821	-0.188852	-1.3518	-0.915208	0.0537094	0.344862	1.35731	1.05162
YCL065W	NA	NA	NA	NA	0.0166797	NA	NA	NA	NA	NA	NA	NA	NA	NA	-0.292833	NA	NA	NA
YCL066W	NA	NA	NA	NA	NA	NA	NA	NA	NA	NA	NA	NA	NA	NA	NA	NA	NA	NA
YCL067C	NA	NA	NA	NA	NA	NA	NA	NA	0.15771	NA	0.0830083	NA	-0.0379842	NA	NA	NA	NA	NA
YCL068C	NA	NA	NA	NA	NA	0.00228401	NA	NA	NA	NA	NA	NA	NA	NA	NA	NA	-0.594932	NA
YCL069W	0.0404091	NA	0.0185981	NA	0.0166797	-0.00849871	NA	NA	NA	-0.0226231	NA	0.0443015	NA	-0.0531958	NA	-0.105507	NA	NA
YCL073C	NA	NA	NA	-0.0219878	NA	NA	-0.0866642	NA	NA	NA	-0.125702	-0.0415183	NA	NA	-0.0792489	-0.231485	NA	-1.24874
YCL076W	NA	NA	NA	NA	NA	NA	NA	NA	NA	NA	NA	0.0443015	NA	NA	NA	-0.4581	-0.632529	0.113461
YCR001W	0.130438	0.0690732	0.16992	0.110961	0.148117	0.0913979	-0.130123	0.626301	-0.461986	-0.589589	-0.402293	-0.0337936	-0.369489	-0.205122	-0.0941047	0.233079	0.68936	1.15625
YCR002C	0.190407	-0.0453751	-0.137642	0.179374	-0.0903444	-0.0388003	0.309743	-0.373568	0.626129	0.115207	-0.341785	-0.716194	-0.619144	0.0764776	-0.927241	-2.23275	-3.71301	-4.84422
YCR003W	0.580463	0.219169	-0.0559827	0.107695	0.113031	0.0454835	-0.481406	-0.479122	-0.105515	-0.0430701	-0.0566846	-0.256754	-0.00916093	0.139723	0.172892	-1.22759	-2.03167	-1.2717
YCR004C	-0.535379	0.514265	-0.117481	0.177066	0.0362338	0.0180315	0.606883	-0.54972	0.202763	0.512887	0.345151	0.749608	0.457963	0.536125	0.517443	0.415359	0.487596	-0.219638
YCR005C	-0.609592	-0.270176	-0.0598263	0.215238	-0.0636634	0.108013	-0.394838	-0.140933	-2.13822	-0.617151	-0.000733628	-0.793312	0.527704	0.27115	0.502371	1.42649	1.76141	1.15601
YCR006C	-0.155941	0.218244	0.438391	0.444838	0.115111	0.11811	-0.323694	-0.788191	-0.0948805	0.0423957	-0.516745	-0.0924377	0.238866	0.492518	-0.0225265	0.304986	-1.08542	-1.00802
YCR007C	-0.452889	-0.0108514	0.00872987	0.111535	0.217103	0.155008	-0.128876	-0.485364	-1.43949	-0.896342	-0.741338	-0.64622	0.776604	0.308328	0.116842	0.0260482	-0.774605	-1.07724
YCR008W	0.0307455	0.352347	0.130641	-0.281758	0.281546	0.066777	0.367288	-0.545202	-0.233423	-0.134921	-0.201178	-0.368969	0.715559	0.426882	0.0304508	0.404984	0.182343	-0.103355
YCR009C	-0.496108	-0.0569318	-0.244239	-0.152605	-0.0225996	-0.0795236	0.198598	-0.528928	-0.215027	-0.0589192	-0.162272	-0.0800004	0.464355	0.14839	0.0634717	0.30504	-0.0366557	-0.547361
YCR010C	-1.18881	0.0346633	0.389464	0.562189	0.279805	0.394543	-0.247737	0.986332	-1.37323	-0.0632242	0.344409	-0.267857	-0.604909	-1.69972	-1.02502	-1.18321	-1.53963	-2.96779
YCR011C	-0.813624	-0.22018	-0.148049	0.0197935	-0.202105	-0.137132	-0.117667	-0.171026	-0.0984556	0.361172	0.110593	0.505132	0.0688526	-0.107558	-0.178334	0.0096585	0.530307	1.17905
YCR012W	-0.570184	-0.322679	-0.472965	-0.639077	-0.581396	-0.559223	1.11375	-1.01052	-0.205044	0.717531	0.00420565	0.419695	0.0446616	0.95051	0.482374	0.410953	0.189445	1.02532
YCR013C	-0.612557	-0.201736	-0.451108	-0.662303	-0.576757	-0.513479	1.37157	-1.03535	-0.160857	0.908691	-0.0454305	0.463646	0.0875946	0.962627	0.545916	0.386115	0.204018	1.08849
YCR014C	-0.19863	-0.267333	0.0519995	0.321914	0.0786287	0.16874	-0.0472033	0.368556	-0.0443045	0.0827449	0.138609	0.679403	-0.459953	-0.0429855	-0.347246	-0.664066	-1.64627	-1.42564
YCR015C	0.123272	-0.350356	-0.152216	-0.0659261	-0.116919	0.0630122	0.243151	0.551854	-0.136463	-0.0763216	-0.112516	0.0514336	-0.120905	0.0226698	0.0884213	0.11768	0.630348	0.414233
YCR016W	1.09503	0.214379	0.198248	-0.216622	0.214833	0.131727	0.735866	1.09109	0.486275	-0.105069	0.246108	0.118257	-0.53835	-0.303311	0.21668	0.287922	0.675367	0.677699
YCR017C	-0.422317	-0.132015	-0.174056	0.0543343	-0.134983	-0.0817154	-0.142683	-0.170712	0.337239	0.313306	0.0625952	0.462175	0.016275	0.711833	0.698565	0.448929	-0.205917	-0.539003
YCR018C	-0.132478	0.227726	0.29381	0.0264149	0.473538	0.133085	0.190487	0.00576702	-0.190524	0.133289	0.291323	0.68326	-0.323116	0.533873	0.621335	-1.08366	-1.48174	-1.88097
YCR018C-A	0.0648512	-0.112672	-0.0577481	-0.0229875	-0.111276	-0.0584919	0.190107	1.21678	-0.0322688	0.520721	0.694528	0.511449	-0.106102	-0.108489	0.141149	-0.147694	-0.986625	-0.917408
YCR019W	0.050862	0.209786	0.0302403	-0.173089	-0.0303862	-0.120073	-0.348088	-0.0162295	-0.13349	-0.264408	-0.00800552	-0.173836	-0.309901	-0.547693	-0.321345	-0.34517	-0.927987	-0.595954
YCR020C	-0.0903403	-0.162364	-0.0474754	-0.208947	0.00450252	-0.126121	0.181021	0.159474	-0.628675	-0.0812668	-0.0603382	0.0925068	-0.909156	-0.580035	-0.575279	-0.462257	0.0634599	1.04188
YCR020C-A	0.0789101	0.317751	0.0452101	-0.119797	-0.129273	-0.200549	0.665759	0.204149	0.104611	0.163315	0.213187	-0.00513053	-0.541003	-0.3791	-0.325594	-0.0890216	0.43451	0.741922
YCR020W-B	0.0572959	0.347674	0.044646	-0.18311	-0.090159	0.0154395	0.557546	0.693746	0.0574271	-0.327718	0.225529	0.128917	0.53246	0.170303	0.419712	-0.510253	-1.69047	-2.05542
YCR021C	-0.3305	-1.05544	-0.0987018	-0.272878	-0.0276277	0.0070019	-1.4178	-3.34277	-2.92461	-1.29699	-2.07645	-0.893476	-1.68375	-1.29897	-1.86539	-1.93805	-2.14415	-0.653287
YCR022C	0.0588953	0.28651	0.265754	0.359353	0.336103	0.00829397	0.273884	0.745357	0.238532	-0.241819	-0.30463	-0.151801	-0.230743	-0.824704	-0.259527	-0.720765	-0.660223	1.27404
YCR023C	-0.164593	0.15771	-0.0623322	-0.106385	-0.17002	-0.0847729	-0.518708	-1.28808	0.072112	0.131664	-0.153613	0.0765144	0.00456094	0.177072	-0.11669	0.0904376	-0.0429927	0.136788
YCR024C	0.451674	0.248604	0.113844	0.238605	0.187914	0.117731	-0.527033	-0.0733211	-0.212737	-0.134384	-0.0458442	-0.223943	0.00639918	-0.143608	-0.302147	-0.499388	-0.566319	-0.230004
YCR024C-A	0.466402	-0.0649091	0.128912	0.261956	-0.0659603	0.0594377	-0.021805	1.1755	0.639921	0.587315	0.270838	0.264163	-0.593666	0.399986	-0.0403419	0.331278	0.389279	-0.446782
YCR024C-B	0.381878	0.360942	0.026371	-0.0228588	0.0492194	0.0110513	0.44972	0.457188	0.368671	0.641623	-0.124925	0.424827	-0.570578	0.228868	-0.103531	0.238838	0.208581	-0.636683
YCR025C	-0.116832	0.343854	0.179005	0.0676696	0.267438	0.119476	-0.205529	0.487012	0.424181	-0.158193	0.0393565	0.66746	-0.0309068	-0.716742	-0.871129	-0.864125	-1.12584	0.132446
YCR026C	-0.226825	-0.184947	0.0447148	0.0547605	0.0698334	0.168932	0.0105214	0.528256	0.243893	0.254519	0.411943	0.566369	0.258995	0.141184	0.574542	0.693272	0.194713	-0.260158
YCR027C	0.41496	-0.118199	0.116962	0.202577	0.0751153	0.0359504	-0.0557609	0.239434	0.0765302	-0.154773	-0.0810607	-0.148164	-0.0767023	-0.19028	0.0141357	0.108641	0.470629	0.785925
YCR028C	0.0777036	0.222976	0.216241	0.00580239	-0.130331	-0.0619573	0.171819	0.00958392	-0.367267	-0.243325	-0.380504	-0.218639	-0.176	0.137392	0.205617	0.0821469	0.286357	0.746181
YCR028C-A	-0.0769753	-0.0867272	-0.270744	-0.190888	-0.105223	-0.0802105	0.267532	0.0451352	0.0636838	-0.101919	0.0845196	-0.0532721	-0.0998037	-0.354235	-0.110934	-0.413081	-1.72878	-3.39843
YCR030C	-0.557059	-0.0889511	0.100606	0.116655	-0.0274692	0.0270454	-0.575589	-0.618526	-0.24569	-0.168568	-0.181826	-0.00755447	0.213452	0.241645	0.404549	0.530382	-0.308807	-0.735836
YCR031C	0.563825	-0.12895	-0.298969	-0.411773	-0.218916	-0.100462	1.64912	0.654155	1.05214	0.575973	0.405801	0.107747	-0.0186011	0.941198	1.37643	1.61072	0.996758	-0.58675
YCR032W	-0.794794	-0.751668	-0.528201	-0.405106	-0.587119	-0.500082	-0.569396	-0.255605	-0.283197	-0.183671	-0.176312	-0.184217	-0.115628	0.135677	-0.155851	0.0738846	0.329744	1.10092
YCR033W	-0.101029	-0.15576	0.232043	0.322897	0.0572372	0.0762703	-0.55249	-0.31772	-0.0351837	-0.216621	-0.458196	-0.0955932	0.768412	0.292931	-0.15611	0.254881	-0.675517	-0.963915
YCR034W	0.488939	-0.0884987	-0.133343	-0.0961122	-0.166732	-0.162587	0.346316	0.267345	0.722101	0.0103876	0.054923	-0.21413	-0.930653	-1.2143	-0.293385	-0.147158	-1.18542	-3.0009
YCR035C	0.215033	0.101283	-0.0876649	-0.429881	-0.0117258	-0.210979	-0.046185	0.369219	0.255007	0.0994533	0.0734104	-0.060323	0.0867253	0.0853654	-0.0608873	-0.676288	-2.41067	-3.52896
YCR036W	-0.242236	-0.0648355	0.00735892	0.0807306	-0.131725	-0.00336893	-0.0310532	0.0118986	0.148081	0.0985312	0.0424428	0.15018	-0.159123	-0.106955	-0.19969	-0.280988	0.00619329	1.00522
YCR037C	-0.123088	-0.159706	-0.0172794	-0.124684	-0.171605	-0.280487	-0.165267	-0.266921	-0.140832	0.080957	-0.287957	-0.708529	0.294381	0.719449	0.0395112	0.153495	0.747542	0.258606
YCR038C	-0.142241	-0.000826578	-0.163882	-0.198272	-0.0875666	-0.218883	-0.979966	-0.786434	-0.951087	-0.728534	-0.595299	-0.751952	0.339242	0.253369	0.0309964	-0.332887	-1.01068	-1.6096
YCR038W-A	-0.0739324	-0.218886	0.000957135	-0.0807723	-0.148759	-0.262558	-1.24129	-1.41122	-1.74786	-0.935409	-1.41827	-1.76662	0.166609	-0.375912	-0.0343908	-0.268421	-0.0250266	-0.429994
YCR039C	NA	NA	NA	NA	NA	NA	NA	NA	NA	NA	NA	NA	0.0504704	NA	NA	NA	NA	NA
YCR040W	NA	NA	NA	NA	NA	NA	NA	NA	NA	NA	NA	NA	NA	NA	NA	NA	NA	NA
YCR041W	-0.486183	-0.256051	-0.523292	-0.529058	-0.327694	-0.405945	0.344385	-0.447527	0.422161	0.558546	0.300838	0.34292	-0.237554	0.0178238	0.220061	0.386431	0.703361	1.54104
YCR042C	-0.355765	-0.426558	-0.310733	-0.148044	-0.486245	-0.246034	-0.484282	0.0904376	-0.0840441	0.106384	-0.391921	-0.115437	-0.0461939	0.0510498	0.135902	0.399915	0.578864	1.39466
YCR043C	0.9155	0.511394	0.288695	0.38978	0.283827	0.195451	-0.376061	0.278597	0.997273	-0.14012	0.182724	0.211143	-0.588138	0.0390321	0.360461	-1.43826	-2.77354	-3.28643
YCR044C	0.486027	0.444342	-0.0103271	0.322671	0.345653	0.112938	0.142609	0.336334	0.749875	0.650588	0.502996	0.590167	0.00840781	0.620171	0.826036	0.451055	0.697041	0.366174
YCR045C	0.281668	0.0929618	0.0117031	0.357407	0.0154955	-0.0938241	0.457399	-0.104036	0.310177	0.159016	0.174287	-2.05311	-0.16451	-0.239451	-1.21347	-3.63249	-7.18684	-8.42003
YCR045W-A	0.178188	0.238713	-0.072465	0.0611825	0.0589283	0.124015	0.130423	-0.554207	0.315829	0.056432	0.260252	-2.09878	0.0325717	-0.0255993	-1.27013	-3.75231	-6.50901	-8.15591
YCR046C	0.65503	0.565479	-0.00362551	-0.03028	-0.0406154	-0.0459151	0.290579	-0.304856	0.242241	0.259983	0.0611211	-0.159114	-0.0646933	-0.00918777	-0.110264	-0.745049	-2.26518	-3.37076
YCR047C	0.602239	0.249379	-0.019477	-0.240675	-0.119643	-0.160798	1.57343	0.86072	0.175803	0.0327525	0.204541	0.07844	0.0224555	0.129745	0.645921	0.649051	-0.0324059	0.160761
YCR047W-A	0.587533	0.209754	-0.0482187	-0.180373	0.0814948	0.0515824	1.24329	0.825829	0.0913003	-0.140103	0.107834	-0.112075	0.312535	0.490087	0.813286	1.05838	0.354542	-0.0980364
YCR048W	-0.00116488	0.28638	0.56517	0.483578	0.267725	0.178625	0.0575582	0.365473	0.219101	0.404498	0.657615	1.03433	0.38956	1.12646	1.5784	1.63573	1.70266	1.17139
YCR049C	-0.193617	0.352168	0.421713	0.438447	0.137998	0.0915108	0.197421	0.52402	0.188281	0.414337	0.485565	1.17249	0.346057	0.989749	1.88153	1.64821	2.05741	1.15414
YCR050C	-0.0128448	0.249407	0.246139	0.351628	0.288417	-0.00223103	0.000186181	0.293547	0.173368	0.549286	0.514076	0.954346	0.449203	0.849628	1.92394	1.48738	1.3771	0.889924
YCR051W	0.437134	0.517067	0.13035	0.0242003	0.13869	0.223099	0.910977	0.679766	0.556463	0.469835	0.976305	0.761666	0.161188	0.79823	1.4938	1.08149	0.641056	-0.912208
YCR052W	0.339814	0.231555	0.199832	0.155921	0.0523805	0.125376	0.096833	-0.0645653	0.322369	-0.00699089	-0.0454199	-0.0487735	0.226608	0.141784	0.241928	0.794935	0.772525	0.932791
YCR053W	0.251338	-0.112353	-0.248234	-0.488422	-0.275788	-0.16202	-0.270917	-0.672931	0.415429	0.0109781	-0.149329	-0.186183	-0.176203	1.10236	0.988575	1.42893	1.21028	0.939942
YCR054C	0.0750878	-0.18028	-0.0613588	-0.0143907	-0.0203669	0.040583	0.0320741	0.488269	0.00907279	0.0583771	0.192823	-0.158815	-0.594237	-0.30427	-0.507475	-1.49251	-2.10487	-2.50685
YCR057C	0.684316	-0.447246	-0.0785929	-0.485331	-0.164739	-0.0931525	0.427391	1.31335	0.232265	-0.073612	0.119667	-0.196332	0.250463	0.210545	1.12675	1.16003	1.12879	1.02963
YCR059C	0.393634	0.367913	-0.0791398	-0.0209387	-0.127727	0.0329801	1.24234	0.0158721	0.508108	0.256023	0.306186	0.332489	-0.664222	0.130761	-0.02828	0.0569264	0.496496	1.33249
YCR060W	0.396759	0.299616	0.0499238	-0.00364113	0.0430368	0.128097	1.12995	0.291216	0.387769	0.219592	0.39464	-0.0828792	-0.403953	-0.345214	-0.56449	-0.74941	-0.314497	0.124243
YCR061W	-0.494658	0.00939114	-0.0160374	0.0206782	-0.318578	-0.2732	-0.724582	-0.769581	-1.26707	-0.881816	-0.472371	-0.739761	-0.13857	-0.303168	-0.637655	-0.82112	-0.259617	0.677045
YCR063W	0.525314	0.179248	0.143145	-0.0855472	-0.0856968	-0.0417029	0.0433127	0.465636	0.229001	-0.110316	0.0404919	-0.572525	-0.718999	-0.56727	-0.493692	-0.966313	-0.736701	-1.3033
YCR064C	0.562753	0.145471	0.0766555	0.239903	0.127279	0.0960102	0.0896146	0.20724	0.181053	-0.00173597	0.19537	-0.222548	-0.424163	-0.719202	-0.147328	-1.19317	-0.535865	-1.02432
YCR065W	0.0766908	0.247737	0.330581	0.215281	0.129946	0.134145	-0.38256	-0.153347	-0.0161796	-0.639346	-0.521529	-0.288517	-0.30861	-1.51387	-1.26036	-1.34041	0.144331	0.996306
YCR066W	-0.076136	-0.143432	-0.113568	-0.193471	0.240521	0.0741712	-0.0637348	0.0495505	-0.313574	-0.0926793	-0.0136138	-0.103981	0.357114	-0.124726	-0.0201259	0.0440676	-0.0692737	0.0499217
YCR067C	-0.139712	-0.480829	-0.143062	0.0590743	-0.197709	-0.138599	-0.393409	-0.143673	0.070931	0.0543305	-0.262765	-0.533874	-0.322441	-0.233779	-0.749364	-1.11572	-1.55921	-2.11165
YCR068W	-0.698003	-0.21139	0.232815	0.258893	-0.00856578	0.121105	-0.419835	-0.286703	-0.943777	-0.607562	-0.396452	0.048172	0.0354823	0.168976	0.427045	0.532349	0.69658	1.79006
YCR069W	-0.467489	0.0317357	0.0278102	0.145682	-0.00556962	0.0632974	-0.20112	0.0187899	-0.167795	-0.163594	-0.087365	0.126311	-0.0582518	0.0249491	-0.101491	0.198834	0.584423	0.629805
YCR071C	-0.00208296	0.411938	0.0177999	-0.201038	-0.0691773	-0.136475	-0.0353246	-0.682349	-0.601792	-0.357258	-0.290756	-0.312401	0.249593	0.050902	0.0547836	-0.021192	-0.167302	-0.378175
YCR072C	0.843277	0.194291	0.104181	-0.532832	0.167108	-0.0205976	0.145155	1.65329	0.223485	-0.170493	0.26554	-0.0683574	0.373823	0.469287	1.42544	0.326085	1.09448	0.816061
YCR073C	0.0300843	0.0742672	-0.0238111	0.213767	0.0034121	0.139354	-0.465179	-0.257097	-0.0224523	-0.127786	-0.180293	-0.114252	0.0557928	-0.314748	-0.803903	-0.701948	-0.111807	1.39726
YCR073W-A	-0.65024	0.0813828	-0.276428	-0.531691	-0.386104	-0.317994	0.143855	-0.436766	-0.0341436	-0.020226	0.0418855	0.0702895	0.271797	0.0175681	-0.00855312	0.317802	0.387712	-0.252524
YCR075C	-0.384296	0.364926	0.110019	0.261157	0.0259264	0.13817	0.0645496	0.00745177	0.0274192	0.0370045	0.0716394	0.412867	-0.159401	-0.866214	-0.370544	-0.600049	0.47533	1.08961
YCR075W-A	-0.0794377	1.00782	0.024003	0.315572	0.0117795	-0.0197194	-0.0788807	-0.216521	0.366557	0.435616	0.286477	-0.0942755	-0.76966	-0.906566	-0.619952	-0.918691	-0.422929	0.0629179
YCR076C	-0.128127	0.241342	0.0287607	-0.135667	0.10404	0.11694	-0.0209373	0.192655	0.0374906	0.125496	0.283316	0.367174	0.107275	-0.188891	-0.0281481	-0.160451	-0.0928152	0.242213
YCR077C	-0.166851	-0.139955	0.0869218	0.0825718	-0.0791575	-0.0546184	-0.82213	-0.513618	-0.359012	-0.479497	-0.51344	-0.469777	0.443308	-0.0821989	-0.072872	0.178152	0.103368	-0.27855
YCR079W	-0.2772	0.136704	0.0807918	-0.0363869	-0.0876457	-0.133585	-0.245197	-0.277976	-0.329201	-0.16429	-0.155684	0.132277	-0.0803772	-0.386093	-0.194022	-0.0794494	0.0991464	0.472097
YCR081C-A	-0.472481	-0.0017259	-0.0101502	-0.029421	-0.109664	-0.0832152	-0.195915	0.145535	0.443261	0.107404	0.253144	0.640013	-0.511122	0.664699	0.723745	0.914306	0.770334	0.581643
YCR081W	-0.222487	-0.706198	0.0892382	0.229921	0.0144062	0.0798229	-0.572099	0.385331	0.027918	-0.012882	0.0507501	0.376336	-0.336524	0.571899	0.692293	0.983904	0.868647	0.913898
YCR082W	0.307113	0.456661	0.348794	0.454503	0.587158	0.678111	0.0211444	0.720939	0.39673	0.43571	1.08291	0.460808	-0.0153972	0.489654	0.520047	0.779969	0.888504	0.874999
YCR083W	-0.317204	0.124704	-0.247733	-0.298748	-0.178219	-0.0289165	0.339003	0.231857	-0.21634	0.705193	0.783468	0.692135	0.269168	0.241204	0.159918	0.418848	0.712699	0.290043
YCR084C	0.0969747	-0.032852	0.147677	0.150164	0.0057291	0.00594621	-0.644462	-0.0618156	0.222794	-0.162698	-0.342789	-0.0181386	0.239361	0.0995696	-0.0680312	0.233265	0.00471284	-0.246436
YCR085W	0.168744	0.0538734	0.0559006	-0.0334802	-0.00572532	0.00892936	-0.0813185	0.497542	0.213273	0.0628224	-0.529199	-0.452728	-0.147771	-0.973638	-0.168472	-1.02504	-1.59868	-2.22754
YCR086W	0.0967534	-0.0516991	-0.0149642	0.167634	0.0507299	0.0618138	0.397665	0.354	0.351629	-0.140145	0.134311	-0.539783	-1.73761	-0.63452	-0.998685	-0.837247	-1.13081	-2.28778
YCR087C-A	1.17919	-0.0165934	-0.273205	-0.590076	-0.271217	-0.122317	0.629585	1.38176	0.405444	-0.269825	0.469277	0.230061	-0.509051	0.155606	0.582897	0.176457	-0.966061	-2.19376
YCR087W	1.09071	-0.231886	-0.314065	-0.534692	-0.250175	-0.268393	1.21713	1.60595	0.541638	-0.0673511	0.367094	0.244144	0.00346589	0.429726	1.08539	0.880169	-0.953927	-2.53784
YCR088W	-0.0875425	-0.0472205	0.00702019	-0.0117388	-0.0203989	0.090208	-0.255466	-0.599289	0.118736	0.038483	-0.148235	0.019727	0.237833	0.339235	0.333451	0.759317	0.817897	0.432689
YCR089W	-0.0835483	-0.181383	0.280063	0.451862	0.246969	0.219566	-1.10388	-0.0644775	0.723801	0.530501	-0.0418605	0.163312	0.0873146	1.03298	0.513085	0.770456	0.333863	1.04851
YCR090C	0.0794547	0.0232946	-0.049239	0.12168	0.032387	0.0644412	0.631425	0.66967	0.533448	0.449548	0.242945	0.0435334	-0.32709	0.0722822	-0.351405	-1.23979	-1.45921	-1.20715
YCR091W	-0.971611	-0.196515	0.146215	-0.0168784	0.149914	0.194277	-0.35371	-0.820076	-0.701274	-0.112769	-0.109873	0.287631	0.816022	0.227228	0.23115	0.908789	0.901033	1.06073
YCR092C	-0.0812366	-0.452189	-0.24808	0.00874633	-0.0951707	-0.0644743	0.171704	0.212024	-0.142376	0.0581226	0.0460179	0.281619	0.256265	0.0762899	0.364261	0.401691	1.32271	1.14652
YCR093W	-0.510443	-0.409387	0.0107812	0.167357	-0.107004	-0.0575691	-1.06433	-0.330076	-0.773229	-0.555682	-0.693074	-0.586527	0.239963	-0.107877	-0.282358	-0.110489	0.176418	1.04731
YCR094W	0.0317696	-0.0888838	0.0296532	-0.240557	0.0235284	0.0658857	-0.218837	0.0245683	0.158791	0.0216948	-0.142749	-0.276439	-0.0847634	-0.246316	-0.398026	-0.675505	-1.05977	-1.06573
YCR095C	0.0871492	-0.0331315	-0.0717236	-0.240532	-0.0627364	-0.0556561	-0.280609	0.038893	-0.199649	0.0766374	0.114334	0.152756	0.388923	-0.0681108	-0.232911	-0.119305	0.431216	0.648912
YCR095W-A	-0.261461	-0.20092	-0.00988627	-0.232342	0.17119	-0.0952786	-0.474391	-0.281429	-0.913284	-0.62901	-0.466512	0.169286	-0.0434127	0.120729	0.0940925	-0.385588	0.268404	0.153921
YCR096C	0.035541	0.018524	0.0185981	0.0548546	0.026618	-0.00849871	0.0040961	NA	NA	-0.0316182	-0.0823808	NA	NA	NA	0.181902	NA	-0.0899937	NA
YCR097W	0.526935	0.30148	0.142354	0.443544	0.0809404	0.267319	-0.47412	-0.29256	-0.0915857	0.374511	0.0481127	0.449644	0.754959	0.0962383	-0.13189	0.116594	-0.240434	-0.726939
YCR097W-A	-0.15314	0.0804574	0.0577252	0.0548546	0.0342336	0.023498	-0.269191	0.237376	0.0111391	-0.0226231	-0.0231292	0.180947	NA	NA	NA	-0.231485	0.118365	NA
YCR098C	0.117623	0.000899876	-0.308559	-0.430614	-0.460875	-0.553752	-0.435426	-0.542754	-0.337179	-0.0401365	-0.247467	0.323423	-0.00131984	0.426325	0.6252	0.715789	0.427233	-0.704239
YCR099C	-0.657811	-0.216394	-0.129392	0.525289	-0.0174423	0.0672799	-0.396627	-0.462037	-0.817495	-0.323702	0.288756	0.636177	-0.0201665	-0.222232	-0.191098	0.171379	0.785138	0.937705
YCR100C	-0.85058	-0.119126	0.356706	0.477125	0.25244	0.0054849	-0.507496	-0.573152	-0.652585	-0.440271	-0.239274	0.723558	0.0631873	-0.268669	0.0246547	0.362187	0.680876	1.15954
YCR101C	-0.686399	-0.000908919	0.404199	0.394703	0.210621	0.174063	-0.331227	-0.523576	-1.00104	-0.0897804	-0.313624	0.519164	0.148694	-0.22488	-0.251463	0.443705	1.16509	0.825479
YCR102C	-0.120947	0.254699	0.181763	-0.285338	0.133213	-0.129446	0.419066	1.20517	0.215688	0.673711	0.424026	0.814848	-0.440289	-0.601325	0.187673	0.323736	0.534919	0.437798
YCR102W-A	-0.0865917	0.0468748	0.0395098	NA	0.0673235	0.0265369	NA	0.588992	-0.229182	-0.139255	0.201856	0.31422	0.0504704	-0.821529	-1.5278	-2.54076	-1.05251	-0.656308
YCR104W	-0.364055	0.0772141	0.297507	0.127699	0.0962377	0.144008	-0.255778	-0.205335	-0.657844	-0.196419	-0.0930209	-0.182094	NA	-0.00718443	-1.61057	-1.38742	-2.71684	-3.26517
YCR105W	-0.29517	-0.159349	-0.0592367	-0.219778	0.00193897	-0.0730226	-0.577349	-0.696077	-0.955884	-0.997034	-0.530769	-0.369288	0.642697	-0.0681054	0.203426	0.187979	0.225184	-0.283799
YCR106W	-0.839218	-0.472429	-0.194592	-0.271476	-0.369954	-0.282147	-0.880968	-1.18732	-0.45994	-0.48983	-0.74331	-0.633241	0.0691874	0.207572	-0.0461104	-0.00655964	0.259082	2.02222
YCR107W	-0.80877	-0.326367	-0.472384	-0.506948	-0.478578	-0.439248	-0.239151	-0.778208	0.329609	0.142657	-0.142041	0.0852066	-0.546291	0.211375	-0.0505644	-0.388155	0.264051	1.61499
YCR108C	NA	-0.0548068	NA	NA	-0.0258235	0.0225097	NA	0.0714077	NA	NA	-0.0231292	-0.0415183	NA	NA	-0.201407	NA	NA	NA
YDL001W	0.300473	0.126672	0.195874	0.148397	-0.0566056	0.21681	0.443305	0.532424	0.598899	0.464731	0.437608	0.888287	-0.29157	0.104613	0.586118	0.465341	-0.24954	-0.757401
YDL002C	0.127418	0.119294	0.0963954	0.0129161	0.324134	0.230245	-0.40492	0.0710808	-0.0744672	-0.0326552	0.0908416	0.333503	0.354337	0.427124	0.61731	0.256001	0.0374911	-0.990831
YDL003W	0.881816	0.152944	0.386078	0.145284	0.391976	-0.0235627	-0.371525	-1.06564	2.20609	0.279419	0.673843	1.26705	-0.553207	-0.00286556	0.875669	2.29877	3.6666	3.64354
YDL004W	0.189063	0.0345221	0.000108369	-0.0707735	0.0974966	0.160774	0.496135	-0.612162	0.594036	0.552825	0.0950121	0.159952	-0.0701236	0.198137	0.166419	0.60056	0.46373	0.974833
YDL005C	0.0498347	-0.0834051	0.0403637	0.0263832	0.0753402	0.131783	-0.377252	-0.188954	-0.135914	-0.141438	-0.2093	-0.20293	0.55636	0.115703	-0.176657	0.103859	0.32608	-0.0440309
YDL006W	-0.315979	-0.0228898	-0.141205	-0.174865	-0.0454668	0.0512312	-0.0790808	-0.10074	0.320102	0.0315965	-0.203396	0.00736015	0.440304	-0.0888166	-0.365798	-0.51111	-0.988045	-0.775674
YDL007C-A	-0.0226875	-0.145873	0.187269	0.097246	-0.0682529	-0.12418	0.0235377	0.931846	-1.45368	-0.446664	-0.125582	-1.51093	-2.44341	-2.97847	-3.45745	-4.26043	-4.26761	-4.279
YDL007W	-0.382212	-0.150162	-0.208996	-0.185672	-0.114439	-0.120273	0.321973	0.265719	-0.338442	0.0189563	-0.0814496	-0.424678	-0.125378	-0.377042	-0.562458	-0.753182	-0.661673	0.362462
YDL008W	-0.0453891	0.168929	-0.16672	-0.0368526	0.0454567	-0.0553861	-0.162428	0.105067	-0.0491839	-0.433039	0.109871	-0.51534	-0.310564	-0.597813	-0.276958	-0.943634	-2.0203	-2.86755
YDL009C	-0.342253	0.279681	-0.186315	0.0012589	-0.0783042	-0.105155	0.440483	0.094563	-0.499119	-0.217155	-0.352194	-0.208188	0.362437	-0.967469	-0.00500626	0.104199	0.749205	1.55071
YDL010W	-0.288429	0.191979	-0.0846434	0.170828	0.118471	0.0179698	0.598682	0.389706	-0.339131	-0.33658	-0.223831	-0.181136	0.320749	-0.922208	-0.00914224	0.243497	0.810198	1.25632
YDL011C	-0.327881	0.219038	-0.0104699	0.2938	0.103015	0.0966017	0.702942	0.583685	-0.292472	-0.449944	-0.0791965	-0.058891	0.350467	-0.945081	-0.11301	0.0479096	0.754838	1.37895
YDL012C	0.446547	0.3656	0.192356	0.43894	0.367153	0.167418	-0.371387	-0.214334	-0.284051	-0.276939	-0.0409121	-0.239703	0.350868	-0.0779796	-0.126464	-0.188556	-0.386268	-1.18974
YDL013W	-0.277213	0.0220625	0.0840557	0.226206	-0.0256831	0.0147739	0.233481	-0.219706	-0.515442	-0.369604	-0.264119	0.268714	0.523662	0.106107	0.216471	0.536174	0.505179	0.173267
YDL014W	1.2324	-0.0866417	-0.460766	-1.13177	-0.123158	-0.484294	0.49901	1.06876	0.585407	-0.0556721	-0.0739764	-0.247262	-0.38122	0.585772	1.11757	1.24398	0.969605	-0.415361
YDL015C	-0.0531299	-0.0135543	-0.0412726	-0.12145	0.0278732	-0.00469392	0.359468	0.547468	0.0383822	0.241146	0.239772	0.438242	0.17351	0.0292794	0.221248	0.532406	0.576291	0.270477
YDL016C	-0.27987	0.348576	0.0549439	0.118089	-0.267465	-0.0882773	-0.49661	0.149933	-0.270561	-0.291826	-0.150902	-0.245186	-1.1776	-1.50582	-0.542792	-0.310664	-0.264841	-0.145135
YDL017W	0.161956	0.0919466	0.105201	0.08364	0.0279209	0.108226	0.27658	0.596916	-0.0310056	-0.190333	-0.0179099	-0.106391	-2.0272	-1.41239	-0.683023	-0.510246	-0.230153	0.235034
YDL018C	-0.122196	-0.266977	-0.0281828	0.187985	0.179227	0.126452	0.213092	0.199479	0.108758	-0.0380958	0.201493	0.161385	-1.18415	-1.20725	-0.274187	-0.162782	0.811887	0.711573
YDL019C	-1.09566	-0.223264	0.0854689	0.388495	0.0291699	0.181146	-0.438169	-0.875543	-0.038498	0.26237	-0.135689	0.309705	0.0518124	-0.0852859	-0.158318	-0.3269	-0.297359	-0.453406
YDL020C	-0.373454	-0.552376	0.0280012	-0.173264	0.0737435	0.104687	-0.387941	-0.193249	-0.498234	0.00514151	-0.0710285	0.0684566	0.0195296	-0.736568	-1.00916	-1.03715	-0.359919	1.7168
YDL021W	-0.623836	-0.33693	-0.267475	-0.47635	-0.419152	-0.294363	0.344959	0.357068	0.0608908	0.545274	0.336349	0.781926	1.02105	0.369673	0.2208	0.570646	-0.440431	-2.27708
YDL022C-A	-0.242126	0.107837	0.00761359	0.0520334	-0.0621425	-0.0531576	0.081439	0.176343	-0.630189	-0.289333	-0.344071	-0.18748	0.0511794	0.609797	-0.339644	-0.109567	-1.28585	-1.89181
YDL022W	-0.573172	0.097643	0.0815341	0.0382529	-0.206874	-0.0808061	0.32976	-0.757784	-0.337112	0.439506	-0.104871	0.33033	0.199022	0.493439	0.0118203	0.0317106	-0.808894	-0.982191
YDL023C	-0.611684	0.173052	0.102531	0.0898834	-0.245053	-0.108816	0.360085	-0.849225	-0.538995	0.404021	-0.261969	0.390927	0.224768	0.530451	0.07919	0.0340887	-0.826636	-1.05557
YDL024C	-0.188518	0.244545	0.18662	0.373638	0.194074	0.0312347	-0.154205	-1.05626	-0.321708	-0.320601	-0.289012	0.112559	0.253239	-0.0123561	-0.18998	-0.500718	-1.52804	-2.38443
YDL025C	-0.389139	0.0185112	0.113737	-0.0968813	0.0773704	0.15415	-0.212692	-0.657874	0.365141	0.377157	0.0786159	0.649654	0.527196	0.766454	0.763126	1.38837	0.934892	1.27381
YDL025W-A	-0.477512	0.095229	-0.226952	-0.33623	-0.152216	-0.0975427	0.55429	-0.523733	0.74246	0.586251	0.353643	0.895101	0.682885	0.779279	0.793951	1.24183	0.521392	0.997218
YDL026W	-0.436576	-0.0659996	0.0202543	0.0698587	-0.041221	-0.0133905	-0.407955	-0.25593	-0.405714	-0.0901737	-0.0935322	-0.0799793	0.533685	-0.141687	-0.0869609	-0.158787	-0.731122	-1.35915
YDL027C	-0.366141	-0.0833718	0.0060148	-0.0705346	-0.0265003	-0.126779	-0.600631	-0.308809	-0.391438	-0.135462	-0.193977	-0.0336607	0.386718	-0.0425163	0.0243724	-0.253246	-0.630976	-1.07031
YDL028C	-0.234958	-0.152725	0.167778	0.224732	0.00764368	-0.0282594	-0.40309	-0.233007	0.246725	-0.00760511	-0.160843	-0.270541	0.0665817	-0.272882	-1.05298	-1.92367	-3.38478	-3.22081
YDL029W	-0.451276	0.0785282	-0.197432	-0.203097	-0.256822	-0.218081	0.395882	-0.301663	0.136684	0.434196	-0.0739793	0.197415	0.267261	0.196264	0.0594228	0.24481	0.362319	0.377119
YDL030W	0.22797	-0.0127159	0.0480064	-0.0862686	0.0907386	0.1143	-0.0665535	0.122583	-0.20901	-0.17275	-0.0501458	0.0259407	0.351015	0.33038	0.00431837	-0.217461	-0.924381	-1.40352
YDL031W	0.571653	-0.183193	0.0548463	-0.0303091	0.0149678	0.0291654	0.685921	1.0541	0.311384	0.217461	0.27625	0.149966	0.0560936	0.617923	0.899661	1.09056	1.01149	0.386484
YDL032W	0.178453	-0.33175	0.0163263	0.234621	-0.15428	-0.111039	0.49564	0.531195	-0.649915	-0.294714	-0.0156184	-0.935315	-0.452509	-0.852289	-0.66987	-0.675834	-0.0419349	0.763432
YDL033C	-0.0570015	-0.130969	0.0561389	0.0677594	-0.135174	0.0195557	0.137906	0.0964446	-0.321879	-0.391532	-0.198862	-0.668724	-0.0989788	-0.951559	-0.847431	-0.714681	-0.292975	0.920613
YDL034W	-0.457872	-0.0608843	0.187634	0.153878	-0.0264115	-0.0110011	-0.16502	0.270883	-0.380091	0.348856	-0.113216	0.290292	0.481395	0.35642	0.0895902	0.200268	0.0375652	0.677805
YDL035C	-0.249542	-0.158039	0.0837307	-0.0369566	-0.0951354	-0.0936179	0.0663401	0.286811	0.280163	0.468019	0.0910278	0.549658	0.439136	0.179828	0.139485	0.290675	-0.0549273	0.565514
YDL036C	0.704745	0.15043	0.118716	-0.151486	0.100429	0.173196	0.0334789	0.703647	0.121685	0.0784442	0.0510108	0.20208	-0.175992	0.21013	0.292261	0.644078	0.595009	-0.0731283
YDL037C	0.149333	-0.420691	-0.168914	-0.103376	0.0692065	0.0581232	-0.185684	1.91395	0.957521	-0.203135	-0.0256776	0.174805	0.870124	0.70253	1.50733	2.42609	1.16641	2.48501
YDL039C	-0.0696262	-0.0471331	0.0142898	0.195589	0.0791503	-0.0495509	-0.702764	1.74439	0.808796	-0.40932	0.145634	0.130996	0.305863	0.586451	1.15742	2.45506	0.992289	1.34337
YDL040C	0.133025	-0.166717	-0.163869	-0.101918	-0.260978	-0.248033	-0.343374	-0.0637012	0.143852	-0.0954189	-0.148177	-0.126066	-0.397575	0.0600627	0.1232	0.161628	0.0448019	-0.172686
YDL041W	0.0881081	0.0906321	0.256445	0.0879796	0.189225	0.0910059	0.0540326	0.565101	-0.116744	-0.09557	-0.0659802	-0.167451	-1.41306	-0.759593	0.395185	0.0793799	0.23831	0.112565
YDL042C	0.282903	-0.0701603	0.19136	0.2107	0.0852661	0.0932522	-0.131673	0.465655	-0.0123254	-0.227805	-0.0307304	-0.0851059	-1.14739	-0.660493	0.100142	0.139087	0.300446	0.362065
YDL043C	0.207063	-0.0289101	-0.0877485	-0.187367	-0.180826	-0.196027	0.436873	0.74993	0.0129129	-0.120004	0.220681	-0.148153	-1.4035	-0.979264	-0.399935	-0.54727	-0.681017	-0.742895
YDL044C	0.42084	0.110886	-0.0931195	-0.109938	0.223902	0.281937	-0.582213	-0.277682	-0.260686	-0.230719	-0.0434774	-0.0962963	0.187977	-0.127357	-0.134364	-0.0574993	-0.186495	0.685283
YDL045C	-0.0951315	0.0998593	0.0365573	0.0316658	0.044341	0.0350924	-0.29522	-0.103851	0.227801	0.188144	0.0441809	0.373927	0.506222	0.198136	0.303821	0.232667	-0.31764	-0.71934
YDL045W-A	0.344878	0.514385	0.184625	0.102971	0.14133	0.208898	-0.81628	-0.369702	0.045405	-0.12395	-0.0161702	0.239753	0.367391	0.453214	0.588142	0.262523	-0.479372	-0.682616
YDL046W	-0.339826	0.118425	0.204617	0.189863	0.220439	0.213649	-0.101855	0.186664	-0.0920404	-0.246831	-0.0255831	-0.0619762	0.154048	-0.3593	-0.469712	-0.39414	0.0506767	1.1078
YDL047W	0.239489	0.240056	0.2869	0.0739046	0.156493	0.085469	0.165146	0.204555	0.0681012	0.137375	-0.0106265	0.128816	-0.025961	-0.00106548	0.175977	0.261099	0.395839	0.573053
YDL048C	0.300326	-0.000543235	-0.0664204	-0.989323	0.162587	5.62156e-05	-0.722166	-0.35002	-0.623496	-0.536878	-0.500737	-0.0910435	-0.116196	0.293252	0.0930171	0.81921	0.574783	1.55179
YDL049C	0.803737	-0.180983	0.115073	0.173638	0.254448	0.231946	0.0965267	0.117093	-0.226383	0.0851634	0.302725	0.449664	-0.132403	1.05132	1.58818	-0.419793	-2.88503	-5.65277
YDL050C	0.726368	-0.104951	-0.0996169	-0.265347	0.0708493	0.0146534	0.532551	1.07127	0.552123	0.0466052	0.299221	-0.0535371	-0.332784	0.035195	0.283405	-0.231025	-1.63737	-3.0926
YDL051W	0.676059	-0.113007	-0.0160086	-0.295622	0.0535173	-0.0167081	0.851387	1.01343	0.460174	-0.00802011	0.202116	-0.0635891	-0.43791	0.417079	0.346795	-0.123051	-1.7833	-3.31195
YDL052C	0.472159	-0.013866	-0.0322533	-0.465246	0.0796931	-0.0163193	0.310233	-0.0276432	0.127521	0.115199	0.195042	-0.0161621	0.305163	-0.134433	-0.150296	-0.39564	0.543497	0.983415
YDL053C	0.149292	0.225243	-0.0747866	-0.0502515	-0.0658495	0.0408419	-0.34855	0.0726177	0.133796	-0.0239738	0.0367799	-0.202206	-0.102844	-0.139802	-0.395333	-0.507231	-0.648843	-0.513221
YDL054C	-0.108478	0.528959	0.0108623	-0.10372	-0.195497	-0.167984	0.0921581	-0.407863	-0.187384	-0.0750131	-0.044944	-0.369158	-1.69921	-0.435727	-0.751409	-0.513628	-0.094205	1.27499
YDL055C	0.826722	0.0355344	-0.2346	-0.210434	0.00477624	-0.0744556	-0.579709	-0.354164	1.62522	1.05227	-0.197056	0.179862	0.242734	0.852532	0.777575	-0.340313	-3.07895	-5.3245
YDL056W	-0.0096325	-0.33954	0.0892383	0.0481765	0.103952	0.132803	-0.441757	0.093511	0.0023731	0.00498227	0.0529508	0.351056	0.445404	0.345313	0.293761	0.690414	0.266988	-0.0389216
YDL057W	-0.253444	0.00375249	0.0644961	0.180376	0.0737868	0.203172	0.119997	0.281603	-0.391693	-0.316301	-0.0190118	0.232033	-0.0174125	-0.225062	0.0986298	0.101562	0.597962	1.48595
YDL058W	-0.175168	-0.280274	-0.132966	0.226421	-0.107992	-0.0138757	-0.611304	-0.0953872	-0.0588913	-0.252887	-0.20828	0.275386	0.0254703	0.259159	0.151936	0.372633	0.145981	0.448316
YDL059C	0.226158	0.89954	0.0590607	0.13027	-0.134493	-0.136666	0.116151	-1.15409	0.0707277	0.0802407	0.0728154	0.681518	-0.138328	1.26268	0.377703	0.106341	-0.284487	1.05454
YDL060W	0.533541	-0.422535	-0.178936	-0.461465	-0.220102	-0.274898	0.403096	1.02678	0.0649837	-0.22669	-0.111822	-0.0476701	-0.171471	0.433889	0.807833	0.599038	0.208805	-0.167831
YDL061C	0.581591	-0.0790681	-0.263328	-0.261427	-0.347873	-0.230425	1.4832	0.757274	1.0048	0.831762	0.426709	0.192136	-0.314162	1.126	1.31811	1.51624	0.719677	-1.79091
YDL062W	0.732725	-0.422401	0.0385189	-0.660914	-0.279464	0.152257	0.56201	1.8365	0.302266	0.160508	-0.180831	-0.459358	-0.399781	-0.0175256	0.172988	-0.0289161	-0.912841	-1.70704
YDL063C	0.786138	-0.293444	-0.170391	-0.653005	-0.0963983	-0.124782	0.550405	1.77787	0.373454	0.0173806	0.10678	-0.251656	-0.660176	0.0624859	0.386191	0.014471	-0.828376	-1.81711
YDL064W	0.602942	0.633582	0.298097	0.206742	0.346387	0.0228514	0.0694775	0.856249	0.545299	-0.00543924	0.373068	0.0717051	-0.11524	-0.601977	-0.347114	-0.63662	-1.03022	-1.21025
YDL065C	0.222105	0.00163731	-0.0370847	0.112567	0.163347	0.255026	0.0552561	0.554337	0.549439	0.493943	0.456324	0.467149	-0.134187	-0.322702	-0.173907	-0.440298	-1.51729	-2.64934
YDL066W	0.0516383	-0.0240182	-0.31261	-0.372603	-0.360285	-0.272104	-0.202208	-1.05378	0.00188478	-0.0902694	-0.341852	-0.322525	0.253142	0.694274	0.797737	1.10978	1.39104	0.812939
YDL067C	0.184547	0.323272	-0.138748	-0.140619	-0.223719	-0.100751	0.626721	-0.195888	0.35761	0.76585	0.239947	0.289032	-0.417051	0.155218	0.517282	0.676313	-0.351761	-1.39367
YDL068W	0.0296662	-0.0791938	-0.0803255	0.137545	0.172051	-0.010489	0.0844301	0.180889	0.450864	0.250588	0.21157	0.283516	0.0259186	0.463768	0.481281	0.487063	0.0728653	0.43434
YDL069C	0.0779746	0.354802	0.0692276	0.144276	0.0531007	-0.0212067	0.0215045	0.187579	0.348402	0.25964	0.229299	0.583143	0.187645	0.375753	0.337601	0.121265	-0.0397552	0.803599
YDL070W	0.266806	0.300693	0.28902	0.391586	0.312503	0.248126	-0.44256	-0.257549	-0.60292	-0.640607	-0.628749	-0.182404	0.461821	-0.133945	-0.671095	-0.730832	-0.302556	1.07495
YDL071C	0.626478	0.793977	0.514474	0.492489	0.282272	0.177285	-0.726328	0.0548161	-0.425708	-0.455325	-0.282232	-0.0802695	0.242205	0.0551975	-0.260985	-0.721782	-0.263514	0.853356
YDL072C	-0.595517	0.190872	-0.0211219	0.0768357	0.0324821	0.0805961	0.773319	0.130185	0.0496918	0.387219	0.24297	0.23119	0.562224	-0.0263764	-0.414304	-0.081098	0.683619	0.482298
YDL073W	0.202843	-0.0509476	0.0396154	0.0328888	0.0529218	-0.063323	-0.214563	0.0360613	-0.0146768	-0.263185	-0.219546	-0.07566	-0.256014	0.0577999	-0.0895702	-0.513407	-0.844197	-0.942011
YDL074C	0.0863407	0.0455614	0.0194465	-0.208211	-0.00671842	0.0775712	-0.302865	0.154043	-0.260327	-0.278194	-0.180934	0.148056	0.415451	0.137851	0.0646581	0.188076	0.0953851	0.320787
YDL075W	0.607274	-0.184027	-0.256146	-0.340543	-0.283469	-0.115475	1.51269	0.918899	1.16748	0.441906	0.528856	0.0898087	-0.612523	1.03658	1.86618	2.14729	1.55951	-1.27306
YDL076C	-0.257584	0.148777	0.00970002	0.0342097	0.0672902	-0.0109596	-0.139354	-0.317972	0.131405	0.240582	0.107694	-0.000488278	0.448335	0.160883	-0.0940432	-0.991106	-2.90146	-4.52203
YDL077C	-0.570275	-0.342248	-0.294262	0.211154	-0.27201	-0.258076	-0.0378638	-0.396745	-0.305833	-0.0929287	-0.247548	-0.0459326	-0.36829	-0.557909	-0.537896	-0.0575857	0.225157	0.53496
YDL078C	-0.470168	-0.123722	-0.0822131	-0.0285771	-0.0833438	0.0180036	0.662503	-0.0399533	0.117091	0.331127	0.0409699	0.0853627	0.164339	-0.205834	-0.242289	0.0364238	-0.00917346	-0.0851473
YDL079C	-0.273253	0.319663	0.0904046	-0.13194	0.0821003	-0.0740466	-0.0399168	-0.0112594	-0.00041221	0.144222	0.00581875	-0.288741	1.28864	0.371335	-0.528247	-1.97962	-3.659	-4.35516
YDL080C	0.451934	-0.145243	-0.0736307	-0.150119	-0.0239571	-0.203355	0.101438	-0.0973645	0.243629	0.0925903	-0.0028839	-0.384275	-0.699365	-0.15432	-0.179102	-1.01023	-2.33612	-3.17416
YDL081C	0.348612	-0.208845	-0.386489	-0.49009	-0.202088	-0.0658247	1.8989	0.689768	0.976634	0.296123	0.59068	0.2396	0.315246	1.2636	1.91446	2.22383	1.35751	-0.96203
YDL082W	0.82836	-0.530859	-0.433659	-0.558023	-0.320387	-0.212369	0.948943	1.14282	1.12169	0.234292	0.379632	0.0914965	-0.573192	1.06844	2.00048	2.02184	1.04226	-0.647317
YDL083C	0.432378	-0.384032	-0.541104	-0.596095	-0.463174	-0.24855	1.32749	1.15949	1.29377	0.409349	0.668061	0.202223	-0.453008	1.09766	2.18539	2.52347	1.77112	-0.931036
YDL084W	0.186512	0.0302012	-0.156928	-0.276689	-0.130184	-0.0586387	0.414172	0.299917	1.01945	0.614895	0.170846	0.453081	-0.232339	-0.0979893	-0.406578	-0.166754	0.113197	-0.280395
YDL085C-A	0.382589	0.389414	-0.0175534	0.123407	-0.040414	-0.194298	0.81295	0.563075	1.29777	0.602886	0.915196	0.265642	0.166166	0.488515	-0.0317087	0.270382	-0.752721	-0.235654
YDL085W	-1.1149	0.0556861	-0.0828499	0.0962221	-0.0603126	-0.0264505	0.333111	-0.546342	-0.300228	0.350306	0.37698	0.26042	0.250323	-0.186972	-0.67691	-0.505595	-0.183442	-0.124988
YDL086C-A	-0.0357559	0.278944	0.0185846	-0.076889	0.216307	0.42749	0.785643	0.205962	0.715972	0.821161	0.664598	0.902337	-0.0590681	0.189483	0.32886	0.336163	0.934857	1.42352
YDL086W	0.0249043	0.376662	0.0585581	-0.0810557	0.167867	0.317105	0.89435	0.287882	0.723824	0.879931	0.811099	0.982873	-0.112654	0.172727	0.250298	0.424265	0.872138	1.25062
YDL087C	0.0119793	-0.0295641	0.135936	0.189702	0.150108	0.158183	0.0813736	-0.176614	-0.519266	-0.330696	-0.0734008	-0.736465	-0.938039	-0.424938	-0.284356	-0.568313	-0.680843	-0.609926
YDL088C	-0.106063	-0.108521	0.213519	0.231782	0.00185819	0.092964	-0.62207	0.102435	0.150674	0.296329	0.139518	0.567642	0.501882	0.405686	0.366988	0.58282	-0.00972252	-0.470539
YDL089W	-0.143622	0.101635	-0.0114991	0.0383833	0.049218	-0.0299443	0.147327	-0.014942	0.234524	0.331886	0.260419	0.402217	-0.2293	-0.45739	-0.221155	-0.483388	-0.381465	-0.751473
YDL090C	-0.133545	-0.0283433	0.10508	0.185838	0.0426382	0.152113	-0.11657	-0.107748	-0.259263	0.0742202	0.288924	0.203663	-0.605034	-0.534939	0.224491	0.270469	0.511496	-0.518498
YDL091C	-0.528896	-0.0352529	0.0700976	-0.0203594	-0.0264169	-0.0957205	-0.291668	-0.0312883	-0.31401	-0.198613	0.0115013	0.319284	0.208682	-0.268893	-0.425379	0.079026	-0.0939464	0.791478
YDL092W	0.384353	0.0515591	0.194496	0.0439381	0.293573	0.271845	0.0584305	0.498281	0.578884	0.301862	0.266049	0.239561	0.270866	-0.00493286	0.450423	0.688633	0.883602	0.433231
YDL093W	-0.0764125	0.0612252	0.220123	0.330078	0.0952381	0.0227786	-0.117643	0.524987	0.221416	0.311152	0.201468	0.352825	-1.35606	-1.16295	-0.463542	-0.194661	0.776884	0.59302
YDL094C	-0.42429	0.191426	-0.126191	0.106065	-0.131376	-0.232544	0.526354	-0.0331196	0.500951	0.578939	0.197215	0.232705	-0.808864	-0.940858	-0.295047	-0.144895	0.619991	0.527422
YDL095W	0.213773	-0.00987042	-0.0882266	0.143933	-0.150635	-0.225612	0.540189	0.172968	0.954283	0.635474	0.0478359	0.26574	-0.416028	-0.801688	-0.39425	-0.313999	0.108105	0.738454
YDL096C	-0.136234	0.284447	-0.0201428	0.132779	-0.214664	-0.0770232	0.988913	0.0151881	0.684715	0.896249	0.126358	0.357819	-0.122932	-0.773982	-0.127575	-0.327684	0.297551	1.18121
YDL097C	-0.392603	-0.134611	-0.0648436	-0.213893	-0.188319	-0.0947475	0.195996	-0.100725	-0.186603	0.0998109	-0.139499	-0.480545	-0.0502204	-0.172905	-0.567775	-0.582142	-0.436946	0.573273
YDL098C	0.0889814	0.225215	0.0689115	0.0298659	0.103827	0.0108862	0.30485	0.445755	0.0446279	-0.155865	0.382601	0.447286	-0.133971	-0.0760049	-0.101569	-0.141954	-0.349411	0.0462148
YDL099W	0.233129	-0.0340537	0.0538673	0.0952674	0.18198	0.296387	0.616229	0.871583	0.102573	0.363085	0.548675	0.692418	-0.013305	-0.35854	-0.00820615	0.0730796	0.10192	1.02624
YDL100C	-0.0810882	-0.121194	-0.160044	-0.222084	-0.0985487	-0.039012	0.579377	0.630646	0.030375	0.322586	0.210326	-0.0382539	-0.693621	-0.730871	-0.660218	-0.78336	-0.210724	0.582974
YDL101C	0.189337	-0.341889	-0.0657117	0.351269	0.102869	-0.00796838	0.441135	0.169814	0.566622	0.3491	0.370633	0.232656	-0.843019	-1.42142	-0.603656	-0.386496	0.610301	0.330352
YDL102W	-0.076023	-0.447304	-0.153398	0.217068	-0.149928	-0.180383	-0.351865	0.354018	-0.0436189	-0.202156	0.00817504	-0.122724	-1.38654	-1.12028	-0.102214	-0.0470869	0.0439549	-0.554527
YDL103C	-0.017507	-0.0555669	-0.0810866	0.0660874	-0.195639	-0.132307	0.307518	0.34368	-0.0306977	-0.150357	0.111436	-0.322811	-1.73415	-1.26992	-0.51848	-1.04661	-2.32013	-4.31277
YDL104C	0.450902	0.132198	0.0513412	-0.00104003	0.0441767	0.0586522	-0.44905	-0.31137	-0.0543865	0.186582	0.212307	0.201662	-0.0977509	-0.095981	-0.0413325	0.257015	0.755891	1.0607
YDL105W	0.215103	-0.0147162	0.125123	0.305865	-0.0214693	0.21463	0.09761	0.781049	0.261972	0.378879	0.486877	0.62222	-1.03013	-0.99077	-0.0775688	0.199192	1.50938	1.32848
YDL106C	-0.313002	-0.139205	0.0459353	0.0905093	0.0841855	0.106195	-0.679631	-0.319701	-0.606897	-0.28159	-0.30568	-0.413003	0.242012	-0.159244	-0.102989	-0.270997	-0.939914	-1.50163
YDL107W	0.405045	0.552776	0.0504072	-0.113549	0.288058	0.182241	-0.181527	0.0696794	0.00768379	-0.0707266	0.111983	-0.128083	0.568571	0.467423	0.370578	0.0539161	-0.700311	-1.24081
YDL108W	0.0662545	0.16538	-0.180104	-0.0314755	-0.0726444	-0.133143	0.257748	-0.0253174	0.200454	-0.119933	0.0762673	0.0221457	0.548143	0.21262	0.179144	-0.0899662	-0.704459	-1.17897
YDL109C	-0.183307	0.0205898	0.184739	0.329401	0.0392153	0.194417	-0.300035	0.262469	-0.417526	-0.168662	0.0572514	0.135474	-0.329695	-0.216848	-0.0336035	-0.435373	-1.08235	-0.915445
YDL110C	-0.18681	0.540451	0.428073	0.725629	0.205185	0.157676	0.660882	0.318019	0.303978	0.406161	0.531657	0.7083	-0.810383	-0.346793	-0.37901	-0.715118	-0.831657	-0.1551
YDL111C	0.285905	0.0893473	0.143732	-0.28183	0.0736499	0.0640188	0.138625	0.633412	0.244506	0.115806	0.207775	0.0690089	0.0414872	0.122888	0.115403	0.441888	0.00921635	-0.440167
YDL112W	0.0973918	-0.678252	-0.201196	-0.0985815	-0.410196	-0.290793	0.250404	0.400914	-0.0143252	-0.203099	-0.17631	-0.427956	-0.785282	-0.120489	0.193751	0.169589	0.555532	1.10281
YDL113C	-0.710721	-0.0374767	-0.113753	-0.13117	-0.107217	-0.141251	-0.110097	-0.841954	-0.716077	-0.395267	-0.419202	-0.145873	0.613668	0.378239	-0.0162916	0.253822	-0.290897	-0.523483
YDL114W	-0.161818	0.101581	0.206681	-0.225375	-0.150093	-0.0693078	-1.0341	-0.501493	-0.698945	-0.555115	-0.745117	-2.39543	0.0233027	-1.24708	-2.45037	-3.94197	-8.77543	-7.94106
YDL114W-A	-0.816639	-0.105394	-0.0761121	-0.222962	-0.35203	-0.391083	0.623993	-0.0488272	-0.282127	-0.0512283	-0.132688	-0.168966	0.252667	-0.044598	-0.332922	-0.643267	-1.8564	-2.54639
YDL115C	-0.528447	0.0145001	-0.00440799	-0.0867465	-0.104091	-0.0858874	0.0216569	-0.281666	-0.458332	-0.313082	-0.139377	-0.302142	0.396312	-0.0889105	-0.217494	-0.67881	-1.78029	-2.3631
YDL116W	-0.130955	-0.257943	-0.086488	-0.0592106	-0.13196	-0.127267	-0.393002	0.0973773	-0.152841	-0.208915	-0.378668	0.131629	0.0134417	0.242208	0.0384308	-0.00351939	0.0426537	0.147943
YDL117W	0.335036	-0.226215	-0.0116882	0.15769	0.157397	0.172335	-1.07407	0.0586201	-0.431034	0.411159	-0.212325	-0.324555	-0.881056	-0.173981	-0.0173086	0.0473281	0.276375	0.928956
YDL118W	0.220539	0.215019	-0.0115632	0.113675	-0.107093	-0.0781457	-0.0462463	-0.548258	0.404079	0.615704	0.286286	-0.0312706	0.409748	0.360129	0.591665	0.124627	0.165003	0.974151
YDL119C	0.16109	0.300604	0.104458	0.237773	-0.079517	0.0461749	-0.256894	-0.309419	0.0878467	0.401705	0.204334	-0.0553548	0.649888	0.261549	0.375331	0.117703	0.300029	0.912945
YDL120W	0.263698	0.0438646	-0.315797	-0.186772	0.0405723	0.0819256	-0.267188	-0.609018	0.155476	0.262869	0.372931	-0.0906782	-0.0129388	0.113687	0.253506	0.22419	0.0753249	-0.633614
YDL121C	0.0611175	-0.254243	-0.0890034	-0.224148	-0.0085972	-0.0367174	1.17379	0.527794	0.5102	-0.00177256	0.261211	0.103307	-0.377012	0.401074	0.324607	0.843182	1.40612	0.389761
YDL122W	0.272788	-0.138608	-0.133648	-0.268371	-0.193624	-0.1952	-0.312602	0.611708	0.183211	-0.0762339	0.0279822	-0.269527	0.389432	0.229381	0.0783912	-1.52423	-3.13175	-2.8003
YDL123W	-0.2444	0.320927	0.092113	0.0455402	0.187189	0.215276	-0.152561	-0.106623	-0.348569	-0.0509857	-0.0470976	0.306479	0.0117163	0.345356	0.0615741	0.0764729	0.64859	0.820986
YDL124W	-0.755233	-0.0444955	-0.236318	-0.071192	-0.0338389	0.0795019	0.0929471	-1.22369	-0.346466	-0.157114	-0.262556	0.579331	0.616283	0.91987	0.751976	1.62098	1.69398	1.69439
YDL125C	-0.397386	0.0850527	-0.0525206	-0.0500256	-0.0510787	-0.039303	0.0672634	-0.491798	-0.551746	-0.43438	-0.163192	-0.257888	-0.0757246	-0.0881055	-0.206412	0.031965	0.108462	0.259958
YDL126C	-0.785155	-0.3825	-0.308729	-0.299388	-0.302491	-0.248632	0.235802	-0.150742	-0.204353	0.152743	-0.183661	-0.38604	-0.073376	-0.193658	-0.45248	-0.416539	-0.395598	0.0811646
YDL127W	0.713616	0.45207	0.405458	0.498531	0.286972	0.277464	-0.874176	-0.319899	0.41499	0.253874	-0.561836	-0.519816	-0.0209065	-0.60468	-0.809094	-0.400773	0.395697	1.33802
YDL128W	0.00129539	0.0407118	0.159434	0.274661	0.13011	0.202792	0.238274	0.252455	-0.139831	0.156938	0.0621872	0.142301	0.552788	0.542643	0.777147	1.03089	1.2021	0.138408
YDL129W	0.615896	0.340719	0.368961	0.446332	0.474539	0.46962	0.298471	0.273581	0.568761	0.565549	0.612966	0.731755	0.287482	0.950675	0.904243	0.813704	0.922525	-1.40212
YDL130W	0.443672	-0.233376	-0.362022	-0.433599	-0.338749	-0.186189	1.9613	0.623361	1.0108	0.623779	0.29567	0.0921	-0.372837	1.03956	1.8011	2.03884	1.36107	-0.515446
YDL130W-A	-0.239264	0.256831	0.0373483	0.184558	0.111212	0.252641	0.205814	-0.222107	-0.116769	0.50287	0.397156	0.238564	0.630917	0.0863545	0.0772291	0.217582	0.254567	0.741346
YDL131W	-0.349929	-0.631989	-0.569143	-0.533319	-0.501593	-0.312772	-0.418312	-1.26189	0.250313	-0.502151	-0.730481	-0.469513	0.476087	0.816385	0.867946	1.44583	0.967876	0.50677
YDL132W	-0.678323	-0.228519	-0.0437735	0.0205199	-0.097703	-0.0367745	-0.0710874	-0.0617561	-0.202791	0.0711827	-0.154027	-0.103182	-0.174488	-0.34616	-0.613833	-0.78468	-0.588394	-0.0436527
YDL133C-A	-0.0510014	0.860942	-0.0924539	-0.098822	-0.195714	-0.107296	0.875369	0.342167	0.702981	0.975905	0.533568	0.565349	0.476576	0.677393	0.696019	1.08287	0.685786	-0.343861
YDL133W	-0.110995	0.268772	0.127601	0.184236	0.21524	0.0573083	-0.258719	-0.197986	-0.282915	0.063326	0.0748408	0.706696	0.593538	0.385159	0.288102	-0.155379	0.164954	-0.0651546
YDL134C	-0.423365	-0.00858768	0.0361809	-0.0567582	-0.0132626	-0.078142	-0.0438736	-0.0730038	0.0813278	0.151543	0.0527861	0.288626	0.243595	0.129156	0.228073	0.538941	0.51333	0.726773
YDL135C	0.0913487	0.106834	-0.0629627	0.247965	0.064763	0.0547113	0.389293	0.264625	0.115726	-0.14531	0.132915	0.079404	-0.463607	-0.967637	0.0834832	0.603597	1.19044	0.990291
YDL136W	0.0874917	-0.739563	-0.720965	-0.843097	-0.520834	-0.530128	-0.702336	-0.32578	-0.424432	-1.36145	-0.879683	-0.898905	-0.596664	0.691774	0.848968	1.33075	0.844962	0.730811
YDL137W	-0.152471	0.114335	-0.0135337	0.0393179	0.0634147	0.0456795	0.445304	0.167694	0.383924	0.158969	-0.0377018	5.22755e-05	0.0136589	0.0256804	-0.0160147	-0.126386	-0.455751	-1.2183
YDL138W	-0.171736	0.0246521	0.236784	0.259915	0.13665	-0.110473	-0.297335	-0.318118	-0.656432	-0.428547	-0.626584	-0.404676	0.0060584	0.402721	0.485518	0.449325	0.191972	-0.413755
YDL139C	0.0560638	0.236008	0.0858433	0.371977	0.204487	0.161849	0.238343	0.482055	0.544304	0.394211	0.616471	0.760255	0.133424	-0.0938978	-0.0604838	0.211395	0.412809	0.253043
YDL140C	-0.436942	-0.391211	0.0417236	0.247518	-0.0586507	-0.13243	-0.593762	-0.313881	-0.335034	-0.238394	-0.61789	-0.076247	0.560774	0.481208	0.269811	0.397156	0.112425	0.68461
YDL141W	0.0493259	-0.0646114	0.0620473	0.0520042	-0.092508	-0.173931	-0.120756	-0.570956	-0.00404449	-0.260788	-0.44764	-0.300009	0.303346	0.28837	0.0586363	0.0623658	0.215368	0.493113
YDL142C	-0.424629	0.109691	0.0939827	0.0102353	-0.0377291	0.0954059	-0.0592019	-0.195509	-0.0146752	0.115686	0.158183	0.522812	0.522362	0.481	0.418153	0.726882	0.927128	1.36911
YDL143W	0.138197	-0.153925	-0.225578	-0.354729	-0.186925	-0.219528	0.725943	0.622054	0.181337	0.419078	0.178333	-0.0699747	-0.513407	-0.327446	-0.392633	-0.332765	-0.0914546	0.314725
YDL144C	-0.0131207	0.0441472	-0.135282	-0.0255644	-0.0970999	-0.0401897	0.975294	-0.0859385	-0.0204749	0.0159268	0.0378289	-0.0611332	-0.248261	-0.148948	0.164843	0.505939	0.671765	1.28884
YDL145C	-0.146284	-0.414056	-0.13456	0.0435412	-0.275215	-0.109623	-0.480514	-0.155305	0.220656	0.0173509	-0.189234	-0.0758801	0.0372585	-0.248791	-0.0669417	0.291741	0.628731	1.07572
YDL146W	-0.0353619	0.109886	0.118382	0.149042	0.122336	0.0764442	-0.735819	-0.550805	0.324534	-0.0923223	-0.265015	-0.403586	0.486095	0.239394	-0.121418	-0.393015	-1.24269	-0.757229
YDL147W	-0.454779	-0.282363	-0.160767	-0.233169	-0.0930598	-0.0838723	0.0133429	0.0985639	-0.154806	0.0130674	-0.144711	-0.493159	-0.403167	-0.403632	-0.674239	-0.753372	-0.714168	0.0347625
YDL148C	0.559059	-0.536099	-0.118045	-0.298033	-0.0614036	-0.166276	0.84013	1.2702	-0.0601881	-0.17078	-0.1101	-0.207965	0.0923876	0.0262744	0.584739	0.626314	0.402001	-0.138438
YDL149W	-0.873172	-0.0834804	-0.0165029	0.12866	-0.139173	-0.136364	-0.631213	-0.348952	-0.869113	-0.455003	-0.308479	-0.176417	-0.144726	-0.647234	-0.677643	-0.419641	0.0400959	1.31696
YDL150W	0.642095	-0.0613804	0.114084	-0.168031	-0.0354614	-0.0011491	1.03723	1.22477	0.192935	0.0551102	0.489495	-0.0178011	-0.937609	-0.60927	-0.295581	-0.232404	-0.0674637	0.801987
YDL151C	0.677193	-0.114177	-0.0158955	-0.302632	0.0140922	0.0324196	1.39291	1.40724	0.249454	0.238325	0.439747	-0.0191679	-1.22545	-0.633203	-0.329338	-0.136394	-0.00531749	0.96775
YDL152W	0.340774	-0.238772	0.0223478	-0.209224	-0.111575	0.233959	2.08096	1.43322	0.30951	0.19004	0.347189	0.116287	0.163369	0.307804	1.0197	0.887173	0.724395	-0.46045
YDL153C	0.456306	-0.249682	-0.175359	-0.348611	-0.0503564	0.0236209	1.22621	1.29287	0.118825	0.042493	0.0920636	0.0423505	0.191051	0.282729	0.551905	1.04274	1.03365	-0.0851934
YDL154W	-0.0935836	0.0351861	-0.158022	-0.360722	-0.0300731	-0.149462	-0.558348	0.346547	-0.929586	-0.629388	-0.307747	-0.973561	-1.03758	-2.22668	-1.47149	-1.64692	-0.790645	-0.202941
YDL155W	0.101275	0.213198	0.242133	0.052116	0.141758	0.0632443	-0.216077	-0.070062	0.415824	0.0951575	0.0883969	0.11438	-0.847459	-0.196571	-0.155747	-0.909771	-2.40898	-3.67248
YDL156W	0.367641	-0.17674	0.215326	0.344011	0.100374	0.210096	-0.253856	0.646086	-0.251549	-0.161382	0.114552	0.141046	-2.2063	-0.820151	0.598448	1.30215	2.05112	1.01393
YDL157C	0.171875	0.0789722	-0.15694	-0.140298	-0.158752	-0.20303	1.98118	0.711998	0.701989	0.307694	0.581622	0.138315	-0.655373	-0.94685	-0.240072	-0.176427	0.308839	-1.89634
YDL158C	-0.220248	0.26417	0.119945	-0.353593	0.19496	0.20208	0.166545	-0.49622	-0.350768	-0.248765	-0.38711	0.0684079	0.579545	-0.163356	0.413801	0.461467	0.523802	0.177442
YDL159C-B	-0.150318	0.0885259	0.180984	-0.047682	0.102125	0.266779	0.119433	-0.412846	-0.598405	-0.152883	-0.311218	0.247318	0.772356	0.25547	0.701383	0.800807	0.64014	0.676973
YDL159W	0.0108075	0.176703	0.252183	0.0048181	0.285582	0.0736863	-0.230078	-0.402896	-0.699703	-0.243436	-0.340032	0.0574863	0.618728	0.189483	0.435461	0.604624	0.592341	0.522734
YDL159W-A	-0.345681	0.178508	-0.0271113	0.333446	0.183523	0.0428428	-0.365826	1.48109	0.890771	-0.203267	0.334243	0.335821	0.862366	0.271168	0.255434	0.0592736	-0.3885	-1.12079
YDL160C	-0.625811	-0.333845	-0.015281	-0.160243	-0.179848	-0.169249	-1.33754	-0.998643	-1.30978	-0.918193	-1.27079	-0.545488	0.611445	-0.000347062	-0.466976	-0.0702807	-1.13941	-1.40709
YDL160C-A	-0.176495	0.264546	-0.186455	-0.266653	-0.111566	-0.0921736	0.374826	-0.101321	-0.267165	-0.089166	-0.0690123	-0.287287	0.0142063	-0.286006	-0.232497	0.243178	0.275737	-0.325066
YDL161W	0.134544	0.0660738	0.193954	0.347885	0.277005	0.276933	0.476203	-0.0795594	0.119643	0.281008	0.17514	0.437835	0.242113	0.155108	0.833414	1.31675	1.63389	2.22113
YDL162C	0.194895	-0.156614	-0.00672999	0.0369868	0.204719	0.0833456	1.95046	2.41569	2.04825	1.63524	1.92253	1.59766	-0.0529795	0.441816	1.1766	1.44677	2.25315	1.15426
YDL163W	0.256482	0.134739	0.191446	0.334068	0.294114	0.0767557	0.546775	1.14393	0.322964	0.0659313	0.421701	0.571252	-0.9793	-0.99339	0.643628	1.19142	2.24813	1.8706
YDL164C	0.169383	0.0261251	0.104129	0.404276	0.0447166	-0.00905542	0.61586	0.832927	0.460459	0.24633	0.675601	0.672544	-1.64195	-1.15174	0.571685	1.11983	2.06316	2.14044
YDL165W	-0.0844472	0.172762	0.020295	-0.048826	0.041113	-0.00927151	0.0877128	0.145766	0.276877	0.548241	0.340817	0.270566	0.0204734	-0.183312	0.0108193	-0.280902	-1.01678	-1.61944
YDL166C	0.626473	0.468267	-0.0055506	0.186257	0.0270818	0.0549701	0.881868	0.332607	0.637953	0.356405	0.245843	-0.0644414	-0.410855	0.0580467	0.101164	-0.234115	-0.250028	-1.03548
YDL167C	1.01694	-0.192376	0.0552995	-0.611427	-0.0407197	-0.111605	-0.244846	1.29257	0.353213	-0.083473	0.322378	-0.242318	0.168998	0.609359	1.24728	0.640498	0.379574	-0.574785
YDL168W	-0.463193	-0.0741328	-0.119697	-0.0180584	-0.107878	-0.116672	1.43478	0.595485	0.398736	0.804	0.519001	0.881357	0.315662	0.0624606	0.00791121	-0.10187	-0.174234	-0.0369721
YDL169C	-0.487423	0.216881	0.284421	0.350199	0.175313	0.20363	-0.0679063	0.230035	-0.313677	0.00416465	0.38476	0.466972	0.247818	-0.0253439	0.298631	0.330882	0.502478	-0.0993265
YDL170W	0.179697	0.594016	0.465847	0.24061	0.116211	0.150358	-0.0378784	-0.591617	0.519114	0.350238	0.0337512	0.621472	-0.0794789	0.983708	0.625042	0.660428	0.629585	0.356399
YDL171C	-0.179672	0.305523	0.270542	0.43461	0.0315533	-0.0572658	-0.983178	-0.950223	-1.50039	-0.447302	-0.0994514	0.441764	0.1505	1.18434	1.26234	1.35681	0.99629	1.36551
YDL172C	0.0987653	0.369579	0.00118455	0.0625917	0.238598	0.146716	-0.0789826	0.0271226	-0.200841	0.00296898	0.00663986	-0.0175838	0.7181	0.322	0.105215	0.445157	0.00745083	-0.984792
YDL173W	0.0354601	0.361392	0.052149	0.0772208	0.187465	0.146472	-0.028545	-0.0753518	-0.147161	-0.0551752	0.0610361	-0.218016	0.712408	0.0958095	-0.0929172	0.205392	-0.0319605	-1.03721
YDL174C	-0.0241285	-0.0176852	-0.00823205	-0.280316	-0.0700879	0.0282009	-0.227454	-0.603198	0.0982783	0.0527083	-0.0923715	-0.430451	0.17837	0.231233	-0.184281	0.0602666	0.306949	1.099
YDL175C	0.256437	0.0279266	0.0504856	-0.12302	0.156451	0.0885251	0.0245219	-0.237745	0.127965	0.0776495	0.0729444	-0.445105	-0.00698947	0.207053	0.167898	0.069472	-0.332361	-0.973362
YDL176W	-0.251092	-0.209691	-0.0625462	-0.133152	-0.13861	-0.158413	-0.593037	-0.0352531	-0.532414	-0.413875	-0.239294	-0.155476	-0.103699	-0.3996	-0.376454	-0.437944	-0.763308	-0.785546
YDL177C	0.404656	0.549415	0.284554	-0.119067	0.465875	0.104015	-0.42929	0.134189	-0.0490505	-0.223872	0.0323088	-0.177367	0.413368	0.129285	-0.00210757	-0.731006	-1.416	-2.62177
YDL178W	0.0517132	-0.209817	-0.338515	-0.15363	-0.23465	-0.174495	0.222958	-0.358417	0.443172	0.213886	-0.10181	0.190784	0.0205543	0.271811	0.401135	0.651439	0.368917	0.674382
YDL179W	0.522786	0.19283	0.250262	0.216767	0.0978676	0.105449	-1.23413	-0.764784	-1.5011	1.46036	-0.442626	-0.644674	0.757652	0.349944	-0.00752208	-1.45959	-2.01319	-1.45835
YDL180W	0.123394	-0.100678	-0.0019186	-0.0734516	0.0470092	-0.0171021	0.0714442	-0.396064	0.228352	0.095267	-0.0835268	-0.021447	0.258587	0.285906	0.321243	-0.276564	-1.18074	-1.52296
YDL181W	0.0581801	0.264126	-0.182552	-0.23997	-0.158033	-0.0118376	0.365696	-0.59279	-0.0035964	0.335202	-0.0650905	-0.299769	-0.124122	-0.00734652	-0.12375	0.0105164	-0.616789	-0.806914
YDL182W	-0.188748	-0.576262	-0.40481	-0.669889	-0.396859	-0.337675	-0.410043	-0.60108	0.893111	-0.328892	-0.624721	-0.581849	0.428947	0.956119	1.27813	2.11596	1.64747	0.664752
YDL183C	-0.180915	0.127882	0.131061	0.144419	0.172878	0.104475	-0.0162778	-0.407242	-0.397599	-0.124428	-0.13938	-0.123427	0.0129998	-0.165732	-0.427023	-0.407519	-0.0380267	0.61602
YDL184C	-0.19284	0.875859	-0.053746	-0.117499	-0.151394	-0.0623608	2.42378	0.566305	1.40971	2.08535	0.975426	1.32608	0.615498	0.767486	1.00987	1.35763	0.362472	0.191289
YDL185C-A	-0.390944	-0.424836	-0.0277781	-0.106425	-0.145698	-0.0251383	-0.419189	0.296343	-0.391525	0.0231874	-0.0499189	0.196024	0.398625	0.459712	0.577749	0.748839	0.888609	0.493332
YDL185W	-0.462688	-0.343556	-0.298187	-0.401658	-0.426847	-0.348506	0.210322	0.19052	-0.0390909	0.139171	-0.237046	0.219464	0.266837	0.400649	0.535746	0.832258	0.937102	0.557209
YDL186W	0.0709318	0.776318	0.193187	-0.279396	0.10873	-0.0533273	0.566113	1.81252	-0.413249	-0.0842074	-0.0941523	-2.07761	-0.392097	-0.728789	-1.23909	-3.99324	-6.24207	-6.65572
YDL187C	0.241221	0.410721	0.266212	-0.263855	-0.00969064	0.0543652	0.154198	1.47819	-0.644306	-0.260343	0.115912	-1.63029	-0.558679	-0.927979	-2.16262	-3.68462	-5.75075	-6.03193
YDL188C	-0.296213	0.0361351	-0.154976	-0.113258	-0.0881444	-0.0639596	0.48109	-0.0483607	0.494984	0.751785	0.52989	0.570168	0.32813	-0.0147122	-0.0860473	-0.490881	-0.976241	-1.43891
YDL189W	0.388025	-0.0617172	-0.0100795	-0.0722258	-0.167115	-0.179477	-0.386514	-0.169724	0.108774	0.133009	-0.1043	0.143202	0.424355	0.394274	0.0744051	0.0747208	0.320856	0.506157
YDL190C	-0.449757	-0.384188	-0.291676	-0.221027	-0.272419	-0.193479	-0.546966	-0.397908	-0.147763	-0.146319	-0.370605	-0.263121	0.0353918	-0.0624368	-0.372942	-0.592259	-1.00168	-0.781426
YDL191W	-0.28454	-0.780341	-0.91551	-1.16332	-0.88691	-0.935851	0.257147	-0.49973	-0.189155	-0.95819	-0.990636	-0.754022	-0.325178	0.442696	0.931381	0.695478	0.332691	-0.759028
YDL192W	0.621899	-0.0278935	-0.226351	-0.382076	-0.195875	-0.177488	0.346687	0.37904	1.10912	0.675757	0.331701	0.430385	-0.354917	-0.045514	0.170268	0.34612	0.290314	-0.802717
YDL193W	-0.147539	0.0259975	-0.193155	-0.149771	-0.216674	-0.269977	0.482856	0.286336	-0.299203	0.0504697	0.0714338	-0.21106	-1.31311	-1.07322	-0.807296	-0.612944	-0.0428014	1.23561
YDL194W	-0.339184	-0.0558877	0.227769	0.0937225	0.115269	0.107943	-0.0697293	-0.187585	-0.334248	0.0293654	-0.100889	-0.239428	0.392276	-0.379376	-0.559319	-0.188036	-0.107943	0.596965
YDL195W	-0.324124	-0.57811	-0.0768342	0.0596511	-0.267429	-0.0496967	-0.467509	-0.712029	-0.264596	-0.255205	-0.488451	-0.3589	-0.205578	-0.421785	-0.269705	0.0436571	0.558831	1.50131
YDL196W	-0.572561	-0.478438	0.111242	0.350013	0.217943	0.258243	-0.49986	-0.103195	-0.813252	-0.00483309	0.312541	0.0136407	-0.0304584	0.026394	0.386679	0.0957862	0.914971	2.1506
YDL197C	-0.500309	-0.285434	0.184216	0.0206448	0.138622	0.0727487	-0.182182	-0.175333	0.119867	0.0723084	0.0929138	0.277649	-0.221359	-0.645884	0.00162199	0.0138342	0.529742	0.965334
YDL198C	0.860126	0.564554	-0.0264022	-0.126673	-0.0518026	-0.133008	-0.232682	-2.20907	0.987293	0.486645	-0.102287	-0.127834	-0.566808	1.20926	0.87245	1.0751	0.717515	-0.425492
YDL199C	-0.835722	-0.195254	-0.038022	0.102019	-0.142533	-0.095642	-0.262872	-0.032201	-0.849677	-0.177274	-0.0861905	-0.360544	-0.476174	-0.993983	-0.847312	-0.624218	-0.105745	1.23464
YDL200C	-0.207781	0.0884255	0.0533913	0.157707	0.0934718	0.253432	0.724437	0.685162	0.212798	0.371993	0.542346	0.56089	-0.0338531	-0.0322085	0.783577	0.0910217	-1.12389	-2.1886
YDL201W	0.630682	-0.113246	-0.0720835	-0.258415	0.202777	-0.0293068	0.877319	1.1315	0.169061	0.0339885	0.555622	0.203126	-0.123972	0.146495	0.705969	-0.290053	-1.34777	-2.30254
YDL202W	0.63536	0.295211	0.170313	-0.0589256	0.336376	0.11988	-0.183903	-0.0948425	0.484428	0.536302	0.60188	0.407356	0.263424	0.835726	1.01433	0.395274	-0.321261	-0.972914
YDL203C	0.189426	0.0629561	0.298985	0.0417389	0.298141	0.367135	-0.00524072	0.189844	0.274575	0.274915	0.323561	0.358167	0.589862	1.15107	1.24603	1.2696	0.326308	-1.07438
YDL204W	-0.913947	-0.229163	-0.0202195	0.234424	-0.0154663	0.0920997	0.393411	0.733741	-0.485493	0.775085	1.05389	1.01601	0.432611	0.411885	0.229996	0.57413	1.13175	-0.362012
YDL205C	0.55771	0.158889	-0.0794879	-0.632416	-0.00440192	-0.082741	0.68737	1.15252	1.22628	1.04308	0.609575	0.960169	0.451513	0.344483	0.00252216	-0.182775	0.150029	0.120231
YDL206W	-0.347501	0.0181427	0.146468	0.222214	0.169694	0.0292494	0.208167	-0.676459	-0.632498	0.0790017	-0.0690873	0.0729999	0.648553	0.376079	0.372768	0.0131425	0.788221	0.85749
YDL207W	0.122843	0.0510593	0.34252	0.278931	0.20731	0.219064	0.135691	0.181953	0.0563351	0.0337997	0.304794	0.56978	-0.156771	0.187697	0.649579	1.0026	1.09038	1.03877
YDL208W	1.19022	0.0519338	0.0359515	-0.439737	0.133467	4.88366e-06	0.311702	1.25283	0.566481	-0.0767093	0.424617	0.136348	0.0391378	0.31621	0.763942	0.715152	0.416671	-0.950831
YDL209C	0.313843	0.0961161	0.110379	-0.162475	-0.0113941	-0.0752752	0.717926	0.438577	-0.218923	-0.0582486	0.48724	0.48629	-0.0171656	-0.184453	0.0606532	-0.34685	0.44	0.539061
YDL210W	0.159461	0.831437	0.890422	0.971831	0.472053	0.271932	-0.0625302	2.42487	-1.79962	-0.467763	-0.232497	0.00975009	-0.552111	-0.371299	1.36891	1.68478	2.4905	4.11805
YDL211C	1.19463	0.372047	0.247407	0.511843	0.179925	0.442662	-0.392307	0.0309316	0.0269216	-0.356805	-0.230424	-0.281195	-0.481215	-1.84394	-1.31532	-2.10675	0.583229	2.28977
YDL212W	0.17521	0.115511	0.000755545	0.100647	-0.081975	0.00558505	0.571356	0.872755	0.464509	0.336916	0.450963	0.796394	-0.174798	0.0935164	0.497696	0.410407	0.560313	0.659933
YDL213C	1.1467	0.535193	0.401087	0.0754339	0.274271	0.367751	1.5142	1.53251	0.888049	0.833755	0.91379	0.861941	-0.827525	0.0922618	0.304351	0.499095	0.700089	1.27918
YDL214C	-0.398846	-0.135764	0.418918	0.507881	0.224711	0.301809	-0.400631	0.835705	-0.18303	0.036582	0.359035	0.345557	0.359378	-0.192449	-0.138011	-1.44769	-4.2231	-4.76806
YDL215C	-0.695176	-0.431709	-0.258416	-0.166249	-0.230077	-0.183507	-0.613625	-0.17982	-0.197834	0.201568	-0.306277	-0.710281	-0.1444	-0.566427	-0.764151	-0.936559	-1.81553	-2.75706
YDL216C	-0.547573	-0.016323	-0.14035	-0.0696641	-0.245743	-0.140094	0.0534775	-0.478404	-0.415863	-0.190432	-0.0824388	0.151702	0.196122	-0.58277	-0.419556	0.0255826	0.369986	1.0409
YDL217C	0.31014	0.23289	0.0302981	-0.261566	-0.0548346	-0.245808	0.372621	-0.0200693	-0.161631	-0.132773	-0.0121494	0.038074	0.324037	0.016845	0.394039	-0.0965262	-0.0165118	-0.284307
YDL218W	-0.659995	-0.412038	0.153621	0.168827	0.0736294	0.0943877	-0.35731	0.639751	-0.551613	0.0729824	0.401038	0.0573371	-0.0661106	0.186796	0.192718	-0.367887	-0.259361	-3.23366
YDL219W	0.407228	-0.0107451	0.152001	0.392123	-0.179633	0.0870621	0.83142	0.757558	0.711264	-0.0586905	0.434163	0.598222	-0.839224	-1.14497	0.352593	0.819428	1.38322	1.40034
YDL220C	-0.00497185	0.0934453	0.139805	0.348647	0.0458582	-0.0266942	0.026765	-0.0539231	-0.13139	-0.190393	0.00833019	-0.21364	-0.264084	-0.832064	-0.132333	0.237398	0.680684	1.06641
YDL221W	-0.20767	0.1571	-0.119917	0.105043	-0.0587882	-0.0384057	0.482814	0.0338716	0.0554889	-0.180556	0.0403118	-0.033934	0.0469886	-0.329112	-0.134606	0.128509	0.314186	0.344607
YDL222C	-0.650361	0.176408	0.0673485	0.227588	0.0935927	0.166005	-0.393494	-0.989533	-1.93259	-0.676998	-0.0851135	-0.587397	1.20912	0.645484	-0.00741428	1.74507	0.993478	-1.77189
YDL223C	-1.00828	-0.520817	-0.128321	-0.11139	-0.188893	-0.049794	-0.850843	-0.114708	-1.05079	0.142076	0.376694	-0.284202	0.688161	0.736069	-0.143375	0.422905	-0.0983492	-0.48608
YDL224C	0.0607434	-0.0838847	0.0272066	-0.00113061	-0.192611	-0.240938	-0.616867	-0.652594	-0.640451	-0.587182	-0.558177	-0.458484	-0.381871	0.0113069	-0.242799	-0.484082	-0.676511	-0.903317
YDL225W	0.323872	-0.13416	0.0254728	0.273398	-0.0182735	0.065961	0.215157	0.14835	0.408772	0.136498	0.1665	0.141671	-1.26101	-0.370613	-0.513555	-0.417989	-1.09374	-1.83339
YDL226C	0.287292	0.00904949	-0.11643	0.0382458	-0.0286971	-0.134506	0.196487	-0.172333	0.249691	0.0673775	-0.109947	-0.048948	-0.44267	-0.304453	-0.0872741	-0.461111	-0.960715	-2.33941
YDL227C	0.430722	-0.00147492	-0.110654	-0.283279	0.0663747	-0.117769	-0.412682	0.497157	-0.819121	-0.480021	0.0112441	-0.594899	-0.538342	-1.86533	-1.72928	-1.91572	-0.692975	-0.838869
YDL228C	0.59588	-0.737122	-0.908588	-1.27546	-0.394433	-0.424098	0.00514943	0.52605	0.558983	-0.399458	-0.395648	-0.28483	-0.456215	1.04018	1.81332	2.44781	1.91256	0.63695
YDL229W	0.524572	-0.899898	-0.885459	-1.29368	-0.489399	-0.59821	0.04581	0.539294	0.5376	-0.372453	-0.375874	-0.394494	-0.48133	1.09503	1.78475	2.51836	1.91362	0.159367
YDL230W	0.198953	0.449325	0.378693	0.451861	0.196486	-0.0115639	0.527922	-0.259002	0.311822	0.622543	0.326706	0.447918	-0.630263	-0.359462	-0.490786	-0.970239	-2.03434	-2.1331
YDL231C	-0.225541	-0.189646	0.178737	0.210108	-0.0298864	-0.0601894	-0.463583	-0.0658453	-0.348063	-0.471176	-0.468265	0.204355	-0.0234998	0.382342	0.748627	1.05871	0.606278	0.819917
YDL232W	0.19973	0.0322011	-0.0724517	0.0110623	-0.0896457	-0.0758013	-0.602596	-0.0134923	0.335525	-0.0385747	0.169281	-0.15327	-0.319315	-0.486191	-0.566331	-0.552008	-0.660092	-1.48407
YDL233W	-0.666554	0.0922222	-0.244989	0.0730804	-0.303269	-0.232469	0.198249	-0.897106	-0.989777	-0.754304	-0.508122	-0.39643	0.298632	-0.437292	-0.63359	-0.186778	-0.225117	0.044702
YDL234C	-0.672939	0.202749	-0.201677	0.0498738	0.12125	0.0721673	0.107821	-1.02346	-1.46653	-0.970298	-0.78885	-0.427983	0.581834	0.0216797	-0.428094	1.20231	0.814149	2.29072
YDL235C	0.316255	0.145294	0.201399	0.288527	0.18184	0.183745	-0.110021	0.365681	0.549276	0.119131	0.229105	0.387038	0.153076	0.236125	0.0229523	-0.148215	-1.07826	-0.716812
YDL236W	0.22109	0.0421263	-0.216532	-0.105936	-0.245079	-0.277562	0.755694	0.181606	0.352768	0.0598658	-0.330396	-0.0685549	-0.122492	0.543221	0.59625	-0.385598	-2.23427	-3.58789
YDL237W	-0.106423	0.162736	-0.00893558	0.0272361	-0.0329867	0.0515209	-0.061515	-0.357003	-0.16794	0.00526384	-0.115069	0.256086	0.520902	0.72196	1.13271	1.49289	1.41812	0.710092
YDL238C	-0.585417	-0.092042	0.139957	-0.0692208	0.149082	0.0187375	-0.302981	-0.685702	-0.905469	-0.383526	-0.491458	-0.437259	0.270031	0.134827	0.18567	0.237578	1.05341	1.35956
YDL239C	-0.804078	0.152701	-0.0822686	-0.0244096	-0.0207867	-0.162796	-0.408025	-0.162715	-0.0308125	0.151559	-0.0553061	-1.06309	-0.139154	-0.373964	-1.82087	-3.47443	-4.16127	-3.58571
YDL240C-A	-0.202885	0.388361	-0.0708929	0.230256	-0.0118144	0.0508552	-0.156593	-1.24682	-0.406095	-0.407056	-0.728095	0.0193574	-0.0447341	0.29153	0.520717	-0.547893	-2.15338	-1.83737
YDL240W	0.477658	0.069386	0.281467	0.628984	0.527228	0.421465	-0.356272	-0.446817	0.166059	-0.110951	-0.410519	-0.177374	0.303058	0.829297	0.699346	0.492351	0.780447	1.0532
YDL241W	1.21387	0.636559	0.246382	0.679014	0.381241	0.318276	0.98105	-1.00667	0.183988	-0.191621	-0.299634	-0.317505	-0.602854	0.307478	-0.0909859	-1.82072	-4.0527	-3.71837
YDL242W	-0.189113	0.31296	0.371623	0.330495	0.303671	0.223881	-0.0128847	-0.0865877	-0.318874	0.111706	-0.0626301	0.271374	-0.321149	-0.698272	-0.252585	-0.408249	0.0292352	2.62871
YDL243C	-0.0372585	0.203	0.361012	0.154757	0.186912	0.000322587	0.468742	0.0258197	-0.334655	-0.0661912	-0.0553891	0.194277	-0.245219	-0.165979	-0.277818	-0.366248	0.0540557	1.60067
YDL244W	-0.548346	-0.906376	-0.354653	-0.622506	-0.412685	-0.400715	-0.44243	-0.291499	-0.696669	-0.940433	-0.532729	-0.744585	-0.0759029	-0.204002	0.0417226	-0.706552	0.681213	0.980564
YDL245C	-0.0981303	-0.788599	-0.225537	-0.232105	0.0276993	-0.110096	-1.83363	-1.93675	-2.36685	-2.6902	-2.08646	-2.19052	-0.477251	-1.15363	-1.06574	-0.41876	-0.0915104	-1.50717
YDL246C	-0.815123	-0.751507	-0.360904	-0.299724	-0.143509	-0.109355	-1.20788	-2.33336	-2.09604	-1.26781	-1.04337	-1.6229	-0.209823	-0.192715	-0.795106	-1.10315	-0.628429	-0.667993
YDL247W	-0.00789989	-0.726132	-0.279318	0.253925	-0.14861	-0.0759577	-0.121067	-1.02763	-0.504767	-0.475625	-0.317605	-1.66521	0.259485	-0.419859	-0.424876	-2.51968	-3.04582	-4.87152
YDL247W-A	-0.348414	-0.22271	-0.45867	-0.126303	-0.0714289	-0.0304809	-1.69222	-2.62536	-2.47208	-1.96457	-2.53008	-2.12606	-0.0617322	0.266377	-0.412255	-0.994207	0.345057	0.168835
YDL248W	-1.23567	-0.937092	-0.696052	-0.615123	-0.552171	-0.275073	-1.04976	-1.37592	-2.05528	-1.53169	-1.57073	-1.61041	-0.812455	-0.659075	-0.700692	-0.557146	0.539421	1.60206
YDR001C	-0.891806	-0.249661	-0.0227141	0.0767125	-0.137647	-0.0138996	0.0398742	-0.119882	-0.0113106	0.215932	0.0581844	0.642478	0.379656	-0.000773731	-0.361037	-0.0972482	-0.141581	1.08889
YDR002W	0.381769	0.166208	-0.0297633	-0.119872	0.128304	-0.0710232	0.324096	0.951558	0.749869	0.160997	0.171474	-0.0483863	-0.76044	-0.405819	-0.361995	-0.321408	-0.984765	-1.67219
YDR003W	-0.304819	0.444766	0.425764	0.387613	0.329253	0.358458	-0.198024	-0.0597353	-0.270444	-0.215592	0.151433	0.364639	0.455014	0.0122963	-0.369908	0.209493	-0.10678	-0.474938
YDR003W-A	0.100981	0.592737	0.176439	0.566623	-0.0135562	-0.0518427	-0.573869	-0.17115	-0.70418	-0.00226754	-0.106591	0.104102	0.310287	0.0929232	-0.661729	0.066181	0.474147	-0.310852
YDR004W	-0.0063456	-0.00353721	0.130143	0.00877514	0.0262383	-0.00840929	-0.0508376	0.25619	-0.175467	-0.271641	-0.101645	0.401551	-0.450656	-0.412919	-0.0682997	0.321069	0.634552	0.955795
YDR005C	-0.145571	-0.11044	0.127224	0.286094	-0.0298769	-0.152355	-0.675442	-0.166656	-0.474981	-0.476726	-0.218203	0.0597257	0.312698	0.0218343	-0.0486079	0.267298	0.862294	1.40919
YDR006C	-0.330991	-0.118417	0.0998919	0.127694	0.0642811	-0.0198198	-0.397896	0.0649207	-0.443984	-0.455205	-0.329938	-0.165049	0.567522	0.186269	0.265195	0.846645	1.09062	2.29965
YDR007W	0.146463	0.53838	-0.0140512	-0.237387	0.102362	-0.0221107	0.720411	0.0393537	0.28764	0.698024	0.321597	0.465888	-0.0247334	0.408278	0.625988	0.313907	0.739918	0.434646
YDR008C	0.00293093	0.387639	-0.177008	-0.300697	0.0252791	0.0384091	0.609959	-0.0324465	0.565787	0.671727	0.498645	0.502904	-0.077927	0.305775	0.851572	0.650076	1.03554	0.298837
YDR009W	-0.00375173	0.057888	0.059576	0.366667	0.0999422	0.182359	0.105966	-0.392592	-0.272397	-0.0996039	-0.093093	0.141036	0.52829	0.417155	0.277869	0.446952	0.681326	1.04314
YDR010C	0.521011	0.303298	0.442608	0.530511	0.0581487	0.323097	0.436504	0.435377	0.76801	0.548591	0.589271	0.605225	-0.295025	-0.52758	0.319179	0.189547	0.233194	0.737739
YDR011W	-1.04279	-0.287883	-0.0874999	0.0423607	-0.268481	-0.0716212	-0.739803	-0.491495	-0.0924481	0.195101	-0.208661	0.0578963	1.90534	0.74131	0.571698	0.480507	0.579536	0.742172
YDR012W	-0.501591	-1.39206	-1.09826	-1.27807	-0.720168	-0.602719	-0.238801	-1.21104	-0.874958	-1.45502	-1.52215	-1.22207	-0.0140004	0.557621	0.919875	1.41662	0.783124	-0.343481
YDR013W	0.493603	0.269057	0.385517	0.274069	0.0375243	0.202867	-0.190644	0.643111	0.440326	0.0477285	0.349266	0.183666	-0.648891	-1.15133	-0.408259	-0.0556326	0.871937	1.11929
YDR014W	-0.179922	-0.581051	-0.141508	0.203161	-0.179349	-0.0437971	0.0762812	0.139062	-0.225125	-0.194839	-0.0716259	0.0747216	-0.468149	-0.671218	-0.0180553	0.455049	1.23472	1.39704
YDR014W-A	0.000201106	0.147111	-0.366422	-0.0261379	-0.0363751	-0.106108	0.532738	0.717405	-0.454667	-0.284226	0.13258	-0.823364	-3.76997	-1.52447	-1.33166	-1.80472	-1.0836	0.515426
YDR015C	-0.484306	0.193093	-0.449277	-0.145541	-0.204494	-0.0311049	1.22416	0.796876	-0.298636	-0.157666	0.213984	-0.824955	-3.83766	-1.54871	-1.38484	-1.71027	-1.07578	0.522499
YDR016C	-0.234782	0.613661	-0.0999204	0.113117	0.0491536	0.0246677	0.163472	-0.393694	0.735197	0.477314	0.220824	0.11546	0.138898	-0.259576	-0.653202	-0.663125	0.379158	0.379187
YDR017C	0.0699335	-0.155059	0.145284	0.313998	0.0266588	0.106643	-0.207455	0.16487	-0.167802	-0.180327	-0.321929	0.162937	0.0176143	-0.140532	-0.015585	0.185411	0.589843	1.1209
YDR018C	-0.363815	0.141878	0.160719	0.448291	0.206744	0.137611	0.138738	0.331051	-0.530396	0.0320519	-0.101496	-1.0208	-0.674562	-0.546631	-1.48745	-2.05856	-1.16529	1.25521
YDR019C	-0.0736913	0.461812	0.406795	0.0888835	0.510567	0.44121	1.0144	0.59828	0.237832	0.207075	0.558475	0.139332	0.20178	0.449136	0.902279	1.29292	1.29464	0.992714
YDR020C	0.655	0.0184852	0.139995	0.11012	0.152639	0.15785	0.674127	0.830227	0.609915	0.169742	0.185073	0.196251	-0.236845	-0.0662955	0.0883045	0.0706935	0.314729	1.35627
YDR021W	0.798279	-0.117678	0.0482345	-0.224446	0.161469	-0.0607901	0.230705	1.44598	0.181732	-0.115986	0.0931255	-0.160735	-0.271516	-0.157446	0.0135724	0.0780941	0.209148	0.0814809
YDR022C	-0.390314	0.102312	0.109903	0.128657	0.0617129	0.1549	0.0944141	-0.0335681	-0.106459	0.207996	0.232554	0.442422	-0.0336093	0.0233353	-0.00450761	0.246481	0.388671	0.940465
YDR023W	0.344509	-0.553065	-0.361536	-0.550161	-0.384686	-0.278894	1.0178	0.78037	0.647956	0.136422	-0.0165248	0.0747254	-0.512723	0.341023	0.32739	0.872013	0.575317	0.4363
YDR024W	0.104089	NA	0.014048	-0.0646504	-0.0558549	0.0676362	-0.0417386	-0.104215	-0.265584	0.0363699	0.184955	0.140861	0.00593056	-0.0531958	0.0293057	0.968987	NA	1.19318
YDR025W	0.996349	-0.436367	-0.300837	-0.150726	-0.145269	-0.101556	0.964577	1.58423	1.4703	0.447646	0.835193	0.331652	-0.937203	0.983892	1.87782	2.16351	1.40679	-1.08935
YDR026C	0.262057	-0.130519	-0.0460397	-0.129259	0.0833639	-0.00572624	0.0179481	0.30124	0.331964	0.0634252	0.0285641	0.155056	0.252429	0.224803	0.375025	0.615813	0.450627	0.782329
YDR027C	-0.520628	-0.11694	0.174948	0.162061	-0.0751496	-0.0631116	-0.276986	-0.723488	-0.229143	-0.191368	-0.313333	0.243444	0.479331	-0.142277	-0.475342	-0.634595	-1.09368	0.373381
YDR028C	-0.436542	-0.427819	-0.135116	-0.0657918	-0.137223	-0.0649667	-0.234088	-0.138673	0.094553	0.183434	-0.154127	0.120422	0.248042	-0.194566	-0.247074	0.0777141	-0.410302	-0.515981
YDR029W	-0.560565	-0.515454	0.0316429	0.239044	-0.0626774	0.1698	-0.236117	0.18934	-0.135852	0.112706	-0.402344	0.025747	0.209983	-0.377524	-0.304112	-0.102105	-0.449544	-0.477194
YDR030C	-0.247554	-0.0589157	-0.0413296	-0.0122	-0.0813405	0.0401699	0.232517	0.201604	-0.504908	-0.224887	-0.0978763	0.200002	0.225935	-0.0531336	0.157332	0.302385	0.819613	0.980896
YDR031W	-0.0974821	0.357112	0.233618	0.0662546	0.109531	0.313806	-0.00386111	0.24142	0.597668	0.877341	1.18523	1.12232	0.468911	0.616384	1.14106	1.69778	2.56765	1.70399
YDR032C	-0.444128	0.280552	-0.0419207	0.113243	0.0835666	0.169021	0.951662	-0.0260092	0.0147188	0.593492	0.697589	0.851475	0.617547	0.324912	0.433349	0.393216	0.986922	0.523293
YDR033W	0.326731	-0.661808	-0.1508	-0.177526	-0.0801585	-0.0519286	-0.185309	-0.908961	-0.174132	1.17917	-0.817716	-0.783335	-1.20376	1.28705	0.980879	0.364677	0.0883393	0.849542
YDR034C	-0.251898	-0.465543	-0.267399	-0.343235	-0.262503	-0.109056	-0.454146	-0.611417	0.0963836	-0.242943	-0.454873	-0.374574	0.212729	0.528014	0.278028	0.671475	0.332892	-0.408247
YDR034C-A	-0.262809	-0.489104	-0.262759	-0.369658	-0.0580996	-0.159252	0.431576	1.67024	0.290562	0.297651	0.418664	-0.161335	0.879507	1.21999	-0.0102234	-1.37927	-1.72663	-3.05945
YDR034C-C	NA	NA	NA	NA	NA	NA	NA	NA	NA	NA	NA	NA	NA	NA	NA	NA	NA	NA
YDR034C-D	-0.994145	-0.482489	-0.137182	0.0209021	-0.039873	-0.0293408	-2.59448	-1.5075	-1.13775	-1.46246	-1.90175	-0.945864	0.444588	-0.0295549	-0.0824151	0.317294	0.57048	2.10633
YDR034W-B	-0.0960873	0.354785	-0.206555	0.168936	-0.052233	-0.0185247	0.817582	0.229042	-0.524729	0.122115	0.591882	-0.18156	0.132024	-0.94089	-1.45795	-1.31529	-0.803342	0.337495
YDR035W	0.314342	0.284278	-0.134013	-0.502069	-0.39328	-0.219889	0.222398	-1.45395	0.735168	0.752781	0.327943	0.311817	-0.0922205	1.11663	0.71495	1.31019	1.03553	-0.279264
YDR036C	0.141702	0.0984424	0.0936125	0.296307	0.316291	0.189419	-0.591419	-0.468539	-0.817124	-0.59346	-0.374828	-0.349438	-0.313573	0.173375	0.183767	0.390439	0.806418	1.1913
YDR037W	0.765645	0.00316752	-0.267959	-0.483289	-0.160841	-0.134034	0.582772	-0.192754	0.852396	0.395556	0.103329	0.162277	-0.0509637	1.07591	1.01773	1.46263	1.50083	0.699535
YDR038C	-1.04997	-0.745436	-0.748822	-0.560452	-0.488505	-0.535074	-1.43877	-1.41356	-1.70906	-2.06643	-1.45224	-1.05224	0.217856	-0.223583	-0.277681	0.221049	-0.792233	-0.139079
YDR039C	0.443608	0.291058	0.1877	0.337687	0.0292571	0.128126	0.0472036	-0.079877	-0.0426177	-0.0226231	-0.00034601	-0.18381	0.0071883	NA	NA	NA	NA	0.0531067
YDR040C	-1.56015	0.0631296	-0.0418425	0.125738	-0.115274	-0.125768	-1.37418	-1.42219	-1.92553	-1.7799	-1.60959	-0.805301	0.828975	0.923555	1.07426	2.34985	2.08135	3.98009
YDR041W	0.0491929	0.274484	0.151098	0.231739	0.0997013	-0.0270952	-0.609647	-0.355348	-0.239776	-0.452325	-0.0306524	-0.241804	0.861198	0.727393	0.798877	1.11298	0.469666	-0.876565
YDR042C	0.182066	0.349161	0.185697	0.0520447	0.06264	-0.106165	-0.479871	0.443614	0.604458	-0.070979	-0.333787	-3.01557	0.206024	-1.92967	-2.74863	-5.22862	-9.20986	-9.13225
YDR043C	-0.0911555	-0.277635	-0.147373	0.309832	0.192367	0.313996	-0.267431	-1.82088	-1.56134	-1.45227	-1.11059	-0.339742	0.113931	0.107689	0.0768405	0.939559	1.12491	1.3303
YDR044W	0.891339	-0.327667	-0.112582	0.137274	0.0726269	0.152926	-0.23133	0.65279	-0.0352543	0.319193	0.566589	0.399802	-0.643271	0.0680462	0.140972	0.055444	0.444432	1.07817
YDR045C	0.563152	0.125229	0.0885215	-0.0136765	-0.0248234	0.0979238	1.20534	0.923802	0.45621	0.431302	0.651344	0.389789	-0.520735	-0.0203667	0.362783	0.486578	0.732004	0.271914
YDR046C	0.0491475	0.359347	-0.16034	0.0780856	0.0274266	0.360519	0.241223	-2.13394	1.05877	0.587428	-0.298621	-0.557696	0.694873	0.625449	-1.18832	0.265824	-0.274338	-0.0413916
YDR047W	0.0694706	0.211849	-0.126936	0.124546	-0.110293	0.0114816	0.535133	-0.50835	0.227814	0.215443	-0.0285042	-0.0612989	-0.231231	-0.602372	-0.549891	-0.425281	-0.08258	0.695421
YDR048C	0.580627	-0.0560957	0.11853	0.437557	0.178749	0.117795	-0.452615	0.522434	0.387185	-0.155716	0.0901987	0.33913	-0.309798	0.553602	0.216655	0.695208	0.603935	1.68264
YDR049W	0.50752	-0.00927957	0.0780164	0.133206	0.097796	0.127518	0.230189	0.397731	0.436133	0.255187	0.101428	0.469508	0.263687	0.107639	0.215424	0.417488	0.447352	1.44646
YDR050C	-0.388737	0.0337663	-0.316877	-0.432391	-0.404481	-0.311313	1.74154	-0.18654	0.208449	0.841468	-0.0635584	0.829598	0.427407	1.67348	1.48608	1.34959	1.08923	1.74849
YDR051C	-0.305108	-0.254643	-0.205094	-0.0773615	-0.0841665	-0.0355572	0.453688	0.230753	0.167594	0.189017	0.347274	0.654327	-0.019246	0.355292	0.595438	0.916482	1.54134	2.12809
YDR052C	0.553929	-0.0799998	0.274377	0.46809	0.160071	0.130278	-0.110168	0.444767	-0.23351	-0.410935	-0.264112	-0.255737	-1.94406	-1.16437	-0.678496	-0.522447	-0.180222	0.328509
YDR053W	0.398001	0.0971369	0.296342	0.385039	0.0906343	0.123366	0.0569249	0.45032	-0.442311	-0.413337	-0.262484	-0.300988	-1.90359	-1.13179	-0.554275	-0.422783	-0.218438	0.539724
YDR054C	0.110415	0.0393228	0.146704	0.175046	0.118525	0.151115	-0.111012	0.192324	-0.00761178	0.0906249	-0.0165686	0.0288038	0.321263	0.184463	-0.187105	-0.0811144	-0.41319	-0.610761
YDR055W	0.054313	-0.223136	-0.354211	0.0350215	-0.199851	-0.0990934	0.869841	0.397697	-0.512717	0.688784	0.395222	0.121548	-0.937721	0.375886	0.430008	1.39899	1.36819	0.324887
YDR056C	-0.148763	-0.239379	-0.0754283	-0.0588052	-0.00608797	0.04971	0.35387	0.249132	0.130346	0.188627	0.232674	0.252148	-0.172747	-0.207543	-0.296218	-0.26902	-0.131758	-0.52466
YDR057W	-0.149812	-0.177324	-0.0586923	0.0478764	0.0399706	0.0692278	0.0891798	0.141157	-0.140211	0.144246	0.139021	0.228818	-0.228627	0.0629842	0.0371578	0.343179	0.646079	1.19271
YDR058C	-0.0730188	0.199881	-0.115243	-0.279808	-0.0311278	0.0640009	0.0451586	0.456072	0.262611	0.486801	0.477971	0.371299	0.0280155	-0.095858	-0.269382	-0.3658	-1.4091	-2.49725
YDR059C	-0.299642	0.371934	-0.203711	-0.143792	-0.20649	-0.216964	0.492092	0.708229	-0.270578	0.00123842	0.336182	0.0111447	-0.472687	-0.720883	-0.82743	-0.923188	-1.16018	-2.05511
YDR060W	0.725211	-0.501291	-0.266382	-0.395362	-0.170882	-0.0911994	0.0314036	1.13697	0.0864351	-0.296127	-0.00952891	-0.131508	-0.832489	-0.21784	-0.210057	-0.278064	0.172415	0.469971
YDR061W	0.0420788	0.00789467	0.066949	0.121756	0.0803858	-0.0772456	0.0198834	-0.243696	0.00142885	-0.217748	-0.254564	0.0616336	0.183947	-0.287047	-0.412139	-0.333911	-0.120149	0.590138
YDR062W	0.149177	0.157112	-0.088555	-0.0317806	-0.0215108	-0.0614151	0.238545	0.644415	0.550569	0.523058	0.307279	0.405238	-0.327642	-0.510059	-0.353507	0.0482325	0.137552	0.267548
YDR063W	-0.000180464	0.071724	0.177273	0.284825	0.320258	0.226834	-0.426842	-0.148308	0.13866	0.175856	0.276752	0.435864	0.0619365	0.231406	0.210412	0.372361	0.69935	0.964162
YDR064W	0.215125	-0.390308	-0.516977	-0.639858	-0.45269	-0.292881	1.57441	1.13628	1.20346	0.374597	0.420688	0.0780388	-0.17857	0.865095	1.43119	1.60848	0.642762	-1.15396
YDR065W	0.141054	-0.360339	0.0188926	-0.100888	0.078614	0.053582	0.316198	0.814042	0.0337228	0.176913	0.0278931	-0.556641	-0.377383	0.0688026	-0.258315	-1.5823	-3.05414	-3.88923
YDR066C	0.140169	-0.134643	0.0221028	-0.192421	0.0409383	0.0410601	0.187316	0.0923955	-0.179961	-0.0669638	0.27602	-0.0823777	-0.283004	-0.00941878	0.196129	-0.865113	-1.88674	-2.96014
YDR067C	-0.327519	-0.145839	-0.00164251	-0.277035	-0.0363778	0.00576404	-0.432735	0.129531	0.077435	-0.251731	0.0355968	0.0144328	0.525056	-0.0205842	0.189789	0.427644	0.451985	-0.0454064
YDR068W	-0.0301252	-0.0698164	-0.14348	-0.0668815	-0.00858466	0.141948	0.108402	0.326849	0.311458	0.19924	0.18486	0.32146	0.258231	0.0674936	-0.0973181	0.0139272	-0.901627	-1.39514
YDR069C	-0.776687	-0.191666	0.164886	0.248471	-0.0543908	0.0808885	-0.232582	-0.36334	-0.337816	-0.0126881	-0.182303	0.362073	0.644982	0.315469	0.523085	1.11893	1.12223	1.24292
YDR070C	-0.725797	0.160294	-0.068637	0.165337	-0.0454375	0.00189809	-0.140603	-0.460784	-1.04049	0.733513	1.15387	1.44448	-0.326939	0.0341812	0.085028	-0.414765	-0.422652	-0.198154
YDR071C	0.0762035	0.0714017	-0.0281309	0.12024	-0.0101822	-0.0634827	-0.177388	0.045445	0.292928	0.158305	0.135829	0.199537	-0.10033	0.0907094	-0.377979	-0.228981	-0.24897	0.386175
YDR072C	0.148097	-0.183084	-0.209358	-0.0139061	-0.0365528	-0.0078616	-0.227671	-0.934617	-0.926192	-0.806569	-0.757789	-0.454616	-0.285428	0.465501	0.363523	0.485078	0.0796719	-0.252111
YDR073W	0.0745158	0.0878614	-0.0806178	0.282524	0.12345	0.00744786	-0.0193879	-0.356317	-0.18362	-0.102051	-0.25656	-0.105965	0.328649	0.110959	-0.0319111	0.0746106	-0.0100227	-0.554908
YDR074W	-1.06927	-0.436813	-0.109453	0.096856	-0.208225	-0.0998344	-0.597174	-1.56249	-0.822986	-0.20012	-0.508306	0.254571	0.665726	0.589878	0.68053	1.38949	1.41328	1.73473
YDR075W	1.18876	0.851245	0.427203	0.0448829	0.643348	0.411647	0.707339	1.46875	0.416744	0.347449	0.957394	0.892601	-0.668646	0.827709	1.39138	1.47603	1.89224	1.09255
YDR076W	0.179043	0.0139705	0.265707	0.365314	0.159492	0.107073	-0.162137	-0.322122	-0.174185	-0.04424	-0.11259	-0.0217055	-0.168274	0.139105	0.0546477	0.0438716	0.491216	0.251192
YDR077W	-0.814918	-0.433413	-0.581965	-0.459241	-0.400932	-0.126336	-0.801117	-0.47154	-0.875276	-0.0969213	0.432362	0.384993	0.127833	0.00825274	-0.443954	0.730858	0.78966	-1.00982
YDR078C	0.0205557	0.204069	0.0711087	-0.0302387	-0.0282374	0.0909743	0.0569204	0.403839	0.146906	0.346082	0.279146	0.135366	0.126694	-0.238031	0.105198	-0.484311	-0.198956	0.312379
YDR079C-A	-0.0355521	0.0980989	-0.100684	0.0563385	-0.0252452	0.263091	0.135446	0.411141	0.600179	0.662789	0.531751	0.335952	0.311684	0.25547	-0.0919881	0.0127569	-0.0351189	-0.253076
YDR079W	0.35062	0.270162	0.0645634	0.0919009	0.0101648	0.18659	0.035638	0.243127	0.204211	0.336149	0.806763	0.356728	0.133325	-0.200774	0.329535	-0.21955	-0.0261456	0.364477
YDR080W	-0.377078	-0.197411	-0.183107	-0.0394346	-0.174197	0.0287971	-0.00784313	0.174085	0.0511842	0.280017	-0.0591498	0.282261	-0.0396787	-0.183568	-0.126682	0.0824643	0.394192	0.397982
YDR081C	0.0961149	0.0169002	0.150707	0.185517	0.102612	0.0535968	-0.205985	0.181308	0.00704135	0.0790472	-0.0802067	0.507434	0.229538	0.557213	0.929738	1.10938	0.817305	0.752032
YDR082W	0.016999	0.0982338	0.260291	0.0152052	0.342209	0.408124	0.0996289	0.194031	-0.0335242	-0.131417	0.0855603	0.474452	0.69168	0.5236	0.325627	0.212375	-0.0621001	-0.68956
YDR083W	0.945719	-0.0401687	-0.0820854	-0.45892	0.128547	0.104167	0.205767	1.18853	0.120131	-0.209358	0.147301	-0.0104757	-0.0878638	0.0866156	0.541251	0.29761	0.292154	-0.388254
YDR084C	0.0665106	0.438104	0.0228138	-0.0966129	0.122286	0.0637141	0.234039	0.0827132	0.287748	0.5972	0.0449686	0.392192	0.225209	-0.127933	0.0702173	0.238139	0.186113	-0.0769494
YDR085C	-0.581076	-0.446714	-0.269432	0.173077	-0.106445	0.0505852	-0.335568	-0.512352	-0.207579	0.152526	0.178178	-0.458644	0.163712	-0.182523	-0.645081	-0.651635	-0.554096	-0.392213
YDR086C	0.298996	0.0950773	0.134129	0.10798	0.381229	0.204205	0.16097	0.474469	0.759799	0.430685	0.290054	0.268978	-0.141343	-0.592106	-0.247461	0.139601	0.595327	-0.657903
YDR087C	0.825223	0.172371	0.107622	0.124006	-0.154229	-0.0438178	0.934468	1.24271	-0.0639939	-0.205688	0.258919	-0.12168	-0.981813	-0.365039	-0.270454	-0.00848209	0.377882	0.131835
YDR088C	0.264895	0.266658	0.336605	0.472833	0.45722	0.393433	0.156577	0.501052	0.418669	0.407824	0.440399	0.980382	0.68905	0.818889	0.950328	1.47496	1.38549	1.17935
YDR089W	-0.26787	0.133827	-0.0813612	0.197967	-0.0518262	-0.119606	-0.153783	1.25618	0.717747	0.142997	-0.334175	0.652189	0.0604035	0.594679	-0.410258	-0.846677	-1.6357	-1.18314
YDR090C	-0.0334989	0.564485	0.383036	0.24195	0.216207	0.0858891	-0.196224	0.324488	-0.415553	-0.348402	-0.187373	0.0801756	0.0325569	0.0353352	0.381085	0.602511	1.24486	1.83853
YDR091C	0.697395	-0.468374	-0.293272	-0.433444	-0.230926	-0.317614	0.0410201	0.534585	-0.144431	-0.253393	0.203775	-0.162301	-0.84998	-0.00766055	0.142364	-0.0103983	0.539101	0.469697
YDR092W	0.0489508	0.18538	-0.0555838	0.0744095	0.0212135	-0.0690141	0.311571	0.453684	0.438651	0.23285	0.35777	0.128885	-0.574842	-0.190064	-0.479001	-0.792421	-0.54495	0.000999812
YDR093W	-0.0764263	-0.273087	-0.0631667	0.328861	-0.213519	-0.143006	-0.156474	-0.0793279	0.448119	-0.00194422	-0.380626	0.141352	-0.0480453	0.301338	0.296114	0.187306	0.489914	0.93398
YDR094W	NA	-0.0548068	0.0185981	NA	NA	-0.00849871	NA	NA	NA	0.0268468	0.0233259	NA	NA	NA	NA	NA	NA	0.383441
YDR095C	0.0583155	0.4653	0.072808	0.158848	0.00314071	-0.0865095	-0.588403	0.218366	0.452033	0.525895	0.409783	0.157597	-0.122468	-0.680881	-0.408503	-0.500348	-0.253808	1.67297
YDR096W	-0.58263	-0.00855257	0.0433145	0.185497	-0.0294553	0.0103642	-1.10211	-0.877466	-0.714531	-0.308655	-0.348018	-0.413379	0.37066	-0.634149	-1.28052	-1.58267	-2.62952	-2.95073
YDR097C	-0.166965	-0.38933	0.0285561	0.277277	-0.128486	-0.0552788	0.133728	0.530905	-0.118646	-0.156137	-0.0205469	0.0683433	-1.43336	-1.02327	0.455671	0.954841	1.8734	0.815871
YDR098C	0.0300493	0.360915	-0.287441	-0.0638038	-0.159953	-0.261965	1.07283	0.274743	0.266624	0.266202	0.357656	0.423323	-0.482264	-0.145978	0.0654211	0.045507	0.457446	0.323845
YDR098C-A	NA	NA	NA	NA	NA	NA	NA	NA	NA	NA	NA	NA	NA	NA	NA	NA	NA	NA
YDR098C-B	-0.48318	-0.286435	-0.262294	-0.554448	-0.159661	-0.248497	-0.729172	-2.06869	-0.844052	-0.858106	-1.30291	-0.949803	-0.203688	0.0575072	0.29904	-0.298185	-1.33829	-0.49362
YDR099W	-0.152325	0.0996491	0.0354643	-0.0128805	-0.0556285	-0.0346369	-0.117036	-0.0128938	0.0869093	-0.0102975	0.0211182	-0.131491	-0.464433	-0.15794	-0.385022	-0.233762	-0.053152	0.0459262
YDR100W	-0.365357	0.210695	-0.100664	0.148211	-0.0299211	0.0109813	0.254921	0.016971	0.143484	0.467278	0.407677	0.0472661	0.107202	-0.0755016	-0.582197	-0.762827	-0.413354	-0.322194
YDR101C	0.74514	-0.185693	-0.183153	-0.74973	-0.214213	-0.374949	0.302081	1.41524	0.0715773	-0.281612	-0.0909632	-0.362417	-1.44792	-0.154446	0.442215	0.69831	0.0712002	-0.580986
YDR102C	0.0987392	0.190861	0.0974543	0.495381	0.127894	0.0357478	-0.719455	0.0843818	-0.629076	-0.379758	-0.137829	-1.0572	-0.160789	0.509081	-0.250732	-1.47193	-2.11436	-2.71727
YDR103W	-0.318622	0.157787	0.137352	0.151309	0.185694	0.00314377	-0.526147	-0.0768123	-0.347717	-0.225361	-0.546765	-0.477773	0.00616867	0.418586	-0.184567	-1.498	-2.63955	-2.22888
YDR104C	-0.549797	-0.383323	-0.0733021	0.0833888	-0.216493	-0.0507888	-0.177048	0.251088	0.0227423	0.123534	-0.20012	0.180789	0.0239629	-0.225646	-0.472055	-1.17588	-2.8492	-3.31507
YDR105C	-0.31695	0.136668	-0.00385167	-0.233161	0.0456625	0.0219017	-0.241682	-0.0641187	0.363072	0.328389	0.270556	0.46407	0.620786	0.432575	0.367786	0.0893604	-0.710876	-1.31545
YDR106W	-0.117528	0.396773	-0.0893801	-0.347704	-0.0822666	0.0635649	0.0984597	-0.351358	-0.260631	0.0715776	0.0254983	-0.291857	0.0924856	-0.0486638	-0.366064	-1.54053	-2.32236	-3.13002
YDR107C	-0.0739384	-0.0608637	-0.0544577	0.0281556	-0.051442	-0.0830969	-0.019239	-0.527244	0.108751	0.0912874	-0.122964	-0.0774381	-0.328957	-0.43129	-0.54547	-0.864272	-0.418498	-0.542014
YDR108W	0.0356263	-0.0287588	-0.0289043	-0.0953227	-0.0945179	-0.0332211	-0.306266	-0.298132	0.0207852	0.245242	-0.102421	0.0118777	0.12829	-0.114112	-0.407552	-0.755654	-0.522097	-0.121382
YDR109C	-0.358319	-0.153783	-0.114186	0.100008	-0.0617124	-0.132081	0.0300315	0.793659	-0.296962	-0.107944	0.00356025	-0.0349524	0.148217	0.00188851	0.357362	0.240607	0.192087	0.0970456
YDR110W	0.413751	0.0711019	0.240167	0.0815599	0.229255	0.131318	0.31432	0.761464	0.234993	0.0576718	0.165329	0.490018	-0.0516183	0.0812579	0.201176	-0.0274026	0.459473	0.941345
YDR111C	-0.129837	0.351796	0.46633	0.731171	0.379414	0.3961	0.260755	0.74941	-0.0980084	-0.17212	-0.0225038	0.237837	0.187461	-0.347085	-0.294348	-0.565964	-0.0694142	1.07918
YDR112W	-0.0804247	0.196681	0.645386	0.875378	0.610994	0.518989	0.404572	0.65709	0.612655	0.23574	-0.0125605	0.579464	0.122969	-0.380172	-0.772845	-1.28099	-1.18531	0.139491
YDR113C	0.540415	0.352916	0.411251	0.65582	0.208057	0.187467	-0.470181	0.0805923	0.284217	-0.405669	-0.301648	-0.254052	-1.36431	-1.68489	-1.36222	-2.04533	-2.76759	-2.9911
YDR114C	-0.30932	0.498114	-0.0484499	-0.243717	-0.0808286	-0.0552725	0.471336	0.191629	0.347887	0.216322	0.434779	0.083576	0.335888	-0.435333	0.385441	-0.547747	-1.28708	-2.52931
YDR115W	-0.20526	0.239686	-0.0435202	-0.208928	-0.0449396	-0.162731	0.180998	0.177269	0.154896	0.333727	0.212224	0.227659	0.367349	-0.157006	0.0933858	-0.639956	-1.39367	-2.7096
YDR116C	0.459207	0.170861	0.165282	-0.171049	0.0437411	0.00271616	-0.36705	-0.125808	-0.132855	0.0781343	-0.034664	0.104904	0.431231	0.0663024	0.573299	0.621311	0.131704	-0.27708
YDR117C	0.0520623	-0.0620557	-0.0228902	-0.0323363	0.00739656	0.0276007	0.165378	-0.0186235	0.211706	0.156103	0.15073	0.0881078	-0.3375	-0.268477	-0.231883	-0.928119	-2.07835	-2.77867
YDR118W	-0.303404	-0.113338	-0.0254968	-0.097939	-0.0315298	-0.191998	-0.218578	0.0250726	-0.279343	-0.216579	-0.16086	-0.382412	-0.956302	-1.00456	-0.876292	-1.46233	-2.25924	-2.80102
YDR118W-A	-0.0220258	-0.0869481	-0.102883	0.111408	-0.0894379	-0.0368067	0.0472036	0.183838	0.722318	0.0152616	-0.00184131	-0.283273	-0.170898	-0.64568	-0.422716	-2.26763	-3.15051	-1.66999
YDR119W	0.293528	-0.0498319	-0.212511	-0.149463	-0.196022	-0.193961	-0.235495	0.49015	0.303442	0.12265	0.277103	0.327246	-0.139543	0.387165	0.810047	0.467471	-0.307674	-1.56256
YDR119W-A	-0.310444	0.415574	-0.350268	-0.679914	-0.533777	-0.387243	-0.500369	-0.75527	-0.708886	0.186356	0.499818	1.41104	-1.63128	-0.981796	-0.922474	-0.0578776	-0.396072	0.111119
YDR120C	0.701319	-0.0642891	0.0719652	0.0769893	0.14945	0.123435	0.423696	0.475152	0.577289	0.30328	0.35322	0.368828	-0.706453	0.236568	0.357116	-0.0280239	0.463614	0.0281443
YDR121W	0.219014	0.235952	0.0325023	0.0512419	-0.180903	-0.0921736	0.598675	0.243678	0.0670432	0.0671829	0.0630765	-0.212783	-0.799482	-0.878034	-0.876293	-0.934574	-0.731213	-0.484206
YDR122W	-0.652331	-0.186161	-0.00149462	0.122596	0.0227118	-0.06348	-0.327565	-0.485982	-0.254246	0.12128	0.015278	0.17993	0.394751	0.396423	0.394228	0.470983	0.21823	-0.254391
YDR123C	0.42176	-0.0416761	0.146464	0.301826	0.137151	0.0827333	0.154976	-0.367951	-0.975338	-0.874658	-0.51395	-0.296699	0.548676	0.534447	0.775714	0.147696	0.399437	-0.802142
YDR124W	-0.0415068	-0.168999	-0.147205	0.00238903	0.020237	0.0168356	-0.232911	-0.480195	-0.37275	-0.170922	-0.137503	-0.0219309	-0.402145	0.0610623	0.405829	0.297899	0.623909	0.54743
YDR125C	-0.10658	-0.0729992	0.110087	0.10517	0.00292578	0.0096826	-0.454205	-0.381071	-0.631734	-0.00359932	-0.309695	-0.168748	-0.374381	-0.118618	0.224894	0.429444	0.74778	0.534195
YDR126W	0.260042	0.225003	0.0514959	-0.0090632	0.0542825	0.178623	0.0478567	-1.23397	-0.135121	-0.0600968	-0.150436	-0.224651	0.758216	0.469005	0.271354	0.267395	0.642223	1.31368
YDR127W	-0.187176	-0.310174	-0.472768	-0.556103	-0.537186	-0.246384	0.184059	-1.73222	0.08762	0.147793	-0.39901	-0.341908	0.119341	1.07372	1.18993	1.76626	1.4094	-0.36605
YDR128W	-0.566401	-0.227168	-0.152974	-0.176491	-0.15649	-0.14383	-0.248019	0.000303618	-0.243182	-0.381505	-0.305224	-0.179501	0.394263	0.0941742	-0.0305968	-0.00298761	-0.202029	0.595807
YDR129C	-0.655016	-0.0473654	-0.249499	-0.066966	-0.174192	-0.105706	0.01032	-0.835545	-0.755616	-0.381526	-0.550343	-0.310297	0.588479	0.531258	0.399551	0.979915	0.911605	0.638023
YDR130C	-0.252295	-0.0616939	-0.0122424	0.196955	-0.000387768	-0.0625688	-0.0954468	-0.00361666	0.0607704	-0.104465	-0.221979	-0.475687	-0.433713	-0.659577	-0.886928	-1.07907	-1.37356	-1.18974
YDR131C	-0.251129	-0.148423	-0.091278	0.0994489	-0.0284526	-0.0138099	0.0123627	0.0627693	-0.108854	-0.210264	-0.277425	0.317485	-0.166914	-0.205149	-0.034741	-0.266916	-0.0735641	0.760056
YDR132C	0.218508	-0.0630093	0.131605	0.0797018	0.122149	0.132763	-0.439118	0.145768	-0.349627	-0.352132	-0.278268	-0.329441	-0.0629627	-0.45797	-0.39868	-0.445037	-1.12682	-1.78272
YDR133C	0.293936	0.540795	0.638718	0.721215	0.725631	0.632422	-1.5611	-1.53765	0.0502667	0.296438	-0.691987	-1.05774	-0.00147122	0.859971	-1.03433	-3.31396	-6.23091	-6.62593
YDR135C	-0.393761	-0.418099	-0.270194	-0.0847979	-0.330787	-0.164214	0.127333	0.0979847	0.136654	0.483976	-0.0903968	0.179046	0.465011	0.569451	0.762348	0.997631	1.09277	1.06057
YDR136C	-0.115235	0.12444	0.115812	0.0442391	-0.0825466	-0.115253	0.0334099	-0.249972	-0.325027	0.00234328	-0.00416589	0.636565	0.719095	0.451781	0.559444	0.422796	1.0114	1.24923
YDR137W	-0.127469	-0.036351	0.0105155	-0.012455	0.00294421	-0.0215325	-0.459281	0.023867	0.10737	0.0698206	0.0867177	0.543984	0.370147	-0.0347027	0.248681	0.639059	0.961385	1.65174
YDR138W	0.0133196	-0.15885	0.0764956	0.173084	-0.0118979	-0.0626875	-0.313505	-0.33283	0.0274136	0.310234	-0.000272387	0.191037	0.469617	0.75804	0.457588	0.0208378	0.282437	1.13874
YDR139C	-0.0203311	0.258466	-0.0440952	0.0315103	-0.211006	-0.113065	-0.2152	0.217898	0.10407	0.305135	0.242859	0.126023	0.378669	0.0181721	0.337227	0.0703588	0.447297	-0.280328
YDR140W	0.18405	0.143812	-0.0831824	-0.108233	-0.101554	0.0299549	0.200253	0.337412	-0.0521457	-0.142454	-0.140748	-0.00545338	-0.287424	-0.250592	-0.198437	-0.159843	0.20575	0.232
YDR141C	-0.695375	-0.58537	-0.270866	-0.168991	-0.479087	-0.285615	-0.51758	-0.217944	-0.163773	-0.0876079	-0.341874	-0.400924	0.0912103	-0.100697	-0.254419	0.0981864	0.313532	1.21362
YDR142C	-0.147153	0.150457	0.218338	-0.00691923	0.00751765	-0.082123	-0.299849	0.0619038	-0.0928255	0.0538642	-0.0904904	0.190804	-0.154715	0.000838942	0.0800799	0.0615856	-0.513459	-0.376365
YDR143C	0.172634	0.202478	0.365954	0.156484	0.294941	0.0474768	-0.28518	0.188731	0.153608	0.073648	0.193648	0.243371	0.329554	0.088496	0.035412	-0.739422	-0.798344	-0.087616
YDR144C	0.935025	0.0412833	0.167754	0.040627	0.0391533	-0.0755339	0.578952	0.840274	1.04408	0.467622	0.488449	0.31776	-1.08333	-0.464063	0.361281	0.400267	1.84729	1.07875
YDR145W	-0.034844	0.215764	0.105557	0.0576331	0.102108	0.0294677	-0.236897	-0.0707109	-0.0435142	-0.109419	-0.113069	-0.102853	0.16932	-0.142244	-0.263583	0.0471233	0.340763	0.133942
YDR146C	0.723916	0.803164	0.47211	0.96314	0.624778	0.58794	-1.00152	-1.46933	1.07426	1.33281	0.96829	1.0487	1.17253	2.1229	1.03407	-0.718865	-0.332069	-0.748372
YDR147W	0.178963	0.286561	0.00169927	0.287534	-0.088718	-0.16179	0.211187	-0.278043	-0.314254	-0.205906	-0.23283	0.256347	-0.251805	0.121541	-0.0373703	-1.06791	-2.2696	-2.28363
YDR148C	-0.0528888	-0.23211	-0.203094	-0.233556	-0.136478	-0.0321931	0.0197502	-0.661363	-0.131492	0.288809	-0.095488	-0.247446	-0.5493	-0.101648	-0.0217958	-0.239275	-1.48527	-2.64204
YDR149C	-0.589007	-0.0690318	0.191534	0.284475	0.0125828	0.0984508	-1.08097	-0.916175	-1.93213	-0.75477	-0.992221	-0.487742	0.81526	0.075767	-0.0169627	0.590766	0.154301	0.406938
YDR150W	-0.509007	-0.311389	0.0473561	0.233139	-0.0402728	-0.0224497	-1.32156	-0.663109	-0.346518	-0.1607	-0.565802	-0.039602	0.458578	0.649954	-0.012141	0.313624	-0.128418	0.0317017
YDR151C	0.15341	-0.161998	-0.0230881	-0.249587	-0.0483649	-0.0602054	-0.139629	0.186343	0.178226	0.0141463	0.259756	0.367822	0.483831	0.0118877	-0.181672	-0.177242	-0.518481	-0.604444
YDR152W	0.773456	0.0894012	0.227267	-0.30993	0.301268	0.255084	0.0877877	1.06729	0.398798	-0.11632	0.43472	0.115426	0.198121	0.515386	0.677528	0.652157	0.615558	0.127907
YDR153C	0.261863	0.160968	0.19504	0.228994	0.222367	0.287157	-0.0971749	0.426497	-0.0159172	-0.124628	-0.0265033	0.518825	0.0670931	0.011897	-0.00388896	0.202059	0.379283	0.947586
YDR154C	-0.392278	0.0758845	-0.229509	-0.143483	-0.147733	-0.107675	0.361291	-0.773452	0.0531587	-0.387081	0.522504	0.348887	0.12868	0.184043	-0.472239	0.0665784	-0.263424	0.888896
YDR155C	-0.0725681	0.124764	-0.0621127	0.334739	-0.260899	-0.169742	0.0966174	0.323705	-0.19325	0.142439	0.851554	0.297011	-0.0647376	-0.16847	-0.31191	0.168154	0.783931	0.941043
YDR156W	0.671486	0.199971	-0.158614	-0.274712	0.156097	-0.0868046	0.542842	0.59836	0.0348346	-0.606072	0.0957948	-0.400115	0.347021	0.256132	0.0965411	-0.318806	-0.000618653	0.632176
YDR157W	-0.00665612	0.182277	-0.0497683	-0.121031	-0.0350288	-0.0298996	0.353731	0.179043	-0.169718	-0.104329	0.242559	-0.285802	0.343719	-0.0432728	-0.0792489	-0.301744	0.133936	0.760936
YDR158W	0.0584462	0.0320629	-0.433439	-0.775549	-0.555662	-0.412017	1.152	-1.88636	1.3347	1.0039	0.206666	0.412339	-0.652196	1.26779	0.886661	1.58303	1.25868	-0.888331
YDR159W	-0.0519141	-0.184947	0.0107852	0.108985	-0.0613455	0.016538	-0.131109	-0.053797	-0.162512	0.076893	-0.351066	-0.268392	0.42598	0.424707	0.15442	0.439494	-0.27433	0.0177738
YDR160W	-0.33016	-0.0508439	0.0557399	0.150931	-0.0146483	-0.120405	-0.364089	-0.0719215	-0.7481	-0.534865	-0.285766	-0.38335	0.456387	-0.211474	-0.127154	-0.541368	-1.49146	-1.84317
YDR161W	0.363555	0.0332877	0.07308	-0.10227	0.0950547	0.0625977	0.443817	0.751129	0.155141	0.0957589	0.342388	0.0993953	-0.261261	-0.0858327	-0.0521225	0.00140582	0.0785811	0.644005
YDR162C	-0.0143897	0.0498162	0.0581959	0.095322	0.0634705	0.145213	-0.0112082	0.207931	0.0558513	-0.0474552	0.0885163	-0.0215529	0.446327	0.0613976	-0.098224	-0.191446	-1.07311	-1.46881
YDR163W	-0.246144	0.132868	-0.159917	-0.101646	-0.252541	-0.0443149	0.962479	0.195832	0.247265	0.427798	0.537537	0.36821	0.23424	-0.132057	0.354559	0.131859	-0.499587	-1.09948
YDR164C	0.0444501	-0.178388	0.0378594	-0.0849063	0.0315241	0.0688264	-0.126864	-0.00134476	-0.18766	-0.257526	-0.179509	-0.00532097	0.165153	0.193014	0.0735115	0.491165	0.64921	0.845378
YDR165W	0.74416	-0.428564	-0.261807	-0.517425	-0.161364	-0.140144	-0.299506	1.33001	0.0526473	-0.076988	0.226074	-0.00170662	-0.196783	-0.0114582	0.40052	0.317532	-0.569477	-1.80036
YDR166C	-0.432895	-0.367313	-0.119543	-0.28792	-0.193563	-0.12701	-0.757507	-0.132988	-0.461357	-0.313665	-0.525509	-0.346894	0.188694	-0.132691	-0.219807	-0.0387023	-0.276612	-0.474246
YDR167W	-0.193953	0.123262	-0.0271125	-0.0909694	-0.0610354	0.0284703	0.611943	0.0935717	0.407637	0.271403	0.319104	0.41358	-0.140127	-0.062958	0.455291	0.226964	-0.269111	-0.495362
YDR168W	-0.17267	-0.0925101	-0.20968	-0.132064	-0.0662095	0.0119887	0.351539	0.515228	0.25835	0.331522	0.275551	0.154665	-0.207727	-0.281879	-0.302914	-0.602613	-1.43013	-2.21005
YDR169C	-0.260612	-0.0423885	0.0469873	0.0533057	0.107078	0.0663285	-0.436255	-0.380085	-0.651492	-0.46973	-0.235787	-0.227197	0.259525	-0.24807	-0.160002	-0.00287659	-0.129872	-0.0360915
YDR169C-A	-0.585523	0.179449	0.220149	0.262381	0.160843	0.297067	-0.115131	-0.79941	-0.549943	0.10153	-0.362138	-0.103814	0.48183	0.57184	0.30432	-0.368422	-1.09999	-0.911467
YDR170C	-0.706338	-0.578333	-0.351159	-0.193799	-0.325629	-0.213051	-0.542865	-0.384291	-0.0509244	-0.262433	-0.590843	-0.00812707	0.483914	0.0987411	-0.0106348	0.654907	0.651054	0.722904
YDR170W-A	0.0148208	-0.063184	-0.00608889	-0.0248302	-0.0225174	0.0317321	0.130178	-0.558806	-0.664532	-0.540344	-0.497664	-0.547925	-0.0283115	0.263913	0.432376	-0.345314	-1.55244	-1.98989
YDR171W	-1.17209	-0.467756	-0.186333	-0.0545189	-0.0961512	-0.011585	0.0796359	-1.00476	-0.553906	0.117631	0.0653352	0.342968	0.193497	-1.30233	-1.58357	-1.42383	-0.862749	0.793518
YDR172W	0.214956	-0.403944	-0.131668	-0.33384	-0.234885	-0.191448	-0.388439	0.269305	-0.092887	-0.298764	-0.318383	-0.516346	-0.00724777	-0.00772036	0.185584	0.455925	0.280986	-0.204535
YDR173C	-0.51037	-0.143227	-0.0418109	-0.0924822	-0.0597132	-0.184109	0.362981	0.073081	-0.261514	0.100749	0.0830361	0.342363	-0.116056	-0.183407	-0.444662	-0.763752	-1.09303	-0.299598
YDR174W	0.612794	0.118038	-0.0151744	-0.0931852	0.0798306	0.137127	0.0774381	0.361349	0.763394	0.380225	0.0508042	-0.229835	0.0914036	0.185137	0.531046	0.805211	0.734077	-0.364683
YDR175C	0.215167	0.184562	0.0364733	-0.260573	0.0182835	0.0357275	-0.0550516	-0.233173	-0.0461069	-0.0757362	0.0178851	0.00590149	0.115302	-0.0235537	-0.245668	-0.387139	-1.5225	-2.05987
YDR176W	-0.159322	-0.122733	0.112206	0.0368571	0.0576463	0.174582	-0.0596134	-0.102677	0.159714	0.0635664	0.139015	0.357609	0.115353	0.231911	0.393635	0.680171	0.582617	-0.0225897
YDR177W	-0.00349434	0.0832923	-0.226615	-0.126817	-0.0795844	0.0406651	0.850685	0.326913	0.361989	0.577821	0.443835	0.198896	-0.08219	-0.148166	-0.402629	-1.44592	-2.68272	-4.0945
YDR178W	0.475326	0.245489	-0.114232	-0.00605374	-0.0410085	0.0188331	-0.393139	-0.999756	-0.193332	0.0113886	0.228117	-0.228299	-0.586266	-0.0336454	-0.137217	0.237109	0.0804033	-0.387724
YDR179C	0.0415368	0.131832	0.196802	0.416766	0.270439	0.394093	-0.0505974	1.03769	0.709334	0.255492	0.44412	0.503573	-0.657471	-0.974345	-1.11888	-1.00116	-0.933736	-1.48148
YDR179W-A	0.110301	0.301851	0.180814	0.179783	0.162037	0.134996	-0.119291	0.288756	0.16262	-0.0768072	-0.0163612	-0.145383	-1.12187	-0.971941	-0.587064	-0.666957	0.123573	1.3446
YDR180W	-0.123465	-0.0487847	0.0762131	0.18879	-0.134839	-0.164831	-0.922859	0.294372	-0.938791	-0.817989	-0.600381	-1.0503	-2.74525	-1.77146	-1.34367	-1.42604	-0.203301	1.36078
YDR181C	-0.262766	-0.193034	-0.0465667	-0.178604	0.00488718	0.0244802	-0.22435	0.0266819	-0.0627834	-0.0237156	-0.0214815	-0.0136501	-0.0850506	-0.490703	-0.449894	-0.424328	-0.582469	-0.738899
YDR182W	0.0127163	0.138933	0.0997888	0.107312	0.0690423	0.0795036	-0.165942	0.224526	0.124552	0.272729	0.264587	0.391551	0.0210417	-0.108461	0.096351	0.445323	0.295677	0.708268
YDR182W-A	0.0226617	0.535985	-0.0250291	-0.0693836	-0.0192057	0.0242351	-0.823925	0.542457	-0.558481	-0.104527	0.0244088	-0.591982	-0.487709	-1.49748	-0.472894	-1.34719	-2.49744	-3.54939
YDR183C-A	0.306816	-0.174316	-0.0215664	-0.00931593	-0.0757417	0.201899	-0.309709	0.810499	0.469355	-0.146767	0.242934	-0.0372176	-0.348154	-0.949077	0.656385	-0.66243	-1.05711	-0.771459
YDR183W	-0.00877651	0.102739	-0.048455	0.0155063	-0.0762022	-0.0293867	0.221801	0.170121	0.192159	0.0108841	0.360572	-0.119536	-0.219503	-0.585807	-0.249998	-0.707586	-1.76459	-3.5745
YDR184C	0.962217	0.125236	0.0965002	-0.460763	0.224772	0.0258462	0.276649	1.7304	0.473935	0.0262684	0.570186	0.40241	-0.136957	-0.0142108	0.996029	0.599552	0.646564	1.65878
YDR185C	-0.193978	0.195929	-0.177477	0.238378	0.224589	-0.199987	0.836952	-0.150513	0.286173	0.00832102	0.0903305	0.0974405	-0.144084	0.374251	0.0435912	-0.187632	-0.0918278	1.35854
YDR186C	0.0291733	-0.277949	0.211609	0.163842	0.0463983	0.0875406	-0.207638	0.418985	0.0755962	0.0544071	-0.0953787	0.137838	0.172061	0.109341	-0.131383	0.0996397	-0.319423	-0.010125
YDR187C	-0.214697	0.0933752	-0.122861	-0.29529	-0.2749	-0.32176	0.740367	-0.10418	-0.234092	0.00678234	-0.1955	-0.387057	-0.00366923	0.0478673	-0.0465463	0.0408677	-0.0112697	0.362321
YDR188W	-0.125601	0.0247742	-0.13835	-0.354582	-0.226185	-0.311898	0.368559	-0.110037	-0.0961216	-0.0493847	-0.14685	-0.412485	-0.0194485	0.0766401	-0.143562	-0.0908283	-0.0287816	0.546849
YDR189W	-0.129801	-0.0751578	0.000831218	0.0705709	0.0339973	-0.0185377	-0.0745759	-0.0457672	-0.117847	-0.155044	-0.00639675	0.12935	-0.184745	-0.331778	-0.153638	0.186188	-0.129804	-0.324522
YDR190C	0.419013	-0.0998929	-0.173619	-0.304566	-0.0546431	-0.00523888	0.367883	0.793501	0.353518	0.170338	0.253365	0.227815	-0.436439	-0.156152	0.394904	0.744642	0.16601	-1.42019
YDR191W	0.272014	0.389287	0.265991	0.193825	0.1414	0.304657	-0.131152	0.416712	-0.411524	-0.131635	0.229188	-0.126877	-0.162077	-0.512638	-0.151916	-1.67079	-2.63407	-3.1348
YDR192C	0.597337	0.258484	0.294977	0.0675296	0.217269	0.140342	0.18545	0.295627	0.0703343	-0.08255	0.149984	-0.0298114	-0.277433	-0.438961	-0.363049	-0.591303	-0.38807	0.222896
YDR193W	0.553928	-0.0165557	0.432878	-0.164117	0.269034	0.0978275	0.312478	0.441446	0.11884	0.107399	0.0845658	-0.0796076	0.14387	-0.354907	-0.331399	-0.840319	-0.00126076	0.43496
YDR194C	0.603652	0.196864	0.209046	-0.0946637	0.292074	0.0870629	-0.319768	0.260039	-0.276293	-0.188156	-0.289536	-0.220254	0.229359	-0.120183	-0.172591	-0.443025	-0.232701	0.32767
YDR194W-A	-0.0827455	0.16374	-0.0617292	-0.0343004	-0.0294534	-0.0398519	NA	0.211091	-0.265924	-0.0688731	-0.201656	0.0192291	0.524521	-0.208573	0.029968	0.27893	-0.159214	0.441158
YDR195W	-0.0304244	0.0771109	0.0856813	-0.114633	0.139449	0.165432	-0.383767	0.0423908	-0.127215	0.126441	0.156865	0.226083	0.332477	0.00036286	-0.03598	-0.184863	-0.162882	-0.576706
YDR196C	-0.360703	0.0610744	-0.228093	-0.29495	-0.0711865	-0.0303668	-0.143432	-0.155147	-0.0175162	0.184221	0.304599	-0.00663857	0.467352	-0.0133916	-0.136909	-0.912393	-2.6073	-3.57717
YDR197W	-0.120502	0.0205416	0.0353664	-0.119757	0.166856	0.163384	-0.296259	0.0687588	-0.0664865	-0.0814478	0.163455	0.200623	0.785012	0.324412	0.252488	-0.109175	-0.784406	-1.29724
YDR198C	0.196906	0.0396158	0.0223417	0.192546	0.0585647	0.0144488	0.470967	0.572069	0.0909393	0.173395	0.345776	0.212184	-0.41208	-0.100428	0.315836	0.479784	0.154277	0.0199951
YDR199W	-0.158725	0.0448101	-0.148976	-0.12067	-0.0839146	-0.075261	0.0106829	-0.279552	-0.00669702	0.0479509	-0.147192	0.0285719	-0.131407	-0.348906	-0.683235	-0.490024	-0.248785	-0.0213169
YDR200C	-0.341075	0.0883268	0.0827511	0.092032	0.0255698	-0.0470698	-0.165287	-0.368506	-0.144199	-0.180494	-0.26791	-0.0106239	0.166705	-0.300887	-0.588071	-0.393079	-0.385031	-0.0279783
YDR201W	0.38148	0.370895	0.186612	0.184642	0.0377023	0.180115	-0.0887996	-0.185561	0.087234	-0.19907	-0.0959069	-0.386215	-0.431706	-0.846866	-0.452221	-0.93234	-1.50663	-2.39073
YDR202C	-0.536653	-0.105644	-0.0411258	-0.146469	-0.0999579	0.10231	-0.156926	-0.16649	-0.186028	0.293589	0.253479	0.44678	0.35169	0.0724631	-0.0725206	-0.206907	-0.964851	-1.82858
YDR203W	-0.512165	-0.134723	0.0216452	-0.136916	0.185611	0.00116342	-0.144197	0.0882148	-0.23859	0.266718	0.0973592	0.380587	0.448074	0.0867865	0.0326773	-0.321627	-1.28708	-1.92289
YDR204W	-0.642679	-0.0227889	-0.208138	-0.158125	-0.150458	-0.0464389	0.244289	-0.17762	-0.135747	0.321238	0.343488	0.274109	0.291364	-0.154169	-0.180125	-0.440356	-1.17003	-2.0591
YDR205W	0.0695508	0.127566	0.193545	-0.102251	0.204552	0.124457	-0.501326	-0.191901	-0.281938	-0.214282	-0.399785	-0.297993	0.00342622	-0.304227	-0.237084	-0.324237	0.0277128	1.26767
YDR206W	-0.18996	-0.281148	-0.0801584	-0.0256558	-0.199032	-0.221381	-0.258384	-0.0303328	-0.194182	-0.205572	-0.386657	-0.226348	-0.122702	0.0724309	-0.00983681	-0.126292	0.213357	0.754031
YDR207C	0.100934	0.284057	0.271482	0.486868	0.332171	0.253932	0.309594	0.225509	-0.301119	0.053676	0.172635	-0.0477832	-0.464869	0.216775	0.257647	0.349352	0.588664	0.220847
YDR208W	-0.367459	-0.252121	-0.0530834	-0.170229	-0.171133	-0.26792	-0.805756	-0.525315	-0.441644	-0.48811	-0.611842	-0.48582	0.196891	-0.124899	-0.393555	-0.315745	-0.917561	-1.17
YDR209C	0.126076	0.0260235	-0.281942	0.0791715	-0.174932	-0.0874987	-0.425134	-1.08656	0.11116	-0.29773	-0.87615	-0.4287	-0.195171	0.36516	0.017677	-0.391077	-0.503058	-0.14281
YDR210C-C	NA	NA	NA	NA	NA	NA	NA	NA	NA	NA	NA	NA	NA	NA	NA	NA	NA	NA
YDR210C-D	-0.503216	-0.480588	-0.125924	-0.0258361	-0.209238	-0.150652	-1.58058	-2.16994	-2.18696	-1.23747	-1.22986	-1.63591	0.220812	-0.137812	0.0141667	-0.746604	0.6904	1.35076
YDR210W	0.0632226	-0.0770072	-0.0385276	0.0744907	-0.116191	-0.0582027	-0.313015	-1.13784	0.015348	-0.419919	-0.926792	-0.219367	-0.350813	0.309536	0.12453	-0.339964	-0.770513	-0.370861
YDR210W-A	NA	NA	NA	NA	NA	NA	NA	NA	NA	NA	NA	NA	NA	NA	NA	NA	NA	NA
YDR210W-B	-0.0092528	-0.0643895	-0.0640642	0.098046	0.0316179	0.0394153	-2.07385	-3.05248	-2.41527	-1.85275	-2.17415	-2.07858	-0.0813574	-0.6718	-0.114473	-0.286482	1.0627	2.05801
YDR211W	0.227417	-0.182093	-0.188236	-0.23355	-0.200715	-0.286758	0.392533	0.608198	0.173066	0.0641407	0.061494	0.177139	-0.764605	-0.0753866	-0.102482	-0.0465268	0.107484	1.68599
YDR212W	-0.0370112	-0.179934	-0.343872	-0.427372	-0.264775	-0.25445	0.22934	0.489613	0.0816734	-0.0207249	0.039895	-0.384508	-0.710152	-0.119866	-0.210653	-0.0976215	0.00628621	0.772645
YDR213W	0.125358	0.137726	-0.240766	0.563116	-0.0932533	0.0372779	0.456529	0.911219	-0.470006	-0.457365	-0.239943	-0.416832	-0.333578	-1.25607	-1.43694	-1.06334	-0.686894	-1.09928
YDR214W	-0.419965	-0.439956	-0.155769	-0.290794	-0.0762283	0.0595346	0.642245	-0.473936	-0.059906	0.402396	0.452379	0.448196	-0.21367	-0.570005	-0.678076	-0.6592	-0.268067	0.776953
YDR215C	0.316594	0.330096	0.0917849	0.143104	0.054228	0.309143	0.456536	-1.09316	-0.333657	-0.123262	-0.0249779	0.753474	-0.56783	-0.50315	-0.796275	-1.11464	-1.22949	2.14945
YDR216W	-0.579648	-0.46013	-0.0661757	-0.0241125	-0.155047	-0.0221879	-0.942031	-0.699519	-0.709884	-0.512842	-0.932904	-0.332966	-0.0684589	-0.497147	-0.661199	0.400027	0.140729	0.870099
YDR217C	0.099128	-0.157579	0.215634	0.473245	0.244007	0.345179	0.023066	0.493829	0.285871	0.18285	0.368493	0.39911	0.521311	0.897808	1.4719	1.23892	1.04137	0.222715
YDR218C	-0.242068	0.0468184	0.252568	0.304658	0.17289	0.115343	-0.0614407	0.306616	-0.0214617	-0.903976	-0.872427	-2.92718	-0.154711	-2.14176	-2.83833	-5.6921	-7.58001	-5.90273
YDR219C	-0.273745	0.0579577	0.104495	-0.0471487	0.226038	0.123779	-0.467415	-0.238208	-0.108109	-0.298138	-0.196024	0.0989857	0.142939	-0.374491	-0.561494	-0.874382	-2.46784	-3.02319
YDR220C	0.153888	0.0398451	0.0848359	0.290946	-0.0992522	0.00262388	0.19	0.338758	0.671597	-0.288385	0.690236	0.174058	-0.00445761	-0.155918	-0.744424	-0.111339	-1.39346	-3.32515
YDR221W	-0.425788	-0.347175	-0.181962	-0.186403	-0.187327	-0.0569851	0.586157	0.116472	0.0583894	0.0164242	-0.0884425	-0.233178	0.120872	-0.254201	-0.23507	-0.0741622	0.146202	0.382389
YDR222W	0.198137	0.427886	0.262978	0.189417	0.219885	0.308273	-0.179494	-0.425371	-0.488554	-0.50023	-0.657137	-0.2413	0.285096	0.334632	-0.15672	-0.181641	-0.446771	-0.27191
YDR223W	-0.448543	-0.344611	-0.0648478	0.372387	0.203673	0.189159	-0.3845	-0.387881	-0.639923	-0.100143	0.182214	0.106746	0.446444	0.196664	-0.334359	-0.224393	-0.183015	-0.0729548
YDR224C	0.305557	0.20401	0.00718494	0.17139	0.0510839	-0.0274208	-0.80195	-0.311279	1.12829	-0.162008	-0.397854	0.0360404	0.114392	-1.48677	-2.2072	-0.629173	0.880003	1.56733
YDR225W	0.296405	0.470407	-0.0639223	-0.0384949	-0.0420828	-0.0291541	-0.238863	-0.155485	1.10108	0.12969	-0.548038	-0.313869	0.109194	-1.4819	-2.29257	-0.652738	0.717914	0.193028
YDR226W	0.375626	0.181954	-0.111188	0.0359187	-0.0742468	0.0279416	0.729076	0.180148	0.643363	0.310912	0.204242	0.432112	-0.450221	0.387358	0.503413	0.595806	0.721249	0.705098
YDR227W	0.0535858	-0.138291	0.119783	0.357923	0.27928	0.2837	-0.00853685	0.362403	0.660277	0.46051	0.328157	0.199622	-0.374941	0.112968	-0.0347959	-0.0391838	-0.91355	-1.27771
YDR228C	0.146425	0.0398025	0.197309	-0.028471	-0.0116234	0.0724821	-0.608155	-0.0609396	0.119102	0.247751	0.171168	0.172577	0.160963	0.167339	-0.131288	-0.822588	-0.371458	0.38561
YDR229W	-0.342026	-0.0927496	0.0282267	-0.0781861	0.157447	0.139337	-0.273737	-0.439656	-0.394339	-0.0978318	-0.00969011	0.394838	0.676383	0.216272	0.238838	0.778383	0.923198	0.697663
YDR230W	-0.263823	-0.0507018	-0.265242	-0.207787	-0.0599628	-0.0499141	0.141801	-0.323281	0.192496	0.20855	0.173225	0.152571	-0.0698244	-0.194124	-0.0578691	-0.210349	0.0848949	0.639232
YDR231C	-0.238954	0.0741203	-0.209308	-0.162663	-0.169889	-0.0900611	0.447021	-0.389777	0.145134	0.323966	0.0738443	0.124274	-0.0430178	-0.15321	-0.258821	-0.0250751	0.11913	0.428166
YDR232W	0.426941	0.0727069	-0.139472	-0.394053	-0.0871931	-0.173934	-0.358326	-0.0352932	-0.0678911	-0.177481	-0.209347	-0.409059	0.445967	0.275314	0.185542	0.3968	0.355569	-0.0924608
YDR233C	0.252708	-0.270214	-0.0763475	-0.0679127	0.0144969	0.0485229	0.0695267	0.173691	0.12772	-0.00119518	0.0882986	-0.0729179	-0.163927	0.538184	0.441673	0.573976	0.352918	-0.0933786
YDR234W	0.754098	-0.271655	-0.396586	-0.687355	-0.495053	-0.414044	0.372148	-0.112644	0.897581	-0.271872	-0.243236	-0.450126	-0.264021	0.642276	0.756635	0.931942	0.210183	-0.781146
YDR235W	-0.0655977	0.0602456	-0.12394	0.0948269	0.176625	0.0575792	-0.0685681	-0.601555	-0.382599	-0.196334	-0.287238	-0.05638	0.499251	0.164048	-0.141729	-0.300419	-0.739417	-1.10447
YDR236C	-0.0569356	0.164696	0.0195065	-0.152196	-0.0667534	-0.0200706	-0.302017	-0.156282	-0.0941247	0.214537	0.0188481	0.243122	0.507842	0.363682	0.422629	0.200283	0.398631	0.56802
YDR237W	0.305281	0.0554664	-0.104193	-0.22182	0.0451865	-0.0345632	-0.706559	-0.168618	0.0652034	-0.096746	-0.0983621	-0.140575	0.0597114	-0.0133964	0.0851121	0.00439558	-0.156714	-0.0402074
YDR238C	-0.176432	-0.440925	-0.272514	-0.14786	-0.294598	-0.213784	-0.222535	-0.0151482	0.187056	-0.0826105	-0.303367	-0.0990773	-0.2438	-0.346988	-0.32484	0.00622397	0.10712	0.0243748
YDR239C	-0.0887419	-0.298211	-0.0510603	-0.0396973	-0.016208	0.0698429	-0.0212852	0.211128	0.0552354	-0.00052926	0.0608124	0.0853588	-0.209594	-0.080506	-0.188414	-0.152965	0.27263	0.700573
YDR240C	0.0715634	0.13809	-0.04416	-0.0794812	0.0345099	0.0458301	0.38429	0.240376	-0.0573022	0.12015	0.240285	0.599983	-0.211208	0.163379	0.195618	-0.0131928	0.287842	0.771945
YDR241W	0.177292	-0.252415	0.0611421	-0.198709	0.219614	0.185322	-0.205219	0.727655	0.565745	0.0317925	0.566401	0.0688832	-0.212749	-0.342923	-0.222262	0.128556	0.151862	-0.144759
YDR242W	-0.202439	0.304978	0.0744548	0.347503	0.0712572	0.0265237	-0.317708	0.0522222	-0.427685	-0.401251	-0.186621	0.059505	-0.538172	0.162	0.349482	0.914358	1.55576	1.60061
YDR243C	0.0171993	0.0100429	0.167969	0.245668	0.03408	-0.0147507	-0.0488321	-0.0209603	-0.253242	-0.119372	-0.149527	0.0861502	0.195987	0.262869	0.00722055	0.341161	1.05596	0.91491
YDR244W	-0.24827	0.100376	0.259186	0.363649	0.125023	0.162445	-0.294196	-0.399283	-0.0887042	0.0315859	-0.0138326	0.267758	-0.106651	-0.282882	-0.363077	-0.435349	-0.529804	-0.272542
YDR245W	0.354257	0.17544	0.077502	0.100685	0.148077	-0.0055884	-0.141459	0.475363	0.423434	-0.0698524	-0.00570362	0.113323	0.204454	-0.253443	-0.333194	-0.40702	-0.559674	0.00190258
YDR246W	-0.0708894	0.107614	0.106517	0.185317	0.128085	0.212967	-0.00785655	-0.118375	-0.445419	-0.0544716	0.0529288	-0.416974	0.155383	-0.603038	-0.521234	-0.388881	0.0146301	0.971247
YDR246W-A	-0.15382	-0.228187	0.0178053	0.137031	0.0451038	-0.0792035	-0.326259	-0.953271	-0.582628	-0.390721	-0.581969	-0.481704	0.11277	0.404671	-0.239785	-1.27015	-1.3647	0.511638
YDR247W	-0.210706	-0.568029	-0.262623	-0.178422	-0.394159	-0.24241	-1.07114	-1.85893	-1.11148	-0.834342	-1.04358	-0.752029	-0.168771	0.438987	-0.78806	-0.0484808	-1.04288	-1.42328
YDR248C	-0.247953	-0.257002	-0.104176	-0.119024	-0.106675	-0.110754	-0.194544	0.0173015	0.0328227	0.31696	0.208861	0.414001	0.245358	0.400096	0.103619	0.0404423	-0.0915194	-0.551603
YDR249C	-0.105617	-0.084077	-0.228141	-0.110032	0.0403024	0.00086231	0.274143	-0.926263	-0.598025	-0.571282	-0.287246	-0.113663	0.306709	0.277729	0.629631	-1.08273	-1.30504	-1.2008
YDR250C	-0.0154588	-0.138229	0.217402	0.404312	0.188418	0.188636	-0.703016	0.711135	0.385707	-0.469075	0.148732	-0.155273	0.0184196	-0.174844	-0.507523	-0.315239	-1.28731	-1.695
YDR251W	-0.341493	-0.15089	-0.0625583	0.232594	0.0219068	0.0935153	-0.615275	-1.13193	-0.366288	-0.316074	-0.603383	-0.320375	0.0778586	-0.0345886	-0.381261	-0.21227	-1.19	-1.67272
YDR252W	0.372339	0.101745	0.413764	0.258378	0.280488	0.249965	0.00860031	0.396309	0.114525	-0.143007	0.0259886	-0.314932	-0.803748	-0.621479	-0.634588	-0.448262	0.175367	1.3987
YDR253C	0.218137	1.2912	-0.0225741	0.224247	0.104882	0.0518227	0.382046	-1.319	0.559587	0.263501	0.152642	0.682697	-0.656082	0.978252	-0.148822	-0.707499	-1.14845	-0.584047
YDR254W	-0.169804	0.124759	-0.12592	0.00847645	0.00501994	0.0452499	-0.299622	-0.402342	0.275658	0.194533	-0.057863	0.611826	-0.378039	-0.119455	-0.491159	-0.356821	-0.0213192	0.745411
YDR255C	-0.265397	0.026348	0.018346	-0.0549093	0.000659428	0.124462	-0.583562	-0.487357	-0.372949	-0.214347	-0.0158762	0.165882	0.146591	0.0284455	0.000114241	0.387254	0.613555	1.17879
YDR256C	-0.0343352	0.248773	0.291037	0.679279	0.231203	0.229898	-0.982105	-0.251709	-0.391079	0.35669	0.863456	0.936297	-0.360885	-0.566708	-0.551239	-0.281799	0.334158	1.74708
YDR257C	0.105363	0.221231	0.00786246	0.130561	-0.0253641	-0.115631	0.627916	0.326182	0.268	0.222186	0.125671	0.480455	-0.821479	-0.0164488	0.0146174	0.0723067	0.417917	1.67781
YDR258C	-0.898943	-0.322528	-0.0112265	-0.21482	-0.0619841	0.0283064	-0.312259	-1.37814	-0.00034953	0.399057	-0.0731588	0.475975	0.0172959	-0.241658	-0.627327	-0.644575	-0.47018	0.579874
YDR259C	0.552954	-0.117482	0.0308618	0.4168	0.18908	0.140054	0.00361196	0.399118	0.13193	0.188916	-0.173154	-0.118137	0.569116	0.645999	-0.217396	-0.200852	-0.140542	0.579678
YDR260C	0.0276969	0.327654	0.0617422	-0.269095	0.0128102	0.010318	0.586249	0.516368	-0.0852333	-0.158591	-0.0193708	-0.747802	-0.795673	-0.516232	-0.689095	-1.87845	-3.13318	-3.68063
YDR261C	0.473374	0.31886	0.11307	0.142704	-0.00970777	0.0403755	-0.30221	-0.407507	0.955904	0.126792	0.0475786	0.11952	-0.16302	-0.215786	-1.02033	-0.862526	-1.21307	-1.15161
YDR261C-C	NA	NA	NA	NA	NA	NA	NA	NA	NA	NA	NA	NA	NA	NA	NA	NA	NA	NA
YDR261C-D	-0.934961	-0.592132	-0.896684	-0.700837	-0.367307	-0.404249	-0.14207	-0.51452	-0.501734	-0.697821	-0.486085	-0.574414	0.375734	0.372069	-0.127363	0.83359	0.457036	-0.677859
YDR261W-A	NA	NA	NA	NA	NA	NA	NA	NA	NA	NA	NA	NA	NA	NA	NA	NA	NA	NA
YDR261W-B	-0.861461	-0.497243	-0.291685	-0.447519	-0.113304	-0.0434543	-2.93253	-1.76788	-1.61211	-1.49626	-1.51939	-0.790268	0.284187	0.590769	0.233577	1.11495	-0.586245	1.71084
YDR262W	-0.548966	-0.0720133	0.105469	0.0403659	0.044381	0.0339266	-0.0100543	0.25578	-0.636459	-0.000660715	0.0799337	0.120556	0.503775	0.218214	0.300974	0.725754	1.15072	0.590843
YDR263C	-0.105226	0.183498	0.266511	0.264042	-0.132002	-0.162894	0.022469	0.206552	1.05053	0.143101	0.232967	0.108146	-0.1299	-0.92301	-0.771159	-2.27193	-3.82664	-4.05229
YDR264C	-0.143483	-0.136374	0.0577411	0.0349221	0.0259285	0.0277357	-0.30443	-0.21311	0.0913698	-0.4628	-0.923961	-0.610443	0.345102	0.0928883	0.0556664	0.117926	-0.643987	-1.12034
YDR265W	-0.244203	-0.00215659	0.0970806	-0.263565	0.0589452	-0.145139	-0.412686	-0.192043	-0.312078	-0.656874	-0.485586	-0.27638	0.520208	0.0321587	0.191732	0.346143	0.159237	-0.607821
YDR266C	0.397758	-0.182828	0.0675963	-0.190183	-0.058921	-0.105235	-0.42731	0.367874	0.284077	-0.0294795	0.00493781	0.173533	0.152174	0.112884	0.226643	0.058391	-0.202665	-0.300288
YDR267C	0.0158429	0.22236	-0.272455	-0.198289	-0.207972	-0.0587581	0.725816	0.238641	-0.14106	-0.0134776	0.0324536	-0.0133746	0.113713	0.0527144	0.127824	-0.567466	-1.71945	-2.36078
YDR268W	0.311226	0.22032	-0.0799833	0.00848057	0.0289716	-0.102396	0.0208033	-0.281405	0.109455	-0.191769	-0.0187259	-0.29563	-0.414322	-0.260351	-0.413635	-0.977213	-1.6189	-1.96112
YDR269C	0.0192432	0.0997223	0.295839	0.348623	0.288744	0.195245	-0.156382	0.0468335	-0.0620234	-0.611275	-1.08069	-0.534662	0.617434	-0.386815	-0.0962064	-0.658891	-1.99016	-2.43125
YDR270W	0.0544965	0.0618653	0.305408	0.403327	0.221733	0.154199	-0.245771	-0.0781506	0.333419	-0.637346	-1.05953	-0.435055	0.551951	-0.361775	-0.117128	-0.745215	-2.15647	-2.53147
YDR271C	0.0819582	0.174712	0.294595	0.415433	0.177862	0.149353	0.061978	-0.209115	0.738035	-0.376646	-0.951103	-0.212434	0.641877	-0.11259	-0.0287718	-0.994141	-2.45535	-2.64636
YDR272W	-0.679349	-0.0307839	-0.204887	-0.198843	-0.150453	-0.0786894	0.296717	0.2039	-0.157931	0.160855	0.407445	0.530767	0.309306	-0.0962927	0.0758647	0.0267561	-0.0760441	0.269892
YDR273W	-0.419723	0.14742	0.121341	-0.113058	-0.10731	-0.128408	0.0595875	-0.0881009	-0.641335	-0.525203	-0.0340606	-0.631234	-0.0969691	-0.745379	-1.63587	-3.13371	-4.73574	-4.85086
YDR274C	0.313955	-0.485798	0.0673462	-0.391291	-0.0841093	-0.111361	0.613112	0.667493	-0.956734	-0.292766	-0.342375	-0.624076	-0.914216	-1.00014	-0.586737	-1.07908	-0.417634	0.529018
YDR275W	-0.265975	0.123536	-0.0348778	0.0596089	0.240054	0.0793359	0.115669	0.390273	-0.534226	0.333836	0.507057	0.284122	-0.812627	-0.163028	0.145946	-0.121736	-0.527602	-1.6947
YDR276C	0.258141	0.552412	0.0775822	0.384893	0.100648	0.0311982	-0.3261	-0.0958471	0.234799	0.343645	0.280635	0.0778825	0.185226	-0.0426831	-0.373129	-0.600645	-0.870181	-2.02002
YDR277C	0.4298	0.373635	0.373804	-0.604524	0.188519	0.109594	-0.210758	0.770366	0.315541	0.25577	0.452157	0.399392	0.634348	1.47827	0.840464	0.434385	-1.23238	-2.33765
YDR278C	0.0404091	0.0547163	0.113819	-0.0120252	-0.0134015	-0.0186744	-0.0434938	0.60759	0.0238163	-0.0688731	-0.0231292	0.0745328	-0.0790304	0.352611	-0.644759	-1.52423	-3.26237	-1.7485
YDR279W	0.0491763	0.0132588	-0.086285	0.0809964	-0.236522	-0.18049	0.0957206	0.242875	0.028607	0.0655263	0.108073	0.107038	-1.00964	-0.934822	-0.182276	0.0347639	0.817622	0.83591
YDR280W	0.355988	0.488653	-0.126736	-0.234745	-0.0144533	-0.126291	0.0294067	0.178272	0.126332	0.25076	-0.224244	0.0219826	0.579426	0.295139	0.146656	-0.330759	-0.111836	-0.95258
YDR281C	1.05096	0.236238	-0.155726	-0.392756	-0.117099	-0.37585	0.0125072	-0.577626	-0.769844	-0.878396	-0.486799	-0.752587	-0.287243	0.180891	-0.232198	-1.65999	-3.47878	-4.08361
YDR282C	-0.255088	-0.217942	-0.140498	-0.138125	0.0101029	0.0331331	-0.409609	-0.184267	-0.398717	-0.49354	-0.224203	-0.0831176	0.218391	-0.15663	-0.0503862	-0.283163	-1.76571	-2.48619
YDR283C	-0.540247	-0.375662	-0.364435	-0.256854	-0.295671	-0.239999	-0.00191819	0.148901	0.309268	0.312757	-0.12928	0.383322	0.051481	0.109142	-0.0963227	-0.209109	-0.185154	0.697611
YDR284C	-0.229876	0.0245922	-0.00682906	0.165244	0.0837817	-0.0638671	0.610878	-0.207708	0.081599	0.265148	0.142775	0.710842	0.00786846	-0.0969013	0.167544	0.140715	0.593595	0.29913
YDR285W	-0.191536	-0.114801	-0.0862055	0.274114	-0.204717	0.0327993	-0.0909648	0.216563	-0.640411	-0.308481	-0.36833	-0.756707	-2.7707	-1.29156	-1.56833	-1.67432	-0.941868	0.734904
YDR286C	0.135661	0.0785509	-0.066496	-0.134046	0.102124	0.0197982	0.222979	-0.128407	0.0458092	0.0929679	0.205768	0.26743	0.0146868	-0.354686	0.225628	-0.249696	0.370864	-0.0367633
YDR287W	-0.217848	-0.0808129	-0.034485	-0.0968142	0.0215756	0.0135715	0.168744	0.132799	-0.0715786	-0.0915239	0.063257	0.243561	0.169869	-0.0798298	0.203926	0.330035	0.123653	-0.00106238
YDR288W	-0.249564	0.18342	-0.0750048	-0.0956574	0.0377657	-0.0358935	-0.0944106	0.124126	-0.0613674	0.0110421	0.196573	0.569982	-0.00769565	-0.107879	0.360522	0.428424	1.01697	1.37279
YDR289C	-0.236819	-0.242311	-0.137323	-0.0771259	0.0584131	0.0235004	-0.209147	0.388494	0.237471	0.069008	0.20348	0.632101	0.321411	-0.227515	-0.159701	-0.0654837	-0.363871	0.306797
YDR290W	-0.0631309	-0.435828	-0.0206542	0.10828	0.199304	0.0404468	-0.289333	0.845693	0.192066	0.140426	0.332809	0.594368	0.324679	-0.170113	-0.121048	-0.243467	-0.275433	0.371805
YDR291W	-0.446622	-0.226409	-0.0388202	0.0790588	-0.1061	-0.114144	-0.236698	0.207439	-0.0819564	0.212683	0.113204	0.43517	0.216382	0.418983	0.338668	0.343987	-0.00402743	0.111585
YDR292C	0.148751	-0.091348	0.00494738	0.158888	0.0581858	0.184733	-0.139356	0.211754	0.420249	0.0812315	0.0569833	0.392292	0.584905	0.595333	0.655293	0.6309	0.0787423	-1.04317
YDR293C	-0.841359	-0.346665	0.0238262	0.141031	-0.0981654	-0.017715	-0.638504	-0.525053	-0.357392	0.0316272	-0.0966186	0.126067	0.247991	0.320371	0.20051	0.453472	0.333482	0.22713
YDR294C	-0.292397	-0.140147	-0.00696163	-0.075126	-0.0911167	0.0456488	0.0364786	-0.122627	-0.279584	-0.200212	-0.156122	-0.0402883	-0.130882	-0.171794	-0.270987	0.0768416	0.155123	0.737408
YDR295C	-0.013215	-0.101656	-0.0681043	0.256753	0.0264258	0.00553057	0.343825	0.208804	0.0983029	0.00273186	0.0560424	0.301274	0.061403	-0.0212014	-0.27531	-0.42728	-1.11125	-1.63927
YDR296W	0.360399	0.367038	0.123662	-0.251506	0.121124	0.0361604	-0.327593	0.0356187	0.257316	-0.00883983	0.133586	-0.1681	0.259472	0.222202	0.225701	0.129674	0.0771287	-0.921797
YDR297W	0.760057	0.418102	0.411347	-0.210349	0.382754	0.201462	-0.0957819	1.41467	0.80435	-0.181723	0.186797	0.0616909	-0.560331	-1.39878	-0.78982	-0.907471	-1.16787	-2.08448
YDR298C	-0.0670276	-0.0386533	-0.184375	-0.306599	-0.00997058	0.0779813	0.240288	-0.530288	0.388253	0.277083	-0.0996193	0.00185954	-0.131608	0.228065	0.220476	0.742087	0.814062	1.7874
YDR299W	0.694399	-0.173453	-0.0703356	-0.542881	0.0223269	-0.114325	0.314218	1.54235	0.000102389	-0.477156	0.137961	-0.256473	-0.0721072	0.023102	0.568669	0.623001	0.952403	1.1461
YDR300C	0.506832	-0.196127	-0.235466	-0.129176	-0.291394	-0.284793	1.03243	0.664223	0.761225	0.176764	0.192724	0.331506	-0.713073	0.511958	0.323476	0.516905	0.262156	0.536716
YDR301W	-0.296951	-0.097669	0.00417178	0.204027	-0.159266	-0.151846	-0.582833	-0.799804	-0.467011	-0.344485	-0.547736	-0.188923	0.470646	0.396689	0.0365314	0.0100803	-0.30092	0.958386
YDR302W	0.290092	0.527275	0.152144	-0.121055	0.417359	-0.0206514	-0.344031	0.338108	0.530993	-0.00294535	0.279965	0.0592203	0.0545808	-0.494102	-0.309807	-1.21615	-1.2637	-0.421063
YDR303C	0.285677	-0.0778083	0.0380284	0.0323021	0.119484	-0.0144269	-0.4247	-0.397007	0.122051	0.0887454	-0.25483	-0.206759	0.735725	0.709709	0.36756	-0.162265	-0.745815	-0.622984
YDR304C	-0.139097	0.155725	0.0600382	0.253658	0.158807	0.207925	0.383271	-0.176899	0.348948	0.293528	0.264636	0.365888	0.466961	-0.0293375	0.147933	0.256752	0.421383	0.163785
YDR305C	-0.100745	-0.0820151	-0.0843212	0.264246	0.0970897	0.0819796	0.0499291	0.561151	0.78669	0.636904	0.50208	0.738353	0.163548	-0.0250155	0.0236713	-0.355372	-0.867183	-1.17539
YDR306C	-0.518542	0.0505959	0.0419272	-0.0629364	-0.0991552	0.0232029	-0.0544385	-0.261861	-0.399084	0.0270772	-0.0140315	0.458126	0.511868	0.157126	-0.248788	-0.0771017	0.306897	0.803715
YDR307W	-0.29134	-0.0068198	0.0423324	0.0835675	-0.195175	-0.154924	-0.205304	0.0772758	-0.234886	-0.0723535	-0.170248	-0.0834209	-0.990627	-1.04556	-0.494982	-0.319679	0.306822	0.851871
YDR308C	0.3386	0.162042	0.0966096	0.00372421	0.268289	0.197577	-0.721716	0.0516306	0.00988214	-0.138638	0.126203	-0.0664341	0.0620288	0.0444168	0.414131	0.258743	0.523065	-0.110379
YDR309C	1.23347	0.590248	0.452787	0.379721	0.438951	0.233581	-1.66241	-0.0360283	1.53594	0.103917	-0.280354	0.458905	-0.789794	0.196763	-0.0826217	1.07941	1.18343	1.37443
YDR310C	0.147287	-0.0851357	0.0984367	0.148301	0.199536	0.223024	0.296591	0.658789	0.531203	0.630762	0.421357	0.475242	-0.19263	-0.155452	0.311258	0.466178	0.252813	-0.578027
YDR311W	-0.224462	-0.0217151	0.110422	0.232074	0.005158	0.112963	-0.147841	-0.212336	-0.266531	-0.179304	-0.0949972	0.15291	0.496462	0.301611	-0.0459623	-0.0547726	-0.625739	-0.838165
YDR312W	0.641058	0.114695	0.0808496	0.075245	0.139751	0.120825	0.675399	0.707589	0.263511	-0.0243568	0.109188	0.0736565	-0.991304	-0.273243	-0.150001	-0.00877408	-0.10157	0.8809
YDR313C	-0.1978	-0.159965	-0.00657385	0.157432	-0.0312597	-0.0476406	-0.480343	-0.333296	-0.599908	-0.296112	0.00502819	0.196238	-0.102296	-0.364075	-0.56837	-0.630417	-0.227307	1.57748
YDR314C	-0.512191	-0.465401	-0.0103103	0.204182	-0.223211	-0.042963	-0.808487	-0.662713	-1.19994	-0.815234	-0.808183	-0.64324	0.59258	0.0995637	0.21443	0.231741	0.289061	1.29498
YDR315C	0.0550064	0.0763396	0.0481167	0.347768	-0.0196663	0.165324	0.104281	0.174697	0.444975	0.682919	0.241137	0.668152	0.0929325	0.378977	0.763218	0.0291963	0.691632	0.699955
YDR316W	0.447514	0.000387804	0.133676	0.155123	-0.0455642	0.0987677	-0.295457	-0.113473	-0.0623898	-0.121517	0.0819104	0.235057	0.776466	0.322033	0.0410266	0.29478	-0.426221	-0.935511
YDR316W-A	NA	NA	NA	NA	NA	NA	NA	NA	NA	NA	NA	NA	NA	NA	NA	NA	NA	NA
YDR316W-B	NA	NA	NA	NA	NA	NA	NA	NA	0.0529778	NA	NA	NA	NA	0.00166494	NA	NA	0.2804	NA
YDR317W	0.288781	-0.00880005	-0.00278839	-0.0677696	-0.0133578	-0.204211	-0.0285482	0.0268497	-0.183194	-0.412602	-0.210667	-1.11863	-0.478293	-1.26232	-1.48993	-3.2787	-4.742	-5.57079
YDR318W	0.13278	-0.0557055	0.0585627	0.115163	0.196076	0.0326557	-0.358087	-0.324692	-0.200991	-0.144397	-0.118386	0.0554222	0.485008	-0.234215	-0.201162	-0.339241	0.350039	0.785481
YDR319C	-0.14015	0.0173866	0.122682	0.153917	0.127506	0.191871	-0.323624	-0.31244	-0.65223	-0.480924	-0.401527	-0.587751	0.218036	-0.425172	-0.311814	0.223384	0.528255	0.450784
YDR320C	-0.315152	-0.0420013	-0.127911	-0.190881	-0.0464488	-0.0112146	-0.306165	-0.128988	-0.230285	-0.297628	-0.0846455	-0.00419238	0.532909	-0.105142	-0.236147	0.284271	0.746076	1.52388
YDR320C-A	0.268464	0.73045	0.110736	0.286354	-0.126081	-0.130889	0.0831891	-0.0355004	-0.108811	0.487177	0.344676	-0.0923836	0.260348	-0.604529	-0.544685	-0.869193	-0.476435	-0.698019
YDR320W-B	-0.00895966	0.59863	-0.0595992	0.0691108	-0.134146	-0.0512327	1.48813	2.84763	1.50571	1.17386	1.56626	0.871236	0.338549	-0.408965	-0.685321	-0.323266	-0.124614	-0.529445
YDR321W	0.660663	-0.0595857	-0.0805482	-0.434086	-0.156252	-0.209663	0.147177	0.79672	0.407862	0.0687798	0.258098	-0.0945873	0.0319705	0.275404	0.072977	-0.268795	-0.0888251	-0.163135
YDR322C-A	0.166908	0.354117	-0.108063	-0.135821	-0.114716	-0.0127187	0.202031	-0.186342	0.348755	0.524933	0.240507	0.127441	-0.163823	0.254641	0.652955	0.710353	0.054553	0.288284
YDR322W	0.268139	0.0752364	0.100236	-0.26568	0.0747685	0.00675387	-0.203744	0.272868	0.120974	0.0392035	0.0518854	0.117607	0.400598	0.307562	0.411882	0.548615	-0.0402781	0.407146
YDR323C	0.0827068	-0.0442625	0.0188259	-0.0222146	0.105136	-0.0229001	-0.317986	0.200952	-0.268306	-0.11277	0.0150585	0.359631	-0.27078	-0.217417	-0.46602	-0.809057	-0.538164	-0.0979964
YDR324C	0.674048	-0.436787	-0.22327	-0.50285	-0.0190821	-0.115788	0.296805	1.3518	0.213039	0.0992939	0.32975	-0.0292187	-0.0979847	0.416606	0.859311	0.831129	1.11331	0.0759407
YDR325W	0.100482	-0.513773	-0.262339	0.153495	-0.0443348	-0.125654	-0.253487	0.0937228	0.380582	-0.237521	-0.363689	-0.427837	-0.722576	-0.202337	-0.556094	-0.987376	-0.892536	-0.561041
YDR326C	-0.135375	-0.196096	0.0583332	0.237612	-0.0087883	-0.0524827	-0.71562	-0.385169	-0.0746396	-0.215193	-0.839534	-0.885874	0.416756	0.473808	-0.273861	-1.75364	-3.60685	-3.82051
YDR327W	-0.473908	0.155458	-0.136912	-0.263575	-0.178424	-0.0884038	0.527385	0.0635699	0.124	0.277427	0.06199	0.11714	0.24966	-0.0675507	0.375288	-0.00152231	-0.443372	-1.34012
YDR328C	-0.359847	0.0975354	-0.0628255	-0.120617	-0.0811512	0.0272127	0.376675	0.138984	0.144034	0.245353	0.212848	0.0805033	0.27345	-0.0566527	0.235367	0.0982661	-0.419608	-1.3255
YDR329C	-0.463897	0.112028	0.0957007	0.134988	0.153126	0.208381	-0.384868	-0.406526	-0.146968	0.0200765	0.103455	0.437791	0.536374	0.149822	0.0383926	0.48908	0.495538	-0.393932
YDR330W	-0.65637	-0.103217	-0.0162629	-0.0410941	-0.0185403	-0.0548233	-0.211216	-0.40226	-0.485525	-0.125753	-0.0857996	-0.161874	0.127492	-0.353532	-0.520324	-0.438349	-0.0330585	0.635593
YDR331W	0.295458	0.10664	-0.0417251	-0.347439	-0.107299	-0.218839	-0.222371	0.4217	0.415652	0.125573	0.00567583	-0.024272	0.421075	-0.157556	-0.241634	-0.85191	-2.31675	-3.03516
YDR332W	-0.121837	-0.10652	-0.118636	-0.292049	0.0157588	-0.0787085	-0.171047	-0.0790241	-0.182454	-0.0113508	-0.0524029	0.200754	0.311781	-0.151305	0.129086	0.28401	0.291775	0.699476
YDR333C	-0.0686189	-0.0476335	-0.0174612	-0.216864	-0.216418	-0.171936	-0.230597	-0.11077	-0.203311	-0.206791	-0.431947	-0.103875	0.254866	0.178543	0.00156456	-0.135917	-0.35055	-0.143693
YDR334W	-0.399818	-0.382576	0.0138368	0.321689	-0.0255066	0.011269	-0.673206	-0.236316	-0.449073	-0.338594	-0.532928	-0.289362	0.623635	0.234188	0.00105817	-0.267284	-0.0331896	0.952554
YDR335W	-0.691802	-0.391547	-0.318836	-0.316282	-0.307374	-0.27245	-0.0750704	-0.271332	-0.0730933	-0.138851	-0.217685	0.104568	0.299331	0.0238761	-0.288865	0.107643	-0.15827	0.292999
YDR336W	-0.138407	-0.112778	0.124055	-0.233574	0.0163667	0.0309975	-0.226046	0.0722813	-0.382003	-0.173707	0.0730284	-0.0325894	0.18051	-0.0798805	-0.0774302	-0.250926	-0.518594	-0.130791
YDR337W	0.451514	0.285347	0.150266	-0.264323	0.147652	0.275454	-0.333521	0.381313	0.312857	0.108711	0.28317	0.0983089	0.282852	-0.00865437	0.175321	-0.0853273	-0.138205	-0.392962
YDR338C	-0.539252	0.00889478	0.203988	0.181115	0.159249	0.193023	-0.471191	0.148852	0.0867435	0.283053	0.247053	0.627114	0.447074	0.855983	0.88874	1.09635	0.926214	0.987658
YDR339C	0.552757	0.107361	0.0149623	-0.240516	0.0991272	0.0194027	-0.0413894	0.47304	0.261168	-0.0823044	0.0286935	-0.159563	0.10797	0.211527	0.313889	0.515487	0.154095	0.180084
YDR340W	0.454395	0.0570111	-0.0405803	-0.105948	-0.0773315	0.094079	0.0914595	-0.066689	0.258809	0.418277	-0.0933648	0.0132239	0.430071	0.472373	-0.7991	-1.28023	0.515155	-0.615141
YDR341C	0.331898	-0.304126	-0.288469	-0.364716	-0.24873	-0.0695809	0.585633	0.150767	0.807644	0.420522	0.233615	0.297317	-0.809357	0.482078	0.516057	1.00737	1.19396	0.647241
YDR342C	0.0381515	-0.25576	-0.4261	-0.284492	-0.316846	-0.309714	-2.80629	-0.65629	-2.30379	-2.3139	-2.19132	-1.86454	-0.0949832	-0.0660379	0.0467109	1.03234	-0.600705	0.899941
YDR343C	0.205739	-0.027031	-0.161207	-0.291036	-0.269085	-0.0437945	-1.48205	-0.66535	-1.15083	-1.16501	-1.3334	-0.590886	-0.314465	0.554725	0.51014	1.78927	-0.677542	-0.512412
YDR344C	0.115085	0.221192	-0.105119	-0.0848091	-0.209406	-0.0300162	-0.0853347	-0.354168	0.386193	0.112093	-0.0673251	-0.145806	0.161682	0.364606	-0.342022	-0.494351	-0.45191	-0.596488
YDR345C	0.0253537	0.00170565	-0.00963165	-0.273523	0.0195751	-0.0486186	-0.0217578	-0.168531	-0.0332973	-0.00288055	0.139197	0.02083	-0.190638	0.0722119	0.135454	0.143963	-1.04756	-2.03843
YDR346C	0.272983	0.0550019	-0.00594785	-0.235292	-0.0381656	-0.157109	0.270653	0.435828	0.138406	0.057727	-0.133714	-0.441907	-0.131348	-0.508136	-0.752727	-0.913831	-0.75898	-0.674105
YDR347W	0.40445	0.142671	-0.00776668	-0.358775	-0.0270637	0.00760483	-0.300866	-0.1994	0.00502169	0.121832	0.14435	-0.0444002	0.336721	0.179394	-0.0664455	-0.00807542	-0.454404	-0.882791
YDR348C	0.523923	0.0686563	0.147859	0.372064	0.0975691	0.165967	-0.0570237	0.115968	0.622819	0.198275	0.152596	0.549063	0.0110801	0.179781	0.741539	1.25788	1.56433	1.36606
YDR349C	0.276702	0.238408	0.0765995	-0.00548542	-0.0220779	0.0599306	0.0543397	-0.0644053	0.0657435	-0.0111363	-0.190407	-0.376745	-0.0335468	-0.139936	-0.450789	-0.444915	-0.664852	-0.402286
YDR350C	-0.2223	0.0650891	0.190386	-0.0052395	-0.0353289	-0.0533077	-0.309703	-0.0998971	-0.11541	0.102759	-0.0632406	0.488706	0.585678	0.128671	0.089262	0.540056	0.722438	2.46993
YDR351W	-0.0802949	-0.106995	0.134673	0.285139	0.108309	0.129962	-0.658736	-0.00447092	0.0242331	0.0375565	-0.0883379	0.340836	0.236929	0.0452776	-0.162579	0.393191	0.540129	1.61407
YDR352W	0.150114	-0.0528707	0.243758	0.17446	0.200807	0.0220925	0.26595	0.475539	-0.0807136	-0.223144	-0.132725	0.064178	-0.538213	-0.336013	0.00341994	0.538711	0.704605	0.971265
YDR353W	0.276266	0.200191	-0.169762	-0.118862	-0.246272	-0.343706	-0.164439	-0.15512	0.208104	0.165966	-0.289903	-0.0402821	0.330749	0.368689	0.382004	0.810443	0.960846	1.49577
YDR354C-A	0.570595	0.420524	0.116618	0.115154	0.124461	0.0552257	0.0584891	-1.41301	0.82712	0.608372	0.264399	0.507776	0.396767	1.44279	1.74133	1.97528	1.95614	1.53301
YDR354W	0.573953	0.438389	0.114592	0.120558	0.215972	0.218963	-0.319588	-1.43093	0.699065	0.441893	0.311766	0.323041	0.351734	1.3757	1.42356	1.75198	2.04064	1.75105
YDR355C	-0.146453	-0.184621	0.159135	0.459508	0.0793479	-0.0213893	0.15625	0.19029	-0.0813818	-0.0956532	-0.283147	-0.183273	-1.08463	-1.24184	-0.765206	-0.915349	-0.771568	-0.620773
YDR356W	-0.153474	-0.239481	-0.0773098	0.399605	-0.0450592	0.062222	-0.495481	0.025306	0.162925	-0.371977	-0.337081	-0.193987	-1.17252	-1.13913	-1.03824	-1.10441	-0.766038	-0.955713
YDR357C	-0.138682	0.0250553	-0.186222	-0.227646	0.0915016	-0.0239489	0.134387	-0.0291842	0.335676	0.55731	0.417922	0.449898	-0.206341	-0.131249	-0.142124	-0.294156	-0.6416	-1.31753
YDR358W	-0.94259	-0.117921	-0.002954	-0.0208882	-0.121128	-0.0199727	-0.160281	-0.626653	-0.235195	0.303362	-0.0164013	0.503331	0.523521	0.168689	-0.376812	-0.219819	-1.04385	-1.85638
YDR359C	-0.319852	-0.382372	-0.0230778	0.0480171	-0.088332	0.0803642	-0.149225	0.181384	0.115313	0.270097	0.0847651	-0.459657	-0.418905	-0.277409	-0.496666	-0.719437	-1.00641	-0.644666
YDR360W	-0.175653	-0.208756	0.0762858	0.120474	-0.107652	0.0979367	-0.319244	0.219161	-0.48161	0.073477	-0.358994	-0.762108	-0.127181	-0.268672	-0.353289	-0.402049	-0.891458	-0.72131
YDR361C	0.719895	0.113336	0.0482169	0.0460492	0.225467	0.137259	0.511467	0.688516	0.229985	0.0385938	0.22739	0.637794	-0.443195	0.168754	0.338937	0.631802	0.623569	1.19768
YDR362C	-0.164046	-0.252174	-0.111516	0.00984177	-0.0313858	0.0323886	-0.257436	-0.166125	-0.281635	-0.172435	-0.234712	-0.308202	0.0518911	0.0269639	-0.330725	-0.699086	-1.30597	-1.64298
YDR363W	-0.126866	-0.231426	-0.00412796	-0.123679	-0.0420901	0.0647005	-0.575121	0.165687	-0.258886	-0.21593	-0.361326	-0.383538	0.305843	-0.225498	-0.329974	-0.0839551	0.0663504	0.556708
YDR363W-A	0.400274	0.184049	0.012747	0.104152	0.189295	0.215752	0.161505	0.523364	0.283674	0.335865	0.520719	-0.292968	-0.0952789	-0.355346	-0.695607	-0.840274	-1.24468	-2.23491
YDR364C	0.190897	-0.100171	0.0937265	-0.223234	0.0078256	-0.0497948	0.0575771	0.556509	-0.0480069	-0.151248	0.184124	-0.0447145	0.277917	-0.0536599	0.0806585	-0.101638	-0.17337	-0.405083
YDR365C	0.707524	-0.368982	-0.0466825	-0.4485	-0.0802375	-0.0531616	0.191635	1.14075	0.126983	-0.283189	0.0549946	-0.0677285	-0.226817	0.227831	0.589908	0.839798	0.89288	0.142452
YDR365W-A	NA	NA	NA	NA	NA	NA	NA	NA	NA	NA	NA	NA	NA	NA	NA	NA	NA	NA
YDR365W-B	-0.841391	-0.373619	-0.211591	-0.0994494	-0.106932	0.0252912	-1.34001	-1.50752	-2.06468	-1.08718	-1.17569	-0.94432	0.0061171	0.359921	0.21058	0.0261976	1.29123	1.0459
YDR366C	0.155707	0.0230118	0.287659	0.495687	0.0868213	0.051224	0.920374	1.45023	1.79402	0.847289	0.95993	1.16575	0.17547	0.0727854	0.14216	-0.533497	-1.23249	-2.37892
YDR367W	-0.204014	0.0991254	-0.0861028	0.133665	0.0473814	-0.0197635	0.490083	0.103395	0.494579	0.469477	0.373206	0.273202	-0.140581	0.112375	-0.0975291	-0.785568	-1.49379	-2.28555
YDR368W	-0.538686	0.124756	-0.0782414	0.0182162	-0.055372	0.00546246	0.413122	0.599118	-0.0748841	0.404792	0.429906	0.815954	0.377235	0.177363	0.211231	0.374345	1.02326	0.780547
YDR369C	-0.536763	-0.241698	-0.229899	0.0375321	-0.142611	-0.0913087	-0.43101	-0.06592	-0.423912	-0.209607	-0.224903	-0.143545	0.287208	-0.349577	-0.301926	-0.226151	-0.294364	-0.12133
YDR370C	0.170915	0.0789534	-0.0086254	-0.0155598	-0.0125351	-0.0108078	0.118365	0.0381066	0.111851	-0.0328616	0.0531637	0.483169	-1.07318	0.00953961	0.038624	-0.278348	-1.05152	-1.74947
YDR371C-A	0.0712813	-0.39006	0.201316	0.024452	-0.179548	-0.297839	-0.50435	-0.510749	0.0391265	-0.298827	-0.0602815	-1.06805	0.314421	0.0480234	-0.873677	-2.66653	-5.59192	-7.76836
YDR371W	-0.110025	-0.191801	-0.263691	-0.136687	-0.195935	-0.197274	0.298877	-0.273594	0.201118	0.138018	0.162102	-1.17759	0.205638	-0.244672	-1.0143	-2.95862	-5.80231	-7.60078
YDR372C	-0.173955	0.0274528	-0.323422	-0.327591	-0.123851	-0.121867	0.122429	-0.344274	-0.28748	-0.182134	-0.211714	0.0438615	0.240791	0.0938283	-0.0284454	0.308934	0.210729	0.465592
YDR373W	-0.204295	0.2914	-0.14309	-0.28362	-0.203547	-0.195329	0.424298	0.230876	0.286409	0.203682	0.320591	0.527792	-0.0297746	0.0712445	0.162717	0.193437	0.222418	-0.343889
YDR374C	0.252931	0.381742	-0.18325	0.43109	-0.169429	-0.125569	1.34438	0.160243	-0.436652	-0.0879017	0.0291396	-0.465904	-3.90561	-0.834559	-1.19518	-1.70895	-1.60746	-1.74229
YDR374W-A	-0.250614	0.374722	0.0203104	-0.00153816	-0.206653	0.00633267	0.0882184	0.241108	0.168624	0.0962107	0.312425	-0.157831	-0.797707	-0.43115	-0.451285	-0.777027	-1.20961	-2.60683
YDR375C	0.133746	0.465059	0.0407389	-0.0468473	0.0730455	0.0032594	-0.144371	-0.508972	-0.571262	-0.017663	-0.214318	-0.284088	-0.0554636	-0.0904349	-0.277513	-0.514455	-0.447449	-0.797222
YDR376W	-0.0637742	-0.284057	-0.0463097	0.092163	0.0180064	0.095346	-0.115393	-0.402	0.025337	-0.0329207	0.14512	0.275337	0.0246893	0.146923	0.208146	0.223874	0.422435	0.403642
YDR377W	-0.116937	-0.180746	-0.235972	-0.183474	-0.0860779	0.0972261	0.461655	-0.100856	0.681703	0.742294	0.228471	0.215158	-0.148344	0.287979	0.537579	0.927896	0.593833	-0.358563
YDR378C	0.0621066	0.0168615	-0.201233	-0.0662482	-0.106446	-0.267708	-0.152122	-0.0426486	0.00529314	0.0706219	0.0367006	0.168383	-0.0697167	-0.355107	0.308405	0.164053	-0.328064	-1.04796
YDR379C-A	0.203879	0.282237	0.042221	0.0452636	-0.0633564	-0.029186	-0.141616	-0.0765414	-0.231698	0.0764575	0.260655	-0.277294	-0.117107	-0.170258	-0.107328	-0.395356	-1.56101	-2.93204
YDR379W	-0.417842	-0.166985	-0.0272143	0.202964	-0.0422119	-0.0162233	-0.478608	-0.10289	-0.0274723	0.269984	-0.0208642	0.284146	0.258631	0.146217	0.453527	0.449991	-0.165732	-1.48745
YDR380W	-0.327004	0.572462	-0.395584	-0.0973653	-0.142223	0.132383	-1.20169	0.549815	-0.673257	-0.268627	-0.0999171	-1.02611	-0.949254	-0.877339	-0.748912	-1.31325	-2.94313	-3.78132
YDR381C-A	0.350709	0.150657	0.250283	0.355597	0.214178	0.249309	-0.537813	0.170988	-0.34867	-0.0219588	0.301552	0.232419	0.782119	0.108075	-0.059653	0.0828798	-0.714989	-1.16111
YDR381W	-0.165298	0.165484	-0.0345602	0.00643336	0.0394935	-0.0427299	0.11165	-0.144378	-0.00499909	0.130772	-0.100696	0.319549	0.491479	0.271396	-0.034035	-0.478458	-0.545732	-0.332117
YDR382W	0.221531	-0.457833	-0.614638	-0.783274	-0.556831	-0.349153	2.47835	0.961052	1.3951	0.576198	0.543015	0.396902	0.428038	1.0833	1.76289	2.13076	1.5104	-0.282479
YDR383C	0.212769	0.464331	0.107674	0.19421	-0.111552	0.0861316	0.66138	-0.497072	-0.185532	-0.0250732	-0.315076	-0.147279	0.424343	-0.252254	-0.0975738	-0.290995	-0.875466	-0.787185
YDR384C	-0.420022	0.102123	0.142475	0.353917	0.121994	0.190383	0.343816	0.145097	0.443059	0.610788	0.737861	0.607848	-0.119625	-0.327392	-0.0519909	0.490188	0.708556	0.393904
YDR385W	-0.415821	-1.07102	-0.798051	-0.914255	-0.17662	-0.149107	-1.63081	-1.76463	-1.63196	-1.95624	-2.20673	-1.61731	-0.142508	1.06826	1.63964	2.43201	0.57178	-2.34276
YDR386W	-0.0474965	0.0546496	0.185728	0.441667	0.150643	0.171148	-0.202505	0.194186	0.171922	0.0330294	0.0677299	0.140964	-0.294783	-0.690312	-0.621304	-0.241445	0.409886	1.09736
YDR387C	-0.450777	0.0179227	-0.127001	-0.0292882	-0.0869596	-0.0364236	-0.251157	-0.544508	-0.673308	-0.348137	-0.465392	-0.00511439	0.58508	0.454071	0.226876	0.828944	0.790435	0.49331
YDR388W	-0.276077	0.142035	-0.0146911	-0.0479279	-0.0292703	0.01993	-0.052261	-0.34672	-0.0852079	0.263165	-0.0357477	0.14928	0.306485	0.218785	0.202778	0.410824	0.367927	-0.130591
YDR389W	-0.115514	0.122783	0.129556	0.441344	0.303167	0.357053	-0.693497	-0.474448	-0.505712	-0.709353	-0.501635	-0.413947	0.204159	0.487893	0.442572	0.938433	0.529217	-0.168583
YDR390C	0.214452	-0.220755	-0.0847431	0.171169	0.0557773	0.126838	0.420723	0.0132535	0.414846	0.223824	0.202684	0.37871	-0.474041	-0.292769	-0.475965	-0.267493	-0.278759	-0.106901
YDR391C	-0.321364	0.110154	-0.23399	0.021337	-0.0403003	-0.080602	0.548549	-0.115859	-0.156481	0.0724625	0.191025	0.256335	0.366704	0.291427	0.331014	0.522896	0.976033	0.523168
YDR392W	-0.028871	0.193109	0.0406285	0.0609457	0.08639	0.0681937	0.46224	0.0735078	-0.0602884	0.154373	0.318723	0.541794	0.528251	0.187841	0.674692	0.335104	0.163179	-0.167914
YDR393W	0.100834	0.0471787	0.123362	0.137478	0.0720044	-0.0727837	-0.388561	-0.4525	-0.142727	-0.195737	-0.0604653	0.00948696	0.0649815	-0.00362921	-0.028217	0.0360106	0.466256	1.4329
YDR394W	-0.404739	-0.257682	-0.195152	-0.208029	-0.138198	-0.17588	-0.0404236	0.115572	-0.256423	0.0359552	-0.0663973	-0.444823	0.000580925	-0.32059	-0.650589	-0.598291	-0.561093	0.0859358
YDR395W	0.212924	-0.62983	-0.311516	-0.279798	-0.394312	-0.268124	-0.00114646	0.464441	-0.101484	-0.334655	-0.239932	-0.40615	-0.604583	0.193071	0.562779	0.390318	-0.619336	-1.66251
YDR396W	0.126073	0.30182	-0.0210431	-0.0844001	-0.140485	-0.0601799	0.958205	0.818422	0.510199	0.978891	0.499825	0.252122	0.274673	0.295744	0.399915	0.374378	0.716837	0.0511843
YDR397C	0.176604	0.283303	-0.0209142	-0.0519427	-0.0947211	-0.0605733	1.01368	0.877862	0.471462	0.793689	0.501585	0.303563	0.34969	0.300203	0.287513	0.395439	0.802635	0.237989
YDR398W	0.850798	0.0235957	0.245081	-0.286569	0.124798	0.166973	0.686201	1.73364	0.522532	0.18307	0.551286	0.385997	0.0478032	0.1489	1.16303	1.23827	1.62938	1.29546
YDR399W	0.85851	-0.0816661	-0.0259733	-0.20022	0.380642	0.176494	0.143804	0.621665	0.390711	-0.176304	-0.0166494	0.334233	0.394483	0.344416	1.13146	1.67333	1.73888	0.655051
YDR400W	0.342748	0.29072	-0.247904	-0.305193	-0.139046	-0.0853554	0.00589608	0.0354297	0.17834	-0.0850073	0.232111	0.033711	-0.547576	-1.23361	-0.325539	-0.631091	-0.883589	-1.54551
YDR401W	0.417493	0.178827	-0.0941932	-0.0495038	0.262421	-0.0866276	0.260685	-0.157808	0.295988	0.356412	0.321646	-0.303009	0.352898	-0.339223	-0.417214	-2.27361	-3.67239	-4.69481
YDR402C	-0.124542	0.154342	0.0910321	0.181947	0.20257	0.195279	-0.0686799	-0.226785	0.00436904	0.0373744	0.239477	-0.0477742	0.312802	-0.259956	0.155368	-1.9891	-3.83087	-4.75694
YDR403W	0.0701963	0.25486	0.26358	0.274379	0.316545	0.161549	-0.486316	0.26551	-0.368315	-0.59745	0.00199778	0.300509	-0.00469023	-0.901597	-0.787284	-0.742457	-1.43898	-4.74169
YDR404C	-0.00205873	0.19564	-0.123182	-0.327199	0.0648823	0.0698021	-0.0803084	-0.0154614	0.196976	0.11348	0.298255	0.162005	0.324815	-0.296145	-0.452225	-0.954053	-0.639481	-1.07688
YDR405W	0.501285	0.877633	0.422023	0.219809	0.57457	0.539116	0.271298	0.433871	0.522071	0.250237	0.448566	0.402611	0.518167	-0.045749	0.0887729	-0.191577	-0.900526	-0.888047
YDR406W	-0.921099	-0.0156026	0.209757	0.149784	-0.151694	0.135044	-0.860723	-0.486925	-0.682366	-0.490061	-0.537128	-0.0695363	0.0687649	-0.219001	-0.179839	-0.821791	-1.67835	-1.48372
YDR406W-A	-0.215228	0.400954	-0.241014	-0.0417267	-0.0720992	-0.135517	0.159966	-0.659564	0.617651	0.212291	0.710258	0.494908	-0.242337	0.756528	0.0926111	-0.374176	-0.679618	1.63122
YDR407C	-0.0899084	-0.228939	-0.158296	0.0981612	-0.271676	-0.204879	-0.4097	-0.644337	0.00818395	-0.166681	-0.281581	-0.194	0.0579155	-0.041383	-0.153943	-0.31749	-0.0168681	1.63287
YDR408C	-0.0179033	0.313933	-0.0423037	-0.187016	-0.0211425	-0.0427116	0.427871	-0.532099	0.442651	-0.114831	-0.253629	0.195373	0.629452	0.646358	0.735671	1.09317	0.239829	-0.237552
YDR409W	-0.195769	-0.0666115	0.107849	0.115014	0.0226444	0.0592256	-0.518777	-0.0523952	-0.281685	-0.103926	-0.238435	0.0187415	0.660181	0.259566	0.200962	0.23104	-0.308351	0.111528
YDR410C	0.413227	0.298894	0.179943	-0.0185363	0.096306	0.199493	-0.0908697	-0.103087	0.130267	-0.00377022	0.326371	-0.130472	0.117251	0.160594	-0.148357	-0.655399	-0.652558	-1.03929
YDR411C	-0.261751	0.221507	0.1061	0.0238483	0.113815	0.112224	0.166661	0.157782	-0.139184	0.0998717	0.171281	0.134028	0.663996	-0.116497	0.245395	0.461355	0.81527	0.325227
YDR412W	0.808833	0.0584379	-0.0702382	-0.252126	0.186833	0.147126	0.358385	1.087	0.338446	-0.159747	0.443658	0.14299	-0.493702	0.166232	0.323567	0.642745	0.928548	-0.250866
YDR413C	0.751658	-0.0955959	0.0509968	-0.289764	0.17049	0.150029	0.684164	0.97848	0.272524	-0.0930831	0.460831	0.172861	-0.448536	0.0889171	0.448435	0.49175	0.841262	-0.19262
YDR414C	0.512846	0.128809	-0.0229718	-0.0415493	0.0799695	0.139626	-0.369721	0.115289	0.296526	0.160122	0.362372	0.289468	-0.189839	-0.517159	-0.126679	-0.922438	-0.00160812	0.460698
YDR415C	0.05774	0.0496478	-0.0220389	0.236276	0.016677	-0.0343712	0.187015	0.394647	0.265787	0.131852	0.166592	0.0789534	-0.114574	-0.244306	-0.108235	-0.434448	0.247017	0.487014
YDR416W	-0.215887	-0.422332	-0.0953058	0.0559378	-0.148437	-0.0987478	-0.0258567	0.215635	0.0300442	0.0289513	-0.0100528	0.0101548	-0.514086	-0.0381168	0.0663312	-0.057081	0.0123013	1.0552
YDR417C	0.407594	-0.361751	-0.440963	-0.440427	-0.311872	-0.170765	1.4633	1.03697	1.20783	0.787686	0.521581	0.184858	-0.546907	0.950037	1.6142	1.48591	1.15262	-0.295693
YDR418W	0.471178	-0.365763	-0.432017	-0.412231	-0.304865	-0.225868	1.33161	0.845421	1.10342	0.700236	0.47999	0.0842549	-0.542534	0.974713	1.42828	1.58492	1.31606	-0.107233
YDR419W	0.0578099	0.0179079	0.150729	0.13699	0.15358	0.151352	-0.0799816	0.315203	-0.132774	0.0170286	0.25488	0.618809	0.175637	0.416242	0.745778	0.783752	1.1272	1.92228
YDR420W	-0.221707	-0.529078	7.11296e-05	0.126948	-0.0881493	0.139137	-0.839079	-0.379402	-0.723762	-0.549898	-0.634909	-0.736213	-0.713057	-0.264038	-0.323537	0.266921	0.471293	1.12175
YDR421W	-0.494847	-0.326629	-0.116336	-0.0129425	-0.130844	-0.18839	-0.300041	0.0881395	-0.328891	-0.149038	-0.34945	0.22124	-0.00801972	0.379086	0.577465	0.964356	0.956938	0.921929
YDR422C	-0.378156	-0.213712	0.0077612	-0.223069	-0.0730464	0.00534476	-0.179434	-0.135764	-0.280746	-0.0783308	0.00137284	0.250449	-0.00604741	0.146234	0.213402	0.488854	0.771397	1.46061
YDR423C	-0.189396	-0.128009	0.0407703	0.100793	0.0901347	0.0500304	-0.278126	-0.32227	-0.241983	-0.44212	-0.455032	-0.106095	0.684463	0.0925791	-0.124666	0.250939	-0.0622992	-0.656196
YDR424C	0.122707	0.681543	0.0052105	0.174653	0.109554	0.0587094	0.590627	0.744445	0.651442	0.581726	0.69425	0.542424	0.134801	-0.030105	0.227344	-0.0304274	-0.430811	-0.813913
YDR425W	-0.131502	0.167777	0.180787	0.196986	0.153934	0.0393707	-0.600042	-0.691967	-0.795411	-0.310007	-0.479273	-0.12788	0.486626	0.0576219	-0.265032	0.0190088	-0.436668	-0.493514
YDR426C	-0.171144	0.0667875	0.013475	-0.120016	-0.0962049	-0.0524053	-0.284344	-0.450591	-0.328744	-0.148846	-0.402172	0.0446654	0.300617	-0.0545688	-0.335743	-0.032008	-0.355644	-0.607161
YDR427W	-0.376547	-0.139874	-0.153937	-0.270734	-0.0346762	-0.0606779	0.158104	0.424855	0.0791729	0.112941	0.0354686	-0.328458	-0.25661	-0.417612	-0.745116	-0.869447	-0.721336	0.0607633
YDR428C	-0.235297	-0.129847	-0.0644827	-0.0276282	-0.00428546	-0.0796116	0.847692	0.177973	-0.103221	0.263841	0.028277	0.199408	0.059896	-0.334808	0.216146	0.174603	0.510373	0.796024
YDR429C	0.474041	-0.0191535	-0.193556	-0.407637	-0.0670636	-0.0687074	0.354699	0.804935	0.433146	0.175961	0.311503	-0.00796842	-0.570483	-0.112207	0.265068	0.287473	0.347543	-0.0141637
YDR430C	-0.332683	-0.141773	-0.107123	-0.235309	0.0641886	0.0308843	-0.297993	-0.551445	-1.04997	-0.563266	-0.489755	-0.341318	0.312678	-0.0140069	-0.105453	-0.138268	0.356708	1.51883
YDR431W	-0.206143	-0.161785	0.0790309	0.00893066	0.131533	-0.0844865	-0.670922	-0.202574	-1.21992	-0.709572	-0.236166	-0.668772	0.316051	-0.314328	0.0415703	-0.315779	0.02528	1.27865
YDR432W	0.0945474	0.29659	0.240612	-0.0444816	0.181345	0.103486	-0.48421	-0.324189	-0.576549	-0.371405	-0.373292	-0.98451	0.464523	-0.281547	-0.400852	-0.26295	-0.572135	-1.38344
YDR433W	-0.00623504	0.25329	-0.159687	0.073754	0.00939391	-0.18871	0.445984	0.0482359	-0.360505	0.0196623	-0.1525	-0.509	0.663282	0.230742	-0.158328	0.209696	-0.817195	-0.610801
YDR434W	-0.370222	-0.11194	0.0611327	-0.0139178	0.0505332	0.0230954	-0.0939508	0.0360248	0.0402685	0.115061	-0.0637845	0.0902971	0.0224627	-0.194884	-0.325644	-0.0619276	-0.0394421	0.00678175
YDR435C	-0.512816	0.0173422	-0.0414542	0.0301269	-0.043934	0.0103971	0.10142	-1.06436	-0.619588	-0.434424	-0.569273	-0.335177	0.514008	0.439232	0.300167	0.579729	-0.142235	-0.225801
YDR436W	-0.482593	-0.203123	0.0745712	0.0121849	-0.0410575	0.0514789	-0.398447	-0.541347	-0.643529	-0.138921	-0.283706	-0.185985	0.278897	-0.0603119	-0.167237	0.0821965	-0.105772	-0.0722121
YDR437W	-0.0116151	-0.170494	-0.0726143	0.00817343	0.157536	0.173569	-0.295937	0.407581	-0.298564	-0.164268	-0.157225	-0.00407725	0.0336039	-0.209028	-0.0172773	-1.02723	-1.94253	-2.21032
YDR438W	0.187082	-0.00926181	-0.0419044	-0.144615	-0.0827184	-0.118184	0.0943087	0.297973	-0.21762	-0.106486	-0.0358403	-0.442586	-0.159792	-0.635142	-0.315878	-1.42091	-2.8879	-4.27018
YDR439W	0.0611681	-0.0929457	-0.000910835	-0.0316112	-0.00323474	0.0486036	-0.624683	0.224223	-0.265495	-0.317588	-0.158631	-0.12191	0.143546	-0.185545	-0.519599	-0.361704	-0.195464	0.347639
YDR440W	0.633529	-0.185502	-0.0170399	0.387865	0.00236707	-0.0467419	-0.0487579	0.40716	0.415138	0.178448	0.170881	0.279816	-0.881264	-0.909444	0.0424668	0.00117255	0.917161	0.392502
YDR441C	0.480717	-0.192104	0.0599521	-0.131161	0.0766157	-0.0439588	0.0869471	0.819255	-0.184864	-0.268913	-0.00791505	-0.461891	-1.34681	-0.247089	0.111456	0.235	0.0400778	-0.704751
YDR442W	-0.537445	-0.362134	-0.286039	-0.243588	-0.188861	-0.31472	0.607356	0.321823	0.88686	0.269233	0.116291	0.169372	-0.766556	-0.238202	0.0159596	-0.245392	0.134744	1.25101
YDR443C	-0.43008	-0.63055	-0.0658697	0.118789	-0.115592	-0.136812	-0.392733	0.00763586	0.0577902	-0.0679528	-0.167688	-0.00311678	-0.297758	-0.336277	-0.185572	-0.266933	0.301952	0.866021
YDR444W	0.388885	-0.0932326	0.0310043	0.253047	-0.102178	0.0606919	0.305113	0.344226	0.673766	0.462592	0.18167	0.484313	-0.49732	-0.55577	-0.505182	-0.61966	-0.657442	-0.987401
YDR445C	0.0172927	-0.318323	-0.211679	0.247932	-0.215575	-0.0738481	-0.232326	0.0889944	0.917481	0.431091	0.313961	0.570499	-0.0212834	-0.444756	-0.580161	-0.797115	-1.15424	-1.90947
YDR446W	0.0736055	0.310035	-0.188299	-0.078316	-0.227605	-0.146831	0.306736	1.53511	-0.463976	-0.228941	0.208703	-0.955665	-2.04684	-2.40915	-2.39276	-2.60166	-1.7063	0.691748
YDR447C	0.289367	-0.0827005	-0.315116	-0.23407	-0.322904	-0.190988	1.74865	1.12967	1.2306	0.770619	0.671235	0.391774	0.25695	1.3338	2.30941	2.21757	2.12887	0.00668489
YDR448W	0.612292	0.338378	0.103479	-0.12426	0.0273988	0.134292	1.0005	0.947854	1.65192	0.682143	0.54399	1.17992	-0.294333	-0.294193	0.0379963	-0.165593	0.433816	0.169519
YDR449C	0.642737	-0.31015	0.0393826	-0.49918	0.103115	0.0274261	0.120149	1.41713	0.512274	-0.144658	0.146555	0.0402512	0.207412	0.274327	0.600969	0.367762	0.606615	0.382121
YDR450W	0.217943	-0.286976	-0.385082	-0.238857	-0.255083	-0.140956	1.91699	1.30404	1.6019	0.759326	0.804797	0.418247	-0.238844	1.0298	2.1455	2.04024	1.40957	-1.01176
YDR451C	0.215562	0.399418	0.275264	0.238816	0.197232	0.242591	0.131534	-0.780915	1.26006	0.704516	0.409306	0.815359	0.38829	0.571832	0.539179	-0.469062	-1.07062	-1.14025
YDR452W	-0.362025	-0.02024	0.02662	0.0988346	0.0373012	0.0952973	0.405004	0.117069	0.601482	0.756408	0.312742	0.854081	0.216064	0.0880156	-0.14147	0.0908721	0.305823	0.715841
YDR453C	-0.617591	-0.351194	-0.190675	-0.0830136	-0.10919	-0.00412522	-0.478756	-0.19513	-0.456568	0.0148066	0.237807	-0.154292	0.489787	-0.845954	-1.08722	-0.618054	0.188494	0.925982
YDR454C	0.346591	0.06542	-0.195244	-0.0791342	-0.087699	-0.125701	1.00518	0.386505	0.653888	0.294376	0.107465	0.278445	-0.169585	-0.0693778	0.107815	-0.206037	-1.09144	-2.93731
YDR455C	-0.140916	0.234207	0.199273	0.0400826	-0.0392071	0.0753223	-0.21192	-0.234539	-0.214738	-0.0962008	-0.294072	0.061231	0.440217	0.00300173	0.0329552	0.276059	0.903672	1.42189
YDR456W	-0.150861	0.153934	0.128519	-0.00735394	0.0261709	-0.0792155	0.0214097	-0.0352049	0.107997	0.210187	-0.33225	0.204499	0.271596	0.192686	0.0170852	0.23745	0.527244	1.27095
YDR457W	-0.577344	-0.489158	-0.258399	-0.371261	-0.375363	-0.37606	-1.03689	-0.229152	-0.774203	-0.539579	-0.604725	-0.165188	-0.291659	-0.101312	-0.487164	-0.296377	-0.587957	-0.822549
YDR458C	-0.258225	-0.278338	-0.03773	-0.0364152	0.0220161	0.152306	-0.422061	0.00385983	-0.106872	-0.0472405	-0.0429164	0.342866	0.684416	0.749411	0.755028	0.879999	1.06895	0.688947
YDR459C	0.0695889	0.0358486	0.0425224	0.00644439	-0.0159126	0.00126491	0.184736	0.373567	0.105273	0.165372	0.00962201	0.336486	-0.26765	-0.027586	0.203043	0.254142	0.266862	0.64817
YDR460W	-0.124068	0.0790642	0.0523918	0.0663032	-0.0332257	0.109832	0.432937	0.0104658	0.0885706	0.17428	-0.123014	0.243754	0.246657	0.0788148	0.0681891	-0.0634465	-0.667447	-0.520477
YDR461C-A	-0.171229	0.263121	-0.211955	-0.303207	-0.380505	-0.21485	0.773469	0.298553	-0.109679	0.68615	0.413101	0.152707	0.233862	-0.0665298	-0.138189	-1.12973	-2.75055	-4.42478
YDR461W	0.468714	0.575315	0.407791	0.314484	0.0282507	0.0139843	0.347756	1.00438	-0.178755	-0.169384	0.471196	0.427546	0.101718	-0.278094	-0.263446	-0.644148	-0.939065	-0.156417
YDR462W	0.158208	-0.00189149	0.180939	-0.0773664	0.0701797	0.195682	-0.147179	-0.149583	0.0963021	0.106099	0.234464	0.252083	0.364097	0.0370039	0.220141	0.711351	0.697446	1.13976
YDR463W	-0.162629	0.00418451	0.138289	0.00867758	0.139581	0.214459	-0.310232	-0.201465	-0.347429	-0.0383716	-0.138595	0.091839	0.386963	0.292368	0.226827	0.574805	0.639155	0.838988
YDR464C-A	0.0254177	-0.269224	-0.000221182	0.000219354	0.00331752	0.0458648	0.187381	0.652795	0.77115	-0.0748002	0.0613761	0.459452	-0.114619	-0.0241996	-0.377127	-0.455285	-0.215285	0.213584
YDR464W	0.165632	-0.177867	0.249162	0.391972	0.117559	0.203423	0.0229327	0.427456	0.265963	-0.0599078	-0.21	0.156581	-0.314882	0.0458517	-0.465659	-0.142454	-0.310776	0.109675
YDR465C	0.558238	-0.062935	-0.0830449	-0.555607	-0.200355	-0.262854	0.582727	1.41731	-0.184425	-0.36556	0.0383235	-0.127489	-0.573606	0.165612	0.912732	1.07552	0.62857	-0.07684
YDR466W	-0.446532	-0.206138	0.0825787	0.069402	0.0276513	0.00417415	-0.143622	-0.148996	-0.173182	0.246337	-0.0477744	0.259942	0.509514	0.195533	0.191067	0.262369	0.143775	-0.396151
YDR467C	-0.369518	-0.0425343	-0.1632	-0.0131908	0.0494814	-0.0865622	0.274066	-0.0533266	0.39486	0.39377	0.103028	0.515679	0.387139	0.0750564	0.272161	0.359307	-0.114707	-0.418812
YDR468C	0.0381382	-0.122003	-0.0521094	0.201735	0.0465112	0.136263	-0.151611	0.162756	0.19082	-0.0862423	0.0494512	0.146124	0.0045952	-0.106218	-0.22438	-0.158561	-0.13825	-0.504531
YDR469W	0.238539	-0.150487	0.106952	-0.146243	0.275686	0.0519578	-0.511821	0.165383	0.0507684	-0.255602	0.064636	-0.155221	-0.388282	-0.52412	-0.420873	0.0615279	0.0818574	-0.655347
YDR470C	-0.210854	-0.0907344	0.129275	0.0367566	-0.0418234	0.0427053	-0.537194	-0.145056	-0.211344	-0.0501173	-0.129328	0.256308	0.62239	-0.29643	-0.262316	-0.0462763	0.0623945	0.202826
YDR471W	0.655763	-0.232759	-0.220607	-0.256627	-0.121204	-0.0672856	1.01597	1.16712	1.25573	0.605275	0.71196	0.238846	-0.235143	1.36324	2.33812	2.22075	1.44384	-1.26087
YDR472W	0.0926936	-0.0351021	-0.160289	-0.00235588	0.11934	0.0583994	-0.0299737	0.34862	0.170388	0.0307304	0.0407565	0.146728	0.0643254	0.35403	0.409061	0.181259	0.13118	0.197409
YDR473C	-0.132452	-0.183872	-0.0126536	-0.0227514	0.0182834	0.136843	-0.0100627	-0.152616	-0.143802	-0.217444	-0.157583	0.181482	0.329213	0.144039	0.149545	0.512581	0.5412	0.701362
YDR475C	-0.409559	-0.222595	-0.0160045	0.138682	-0.14576	-0.0183256	-0.137479	-0.629585	-0.382545	0.0139286	-0.241509	0.00783113	0.603659	0.695204	0.627659	1.01074	0.115614	-0.461255
YDR476C	0.0599487	0.368083	0.262545	0.120643	0.125216	0.235181	-0.0119403	-0.297997	0.0895317	-0.671965	-0.603664	-0.83604	0.487802	0.158503	0.118613	-0.729148	-2.25887	-3.20657
YDR477W	-0.431353	-0.163588	-0.0919833	-0.190303	-0.0221677	-0.0432578	-0.505475	-0.600982	-0.304745	-0.0628786	-0.271914	-0.194234	0.390316	0.0675749	-0.186483	0.0334358	0.19948	0.409982
YDR478W	0.16203	-0.00113714	0.0935114	-0.0332794	0.13987	0.0722102	-0.180484	0.422449	-0.331767	-0.275048	-0.0257289	-0.235695	-0.118508	-0.293064	0.367008	0.084716	0.241955	-1.05929
YDR479C	-0.429782	0.00525337	0.000100213	0.0328937	0.179435	0.164031	-0.32106	-0.121544	0.0678227	0.187188	0.133036	0.333073	0.688576	0.573305	0.57255	0.528798	-0.726393	-2.01017
YDR480W	0.175023	0.260539	0.289053	0.147529	0.0676193	0.0102789	-0.585993	0.0782053	0.460627	-0.0102495	0.0332804	0.0761478	-0.474218	-1.05592	-0.93473	-1.51705	-2.25533	-3.273
YDR481C	-0.330189	0.193515	0.0770616	0.199836	-0.0843091	-0.109838	-0.532317	-0.471291	-0.257491	-0.142708	-0.144133	0.202938	-0.0439107	0.380061	0.149125	0.574504	0.658351	1.21038
YDR482C	0.102186	0.34012	0.0966803	0.19672	0.135929	0.0830012	0.852087	0.198603	-0.0458182	-0.293872	0.188448	0.098182	0.44176	0.171795	0.413459	0.931196	1.17603	1.24324
YDR483W	-0.21097	0.00336726	-0.131268	-0.132917	-0.0145158	-0.0200396	-0.24191	0.325744	0.06349	0.0344921	0.0497908	0.0887429	0.44155	0.64258	0.601339	0.951208	1.22603	0.823929
YDR484W	-0.211848	-0.150892	0.0175979	0.0149149	-0.0635655	0.0817915	-0.675247	-0.217493	-0.115589	-0.113816	-0.172342	0.432878	-0.0888969	-0.107477	-0.371769	-0.208276	-0.153181	0.966944
YDR485C	-0.0654773	0.0454601	0.308183	0.327512	0.226545	0.212985	-0.0569385	0.216638	-0.186281	0.0100894	-0.00470628	0.441996	0.597863	0.0387032	0.0511518	0.0957832	-0.361217	-0.187709
YDR486C	-0.340041	-0.0387194	-0.114691	-0.0507823	0.0898407	0.0284275	0.225393	0.0283103	0.0304245	0.0671047	0.13347	-0.038599	-0.015508	-0.14894	-0.265032	-0.109018	0.0474753	0.355253
YDR487C	0.625697	0.193721	0.0291563	0.0351326	0.0916044	0.146135	0.165688	-0.559744	0.727588	0.411222	0.338246	0.131804	-0.646251	0.490626	-0.212128	-0.377778	-0.426733	-0.660365
YDR488C	0.432348	0.220594	0.356704	0.36486	-0.0275817	-0.0089312	0.118532	0.189555	0.200939	-0.00765976	0.1834	-0.061217	-1.74846	-1.13921	-0.841217	-1.15582	-1.01827	-1.34178
YDR489W	0.460805	0.144913	0.290817	0.266148	0.152931	0.134235	0.190896	0.231159	0.217932	-0.127099	0.187425	0.275012	-0.340277	-0.219945	0.00452261	-0.425372	-1.23795	-2.02141
YDR490C	-0.335417	-0.167704	0.0388359	-0.0164158	0.00306258	0.0162744	0.206175	-0.123719	-0.0591877	0.2008	0.130541	0.423566	0.0377845	0.226164	-0.0167342	-0.381451	-1.07443	-1.14879
YDR491C	0.846028	-0.278301	0.452593	0.399417	0.581562	0.32095	-0.205201	1.28051	-0.27286	0.255019	0.446339	0.196358	-0.544756	0.190994	0.394768	0.0181255	0.222129	-0.856755
YDR492W	0.752973	-0.203212	0.429999	0.408284	0.558172	0.301172	-0.0130858	1.22103	-0.489369	0.263546	0.297386	0.0867971	-0.475356	0.0930454	0.380863	-0.14578	0.40182	-0.737136
YDR493W	0.543388	0.340499	0.122827	-0.360445	0.209804	0.0619298	0.0974609	-0.152979	0.255154	0.136536	0.284789	0.0253103	0.029166	-0.0198368	0.070966	-0.34471	-0.823021	-1.35198
YDR494W	-0.00432846	0.0699018	0.0789123	-0.188494	0.0110284	0.0498035	-0.474909	-0.272467	0.045494	0.254143	0.226551	0.0254184	0.446543	0.133417	-0.0600376	0.0228483	-0.168013	-0.255981
YDR495C	-0.0572479	-0.0841068	-0.0421212	0.168166	0.0315539	0.122268	-0.435222	0.105615	-0.100555	0.0337042	-0.149225	0.279374	0.136074	0.227484	0.0896663	0.320041	0.333042	0.740083
YDR496C	0.838196	-0.419187	-0.00540546	-0.265945	0.127644	0.121858	-0.0664206	1.33827	0.274777	-0.247801	0.0452805	-0.183687	-0.424431	0.292846	0.763063	0.596883	0.689828	0.640123
YDR497C	0.606077	0.709322	0.0799392	-0.0453462	-0.042036	-0.077616	-0.310706	-0.163152	0.0627587	0.205631	0.00346702	0.317781	0.459254	1.11915	1.05119	0.0959983	-0.0380652	-0.218787
YDR498C	-0.0731044	-0.00234914	0.219621	0.156742	0.110881	0.196492	-0.330393	-0.196348	-0.122683	-0.136837	-0.100237	-0.0675928	0.358976	0.275982	0.117613	-0.0344553	-0.0235964	0.574029
YDR499W	0.0604858	0.0127945	0.16377	0.430876	0.155224	-0.0315174	-0.557108	0.132175	0.0728783	-0.125959	-0.0749319	-0.0933845	-0.447145	-0.685599	-0.538549	-1.15479	-1.16793	-1.68011
YDR500C	0.59424	0.342791	-0.226228	-0.273671	-0.387802	-0.326001	1.28024	0.717836	0.682382	0.63429	0.525879	0.169452	-0.0461308	0.526037	1.08818	1.08847	-0.226025	-2.22921
YDR501W	0.826851	0.445074	0.230032	0.399338	0.24171	0.144611	0.0563599	0.0173906	0.865655	0.160888	0.383469	0.109045	-0.626366	-1.35209	-1.10138	-0.862154	-0.961078	-0.757029
YDR502C	0.544058	1.6838	-0.0921194	-0.0133865	-0.210286	-0.328528	0.331988	-1.98526	1.07739	0.219868	-0.0125844	0.721743	0.550053	3.67177	1.45589	0.278498	0.150086	1.17339
YDR503C	0.328368	0.169893	0.108058	0.175983	0.146406	-0.0114163	0.300967	0.656392	0.296398	0.181778	0.656909	0.496366	-1.03634	-0.949613	0.183399	0.174685	0.686196	-0.057106
YDR504C	-0.419406	-0.171828	-0.135105	-0.0481761	-0.0669641	0.0544957	-1.23294	-0.225575	0.346283	-0.120084	-0.0131493	0.0689138	0.0194774	-0.0682952	-0.26944	-0.794232	-1.96117	-2.53743
YDR505C	-0.483996	-0.125995	0.125739	0.143806	-0.0160728	0.0896882	-1.31892	-0.752683	-0.650612	-0.422932	-0.608163	-0.380853	0.19001	0.127319	-0.0761894	-0.479369	-1.89189	-2.68201
YDR506C	-0.417479	-0.189716	-0.0133121	0.267353	-0.201472	-0.00885136	0.00215933	-0.0625432	-0.645297	-0.177408	-0.226462	-0.879651	-0.980313	-1.21355	-1.36742	-1.51546	-0.75955	0.626223
YDR507C	0.478403	0.0431079	0.183977	0.538497	0.348838	0.353641	-1.5894	-0.0547943	0.807463	-0.188476	-0.0370002	0.273905	-1.12891	-0.642048	0.380587	1.18793	2.347	2.86168
YDR508C	0.547053	0.613728	0.540904	0.460807	0.494835	0.434101	0.521119	1.17491	1.77017	1.02236	0.421343	0.311358	-0.953392	-0.311624	-0.611964	-0.945193	-3.37191	-3.06942
YDR509W	0.641808	0.471031	0.536137	0.651029	0.410504	0.506746	0.00391362	1.3959	1.7305	0.729393	0.487071	0.313342	-0.71043	-0.319685	-0.633737	-1.09893	-3.51567	-2.94905
YDR510C-A	0.0548834	0.0615285	-0.208382	-0.315947	-0.164848	-0.175597	0.503684	-0.234261	0.535174	0.800252	-0.077586	0.185821	-0.465472	-0.51586	-0.222042	-0.55547	-0.0523549	0.158123
YDR510W	0.179101	0.0791068	-0.181116	-0.134393	-0.204834	-0.186837	0.337966	0.0369705	0.482353	0.433545	0.129797	0.00244376	-0.501657	-0.367603	-0.464777	-0.658101	-0.106229	-0.044628
YDR511W	-0.0558749	0.258453	-0.0392502	-0.108257	0.244461	0.27618	-0.0489891	-0.394538	0.125218	0.533106	0.477995	0.116943	0.0486454	-0.0909104	-0.193729	0.085141	0.127006	-0.283282
YDR512C	-0.411965	0.138432	0.0444485	0.293208	0.230919	0.256016	0.168967	0.18038	0.418351	0.379689	0.937655	0.625784	0.101497	0.0436005	-0.107112	0.162866	0.704766	1.11051
YDR513W	-0.458192	0.120467	0.000490174	0.110426	0.0210878	0.0675586	-0.117004	-0.485767	0.139612	0.317112	0.462223	0.442412	0.0276996	0.0369677	-0.102552	0.13266	0.570082	1.22654
YDR514C	0.588753	0.102292	0.11997	0.0170245	0.103493	0.0241779	-1.41429	0.729641	-0.0917186	-0.292973	0.156374	-0.0646292	-0.235125	-0.502961	-0.19212	-0.430603	-0.532677	0.261286
YDR515W	0.532306	-0.0205205	0.205821	-0.249482	0.120563	0.1483	0.293819	0.779277	-0.174927	0.226592	0.350904	-0.289403	-0.745381	-0.646872	-0.729605	-1.15767	-1.30103	-1.42856
YDR516C	-0.505635	-0.0986446	-0.124928	-0.277686	-0.276621	-0.184223	0.128982	-0.672399	0.272843	0.143653	-0.209103	-0.374884	0.591124	0.56344	-0.834312	-2.45121	-5.83785	-8.32458
YDR517W	0.172357	0.0735692	-0.112557	0.0398482	-0.0665698	-0.0203739	0.865228	0.0658087	0.531119	0.374081	0.00108234	0.126688	-0.353005	0.0758898	0.0206288	-0.264875	-0.829284	-1.41787
YDR518W	0.322896	0.471831	0.287927	0.593114	0.338885	0.271561	0.976906	0.866274	0.260829	0.144785	0.358786	0.272664	-1.05911	-1.52043	-0.674789	-0.721862	-0.842842	-0.966769
YDR519W	-0.0503748	0.0505438	-0.0835091	-0.063768	-0.0447908	-0.0264653	0.732799	0.594262	0.086653	0.109814	0.202605	-0.0902514	-0.226474	-0.499733	0.0202948	-0.384593	0.206176	0.577523
YDR520C	0.120837	0.11583	-0.132166	-0.215799	-0.186159	-0.146509	-0.328096	0.105684	-0.353208	-0.276848	-0.106392	0.0694343	-0.228869	0.0217626	-0.280273	-0.258052	0.0160607	0.634877
YDR521W	-0.0454684	0.28449	0.17494	-0.00114969	-0.149869	0.0696802	-0.317799	0.120149	-0.666809	-0.321571	-0.264575	-0.191145	-0.462266	0.155717	-0.132196	-0.15003	0.256831	0.922502
YDR522C	0.236069	0.214241	0.0698984	0.0300411	0.0501738	-0.312281	0.0111728	-0.238499	-0.717095	-0.579127	-0.248467	-3.63111	-1.28185	-1.88665	-2.2226	-5.56618	-9.01401	-9.74041
YDR523C	0.317668	0.176385	0.222916	0.348237	0.169255	-0.152406	0.607249	0.886323	0.92682	0.268148	0.582637	-3.4783	-1.59705	-1.22423	-2.52036	-5.46833	-9.88611	-8.73921
YDR524C	0.486958	-0.0757099	0.102442	0.0656183	0.262624	0.189621	-0.187313	0.145839	0.202092	0.203852	-0.135116	-0.0140591	-0.180532	0.0120702	0.0427359	-0.603406	-1.16918	-2.14423
YDR524C-A	0.0283979	0.0504064	0.259891	-0.154704	-0.0214299	-0.0700739	0.231675	-0.492795	0.231832	-0.0643502	-0.00231363	-0.251638	-0.149704	-0.147251	-0.219063	-0.292871	0.0873299	2.62301
YDR524C-B	0.858776	0.303582	-0.151629	-0.312345	0.171328	0.0345069	-0.75935	-0.825329	0.825481	-0.103904	-0.0620122	0.209072	-0.978857	1.11454	0.46164	1.02408	1.27614	0.92662
YDR524W-C	0.937826	0.228781	-0.204965	-0.381593	0.207373	0.141939	-1.03916	-0.953113	0.675882	-0.067334	-0.353579	0.261372	-0.883073	1.23435	0.81499	1.05148	1.47789	1.00368
YDR525W	0.263239	0.174234	0.317656	-0.0042097	0.305375	0.0495779	0.164798	-0.352024	-0.394198	0.0101794	-0.382853	0.191963	-0.90528	-0.422831	-0.584923	-0.425628	0.472932	1.81845
YDR525W-A	-0.460713	0.357373	-0.047393	-0.162363	-0.361832	-0.366831	-1.08759	-0.99988	-1.11967	-1.15912	-1.31589	-1.61119	-0.776766	-0.392944	-0.88078	-0.672425	-0.536877	-0.248588
YDR526C	0.536042	0.403415	0.337997	0.0726811	0.180747	0.106438	0.293345	0.751212	0.482482	0.281555	0.0531588	0.485365	-0.590381	0.404574	-0.195237	-0.373682	-0.150112	-0.0250961
YDR527W	0.480992	0.543835	0.322134	0.0736034	0.241504	0.0760347	0.248359	0.678403	0.222483	0.249497	0.283926	0.471995	-0.494092	0.173633	-0.124789	-0.262973	-0.257167	0.242713
YDR528W	0.937574	0.38078	0.354074	0.742059	0.486818	0.209405	-0.675884	0.0219615	-0.268872	-0.561507	0.159781	0.397638	-0.416626	-0.574528	0.398628	-0.329666	1.52113	3.65055
YDR529C	0.381732	0.179678	0.012426	0.0328515	0.164099	0.286277	-0.252341	-0.64224	0.465466	0.50286	0.435636	0.469122	0.0323634	0.428716	0.4068	0.849914	0.469752	0.629919
YDR530C	-0.14549	-0.0586661	0.043093	-0.121107	-0.0859279	-0.0333403	-0.22199	-0.28558	-0.152073	-0.0216437	-0.23863	0.13097	0.499312	0.120899	-0.0276537	0.0700185	-0.446052	-0.20071
YDR531W	0.0597461	0.436675	0.0304491	-0.0994995	-0.147091	-0.161001	-0.0139413	-0.225789	0.00414368	0.074312	0.0876143	-0.181307	-0.672967	0.138442	0.0915357	0.00204079	0.152704	1.6785
YDR532C	0.36059	0.227612	0.210785	0.0171314	0.253931	0.255991	-0.150517	-0.112997	0.0865377	0.0675267	0.180997	0.184566	-0.188332	-0.483986	-0.22711	-0.0214823	-0.33207	-0.7825
YDR533C	-0.737682	0.140174	0.518809	0.557795	0.408216	0.608199	1.01915	0.469771	-0.431022	-0.117649	0.173688	0.930417	-0.42955	-0.966203	-1.49928	-1.44464	-0.994509	-1.15345
YDR534C	0.51777	0.459481	0.278542	0.389333	0.170575	0.0850644	-1.62894	-2.11888	-1.11143	-2.64149	-3.21783	-1.84945	-2.58556	-2.15581	-2.05573	-2.19799	-2.51526	-1.86596
YDR535C	-0.297178	0.524228	0.271242	0.51008	0.0698784	-0.1497	-0.0726306	-0.462582	-1.01961	-0.700426	-0.987723	-0.240189	0.0234325	0.177035	-0.416723	-0.632467	-1.84163	-2.15796
YDR536W	-0.175568	-0.0221436	0.470027	0.150434	0.223118	0.168596	-0.827369	-0.367598	-0.433512	-0.0235051	-0.226029	-0.26883	-1.03598	-0.100024	0.0866717	-0.222052	-0.232096	-0.658669
YDR537C	0.118582	0.176141	0.350458	0.214794	0.244294	0.103874	-0.0454437	0.243368	-0.0768629	-0.0920083	0.0235854	0.22805	-0.888769	-0.0646507	-0.20919	-0.708102	-1.39296	-1.5215
YDR538W	0.146941	0.091197	0.27684	0.224516	0.0391632	0.0875056	-0.153029	0.249703	0.00380997	-0.0940488	0.0192766	0.200101	-1.07009	-0.384787	-0.250146	-0.675019	-1.36355	-1.74925
YDR539W	0.0643941	-0.0453561	-0.0535379	-0.0505139	-0.10534	-0.171398	-0.233163	-0.184625	-0.00343981	-0.0198156	-0.106183	0.573844	0.445238	0.586941	0.950706	1.19291	0.709251	0.427982
YDR540C	0.297418	0.531152	0.280206	0.321621	0.561591	0.215839	-0.207688	-0.0958415	0.290296	-0.00054495	-0.284839	-0.105219	0.261931	0.200283	-0.795584	-1.71167	-0.756207	-1.01821
YDR541C	-0.0666229	0.119159	-0.195735	-0.323233	0.0389899	-0.141128	-0.488204	-0.0440387	0.254566	-0.0526716	0.0923845	0.261399	-0.753532	-0.531544	-0.201558	0.0908699	0.520632	0.357089
YDR542W	-0.179407	-0.016132	-0.117181	-0.0841584	0.0621749	0.0556948	-0.263036	-0.395495	-0.0426177	0.0360117	NA	-0.600219	-0.080472	0.264336	0.00264852	-0.493643	-4.78928	-2.39904
YDR543C	NA	NA	NA	NA	NA	NA	NA	NA	NA	NA	NA	NA	NA	0.138951	NA	-0.453962	NA	-2.34248
YDR544C	-0.200024	-0.0945519	-0.0426545	-0.01721	0.0350113	-0.0186152	NA	-0.079877	-0.120535	-0.0314986	-0.068438	-0.132706	0.214373	0.0672612	NA	0.171731	NA	NA
YDR545C-A	NA	NA	NA	NA	NA	NA	NA	NA	NA	NA	NA	NA	NA	0.0672612	NA	NA	0.118365	NA
YDR545W	NA	NA	NA	NA	NA	NA	NA	NA	NA	NA	0.0233259	NA	0.0504704	NA	0.0960612	NA	NA	NA
YEL001C	0.201013	0.090094	-0.0326641	0.167904	0.0195376	0.019156	0.762159	0.474265	0.317771	0.0175802	0.261181	0.229305	-0.370698	-0.242139	0.109898	-0.261998	0.122404	0.189314
YEL002C	-0.048678	-0.0385203	-0.0378276	-0.0336764	-0.00415034	0.0567521	0.572007	0.355009	0.211991	0.15526	0.0966144	0.176089	0.0098261	-0.228348	0.0503618	0.38377	0.484959	-0.139376
YEL003W	0.642251	0.130176	-0.136967	0.245046	0.287157	0.352783	0.41471	1.11308	0.570967	0.393024	0.603455	0.299628	-0.540094	-0.206466	-0.108822	-0.281316	-0.955727	-2.15881
YEL004W	0.0188881	-0.0268245	0.175899	0.106453	0.0381791	0.164194	0.376532	0.232	-0.0163752	0.298319	0.0989049	0.197114	0.310182	0.0893384	0.0438547	-1.10127	-2.1028	-2.92168
YEL005C	-0.256683	-0.0296195	0.247259	0.18708	0.262159	0.213837	-0.164175	-0.0527755	-0.0135502	0.341417	0.46175	0.808375	0.573455	0.482606	0.615766	0.0347404	-0.992772	-2.17214
YEL006W	0.148786	0.122475	0.0222718	0.0692168	0.0943325	0.0474053	-0.402239	0.116314	-0.239947	-0.296887	-0.258378	-0.590156	0.0223052	-0.106865	-0.0963774	-0.178336	-0.723111	-1.11243
YEL007W	0.139568	-0.527484	-0.242564	-0.39156	-0.107791	-0.0843489	-0.587811	-0.231976	-0.425764	-0.0797153	-0.400582	-0.668413	-0.141506	0.593629	0.0698386	-0.34507	-1.13979	-1.10982
YEL008C-A	-0.0700454	0.0951416	-0.000806071	0.122893	-0.0391559	0.0487801	0.22677	1.05908	0.320182	0.360866	0.0513011	0.0302195	0.0874026	-0.0881608	-0.230273	-0.386392	-0.153293	0.00208403
YEL008W	-0.0309651	0.0446309	0.109875	0.194789	0.327063	-0.0370081	0.547205	0.48675	1.05511	0.242435	-0.0602447	0.206717	-0.682022	-0.350028	-0.865698	0.110086	-0.434127	-0.124551
YEL009C	0.0942483	-0.00897589	-0.111014	-0.247785	-0.0225813	-0.0214516	-0.212371	0.471363	0.0536425	-0.176964	-0.174037	-0.206675	-0.890752	0.502957	0.6521	1.0311	1.1392	2.04788
YEL009C-A	0.021191	0.0642224	0.132568	0.11883	-0.0584276	0.126491	-0.123536	0.731157	-0.619095	-0.474871	-0.164815	-0.700942	-1.93564	-1.58923	-1.12371	-1.14425	-0.332989	1.41664
YEL010W	0.234664	-0.257051	-0.0989495	-0.080065	0.121177	0.0181877	-0.00867166	0.649719	-0.479534	-0.515959	-0.151824	-0.64463	-1.59345	-1.23201	-1.05383	-0.984684	-0.0774669	1.80583
YEL011W	-1.36831	-0.0849178	-0.427452	-0.497359	-0.424597	-0.303268	-0.108045	-1.72571	-0.769062	0.116371	-0.321228	-0.00346205	0.298065	0.000809315	-0.199581	0.907244	0.704277	0.249739
YEL012W	-0.29939	0.328796	0.192937	0.228099	0.00403924	0.0682127	0.0837896	0.0108159	-0.00904092	0.0899169	0.176713	0.346879	0.513253	0.05414	-0.215159	0.2079	0.0985608	-0.298607
YEL013W	-0.486816	-0.0269166	-0.0748366	-0.151102	0.0639076	-0.0303659	-0.327444	-0.380907	-0.1583	-0.0690002	-0.0783186	-0.131408	0.364758	0.0768874	-0.0320861	-0.485532	-0.911392	-2.17885
YEL014C	-0.495065	0.214434	-0.234607	-0.185282	-0.0581376	-0.163251	0.231321	0.423643	0.24609	0.490627	0.414535	0.746591	0.110335	0.346445	0.192204	-0.0541559	-0.468238	-1.2173
YEL015W	-0.08307	-0.0390351	-0.0923013	-0.147419	-0.197761	-0.0906722	-0.00762034	0.0258451	0.169063	-0.0285162	-0.137406	0.0213935	0.394726	-0.0198476	-0.0306617	0.250544	0.158469	0.246143
YEL016C	0.152487	0.10012	0.150284	0.251973	0.0676513	-0.00955429	0.79341	0.0302259	-0.0667629	-0.281305	-0.195352	-0.535787	-0.706243	-1.0039	-1.13361	-1.42776	-1.23862	-1.56056
YEL017C-A	0.93768	0.13512	-0.0268902	-0.343628	0.196309	0.0787239	-0.480306	0.0565625	0.433673	-0.0679776	-0.022709	0.0785778	0.330587	0.556164	0.095833	0.34945	0.285584	0.209378
YEL017W	0.463646	0.328666	0.128966	0.410294	0.175858	0.19393	-0.462199	-1.37338	0.0305371	-0.24621	-0.726209	-1.00445	-0.072589	-0.000977402	-0.526716	-1.0916	-1.62301	-2.35469
YEL018C-A	0.359986	0.2589	0.184533	-0.0529976	0.222665	0.216239	-0.00643198	0.207824	0.00409083	-0.24486	0.128622	0.18036	0.467505	-0.0113132	0.00885415	0.228882	0.275213	-0.0820704
YEL018W	0.36626	0.330104	0.26843	0.0253538	0.377582	0.273181	-0.236113	0.10084	0.0474427	-0.234368	0.00708392	-0.013437	0.253464	-0.0149438	0.0735222	0.330247	0.444914	-0.340403
YEL019C	-0.102327	0.130512	0.135393	0.300531	0.0154276	0.245276	-0.661149	0.128992	-0.565072	-0.374288	-0.416747	0.172097	-0.0813689	-0.288865	-0.203967	-0.0243532	0.845652	0.878402
YEL020C	-0.0895519	0.530797	0.242273	0.3652	0.125234	0.117358	-0.363073	-0.311619	-0.345146	0.0372158	-0.0421624	0.347203	0.391648	0.550679	0.543254	0.279492	0.0376928	-0.205391
YEL020C-B	0.165655	0.359736	-0.0846479	0.150642	0.0644755	-0.0618441	0.00625798	0.0273267	0.129398	-0.0794163	0.250449	0.0188492	-0.270706	0.300812	0.603953	1.09754	0.71226	-0.365951
YEL020W-A	0.194155	0.27547	-0.0466436	0.266597	0.0581041	-0.0111263	-0.112698	-0.0722716	0.102918	-0.0557722	0.149909	-0.045714	-0.312605	0.301672	0.603327	0.970918	0.485474	-0.0905985
YEL021W	NA	NA	NA	NA	NA	-0.00849871	0.264874	0.393494	0.30508	-0.0488267	0.191488	0.282287	4.869	5.65525	6.40732	7.03239	6.54942	6.94704
YEL022W	-0.00756052	-0.530449	-0.244736	0.114706	-0.214707	-0.110378	0.292316	0.322214	0.388625	0.11619	-0.287461	-0.0619901	-0.750481	-0.648386	-0.310129	-0.180513	0.966091	2.09304
YEL023C	-0.079766	0.133215	0.163347	0.351005	0.0827108	-0.0128394	-0.212228	0.131312	-0.178608	0.0229709	-0.114969	-1.49201	0.0149885	-0.338855	-1.28257	-3.53931	-7.20729	-8.23762
YEL024W	0.167507	-0.112933	-0.2454	-0.24472	-0.153796	0.0134285	-0.152419	-0.707147	0.302805	0.544453	0.203164	0.306025	-0.178634	0.429123	0.384136	0.707672	0.318109	0.659304
YEL025C	-0.335858	-0.355595	-0.162831	0.119671	-0.0512856	-0.118385	-0.226403	-0.501495	-0.166401	-0.0478627	-0.21173	-0.308016	-0.3791	-0.104864	-0.38246	-0.709278	-0.453636	0.272622
YEL026W	1.69107	0.450512	-0.196609	-1.00908	-0.0715884	-0.452884	0.661085	1.23807	0.545216	-0.202572	0.0646435	-0.265125	-1.04244	0.0738373	0.743379	0.735445	0.0603234	-0.96294
YEL027W	-0.204755	0.10274	-0.211752	-0.342442	-0.0202386	-0.077183	0.92346	0.454701	0.62914	0.661641	0.244313	0.261961	0.167339	0.141693	0.0893648	-0.575603	-2.29369	-3.83138
YEL028W	0.00184847	0.0206948	-0.0197319	0.0108224	-0.0230613	0.073388	-0.178007	-0.0132974	-0.358746	0.132286	0.193452	0.0573458	-0.330533	0.141295	0.0158582	-0.247141	0.164245	-0.0459111
YEL029C	0.111824	-0.0158144	-0.266975	-0.496688	-0.221441	-0.217782	0.321437	0.0358912	0.11069	0.0379715	0.280194	0.207702	-0.149917	0.519964	0.643485	0.749746	0.824403	0.460053
YEL030C-A	-0.822364	-0.434828	0.101357	0.188406	-0.103237	-0.0669329	-0.652711	-0.00957486	-0.369609	-0.0212046	-0.145786	-0.377451	0.0286433	-0.739993	-1.21331	-1.14539	-0.242196	0.141959
YEL030W	-0.874017	-0.379108	-0.0658753	0.0246755	-0.123044	-0.0364769	-0.23412	0.0561419	-0.14163	-0.100558	-0.190308	0.153373	-0.0305542	-0.277172	-0.547209	-0.182882	-0.0341947	0.29552
YEL031W	-0.0822729	-0.301832	-0.0660354	0.078803	0.00690465	-0.185219	-0.320749	-0.0734956	-0.26719	-0.259358	-0.297743	-0.403097	-0.00602299	-0.109206	0.0537717	-0.10113	0.281218	1.20905
YEL032C-A	-0.000993958	-0.376263	-0.0127038	0.293764	-0.365699	-0.155896	-0.139183	-0.172866	-1.08319	-0.197216	-0.473289	-0.379765	-1.03842	-0.636583	0.302282	0.10846	1.21737	1.82177
YEL032W	-0.179551	-0.433785	-0.249177	0.0440456	-0.365143	-0.254758	-0.494748	0.0287272	-0.566008	-0.424067	-0.470651	-0.21655	-1.16869	-0.510262	0.251855	0.208049	1.12442	1.80685
YEL033W	0.296931	0.679353	-0.1166	-0.154339	-0.120749	-0.0957848	0.950883	0.450075	0.995618	1.41864	0.0824841	0.34917	-0.521623	0.461928	0.369651	0.128244	0.611455	0.858013
YEL034C-A	0.122564	-0.206557	-0.300015	-0.317167	-0.242162	-0.215312	-0.0234012	0.200576	0.52314	0.13999	0.331285	0.19162	-0.495304	0.412303	0.310424	0.173861	0.24203	0.833678
YEL034W	0.0674861	-0.281227	-0.330822	-0.274003	-0.22337	-0.194468	-0.128517	0.223845	0.488926	0.00834377	0.416028	0.179169	-0.490867	0.377745	0.287075	0.175726	0.294592	0.863966
YEL035C	0.0868854	0.176016	-0.117886	-0.407894	0.0259245	0.0112892	0.0171682	0.0160668	-0.511984	-0.132795	-0.280636	-0.347206	0.120218	-0.381799	-0.499802	-0.470428	-0.909565	0.461823
YEL036C	0.666782	0.237426	0.388188	0.624066	0.340844	0.212593	0.423087	0.831917	0.665653	0.0921767	0.391436	0.574058	0.575184	-0.263269	-0.0400354	-0.317515	0.385774	0.454076
YEL037C	0.0897532	-0.0754606	-0.164567	-0.377037	-0.113568	-0.192105	0.498077	0.583238	-0.104379	0.0523125	0.115456	-0.416415	-0.608048	-0.672359	-0.739812	-0.997387	-1.20944	-0.852069
YEL038W	0.388007	0.48366	0.0554149	-0.138028	-0.153098	-0.121623	0.959243	0.603905	0.632282	0.633326	0.448514	0.385905	-0.626826	0.0136416	-0.121277	-0.256204	0.00330209	-0.470947
YEL039C	1.09021	0.386437	0.322913	0.178008	-0.0695487	-0.132787	0.564426	-0.12283	1.34379	1.45081	1.42153	1.59426	0.402468	0.440805	-0.113427	-0.567729	-1.1767	-0.304288
YEL040W	1.47233	0.945687	0.373058	0.524566	0.519638	0.118435	-1.38298	-0.379574	1.81627	0.965492	0.00297689	0.607391	-0.240423	1.97759	1.95976	1.02661	0.733741	1.01154
YEL041W	-0.404913	-0.219619	-0.117839	-0.230762	-0.231101	-0.403653	-0.1745	0.0971577	-0.310591	-0.0805905	-0.0364194	-0.00952018	-0.57324	-0.527099	-0.320957	-0.53823	-1.25337	-1.91234
YEL042W	0.198722	-0.0903504	-0.116017	-0.138394	-0.127351	-0.201122	0.911275	0.478854	0.755355	0.193857	0.142266	0.181978	-0.358851	-0.161062	0.226259	0.178028	0.0815268	-0.498833
YEL043W	-0.0480182	-0.347813	0.0688309	0.0607057	0.00829505	0.0891239	-0.541374	0.0823208	-0.0250791	0.0602289	-0.168092	0.101318	0.0568938	0.100983	0.0507557	0.486524	0.55107	0.704739
YEL044W	-0.0583199	0.562661	-0.00755824	-0.00374028	0.0664462	0.00608955	0.482857	0.17033	0.0659669	0.140506	0.216141	-0.0724533	-0.292894	-0.196028	-0.237526	-0.774767	-0.89871	-1.97086
YEL045C	-0.326672	0.259249	0.143806	-0.044956	0.135591	0.084916	0.732766	0.79907	0.954504	0.263037	0.584027	-0.00687145	0.877586	0.624629	0.0994546	-0.787501	-2.01029	-1.41316
YEL046C	0.65092	-0.0286505	-0.233044	-0.555627	-0.249875	-0.20947	0.0446308	-1.03899	0.385376	0.0396191	-0.443599	-0.228363	-0.124922	1.1973	1.14651	1.11048	-0.578856	-1.99184
YEL047C	-0.390766	-0.0527538	-0.130758	-0.0682732	-0.122772	-0.0843109	1.20955	1.5076	0.0611074	0.0559338	0.450468	0.313551	-0.71212	-1.36747	-0.424839	-0.207637	1.19739	0.783574
YEL048C	0.157639	-0.0766142	-0.0234448	-0.133428	0.00745941	-0.0237877	0.883965	0.425888	-0.00773142	0.220432	-0.224892	0.707636	0.221688	0.169937	0.374017	0.330259	1.29121	1.04944
YEL049W	-0.133838	-0.0927092	-0.0711715	0.0961857	0.30003	0.196865	0.15158	-0.151748	-0.418277	-0.167533	-0.199932	0.0975105	0.239372	0.0455544	-0.168844	0.123701	0.5698	0.877395
YEL050C	0.251343	0.0578622	-0.0298498	-0.370758	-0.138695	-0.00279739	-0.182223	-0.188446	0.0106731	0.0670906	0.00820869	-0.0335904	0.0890704	-0.00107578	0.349554	0.245254	0.594489	-0.387402
YEL050W-A	0.199769	0.0532299	-0.102614	-0.452327	-0.221285	-0.0771052	0.427527	0.187392	-0.115405	0.456414	-0.0114212	0.0725917	0.514467	0.206032	0.317037	0.793307	0.614867	-0.100769
YEL051W	-0.224274	0.108232	-0.186982	-0.293377	-0.0782634	-0.125851	0.210935	0.142067	0.335256	0.236964	0.13198	0.597009	0.0935261	0.356039	0.432578	0.748686	0.427545	-0.0569682
YEL052W	0.0739186	-0.257041	-0.034066	-0.197862	-0.0567247	-0.0399983	-0.374061	-0.516245	0.235817	0.296117	0.123595	0.500195	-0.295063	0.34242	0.655423	1.46904	1.60347	1.6468
YEL053C	0.0318926	-0.510772	-0.149098	0.0160562	-0.0684446	0.064035	0.0750634	0.195598	0.0919445	0.0502766	0.0710314	0.31535	-1.09648	0.0559123	0.519468	0.696797	0.979535	1.71731
YEL053W-A	0.558866	-0.447772	-0.382823	-0.625302	-0.235786	-0.169843	1.28612	1.13024	1.06385	0.105045	0.188902	-0.0805881	-0.360379	0.830418	2.01932	2.26402	1.22581	-1.34468
YEL054C	0.58462	-0.420972	-0.382252	-0.639176	-0.289136	-0.150259	1.30368	0.995271	0.8815	0.0536925	0.24276	-0.0524978	-0.35312	0.880316	1.80738	2.13179	1.28603	-1.67141
YEL055C	0.22754	-0.660349	-0.376009	-0.197222	-0.282203	-0.137255	0.286882	0.417442	0.0685785	-0.167481	-0.135183	-0.154283	-0.979109	-0.518553	0.15447	0.29314	-0.187165	-1.90021
YEL056W	-0.0403428	-0.260226	-0.0480007	-0.0310697	-0.117148	-0.0367377	-0.0464432	-0.369772	0.0142972	-0.0613348	-0.233161	-0.204043	0.152085	0.302042	-0.0224052	-0.102423	-0.484112	-1.51357
YEL057C	-0.381713	0.497873	0.167935	0.0244684	0.28602	0.0372837	-1.41664	-0.345801	-0.483124	-0.198396	-0.418757	-0.166135	0.337931	0.0421073	-0.586343	-0.509607	-1.12651	-2.42047
YEL058W	-0.0777416	0.455065	-0.00536347	0.271018	0.172711	0.14114	0.722773	-0.0253627	0.351172	0.136648	0.0179822	-0.0993206	0.423379	-0.179186	-0.268231	-1.10066	-2.56159	-3.8177
YEL059C-A	0.269248	0.879116	0.161188	0.140893	0.110566	0.0346782	0.894936	-0.290194	0.484372	0.778246	0.705656	0.672494	0.135011	0.356774	0.930344	0.50492	-0.732291	-2.09818
YEL059W	-0.0120488	0.723885	0.311423	0.307612	0.330206	0.127238	0.906409	0.704067	0.997141	0.79951	0.609469	0.714007	0.264372	0.481266	0.485972	-0.574854	-1.97288	-2.77244
YEL060C	-0.353598	0.201929	0.0367001	0.285373	0.102377	0.0935471	0.203387	-0.154937	-0.875836	-0.771849	-0.478754	-0.333328	0.180629	-0.534153	-0.424433	0.14969	0.372845	1.27454
YEL061C	0.194965	-0.138666	0.138666	0.331154	0.0711074	0.2125	-0.882135	-0.22032	0.317791	-0.571083	-0.496318	-0.622578	-0.901737	-0.994464	-1.19239	-1.22492	-1.76168	-2.02217
YEL062W	0.244861	0.118982	0.144004	-0.0140626	0.0898358	-0.0176883	-0.23558	0.304985	0.146798	-0.0897416	-0.0314999	0.374064	0.317637	-0.0577012	0.326133	0.270423	0.672147	1.10212
YEL063C	0.305607	0.597814	0.786134	1.04969	0.546892	0.424522	0.0376196	0.809386	-0.477529	-0.180346	-0.340601	0.426523	-0.304243	0.832813	1.86352	2.35482	2.69183	4.19285
YEL064C	-0.299854	0.413592	0.572377	0.769415	0.312796	-0.000119234	-0.316126	0.0442021	-0.375889	-0.351052	-0.216137	0.316244	-0.773801	-0.897656	-0.320258	-0.539668	-0.379436	0.0942669
YEL065W	-0.226595	0.192331	0.41346	0.493684	0.260732	0.236632	0.0592456	0.599782	0.0609362	-0.676431	-1.09691	-0.719763	-0.0786297	-0.769998	1.80264	3.67832	3.66009	2.93974
YEL066W	-0.0980859	0.429897	0.133123	0.167749	0.085654	0.0453313	0.537882	-0.0904474	-0.105746	-0.0115209	0.066531	0.103231	-0.422285	-0.080923	0.72414	0.98588	1.42984	1.45906
YEL067C	0.349387	0.376956	0.585632	0.662626	0.565635	0.437874	0.0211604	0.103733	0.0208561	-0.461191	-0.507978	-0.104401	0.230289	-0.0134424	0.894924	1.32926	1.80654	2.25676
YEL068C	0.494693	0.541106	0.660274	0.767544	0.691018	0.670476	-0.295388	0.324432	0.019434	-0.597028	-0.482594	-0.0631731	0.529277	0.334081	0.885138	1.18563	1.45263	1.99389
YEL069C	-0.45354	-0.397524	-0.199091	-0.225726	0.0333616	-0.0356716	-1.4965	-1.84383	-1.94872	-1.60727	-1.60228	-1.49	0.483853	0.442817	0.212179	0.337651	0.209381	-1.07208
YEL070W	-0.684002	-0.659191	-0.412008	-0.558094	-0.735542	-0.376365	-0.945425	-0.354601	-0.78387	-0.753915	-0.437081	-0.296299	-0.182478	-0.705388	-0.86038	-1.62588	-2.19823	-2.45002
YEL071W	-0.584051	0.21566	-0.289373	-0.115483	-0.314508	-0.345088	-0.145671	-0.718381	-0.983814	-0.48706	-0.0711751	-0.698034	1.24438	0.946576	1.0709	1.25898	1.30355	0.784918
YEL072W	0.317433	0.824457	0.110927	0.244014	0.185634	-0.00574708	-0.0221261	-0.787608	-0.0707195	-0.380353	-0.130509	0.663039	-0.0563611	0.959315	0.52714	-0.205459	0.229459	2.49762
YEL073C	-0.220154	0.249401	0.0255758	-0.0409109	0.143944	-0.0282235	-0.256482	-0.69617	-0.598842	-0.631201	-0.378109	-0.421621	0.669653	0.666639	0.66252	0.885184	0.853554	0.848622
YEL074W	0.28634	0.292635	-0.0118243	0.297637	0.0117395	-0.00620519	-0.500682	0.317653	0.0173213	-0.373844	-0.170625	-0.457843	-0.101871	0.328489	0.0328575	0.901984	0.219641	1.95902
YEL075C	-0.27806	-0.581246	-0.22838	-0.0362181	-0.0087274	-0.103532	-0.765945	-2.00102	-2.44609	-1.21914	-1.63547	-1.89233	-0.0379842	-0.275354	-0.0914029	0.077742	0.0137823	0.0659376
YEL075W-A	-0.139811	-0.820754	-0.00817205	0.0023529	-0.113582	-0.0984942	-0.637898	-2.64156	-2.26009	-1.06689	-0.287281	-1.38899	NA	0.102378	0.0638354	0.171731	1.08594	0.150014
YEL076C	0.152382	-0.0088171	0.0859041	0.0700283	0.00728212	0.00326203	-0.0827402	0.373694	0.0395986	0.0680515	-0.0832906	-0.374107	-0.080472	0.165152	-0.216274	-0.231485	1.04981	-0.485171
YEL076C-A	NA	NA	NA	NA	NA	NA	NA	NA	NA	NA	NA	NA	NA	NA	NA	NA	NA	NA
YEL077C	-0.562794	-0.521138	-0.318659	-0.226505	-0.302693	-0.244838	-1.98856	-1.98312	-1.81975	-2.09792	-2.02707	-1.45671	-0.808786	-0.289541	-0.422748	-0.022468	0.0679547	0.171366
YEL077W-A	-0.63688	-0.490957	-0.531685	-0.509067	-0.349204	-0.309719	-1.69197	-2.33195	-2.27583	-2.6402	-2.30985	-1.79593	-0.63098	-0.618179	-0.416411	-0.285762	0.0660179	-0.143667
YER001W	0.398472	0.0518552	-0.0131764	0.0804017	0.13614	0.285097	0.0521225	-1.3897	-0.332252	-0.947788	-1.27526	-0.488993	-1.05841	1.12739	0.400374	0.889564	0.430838	0.632683
YER002W	0.638367	0.0890663	0.1273	-0.013156	0.196529	0.168807	0.614633	1.00749	0.0478477	-0.0817932	0.140968	0.212465	-0.188489	-0.0526398	0.219041	0.462448	0.342832	-0.232874
YER003C	0.249333	0.0161963	-0.0411123	0.0133234	-0.215496	-0.152882	-0.07471	0.227858	0.116966	-0.357636	0.125518	0.0549217	-2.1148	-1.43249	-0.363774	0.114197	0.0920012	-0.975443
YER004W	-0.243389	0.404144	0.144581	0.0121005	0.022195	-0.0299267	1.27894	1.03608	-0.237891	0.176664	0.437413	0.305512	-0.666115	-0.228672	0.415755	0.547155	1.00399	2.0578
YER005W	-0.0478707	-0.0834451	0.0337058	0.167771	0.0512885	0.0304525	0.188059	0.11835	-0.20863	-0.170419	0.00348829	0.368069	-0.511631	0.130212	0.441377	0.202493	-0.825757	-0.922191
YER006C-A	0.021729	0.368647	-0.0337964	0.10994	0.0354222	-0.0143986	0.457967	0.805847	-0.0703169	-0.122396	0.294843	0.232655	0.136304	-0.237237	0.458787	0.171964	-0.360877	0.651822
YER006W	0.477155	-0.306523	-0.387877	-0.442974	-0.219573	-0.153766	0.893763	1.14105	0.211183	-0.320901	0.126058	-0.159666	-0.0787505	0.166383	0.432595	1.06255	0.725811	0.501254
YER007C-A	0.542832	0.033621	-0.0291453	-0.164148	0.0948873	0.0131873	0.657447	1.10825	0.484873	0.209363	0.305175	0.0459733	-0.727725	-0.303639	0.125051	0.141545	0.0121516	-0.649654
YER007W	-0.0417663	-0.0746286	-0.0669361	-0.215855	-0.10454	0.0656595	0.116751	0.267314	-0.142158	-0.12551	-0.124113	-0.052683	-0.348808	-0.0746005	0.0205614	-0.0183975	-0.0103306	0.477605
YER008C	-0.362791	-0.456792	-0.00961757	0.110729	-0.178629	-0.0365583	-0.769004	-0.389952	-0.241922	-0.126974	-0.357317	0.00600734	0.495854	0.2455	0.0728478	0.0247283	-0.531762	-0.474176
YER009W	0.13811	-0.0306862	-0.174163	-0.0837387	-0.0176186	-0.0767482	0.353292	0.245779	0.231526	-0.0196098	-0.0361535	-0.107832	-0.285377	-0.0629394	-0.0395835	-0.256686	-0.914075	-1.80872
YER010C	-0.228755	0.108644	0.0208018	-0.0755585	-0.0844643	-0.120202	0.0633575	-0.203219	-0.433174	-0.361307	-0.12222	-0.154227	-1.00372	-0.672042	-0.196424	-0.0804482	-0.102811	0.624136
YER011W	0.0752365	0.181106	0.437822	0.243643	0.393264	0.0534012	0.133756	0.663781	0.0433238	0.144648	0.103921	-0.0329213	-1.22851	-0.927248	-1.69046	-2.22684	-1.66075	0.86443
YER012W	-0.14907	-0.0610315	-0.0622307	0.062716	-0.0384861	0.0384622	0.25372	0.297873	0.00633656	0.156485	0.308474	-0.248009	-0.0136083	-0.1375	-0.227794	-0.55973	-0.420385	0.598592
YER013W	-0.474435	-0.182951	0.185043	0.165893	-0.0709495	0.00365772	-0.607363	0.0595478	-0.208992	-0.193234	-0.319068	0.057745	0.520851	0.222181	0.0862735	0.5887	0.126928	1.65684
YER014C-A	-0.429446	0.105301	0.139938	0.25222	0.171178	0.0526424	-0.7007	0.353141	-0.551702	-0.187294	0.102016	0.23946	-0.429009	-0.453238	-0.264477	-0.0990293	0.0766406	0.108287
YER014W	-0.137279	0.154094	0.142333	0.252668	0.0551166	0.00572202	0.0619468	0.672463	-0.361385	0.0981543	0.262348	0.473678	-1.3298	-0.895208	-0.693086	-0.401238	-0.00100746	-0.277751
YER015W	-0.626066	-0.0203947	0.214894	0.371493	0.167544	0.189275	-0.99196	-0.294307	-0.852837	-0.372547	-0.0443651	0.171798	-0.139667	-0.238997	0.0811876	0.611496	1.17441	2.18656
YER016W	0.502972	0.224862	0.0252553	-0.0444729	0.0546714	0.119341	0.439024	0.416619	1.09572	0.598253	0.289	0.515449	-0.966557	-0.939381	-0.535153	-0.963067	-1.32114	-2.24237
YER017C	0.00860545	0.141958	0.16298	0.0173832	0.131091	0.168431	0.219844	-0.267354	0.0533583	0.253672	-0.00353363	-0.0684801	-0.0962573	-0.266202	-0.443272	-0.490543	0.169977	1.10173
YER018C	0.213232	0.245613	0.0046357	0.0663157	-0.125783	0.0554387	0.802644	-0.130313	0.732859	0.012783	-0.0207016	-0.174628	-0.352577	-0.647953	-0.614908	-1.04594	-1.9856	-2.39138
YER019C-A	-0.0549768	0.487518	-0.0028493	0.014526	-0.131394	-0.141848	0.365606	-0.264544	0.221957	0.237672	0.100867	-0.208328	0.406238	-0.0139028	0.0530735	0.425087	0.146823	-0.763571
YER019W	-0.050597	0.324239	0.123887	0.212575	0.154848	0.162661	-0.261142	-0.602212	0.0818595	0.00788723	-0.164076	0.0261474	0.342194	-0.111029	-0.0498823	-0.339737	-0.894573	-1.06155
YER020W	-0.206296	0.22833	-0.0199331	0.199179	0.14819	0.31664	0.296225	-1.29985	-1.27553	-1.07304	-0.872737	-0.529008	0.882335	0.413166	0.417474	1.88672	1.4344	0.523976
YER021W	-0.44568	-0.244162	-0.135689	-0.175065	-0.18336	-0.0709831	-0.0144007	0.202771	-0.154763	0.0135817	-0.158146	-0.406246	-0.143153	-0.286117	-0.690723	-0.634662	-0.436456	0.921901
YER022W	-0.202986	-0.307297	-0.0800005	-0.0039153	-0.088834	0.044581	-0.330469	-0.0427682	-0.0531783	-0.117827	-0.0720369	0.2014	-0.322052	-0.243865	-0.272853	0.15811	0.325037	1.4668
YER023C-A	0.109094	0.141453	-0.0458005	-0.11878	0.00050733	-0.0423064	0.699817	0.464899	0.28313	0.0689671	0.00252184	-0.15482	-0.417155	-0.391295	-0.23848	-0.105088	0.231646	1.15679
YER023W	-0.0633388	0.228296	-0.0774636	-0.156003	-0.223366	-0.170232	0.75851	0.310641	0.169288	0.0144472	-0.0386593	-0.221497	-0.470147	-0.534579	-0.115448	-0.0970318	0.196527	1.00403
YER024W	-0.227628	0.015452	0.170257	0.306634	0.00721771	0.0818621	-0.665453	-0.124515	-0.780868	0.375703	0.459444	-0.437612	0.0165055	-0.0696575	0.194917	0.49322	0.606208	0.436072
YER025W	0.387199	-0.0882244	-0.00174893	-0.364019	-0.123821	-0.181019	0.200031	0.620533	0.242019	-0.0205272	-0.155682	-0.204569	-0.452911	0.051397	0.241403	0.0499924	-0.652954	-1.13145
YER026C	-0.00462032	0.581188	0.0770622	0.106044	-0.0751442	0.00228009	0.521166	0.244961	0.327074	0.61029	-0.0569732	0.291727	-0.122006	0.508027	0.650152	-0.487378	-0.774569	-0.846052
YER027C	-0.314971	-0.0106739	-0.028667	-0.239963	0.0149937	-0.0651926	-0.312089	-0.69052	-0.20094	-0.296027	-0.20536	-0.259916	0.236983	-0.227681	-0.482279	-0.676253	-1.18907	-1.56201
YER028C	-0.163725	0.421314	0.166526	-0.0399595	0.459107	0.155715	-0.0318213	0.690159	-0.582431	-0.194859	0.120795	0.00786644	-0.235182	0.0363809	-0.0538873	-0.314675	-0.323714	-0.43843
YER029C	0.457135	0.356142	0.136477	-0.0286789	0.266368	0.242874	-0.0938632	0.823281	0.513994	0.104217	0.41267	0.384984	0.38975	-0.25129	0.204727	0.112896	0.00600058	0.106275
YER030W	0.215034	0.069708	0.114069	0.116652	0.256742	0.260132	0.0245867	0.317865	0.0808627	0.163013	0.275963	0.0486551	0.00378728	-0.454752	-0.0996749	0.0607621	0.22179	-0.295832
YER031C	0.114216	0.208878	0.0138374	-0.0708621	-0.0486642	-0.117104	0.766242	0.147475	0.322051	0.312739	0.154671	0.497999	-0.157479	0.11559	-0.0251463	0.103232	0.264248	0.541485
YER032W	0.608481	0.0456127	0.46139	0.727584	0.481442	0.575024	-0.176078	0.178189	1.22765	0.829322	0.390869	0.815293	0.0704697	0.709179	0.330689	0.497339	1.11318	1.08195
YER033C	-0.501993	-0.255764	0.0421369	0.0322311	0.0161979	0.0157895	-0.303392	-0.096854	-0.131723	0.0431968	-0.178016	-0.487369	-0.0150183	-0.173322	-0.787012	-1.34862	-2.64117	-2.90313
YER034W	0.461477	0.854191	0.303072	0.193666	0.375802	0.228488	0.53243	0.0785425	-0.114173	0.211108	0.483425	0.368813	0.583611	1.29898	1.01603	0.183719	0.225931	0.734293
YER035W	-0.545683	0.0624938	0.0421484	-0.0218997	-0.0733734	-0.0629682	0.171268	-0.171974	-0.547694	-0.370256	-0.104632	-0.0376948	0.126529	-0.092017	-0.463974	-0.583499	-0.995192	-0.679408
YER036C	0.260803	-0.171052	-0.189937	-0.388086	-0.164059	-0.30371	0.266615	0.682715	0.129592	-0.129573	-0.142454	-0.0132501	-0.755553	0.193569	0.143943	0.0409908	0.314885	0.957932
YER037W	-0.180059	0.718206	0.287201	-0.0404398	0.2336	0.034544	-0.206381	-1.43433	-0.315652	0.442883	0.229655	0.869597	0.69067	2.53069	0.642609	-0.653615	-1.36787	-1.33063
YER038C	-0.0895712	0.299524	0.0898535	-0.172802	0.113116	-0.0280975	0.08054	-0.646009	-0.330004	0.168878	-0.00762991	0.600111	0.517865	1.50275	0.524838	-0.452689	-1.33291	-1.78071
YER038W-A	-0.203631	0.368064	0.150874	0.120042	-0.0357061	-0.0365165	-0.146587	-0.20391	-0.377597	-0.0655872	-0.282659	0.204043	0.16649	0.187678	0.0870742	-0.0753534	-0.347226	-0.0255145
YER039C	-0.166372	0.404582	0.187453	0.0508163	-0.0347466	-0.146397	-0.0169623	-0.387401	-0.50516	-0.235029	-0.269615	0.288258	0.0571762	0.152886	0.0913463	-0.0739462	-0.329975	-0.193862
YER039C-A	-0.376071	0.455211	0.212918	0.0220825	-0.28543	-0.32688	-0.162171	-0.399534	-0.0454819	-0.411914	0.143234	0.191373	-0.110097	0.379091	-0.27797	-0.169636	0.166525	-0.286649
YER040W	0.0652349	0.325626	0.280881	0.116102	0.120817	0.183798	-0.371347	-1.26557	-0.21803	-0.120607	-0.397773	-0.0555564	0.519992	0.598123	0.164946	0.589394	0.719673	0.601684
YER041W	-0.188245	-0.239301	-0.0023159	0.0942661	0.0884587	-0.0156979	-0.298171	0.53981	0.0413061	0.206736	0.172754	0.5833	0.524158	0.667207	0.816298	-0.0171489	-0.812771	-0.843495
YER042W	-0.290349	0.92331	-0.402985	-0.108908	-0.098951	-0.0111873	1.06744	-1.18425	0.515198	0.557681	0.604824	0.867941	-0.392267	1.37428	-0.0035919	-0.322206	-0.165626	-0.8424
YER043C	0.922911	0.0547123	-0.0684567	-0.429539	-0.221063	-0.443325	0.21687	0.460447	0.482884	-0.128348	-0.601369	-0.331248	-0.639818	1.29627	1.0367	0.6027	0.251728	-0.166934
YER044C	0.137936	-0.0709366	0.00916972	0.435784	0.238118	0.220756	0.527461	0.473615	1.06571	0.998397	0.59419	0.662792	0.139489	0.42466	-0.327909	-0.869443	-0.619437	-0.827108
YER044C-A	0.467036	0.135375	0.140152	0.32418	-0.0123285	-0.169542	0.286919	0.350788	-0.704148	-0.41833	-0.323533	-0.982091	-2.83832	-1.56978	-1.73716	-2.10473	-1.03902	0.82809
YER045C	0.288306	0.0938805	0.162381	-0.177445	0.305154	0.289693	-0.340891	0.81812	0.00875428	0.107125	0.0361125	-0.0371582	0.279784	-0.123661	-0.550467	-1.22667	-0.968191	0.512103
YER046W	0.0454798	0.618097	0.253506	0.323834	0.3607	0.288393	0.778946	0.98923	0.281248	0.0967866	0.0732274	0.0766646	0.561775	-0.089449	-0.0073517	-1.71275	-3.23474	-3.82666
YER046W-A	-0.549987	0.159464	-0.173448	0.039807	-0.241262	-0.0674157	0.823974	0.193715	0.235759	0.207053	0.0138703	0.138692	0.486304	0.109117	0.105326	0.310556	-0.663739	-0.662204
YER047C	-0.255502	0.0629414	0.139423	0.320498	0.116783	0.21244	-0.0627546	-0.0282053	-0.21043	-0.138538	-0.338431	0.0287931	0.502041	-0.12103	-0.176735	0.264754	-0.371723	-0.607733
YER048C	-0.29077	0.0134958	-0.134324	-0.0418992	-0.134949	6.68004e-05	0.339504	-0.0710153	0.0283353	0.0049633	0.0152119	0.102102	-0.0447442	-0.24487	-0.287697	-0.0878596	0.123386	0.218069
YER048W-A	0.166945	0.269056	0.262349	0.461052	0.344847	0.437119	0.284046	0.0211476	0.40319	0.244421	0.0145028	0.194704	0.279577	-0.228712	-0.00832358	-0.310139	-0.281306	0.168929
YER049W	0.747463	0.0154579	0.056497	-0.0246993	0.0183622	0.0462241	0.218508	1.07149	0.64026	0.102133	0.228066	0.282622	0.389183	0.784891	1.16843	1.15128	1.32203	2.08823
YER050C	0.305281	0.397189	0.157472	0.0576332	0.233278	0.111852	-0.80457	-0.0804967	-0.0841266	-0.0503753	0.061372	-0.00470564	0.346422	0.0110003	-0.24213	-0.351643	-0.834168	-0.756389
YER051W	-0.0358338	0.160211	0.133253	0.25646	0.200076	0.0567775	-0.17182	-0.0344765	-0.476496	-0.236366	-0.176909	-0.124252	0.147265	-0.331765	-0.433978	-0.462969	-0.258887	0.332567
YER052C	0.56127	0.114543	-0.204522	-0.269834	-0.196788	-0.229602	0.52126	-1.77033	0.712405	0.378329	0.0972837	0.132642	0.670512	1.55899	1.4829	1.82229	2.18325	0.433866
YER053C	-0.700096	0.116472	0.131934	0.0468051	0.214992	0.109119	0.412512	-1.80873	-0.0970299	0.351476	-0.250481	0.0514366	0.184873	0.551637	-0.0779197	-0.457184	-0.267068	0.794094
YER053C-A	-0.627535	-0.295636	0.17362	0.122027	0.183243	0.204036	-0.909652	-0.365823	0.514564	0.308884	0.436956	0.471244	0.229774	0.532949	0.0869871	-0.0174998	-0.829293	-1.34821
YER054C	-1.25214	0.198741	0.00241646	-0.0345591	0.0994564	0.0288189	0.0723535	-0.569585	-1.12006	-0.42916	-0.205207	0.355635	-0.481075	-0.738097	-0.738707	-0.405623	-0.124084	0.680512
YER055C	0.792851	0.514386	-0.114627	-0.499786	-0.0310554	-0.129445	0.462794	-1.41097	0.794775	0.528269	0.08209	0.0759584	0.00928231	1.14884	1.32927	0.931515	-0.308101	-1.98167
YER056C	0.653495	0.394282	0.333599	0.34238	0.210666	-0.00599479	0.63072	1.03744	0.271509	-0.0455762	0.115995	-0.263761	-0.476151	1.18997	2.62281	3.29909	1.93257	-0.116695
YER056C-A	0.788964	-0.268392	-0.324747	-0.379906	-0.296414	-0.131934	1.53979	1.34589	1.56794	0.682655	0.766313	0.333532	-0.384836	1.10887	2.37454	2.29634	1.38374	-0.432947
YER057C	0.0340327	0.0106431	-0.132106	-0.0601168	-0.0183252	0.0275107	0.460699	0.350459	0.293613	0.111291	0.282699	0.453986	0.0999257	0.399401	0.799768	1.27606	1.49424	2.17087
YER058W	0.425128	0.470172	0.135249	0.149843	-0.102504	-5.06619e-05	-0.00542176	-0.720294	0.182845	-0.00185008	-0.273999	0.332544	0.530248	0.460228	-0.134804	0.0394673	-0.0689857	2.85711
YER059W	-0.217427	-0.215865	0.0626944	0.1865	0.0144164	0.0628964	-0.496681	-0.238401	-0.37944	-0.147198	-0.310986	-0.0635695	0.597539	-0.0364433	-0.00228095	0.181605	-0.0733368	0.138398
YER060W	-0.23418	-0.385209	-0.17079	-0.165141	-0.0455569	0.00989128	-0.233947	-0.195011	-0.0172786	-0.382096	-0.133147	-0.234001	-0.35118	-0.0442025	0.278854	0.108603	0.0935948	0.454036
YER060W-A	-0.265262	-0.39131	0.0763534	-0.0469093	0.0182207	0.0949867	-0.864275	-0.552639	-0.710491	-0.601353	-0.790417	-0.867533	0.148712	0.408484	0.174825	0.677677	0.245634	0.159773
YER061C	-0.26153	-0.164727	-0.0805469	-0.303872	-0.104436	-0.0583196	-0.373325	-0.626366	-0.613051	-0.551337	-0.465812	-0.477804	0.496913	0.253392	0.250546	1.38682	0.764887	-0.161005
YER062C	0.765663	0.650312	0.0730655	-0.714322	-0.12269	-0.495897	-0.0980614	1.65072	0.349474	0.104216	0.463348	-0.0354653	-1.23047	-0.0439301	-0.328728	-0.981838	-1.48638	-1.09661
YER063W	0.249662	0.142626	0.186491	0.180164	0.214773	0.134655	-0.341628	-0.256325	0.0155639	0.00891302	-0.00188498	-0.196847	0.197168	0.254091	-0.0831691	-0.100597	-0.304277	-1.42537
YER064C	0.393106	-0.334229	-0.142998	-0.142935	-0.166568	0.00452445	-0.371498	0.0436049	0.723456	-0.339255	-0.463326	-0.566264	-0.678792	0.252277	-0.105594	0.765123	0.329542	1.15783
YER065C	-0.406487	0.158123	0.533751	0.416702	0.329369	0.417029	-0.0131054	-0.751666	1.00996	0.957975	0.253743	-0.27433	-0.1312	0.793564	0.858886	0.304317	-1.64181	-6.28827
YER066C-A	0.425945	0.179635	0.433141	0.724341	0.0912644	0.50267	-1.93322	-1.01954	0.509054	0.628427	0.223609	0.585741	0.806516	1.03452	0.154745	0.586149	0.0910621	0.0263795
YER066W	-0.186136	0.270929	-0.0138774	0.0581114	-0.120438	-0.0740443	0.17724	-0.378052	-0.513698	-0.41971	-0.250957	0.242558	0.446679	0.133102	0.442148	0.462351	0.515426	1.00773
YER067C-A	-0.535141	0.196787	-0.0402601	0.123823	-0.0582384	0.173111	-0.866786	-3.14537	-0.173272	1.46205	-0.532966	-0.00548635	0.981376	0.976193	0.944512	1.81328	0.894215	0.00258418
YER067W	-0.57034	-0.0983304	-0.114776	0.0489373	-0.0199006	0.178817	-0.819808	-2.63162	0.0809924	1.2403	-0.266949	0.247919	1.07896	0.973902	0.904263	1.70787	0.811613	-0.0823544
YER068C-A	-0.0373207	0.334147	0.214417	0.270298	-0.0005607	0.153681	0.0317159	-0.763084	-0.436208	-0.0302096	-0.528377	-0.853813	0.0490308	1.34523	1.78835	2.04892	1.51909	-0.545881
YER068W	0.369102	0.0759017	0.274633	0.311813	0.034002	0.127119	0.283514	-0.054094	-0.0399812	0.165967	-0.166854	0.163577	-0.544453	-0.313109	-0.131782	-0.0243164	-0.321401	-0.211776
YER069W	-0.2306	0.419061	0.00186758	0.0740315	-0.166486	-0.0534973	0.0768165	-1.10487	-0.394473	0.00129479	-0.634438	-0.796181	-0.0589653	1.27287	1.53015	1.97812	1.32649	-0.605394
YER070W	1.12756	-0.626547	-0.015156	0.230462	0.179235	-0.0137209	-1.24159	-0.384	1.06271	-0.7859	-0.66728	-0.292128	-2.29971	-2.24443	-0.676639	-0.36886	0.481452	-0.50569
YER071C	0.159188	0.00238781	-0.11589	0.153038	0.0380214	0.153289	-0.236193	0.215803	0.01512	0.127908	0.231227	-0.218848	-0.681006	-0.105099	-0.396368	-0.358535	-0.844462	-1.51598
YER072W	0.355122	0.284144	-0.166472	-0.133246	-0.206366	-0.172817	0.28641	-0.164981	0.174575	0.380106	0.129923	0.333389	0.278369	1.29106	1.60607	1.38838	-0.0658801	-1.5231
YER073W	0.369815	0.141555	-0.44926	-0.742386	-0.443484	-0.381845	1.13096	-1.2794	0.626579	0.540797	0.182597	0.420058	-1.08232	0.679132	1.07638	1.93751	0.802346	-1.37985
YER074W	-0.108068	-0.632524	-0.832556	-0.934041	-0.893201	-0.7506	1.16281	0.168755	0.498326	0.127567	-0.205702	-0.225068	-0.775964	0.889663	1.86646	1.82558	1.10607	-1.13852
YER074W-A	-0.0585703	0.186408	-0.131634	-0.0994095	-0.0476755	0.0271996	0.235247	0.485292	0.383671	0.509653	0.504923	0.0471855	0.143118	-0.688335	-0.487596	-0.389023	0.00816543	0.0357503
YER075C	0.242138	-0.560291	0.161328	0.317957	0.160897	0.118336	0.14842	0.705387	-0.0842126	0.0709383	-0.176574	0.307305	0.0613883	1.0974	1.53407	0.156976	-0.669856	-0.818793
YER076C	0.00835207	0.234523	0.118593	0.00102917	0.0998156	0.0318805	0.172733	-0.247708	0.0210786	-0.020175	-0.0269297	0.348808	0.550661	0.0566909	0.26062	-0.85355	-2.28368	-2.79854
YER076W-A	0.00641603	0.00908233	0.269187	0.20433	0.167252	0.0676173	-0.143122	0.02801	-0.182694	-0.0554837	0.106921	0.173563	0.643609	0.0904595	0.0105695	-0.867168	-2.4875	-2.88909
YER077C	0.240456	-0.0705069	-0.0135668	0.18597	0.145943	0.160668	-0.108307	0.430287	0.250765	0.289677	0.200478	0.163604	0.306025	0.021548	-0.343445	-0.733915	-0.914317	-0.250435
YER078C	-0.0890019	0.0702989	-0.145446	-0.148653	-0.13855	0.0287292	-0.523738	-0.55399	-0.157477	-0.1804	-0.193963	-0.502439	0.527037	0.172573	-0.0791941	-0.276766	-0.572724	-0.795803
YER078W-A	0.0800354	0.257274	0.0540192	-0.0115193	-0.075311	-0.101365	-0.0750455	0.673257	0.227513	0.20021	-0.136203	0.19302	0.324444	-0.400181	0.0739221	0.0372641	-0.77539	-0.0273266
YER079C-A	-0.320015	-0.171769	0.0459985	0.131289	-0.0645136	0.072911	0.0659863	0.0598779	-0.268963	0.221816	0.230266	0.434659	-0.00539063	0.189497	0.198374	0.261611	0.517895	0.872672
YER079W	-0.124742	0.281489	0.314896	0.385086	0.426429	0.439213	0.0266723	0.327289	0.371609	0.575624	0.645402	0.770066	0.0600421	0.0110483	-0.0955135	-0.0628667	-0.669106	-2.26995
YER080W	-0.15504	-0.0717493	-0.0165136	0.0697728	0.00495738	0.0519487	-0.044428	-0.0246655	-0.0777081	0.338086	0.0896784	0.336166	0.121593	0.182264	0.131855	0.325146	0.566944	0.82278
YER081W	0.49773	-0.138569	-0.471731	-0.941019	-0.213298	-0.340002	0.010303	-0.892969	0.145919	-0.39363	-0.266525	0.026494	0.595018	0.321477	0.532096	1.18663	0.374008	-0.185243
YER082C	0.754102	0.0236369	0.0610206	-0.280369	0.0820602	-0.0617044	0.445337	1.16978	0.392189	0.11081	0.439791	0.175749	-0.697091	-0.0756121	0.31397	0.480463	0.240464	0.0100495
YER083C	0.161457	0.415355	0.211205	0.117545	-0.0158456	-0.0121603	0.337342	0.109317	0.0828291	-0.077715	0.0248195	0.018284	-0.367658	-0.244148	-0.0910684	-0.159446	-0.575048	0.0394511
YER084W	-0.229566	0.218287	0.590663	0.210958	0.1075	-0.0102686	-0.0585279	0.352217	-0.574814	-0.321028	0.230093	-0.365617	-0.231718	-1.56662	-1.39175	-2.18715	-2.85757	-2.57922
YER084W-A	-0.344613	0.28802	-0.331199	0.0461355	-0.020783	0.0181762	-0.292801	0.998367	0.376093	-0.375752	-0.0158822	-1.81651	-0.137862	-0.892206	-2.75598	-1.90277	-7.15163	-8.31688
YER085C	0.109044	-0.0462283	0.179038	0.115147	0.240823	0.0275754	-1.78575	-0.568608	-1.47224	-0.531932	-1.00246	-2.20483	-0.273066	-1.46973	-2.89649	-4.26456	-9.39421	-8.13518
YER086W	0.514523	0.142842	-0.0785416	-0.442796	-0.154722	-0.140215	0.289788	-0.449858	0.84328	0.592377	0.034906	0.133194	-0.728177	0.855848	0.729123	0.934679	0.597304	-0.382669
YER087C-A	0.104652	-0.0586173	-0.178681	-0.068217	-0.0488819	-0.00805132	-0.389034	-0.303082	0.00405336	0.171221	0.284082	0.0692027	-0.299439	-0.458422	-0.185012	0.225911	0.413043	0.627281
YER087C-B	0.378162	0.136318	0.00205745	0.206111	0.236563	0.109463	0.101519	0.428035	0.659999	0.0537633	0.241497	0.158394	-0.756243	-0.880389	-0.245765	0.0498804	-0.105164	-1.81083
YER087W	-0.023861	-0.18808	-0.128724	0.0773752	-0.144583	-0.0829527	-0.106359	-0.106752	0.101348	0.198533	-0.0291442	0.104033	-0.145905	-0.493314	-0.24696	0.166214	0.401498	1.40845
YER088C	0.349973	0.0614833	-0.0597653	-0.295003	0.0726244	-0.0341651	0.0860962	-0.206757	-0.165721	-0.349912	-0.448635	-0.209457	0.0229069	0.146212	-0.135529	-0.428898	-1.92227	-2.0592
YER088C-A	0.0519014	0.499962	-0.0943348	0.233788	0.257516	0.19657	0.572346	-0.121123	1.22272	0.331769	0.533222	0.239681	0.20797	0.573818	0.589314	-0.106756	-0.275841	-0.912716
YER088W-B	0.277964	0.462816	-0.22478	-0.0969992	0.0623342	-0.0878693	-0.031192	-0.564863	0.581808	0.196735	0.0247531	-0.200579	0.717523	0.564406	0.556001	-0.0912634	-0.421415	-1.55324
YER089C	0.349655	0.204175	-0.133374	-0.129718	0.202298	0.0501447	-0.123771	-0.547522	0.267602	0.074912	-0.157535	-0.478763	0.653762	0.588708	0.501394	-0.113625	-0.787509	-1.76952
YER090C-A	-0.105761	-0.125393	-0.232442	-0.559721	-0.24714	-0.0970969	0.787908	-1.19779	0.325785	0.545719	-0.288216	0.1962	-0.229539	1.13968	0.847427	1.40754	1.60475	1.46353
YER090W	-0.0460626	-0.0831609	-0.348367	-0.507521	-0.379487	-0.186966	0.945796	-1.18992	0.547187	0.427041	-0.139663	0.141257	-0.0237579	1.03173	0.869316	1.26139	1.40236	0.949851
YER091C	-0.223629	0.999386	0.0816275	0.06336	-0.0727017	0.000929666	-0.205815	-3.24451	0.0725413	-0.18973	-0.19947	-0.0389279	-0.184864	2.60916	1.69841	1.46773	0.99984	0.690216
YER091C-A	-0.0547541	0.0691248	0.0510937	0.006353	-0.0522036	0.039407	-0.169146	0.342697	-0.233406	-0.139335	0.00296096	-0.330096	0.178738	-0.409745	0.208125	-0.22466	-0.691245	0.131783
YER092W	0.190129	0.44336	-0.122408	0.152323	0.162484	0.308699	0.741801	-0.208752	0.229675	0.0199512	0.277724	0.34896	0.111232	0.86371	0.520304	0.213493	-0.279433	-2.20755
YER093C	-0.166803	-0.210967	-0.0402902	0.227946	-0.110869	0.00931135	-0.16435	-0.0732607	0.0607586	0.148612	-0.106852	0.0916497	0.264715	0.198461	0.261473	0.175579	0.0695408	0.242143
YER093C-A	0.198575	0.15041	0.209031	0.365623	0.121129	0.140638	-0.373872	0.167448	-0.329199	-0.426144	0.0570539	-0.385118	0.23522	-0.351942	-0.436811	-0.253071	0.314388	0.544758
YER094C	-0.384939	0.131207	-0.250753	-0.335537	-0.236956	-0.172206	0.372864	0.0941942	0.00442453	0.356417	0.0727738	-0.36069	-0.144397	-0.180103	-0.494172	-0.745457	-0.574542	-0.203037
YER095W	-0.359393	0.180444	0.00593914	0.218317	-0.129745	-0.121415	0.243669	0.0384541	-0.214735	-0.415828	-0.258413	-0.0928519	-1.80133	-1.34147	-0.763829	-1.18163	-0.469583	-0.373611
YER096W	-0.738479	0.193014	0.169452	0.248208	-0.0512248	-0.130912	0.20575	0.0209113	-0.32405	0.448526	0.636145	0.60034	-1.12993	-0.206024	-0.470283	-0.616524	-0.125814	-0.315357
YER097W	0.0209296	-0.0146527	-0.00501325	0.303612	0.191124	0.29661	-0.0244156	0.391972	0.254238	-0.240398	0.278149	-0.35279	0.441714	-0.327705	0.421556	0.324145	1.18354	1.66036
YER098W	-0.31696	-0.207613	-0.11491	-0.0432621	-0.0875827	0.00430953	-0.143639	-0.372534	-0.472185	-0.367989	-0.51576	-0.0940376	0.486322	-0.0296769	-0.0413788	0.445994	0.19983	-0.0880442
YER099C	-0.143429	0.0895814	-0.251448	-0.435094	-0.186524	-0.163568	0.503397	0.45204	-0.408414	0.118848	0.135971	0.150925	-0.209354	-0.105337	-0.0853562	-0.207109	-0.786297	-1.20907
YER100W	0.194853	0.0578618	0.159487	0.216343	0.238181	0.127832	-0.269074	0.369853	-0.0570773	-0.0362193	0.200065	0.42643	0.297461	0.151181	0.465568	0.120859	-1.43426	-2.26752
YER101C	-0.605248	-0.193495	-0.0913313	-0.125035	-0.214556	-0.0774102	-0.161782	-0.231812	-0.409677	-0.157349	0.111857	-0.344695	0.113185	-0.349153	-0.462156	-1.17092	-2.39976	-3.69087
YER102W	0.180952	-1.30614	-1.0545	-1.13104	-0.714813	-0.609553	-0.621568	-0.0206125	0.0187262	-0.758853	-0.657797	-0.452815	-0.497101	0.775618	1.18489	1.89622	1.39444	-1.59054
YER103W	-1.2014	-1.26405	-0.528599	-0.328608	-0.637847	-0.713257	0.00694458	-0.615013	-1.10622	-0.319572	-0.336927	0.329998	-0.931465	-1.75149	-2.33762	-3.06694	-3.07449	-1.40892
YER104W	-0.140996	0.0234475	0.103933	0.209441	0.232509	0.110526	-0.207254	0.128797	-0.278396	-0.478028	-0.102736	-0.0620033	-0.622569	-1.24777	-0.830315	-0.321607	0.579645	0.24158
YER105C	-0.314579	-0.590737	-0.297993	-0.291307	-0.437733	-0.380228	-0.249123	-0.166365	-0.153664	-0.305873	-0.417281	-0.515018	-0.060617	-0.0554818	-0.390716	-0.731754	-1.25091	-1.52996
YER106W	0.117828	0.148442	-0.0108975	-0.196977	-0.0687972	-0.223367	0.339637	0.552167	-0.286664	-0.164664	-0.179904	-2.20665	-2.09567	-2.54054	-2.9828	-5.31179	-5.7116	-4.04583
YER107C	0.350336	0.418866	-0.0380744	-0.269681	-0.145709	-0.0686987	0.0494671	-0.01695	0.254533	0.0592533	-0.0519545	0.207929	-0.0737842	-0.00878504	0.0479691	-0.481876	-0.669005	-0.532839
YER107W-A	0.0942211	0.303805	0.140207	-0.232712	-0.173849	-0.15634	0.10948	0.00597713	0.00941124	0.227469	-0.0683457	0.0780111	0.362507	0.0578316	0.0733695	-0.69898	-0.758403	-0.559109
YER109C	0.326564	0.192492	0.336141	0.122584	0.290816	0.038477	-0.247333	-0.172316	0.221576	-0.119099	-0.239404	-0.198373	0.395124	0.229652	0.734766	0.641822	0.911396	0.0625073
YER110C	0.136929	-0.791319	-0.22998	-0.131179	-0.193298	-0.192839	0.164808	0.491743	-0.139595	-0.603353	-0.557501	-0.511709	-1.02897	0.0506853	0.125867	0.444869	0.800046	1.52734
YER111C	0.0691957	-0.526709	-0.232555	0.323249	-0.154274	-0.150735	-0.815308	0.613686	0.133014	0.242424	-0.027233	-0.236088	-1.39914	-1.23625	-1.18845	-1.88261	-1.22101	-1.03402
YER112W	0.333825	0.0768328	0.178569	0.263974	0.134589	0.152681	-0.487264	0.276966	-0.0053194	-0.0361572	0.185425	-0.166229	-0.197118	-0.483601	-0.389454	-0.289162	-0.120926	-0.592081
YER113C	0.358472	-0.237528	0.023947	0.0761256	0.0343179	-0.189779	-0.026044	0.230432	0.313505	0.246963	0.0312919	0.384579	-0.289936	-0.397546	0.0799299	0.107565	0.978156	2.05346
YER114C	-0.337143	-0.284629	-0.0420385	0.128049	-0.0911247	0.0227195	-0.0567195	0.0503578	-0.1604	-0.102681	-0.191898	-0.449123	-0.119785	-0.680118	-0.707678	-0.500736	-0.228358	0.144681
YER115C	-0.113959	0.00428477	-0.02416	-0.0833985	0.0702965	-0.012685	0.218283	-0.0322106	-0.153766	0.147983	0.168398	-0.82558	0.281639	0.215094	-0.288132	-2.4268	-5.45076	-7.37907
YER116C	-0.315222	-0.0600264	0.105134	0.0241069	0.107735	0.126266	0.0579182	-0.213189	-0.392609	0.182173	0.0943146	0.25369	0.143855	0.0642607	0.259454	-0.0189404	-1.07173	-1.70368
YER117W	0.494388	-0.24241	-0.427622	-0.402616	-0.327175	-0.180702	1.31369	1.14441	1.33365	0.680842	0.761756	0.247385	-0.527055	1.14989	2.10027	2.1149	1.62841	-1.11543
YER118C	0.414204	-0.172775	-0.00109284	0.244315	0.196612	0.153834	0.790557	0.728762	0.312374	-0.113974	0.407537	0.246744	-0.907861	-1.25946	-0.375428	-0.0426573	1.04197	0.79239
YER119C	-0.423184	0.257249	-0.0271472	-0.0776418	0.0787515	0.199958	0.323182	-0.218811	0.173458	0.281377	0.180732	0.182045	-0.160701	0.61705	0.992502	1.08962	1.73924	2.25059
YER119C-A	0.129621	0.0425719	-0.0672375	0.0861372	0.286387	0.231739	-0.502672	-0.0392438	0.199679	-0.360794	-0.0685002	-0.361348	-0.0714858	-0.38085	-0.590635	-0.720118	-0.994813	-1.96653
YER120W	0.155119	0.214792	0.00113506	-0.0369363	0.00820806	0.00698297	-0.438558	-0.120761	0.0889631	-0.363429	-0.243258	-0.503058	-0.142562	-0.296355	-0.568576	-0.517259	-1.09049	-2.0016
YER121W	-0.617605	0.223731	0.166163	0.488167	0.244648	0.419477	-0.221177	0.0126217	-0.32434	0.345915	0.497162	0.170983	0.609221	-0.435599	0.135475	0.764602	0.759971	1.34744
YER122C	0.209749	-0.235623	-0.0468068	-0.0284135	0.00133565	-0.0418171	-0.218637	0.390843	0.443405	0.0358832	0.0166106	0.39786	0.120427	-0.00621123	-0.0607246	-0.0941818	0.0354622	0.117109
YER123W	0.0164023	0.168425	0.164673	-0.0550767	-0.0804239	0.0297038	-0.594655	-0.299544	-0.0679195	0.0879637	-0.228077	-0.519763	-0.179358	0.00729078	-0.603592	-1.29635	-2.31112	-1.99982
YER124C	0.230701	0.382209	-0.0507762	0.105276	0.333391	0.142476	-1.24021	-0.99777	-1.73189	1.96796	-0.214241	-0.323543	0.853961	0.846427	1.30755	-0.253133	-0.074383	0.145288
YER125W	-0.635542	-0.505041	-0.307416	-0.253313	-0.386609	-0.281309	-0.636424	-0.791985	-0.81264	-0.5138	-0.800924	-0.723958	0.0888818	0.0540674	-0.250794	-0.315626	-0.349997	-0.122432
YER126C	0.702041	-0.404263	-0.46226	-0.871895	-0.295185	-0.308591	0.260651	1.2112	0.174793	-0.0551463	-0.00397546	-0.324098	-0.106824	0.301182	0.81983	0.745178	0.682113	-0.568205
YER127W	0.755998	0.332829	-0.0133525	-0.527528	0.0859219	-0.205976	0.446262	1.17428	0.349835	-0.00629496	0.242686	-0.245474	-0.873999	-0.269967	0.0140786	-0.887007	-0.231523	0.501423
YER128W	0.146311	0.374626	0.0974626	0.0839709	0.130463	0.00896507	0.0679229	0.118111	0.433919	0.469412	0.531709	0.262133	-0.661851	-0.051118	0.140989	0.166407	0.206666	0.29459
YER129W	-0.207573	-0.208133	0.0724844	0.0385302	-0.0417363	-0.0458318	-0.310366	0.102922	0.287503	0.338948	0.14494	0.364781	0.414694	0.204019	0.0799685	-0.200623	-0.812976	-0.314602
YER130C	0.285727	0.0549804	-0.241219	-0.0286496	0.102	-0.17629	0.0170065	-1.22406	-0.990371	-1.18199	-1.32868	-1.09786	0.245754	0.461069	0.0139067	0.049655	0.605549	1.69413
YER131W	1.08374	-0.510977	-0.459614	-0.359661	-0.207593	-0.138608	0.391291	1.14827	0.927242	-0.174829	0.307999	-0.0571683	-0.449131	0.755234	1.83222	2.14031	0.970036	-1.62527
YER132C	0.316708	-0.579294	-0.158349	0.0686052	-0.0951561	-0.132644	-1.07071	0.29284	-0.424567	-0.596831	-0.50429	-0.589369	-0.0589243	0.10585	0.146476	-0.33738	-1.67836	-2.47249
YER133W	-0.37377	-0.332825	-0.154885	-0.0881992	-0.17389	-0.0656144	-0.11872	0.10134	0.257723	0.292375	-0.032274	0.0780794	0.382737	0.0526863	-0.303214	-0.472006	-1.28531	-1.95258
YER133W-A	0.147207	0.0478992	-0.04461	0.159171	0.159374	0.135501	-0.125427	-0.755593	0.305219	0.115547	-0.0669915	0.217824	0.544985	0.518052	0.616163	0.592368	1.00761	1.16461
YER134C	0.155243	0.0856879	-0.112268	0.213196	0.047644	0.0846071	-0.312887	-0.63456	0.300169	0.229886	-0.0537123	0.337294	0.495497	0.392642	0.479893	0.625741	0.836432	1.18005
YER135C	0.259295	0.0442723	0.255248	0.335336	0.103111	-0.014794	-0.319523	0.0538328	-0.107822	-0.135358	0.07519	0.355991	0.44968	0.612521	-0.0875768	-0.370401	-0.433805	0.846643
YER136W	-0.565481	-0.379735	-0.128996	-0.0371497	-0.143746	-0.0797838	-0.301979	-0.208972	-0.385657	-0.322564	-0.295486	-0.305856	0.1539	-0.2087	-0.419227	-0.173404	0.0185739	0.320356
YER137C	0.443314	0.061229	0.20822	0.0490063	0.186074	0.317382	1.16325	1.34482	0.464605	0.0271271	0.275287	0.446796	0.57336	0.391761	-0.0232481	-0.51277	-1.30956	-1.10204
YER137C-A	NA	NA	NA	NA	NA	NA	NA	NA	NA	NA	NA	NA	NA	NA	NA	NA	NA	NA
YER137W-A	0.341343	-0.010708	0.351408	0.0180719	0.124358	0.39226	0.481134	1.79182	0.718596	0.251084	0.480955	0.327959	0.624001	0.667193	0.217202	-0.543276	-0.677056	-0.746228
YER138C	NA	NA	NA	NA	-0.0261296	NA	NA	NA	NA	NA	NA	NA	NA	NA	NA	NA	NA	NA
YER138W-A	-0.125278	-0.564021	-0.108039	0.145374	0.04041	0.053666	-0.863619	0.417279	-1.01353	-0.136466	0.000335107	0.205155	-0.232139	-0.28679	0.772375	0.727917	1.37441	1.08511
YER139C	-0.314753	-0.18163	0.00028051	0.0248018	0.133759	0.0827384	-0.350431	0.179376	-0.554561	-0.345385	-0.180863	0.247306	0.438085	-0.216723	0.103147	-0.204211	-0.0129923	0.281247
YER140W	0.144828	0.159742	0.305184	-0.134379	0.162679	0.201802	-0.216132	0.0401758	-0.456669	-0.295635	-0.41633	-0.22728	-0.0457194	-0.146957	0.0729908	-0.00906585	0.121289	0.699551
YER141W	-0.572902	0.0627343	-0.335988	-0.539017	-0.349782	-0.263864	-0.0734401	-0.524885	-0.0682627	0.277122	-0.153904	0.0933376	0.0891698	0.00478905	-0.49886	-0.190213	-0.566126	-0.77558
YER142C	-0.327002	0.0204146	-0.0732293	0.0811052	0.221668	0.233569	0.291255	0.360885	-0.158149	0.378668	0.384138	0.38825	-0.576614	-0.0616132	-0.066801	0.167202	0.781564	1.49566
YER143W	-0.474071	-0.238309	-0.0845225	-0.0560286	-0.0130651	-0.00878407	0.103355	-0.125398	-0.633152	-0.437796	-0.320823	-0.637956	-0.0508588	-0.439603	-0.46307	-0.521275	-0.22905	1.09353
YER144C	-0.356506	0.136142	0.0707017	0.372327	0.0354908	0.0588019	-0.15178	-0.755069	-0.853165	-0.846785	-0.758378	-0.57939	0.425007	0.162937	-0.307484	0.176941	-0.356946	0.0178201
YER145C	0.426938	0.181881	0.176885	0.147877	0.0834335	0.127564	0.185649	-0.530265	-0.346172	-0.73185	-1.17196	-1.27685	0.072579	-0.156667	0.533072	0.695833	1.27041	-0.015615
YER145C-A	0.711937	0.310214	0.103643	0.247275	0.24218	0.172903	0.28554	0.201673	0.799882	0.299897	0.521742	-0.156548	-0.0176731	-0.238816	-0.86842	-1.66159	-1.48147	-2.1043
YER146W	0.778126	0.385122	0.207351	0.109451	0.147047	0.239307	0.248986	0.212872	0.898582	0.180721	0.533645	-0.1272	-0.267207	-0.342715	-0.726752	-1.36178	-1.4948	-2.00172
YER147C	0.0689068	0.11148	0.0800497	0.119203	-0.0257141	0.0688288	0.447673	0.116465	-0.292577	-0.052986	0.0829627	-0.0833271	-0.754792	-0.611783	-0.274255	-0.344658	-0.256507	0.0580532
YER147C-A	0.426621	0.409902	-0.0181409	-0.233058	0.0651767	-0.0159673	-0.0103294	0.306469	-0.00819745	-0.166467	0.0488861	-0.130435	0.456211	-0.0117234	0.0488888	-0.31023	-1.0239	-1.00055
YER148W	0.495912	0.321982	-0.0324876	-0.194014	0.0325617	-0.0722699	0.0659379	0.341693	-0.0163809	-0.0706341	0.0363882	-0.117347	0.322399	-0.14793	-0.0195345	-0.297231	-0.900873	-0.95179
YER148W-A	0.278359	0.056919	-0.145424	0.0958785	0.129905	0.186376	-0.003718	0.101077	0.0171781	-0.397708	-0.0273305	0.0369672	-0.14297	-0.235531	-0.115342	-0.10624	-0.599071	-1.36534
YER149C	0.40181	0.305174	0.0101356	0.136082	0.0750241	0.0514286	-0.233394	-0.0827547	-0.0740277	-0.178404	-0.0842827	0.0264522	-0.168889	-0.368179	-0.121003	-0.29868	-0.603417	-1.32326
YER150W	-0.510089	0.25968	0.314499	0.0225683	0.545162	0.482892	0.072619	0.736176	-0.762542	-0.351201	-0.309731	-0.0252409	2.454	0.985279	-0.211196	-0.206784	-1.34535	-1.74013
YER151C	0.236815	-0.0365551	0.256798	0.187309	0.292389	0.219044	-0.592928	0.220295	0.0566156	-0.0267146	-0.151346	0.0856651	0.308036	-0.135672	-0.117789	-0.109368	0.221106	1.01287
YER152C	-0.0305771	0.275298	-0.0460779	0.0367943	-0.00529411	0.0196482	0.49504	-0.0206589	-0.249543	-0.0677698	-0.128607	-0.164357	-0.436061	-0.497282	-0.453331	-0.397945	0.170931	1.33554
YER152W-A	-0.0566545	0.188755	0.0235208	0.146515	-0.0324518	-0.0209007	0.794479	-0.242221	-0.329518	0.0189074	-0.206334	-0.143842	-0.277641	-0.434666	-0.108449	-0.195193	0.292082	1.5251
YER153C	-0.233854	0.230253	0.120576	0.280044	-0.00182558	-0.0062293	0.0213602	-0.598884	-0.675342	-0.294445	-0.171722	-0.327988	0.115322	-0.324165	-0.315195	-0.355034	0.40883	1.753
YER154W	0.549713	0.307142	-0.0123767	-0.0174741	0.0313494	-0.0444739	-0.142547	-0.173304	-0.246803	-0.165518	-0.256496	-0.300211	0.288316	-0.354496	0.0731492	-0.194075	0.362106	0.519084
YER155C	-0.350943	-0.527304	-0.257954	-0.0846059	-0.317727	-0.288999	-1.04079	-0.0826693	0.0493018	-0.144122	-0.242188	-0.173036	0.217201	0.256951	0.122621	-0.644759	-1.93977	-2.80478
YER156C	1.39231	0.27802	-0.128915	-0.362031	-0.156642	-0.220323	-0.290343	0.339831	0.295977	0.207859	0.957158	0.23091	-1.16718	-0.240058	0.0109935	0.251851	0.421794	0.690857
YER157W	0.0923674	-0.17489	-0.0900322	0.0517585	-0.170935	-0.196279	-0.498162	-0.38529	-0.394277	-0.686195	-0.534349	0.0461803	-0.182255	0.0442614	-0.189983	0.324416	0.603701	1.87845
YER158C	0.0780345	-0.389253	-0.192756	-0.227775	-0.0355088	0.0640715	-0.164769	-0.401642	-0.495694	-0.444327	-0.750274	-0.569316	0.0886946	1.56199	2.16779	3.10276	2.42596	0.255333
YER158W-A	0.41927	0.529566	0.161148	0.289064	0.32646	0.297901	0.538992	0.358936	0.68935	0.505582	0.480819	0.435803	0.668728	0.86679	0.46748	0.23072	-0.35845	-1.3544
YER159C	0.486063	0.48262	0.278804	0.425533	0.413367	0.471792	0.344324	0.416089	0.582146	0.441314	0.483073	0.202611	0.443925	0.779751	0.20903	0.191959	-0.158761	-1.03506
YER159C-A	NA	NA	NA	NA	NA	NA	NA	NA	NA	NA	NA	NA	NA	NA	NA	NA	NA	NA
YER160C	-0.370224	-0.238983	-0.0569875	-0.129144	-0.0468903	-0.176484	-0.90816	-2.56766	-1.25932	-1.0883	-1.52292	-1.48084	0.0504704	0.107166	0.249988	-0.103964	-1.34855	0.296934
YER161C	0.189854	0.226842	0.24356	-0.0360326	0.157322	0.176964	-0.213209	0.167614	0.156747	0.0339842	0.142574	0.253836	0.487374	0.512276	0.465462	0.00756973	-1.50645	-1.89571
YER162C	-0.716571	-0.225573	-0.121562	-0.0819156	-0.178293	-0.120387	0.0604084	-0.126241	-0.336406	-0.0759771	-0.0468657	0.223428	0.628789	0.28167	0.0671061	0.317645	-0.0812854	-0.0520491
YER163C	0.165395	-0.161676	-0.294621	-0.108169	-0.179752	-0.264687	-0.346586	-0.386621	0.302993	-0.0469702	-0.14182	-0.456034	0.207271	-0.103603	-0.14754	-0.0237496	0.00251054	-0.829805
YER164W	-0.246899	-0.0579368	0.0756442	0.235416	-0.130993	-0.0582671	-0.333344	0.0800743	0.36472	0.215708	-0.336318	0.334654	0.685263	0.194383	0.166586	-0.0333271	-0.806245	-0.570707
YER165C-A	-0.100185	-0.337465	0.0591583	0.187747	-0.0499086	0.0621279	-1.38219	-0.85231	-0.967026	-0.530272	-0.876095	-0.6035	0.362681	-0.100022	0.0317636	-0.753285	-1.43681	-1.64943
YER165W	0.35643	-0.239898	-0.0678431	-0.355047	-0.0377679	-0.00554372	0.306651	0.435025	0.223094	-0.0840087	-0.0855367	-0.488153	-0.473624	0.217871	0.124345	-0.174011	-1.36227	-2.70909
YER166W	-0.488163	-0.468268	-0.296158	-0.158348	-0.432556	-0.330745	-0.416889	-0.576131	0.137996	0.161092	-0.34776	-0.196202	0.0228997	-0.0759766	-0.325232	-0.987187	-2.04014	-2.53811
YER167W	-0.104847	-0.326852	-0.147122	0.0100081	0.0167528	-0.0287505	-0.00608812	0.284639	-0.13298	0.0540502	0.0239119	0.0770202	0.345488	-0.118874	0.057921	0.273977	-0.236245	-0.444726
YER168C	0.077395	-0.130231	0.161671	0.283138	-0.15349	0.0590998	0.940314	0.447507	0.547132	0.093943	-0.0663184	-0.136717	-0.180933	0.199134	-0.150247	-1.11191	-2.24598	-2.26072
YER169W	-0.300598	-0.0353544	0.216832	0.204406	0.0874079	0.0181057	0.0448311	0.45569	-0.236984	0.190046	0.208028	0.561444	0.485095	0.408495	0.160066	0.0817794	-0.104087	0.563566
YER170W	0.34238	0.598077	0.170008	0.322888	0.263812	0.077975	-0.477284	-0.419503	0.434286	-0.00873211	0.109298	-0.0145349	-0.950425	-0.85496	-0.382736	-0.236325	0.212339	-0.387466
YER171W	0.294386	-0.286696	-0.21959	-0.223097	-0.0198156	-0.155933	0.0485573	0.422591	0.359454	0.163789	0.268922	0.0211087	-0.28348	0.142028	-0.0263195	-0.00180453	0.0934597	0.536636
YER172C	-0.324315	-0.494757	-0.139639	-0.0627392	-0.203539	-0.206891	-0.79173	-0.0775488	-0.556991	-0.726475	-0.732903	-0.619682	-0.167467	-0.0425536	-0.281748	-0.174593	-0.83285	-0.894223
YER172C-A	0.250869	0.227861	0.294269	0.150374	-0.0283559	0.111188	-0.373906	0.22938	-0.334272	-0.406797	-0.240072	-0.0373864	0.0662553	0.194453	0.305663	0.094031	0.807109	1.65852
YER173W	-0.100664	-0.0777897	0.102797	0.0955048	0.0364118	0.00302848	-0.465486	0.0683236	-0.224449	-0.350017	-0.243377	0.262123	0.34989	0.182548	0.111136	-0.028307	0.789596	1.33658
YER174C	0.127276	0.415577	0.0204757	-0.246793	-0.286203	-0.114023	-0.439825	-1.88826	0.59537	0.45373	0.0137441	0.826024	0.31924	0.609636	0.0206862	-0.298077	-0.645743	0.536553
YER175C	-0.145855	0.18954	0.000221811	-0.172002	-0.177581	0.0903028	-0.464432	-2.71875	0.761972	0.28581	-0.337825	-0.00767964	0.692243	0.718268	0.688794	1.71467	1.65399	0.935346
YER175W-A	-0.175373	-0.162741	0.203547	0.217649	0.0553088	0.183584	-0.49368	-1.30891	-0.271876	-0.356835	-0.414437	-0.456	0.52313	0.509593	-0.098885	0.556192	1.05186	1.28024
YER176W	-0.0420775	-0.00307481	0.0616179	0.120979	-0.0833666	-0.0517303	-0.629849	-1.2344	0.53434	-0.101985	-0.559974	0.0803881	0.635965	0.740476	0.626812	0.461247	-0.231055	-0.121598
YER177W	0.0232326	0.00944948	-0.0844704	0.16814	0.100249	0.179821	0.30265	0.0246465	0.178951	0.580666	0.287304	0.342721	0.053388	0.163006	-0.2799	-0.50615	-0.829842	-1.69938
YER178W	-0.255669	0.0410291	-0.0623527	-0.277741	-0.143029	-0.0666697	0.37637	-0.362715	-0.00576225	0.019434	-0.192903	-0.444109	-0.103123	-0.0843554	-0.278625	-0.278778	-0.129488	0.418283
YER179W	-0.124207	0.0604234	-0.579361	-0.200593	-0.457997	-0.20667	0.478779	0.644615	-0.710042	-0.179029	0.108052	-0.145038	-4.15087	-1.22105	-1.17103	-1.23902	-0.404998	1.19123
YER180C	0.114613	-0.0543563	0.12167	-0.0974922	0.175758	0.00848783	-0.359208	0.0555188	-0.229463	-0.392903	-0.174682	-0.541984	0.604225	0.15575	-0.646745	-2.04754	-4.04955	-4.71594
YER180C-A	-0.0499776	0.533815	0.0141424	-0.212928	-0.141224	-0.136773	0.317705	-0.00493342	-0.452628	-0.0245104	-0.247687	-0.0466283	0.80309	0.687219	0.510756	-0.512933	-1.41938	-1.68179
YER181C	-0.710062	0.0348354	-0.0668176	-0.108308	0.0662314	-0.0448494	0.543024	0.444721	-0.354515	0.143825	0.114214	-0.461291	0.0743551	-0.115473	-0.476211	-0.571285	-1.03337	-2.04982
YER182W	0.0903971	0.107488	-0.0941188	-0.293326	-0.0615766	-0.0405502	-0.0697989	-0.610184	-0.590523	0.225919	0.634968	0.0632331	-0.0130246	-0.114946	-0.26667	-1.00289	-2.613	-3.33196
YER183C	0.137767	0.225242	0.0417931	0.19296	0.0923915	0.0520913	-0.219948	0.162304	-0.0116575	0.0477069	0.0345205	0.378198	-0.0872457	-0.192014	-0.0679337	-0.517788	-0.881361	-1.24106
YER184C	-0.604499	0.223568	-0.229922	0.188451	-0.0166753	0.0136412	-0.0610154	-1.36212	-1.35062	-1.08991	-1.01705	-0.71669	0.262453	0.0303172	-0.362594	0.504336	0.526373	1.10992
YER185W	-0.442338	-0.0204443	-0.355286	0.144698	-0.00764258	-0.0278547	0.313646	-1.21558	-1.38206	-0.664769	-0.913842	-0.163735	1.01918	-0.272943	-0.514408	-0.424467	-0.174432	0.576644
YER186C	0.113726	0.185992	0.0768348	-0.111164	-0.116376	-0.0790362	0.0238093	-0.234469	-0.0257421	-0.137595	-0.0203981	0.194644	-0.320487	-0.0855907	0.133291	0.329676	0.340127	0.329554
YER187W	0.346775	0.225428	0.33261	0.0965351	0.0968293	0.140916	-0.342004	0.00325127	-0.762353	-0.4441	-0.233414	-0.52752	-0.58615	-1.4461	-1.3285	-0.809921	-0.934266	-0.331069
YER188C-A	0.448934	-0.0179957	0.31846	0.198779	0.116253	0.0252458	-0.784465	0.310697	-0.147974	0.218252	-0.514887	-0.979248	-0.35891	-0.177126	-0.919932	-2.24509	-3.67541	-4.20349
YER188W	0.0288508	0.0678186	0.211575	0.074562	-0.101668	-0.0457593	-0.0783148	-0.670123	-0.580854	-0.321556	-0.469156	-0.0821348	-1.46078	-0.954951	-0.909751	-2.01471	-3.65917	-4.20476
YER189W	-0.608844	-0.606318	-0.0117705	-0.178824	0.148366	-0.172157	-1.75651	-2.05116	-2.84423	-2.00738	-2.11952	-2.23133	-0.0803071	-0.228754	-0.27973	0.300296	0.241264	1.76081
YER190C-A	NA	NA	NA	NA	NA	NA	NA	NA	NA	NA	NA	NA	NA	NA	NA	NA	NA	NA
YER190C-B	NA	NA	NA	NA	NA	NA	NA	NA	NA	NA	NA	NA	NA	NA	NA	NA	NA	NA
YER190W	-0.0349809	-0.513351	-0.00532959	0.123578	-0.0781631	-0.0124427	-0.593558	-2.29815	-2.00324	-1.78322	-1.5611	-0.77579	0.203989	-1.00054	-0.964744	-0.727375	0.148372	0.679336
YFL001W	0.962089	0.216415	-0.0959473	0.106058	0.108863	0.152132	0.277202	0.405513	0.202795	-0.212459	-0.00680503	-0.0336821	0.291563	0.609065	0.164486	0.667833	0.16794	0.493869
YFL002C	0.123393	-0.207041	-0.128145	-0.194433	-0.17548	0.0195487	0.536445	0.400276	-0.221309	-0.410431	-0.4021	-0.288595	-0.0317646	0.0700051	0.178108	0.37393	0.416326	-0.0325147
YFL002W-A	NA	NA	0.0383213	-0.0511581	NA	-0.0121934	-0.0866642	NA	-0.0426177	NA	NA	NA	NA	NA	NA	NA	NA	NA
YFL002W-B	NA	NA	NA	NA	NA	NA	NA	NA	NA	NA	NA	NA	NA	NA	NA	NA	NA	NA
YFL003C	0.0338954	-0.00917843	-0.177481	-0.149702	0.00894881	-0.181374	-0.259263	0.688905	-0.634605	-0.23641	-0.228272	-1.08252	-2.39875	-1.65151	-1.80676	-2.27098	-1.30823	0.769475
YFL004W	-0.0854331	-0.179405	-0.207828	-0.223772	-0.235573	-0.292456	-0.38473	-0.494933	0.0509278	-0.0631028	-0.386439	-0.239074	-0.166517	0.736676	0.38025	0.424247	0.0869027	0.179517
YFL005W	-0.200377	0.0172357	-0.108434	-0.124845	-0.0552632	-0.0497428	-0.108447	-0.00961864	0.127292	0.17316	0.00914029	0.0428832	-0.109722	0.0678219	-0.112824	-0.315494	-0.702133	-1.07036
YFL007W	-0.866809	-0.402936	-0.181358	0.0427811	-0.255059	-0.185053	-0.0614006	0.171271	-0.444083	-0.0128996	-0.00905908	0.021061	-0.365867	-0.0518459	-0.354829	-0.557844	0.184515	1.88653
YFL008W	0.1059	-0.229938	0.0392124	0.54593	-0.137557	-0.0754998	0.331268	0.885141	-0.112246	-0.214564	-0.130442	0.245042	-3.13901	-1.61587	-0.349976	0.169587	1.00471	1.70026
YFL009W	-0.306983	-0.0755495	0.0256676	0.175906	-0.163383	-0.116606	-0.00841467	-0.0623548	-0.215738	-0.2073	-0.232121	-0.261971	-0.00224943	-0.331261	-0.286277	-0.446686	-0.487736	-0.0798788
YFL010C	0.157827	0.405578	-0.0730015	-0.0139158	-0.12075	-0.00469381	0.883884	0.363816	0.483475	0.297362	0.301765	0.208404	0.346836	0.425519	0.771502	1.0963	0.77609	0.699421
YFL010W-A	0.0887158	0.401541	-0.190965	-0.153336	-0.156777	-0.0986853	0.835891	0.150748	0.516967	0.380885	0.0931296	0.257458	0.432683	0.372403	0.804881	1.03398	0.81977	0.557946
YFL011W	-0.335384	0.173554	-0.150121	0.0707473	-0.08413	-0.14872	-0.31561	1.69505	0.227836	-0.0574531	0.119311	-2.6118	-0.806191	-2.48343	-2.85126	-3.74604	-8.76196	-9.77738
YFL012W	-0.0683885	-0.0224555	0.194477	-0.180566	0.105349	0.0510784	-0.0840929	-0.133113	0.0475609	-0.476119	-0.0226727	-2.97523	-0.612597	-0.389051	-2.60209	-5.39065	-9.15275	-8.51055
YFL012W-A	-0.120865	0.0218451	0.360765	0.286269	0.142575	0.318064	-0.403105	0.190301	-0.0101639	0.227018	-0.0309778	0.162259	0.798277	0.893871	1.22694	0.491797	-1.4508	-2.53794
YFL013C	-0.174094	0.0947851	0.157229	0.304147	0.13916	0.237892	-0.281441	-0.0478094	0.226895	0.128174	0.0725117	0.550297	0.646921	0.821408	0.961512	0.790916	-0.782308	-1.75299
YFL013W-A	-0.287315	0.121575	-0.0256947	0.184586	-0.0681928	0.066194	0.0238208	0.00532761	0.39056	0.334661	0.267108	0.60393	0.475747	0.563762	0.918756	0.673223	-0.698239	-1.62669
YFL014W	-0.627243	0.268831	-0.0095382	-0.0349685	-0.0218811	0.177057	1.37597	-0.0232699	0.227253	1.20864	1.78099	1.21191	-0.189677	-0.0307434	-0.617334	-1.47044	-1.966	-1.67808
YFL015C	0.0120039	0.361143	0.122773	-0.0730872	-0.0258399	-0.0225309	-0.0480767	0.804514	1.11176	1.22681	0.548647	0.216411	-0.515879	-0.135364	-0.604376	-1.84999	-1.44771	-2.10045
YFL015W-A	0.0501154	0.0345777	0.189026	0.278048	-0.0529821	0.0340183	0.0564538	0.520875	0.461755	-0.100912	0.276355	-0.135184	0.0356935	-0.631521	-0.847685	-0.677138	-1.68858	-0.39414
YFL016C	0.0183021	-0.109661	0.0713124	-0.327544	0.00329095	0.00469601	0.257447	-0.485629	-0.105233	0.174587	-0.0618361	0.513768	0.159012	-0.966363	-0.840263	-0.965934	-0.741892	0.0680539
YFL017C	0.154705	0.18608	-0.226702	0.117078	-0.0571183	-0.0975806	0.645298	-0.358888	0.397875	0.123735	-0.00846496	-0.26061	-0.146046	0.0359393	-0.380541	-1.5729	-3.70178	-5.23155
YFL017W-A	0.544037	0.849408	0.117829	0.276817	0.0374103	0.0572781	0.128214	-0.405118	-0.00194587	0.19545	-0.0373643	-0.301649	-0.0173099	0.216242	-0.0871384	-0.580975	-2.00728	-3.35196
YFL018C	0.133784	-0.0684418	-0.0494557	0.0211426	0.0127818	0.154455	-0.0465511	-0.785291	0.259462	0.198428	-0.145805	-0.0325066	-0.305281	0.0944186	-0.17999	0.146909	-0.336441	-0.94129
[truncated: 4,693 more rows]
